# Supplementary material for: A study on the genetic comorbidity between autoimmune diseases and pulmonary hypertension: an observational study and POST-GWAS analysis
Source: Int J Med Sci. 2025 Feb 18;22(6):1344–62. doi: 10.7150/ijms.107884 (PMC11898843; doi:10.7150/ijms.107884)
Supplement: Supplementary file 2 — Supplementary tables for cis-MR. [file ijmsv22p1344s2.xlsx]

## Sheet: Directory
TABLE 1	PAH Lung GTEx V8
TABLE 2	PAH CAGE
TABLE 3	PAH decode 2021
TABLE 4	PAH eQTLGen
TABLE 5	PAH Gudjonsson A protei 4782
TABLE 6	PAH Pietzner 4979
TABLE 7	PAH UKB PPP OLINK
TABLE 8	PAH Whole Blood GTEx V8
TABLE 9	PBC Lung GTEx V8
TABLE 10	PBC CAGE
TABLE 11	PBC decode 2021
TABLE 12	PBC eQTLGen
TABLE 13	PBC Gudjonsson A protei 4782
TABLE 14	PBC Pietzner 4979
TABLE 15	PBC UKB PPP OLINK
TABLE 16	PBC Whole Blood GTEx V8
TABLE 17	T1DM Lung GTEx V8
TABLE 18	T1DM CAGE
TABLE 19	T1DM decode 2021
TABLE 20	T1DM eQTLGen
TABLE 21	T1DM Gudjonsson A protei 4782
TABLE 22	T1DM Pietzner 4979
TABLE 23	T1DM UKB PPP OLINK
TABLE 24	T1DM Whole Blood GTEx V8

## Sheet: PAH_Lung_GTEx_V8(PBC)
id.exposure	id.outcome	outcome	exposure	method	nsnp	b	se	pval	mr_lo_ci	mr_up_ci	mr_or	mr_or_lci95	mr_or_uci95	R2	samplesize.exposure	ncase.outcome	samplesize.outcome	Noutcome	Proportion_of_Cases	Nexposure	PVE	F	Alpha	NCP	Power
ENSG00000078674_Lung	PAH	PAH	PCM1	Wald ratio	1	0.411047	0.118694	0.000534	0.178408	0.643687	1.5084	1.19531	1.90349	0.0620332	515	2058	11744	11744	0.175238	515	0.0620332	33.9277	0.05	23.6905	0.998177
ENSG00000125166_Lung	PAH	PAH	GOT2	Wald ratio	1	0.510625	0.237685	0.031688	0.0447619	0.976488	1.66633	1.04578	2.65512	0.118892	515	2058	11744	11744	0.175238	515	0.118892	69.2215	0.05	75.7399	1
ENSG00000142599_Lung	PAH	PAH	RERE	Wald ratio	1	0.356402	0.184474	0.05336	-0.005166	0.71797	1.42818	0.994847	2.05027	0.162317	515	2058	11744	11744	0.175238	515	0.162317	99.4037	0.05	44.7326	0.999999
ENSG00000152904_Lung	PAH	PAH	GGPS1	Wald ratio	1	0.432776	0.192842	0.02482	0.0548044	0.810747	1.54153	1.05633	2.24959	0.118994	515	2058	11744	11744	0.175238	515	0.118994	69.2886	0.05	51.2188	1
ENSG00000162877_Lung	PAH	PAH	PM20D1	Wald ratio	1	-0.105389	0.0380396	0.005597	-0.179946	-0.0308311	0.899975	0.835315	0.969639	0.13241	515	2058	11744	11744	0.175238	515	0.13241	78.2934	0.05	2.33307	0.332924
ENSG00000196275_Lung	PAH	PAH	GTF2IRD2	Wald ratio	1	-0.212226	0.0788901	0.007142	-0.366851	-0.0576016	0.808782	0.692913	0.944026	0.460814	515	2058	11744	11744	0.175238	515	0.460814	438.434	0.05	30.7911	0.999834
ENSG00000204381_Lung	PAH	PAH	LAYN	Wald ratio	1	-0.166018	0.217658	0.445614	-0.592628	0.260591	0.847031	0.552873	1.2977	0.136372	515	2058	11744	11744	0.175238	515	0.136372	81.0061	0.05	5.73934	0.66849
ENSG00000254986_Lung	PAH	PAH	DPP3	Wald ratio	1	-0.559698	0.272285	0.039825	-1.09338	-0.0260194	0.571381	0.335083	0.974316	0.408136	515	2058	11744	11744	0.175238	515	0.408136	353.754	0.05	153.545	1

## Sheet: PAH_CAGE(PBC)
id.exposure	id.outcome	outcome	exposure	nsnp	b_Inverse variance weighted	se_Inverse variance weighted	pval_Inverse variance weighted	b_Wald ratio	se_Wald ratio	pval_Wald ratio	b_MR Egger	se_MR Egger	pval_MR Egger	b_Simple mode	se_Simple mode	pval_Simple mode	b_Weighted median	se_Weighted median	pval_Weighted median	b_Weighted mode	se_Weighted mode	pval_Weighted mode	Outlier	b_MRPRESSO	se_MRPRESSO	pval_MRPRESSO	globalP	egger_intercept	se_egger_intercept	pval_egger_intercept	Q_heterogeneity	Q_pval_heterogeneity
ILMN_1656292	PAH	PAH	RPL21	1				-0.262503	0.129102	0.042022													dat<4SNP
ILMN_1657898	PAH	PAH	MTFP1	1				-0.0659289	0.245027	0.787877													dat<4SNP
ILMN_1661174	PAH	PAH	RPL21	1				-0.246758	0.121358	0.042022													dat<4SNP
ILMN_1677262	PAH	PAH	RPL21	1				-0.28665	0.140978	0.042022													dat<4SNP
ILMN_1680692	PAH	PAH	NUCKS1	1				-0.158802	0.0586023	0.006732													dat<4SNP
ILMN_1688606	PAH	PAH	RNFT1	2	-0.290687	0.126276	0.0213354																dat<4SNP								1.37858	0.240343
ILMN_1690487	PAH	PAH	PCM1	2	0.0220248	0.226707	0.922606																dat<4SNP								5.93452	0.0148471
ILMN_1692276	PAH	PAH	GGPS1	1				0.191572	0.139129	0.16853													dat<4SNP
ILMN_1695962	PAH	PAH	SLC12A9	1				-0.432081	0.179004	0.015787													dat<4SNP
ILMN_1722811	PAH	PAH	CDKN1B	1				0.0401112	0.234951	0.864443													dat<4SNP
ILMN_1726466	PAH	PAH	HDHD3	1				0.0179455	0.0684681	0.793244													dat<4SNP
ILMN_1741264	PAH	PAH	MRPS33	1				-0.210755	0.0942637	0.025365													dat<4SNP
ILMN_1751897	PAH	PAH	PM20D1	1				-0.517811	0.226813	0.022431													dat<4SNP
ILMN_1760011	PAH	PAH	GTF2IRD2	1				0.207932	0.328737	0.527048													dat<4SNP
ILMN_1801348	PAH	PAH	GOT2	1				0.394371	0.239374	0.099453													dat<4SNP
ILMN_1869109	PAH	PAH	NUCKS1	1				-0.264642	0.101417	0.009069													dat<4SNP
ILMN_2042595	PAH	PAH	PCM1	3	0.228174	0.115661	0.0485199				0.600976	0.187232	0.19227	-0.0335977	0.237268	0.90037	0.22973	0.0812262	0.00467992	0.314043	0.0878251	0.0700868	dat<4SNP					-0.152177	0.0704958	0.276176	5.11495	0.0775002
ILMN_2290808	PAH	PAH	RPL21	1				-0.271339	0.133447	0.042022													dat<4SNP
ILMN_2293067	PAH	PAH	PM20D1	1				-0.339465	0.125708	0.006925													dat<4SNP
ILMN_2325347	PAH	PAH	B3GALNT1	1				-0.342601	0.163586	0.036232													dat<4SNP
ILMN_2346856	PAH	PAH	GGPS1	1				0.0056408	0.131911	0.965891													dat<4SNP
ILMN_2349129	PAH	PAH	DPP3	2	-0.242178	0.180367	0.179371																dat<4SNP								1.63101	0.201563
ILMN_2355665	PAH	PAH	MTFP1	1				0.275365	0.127289	0.030518													dat<4SNP

## Sheet: PAH_decode_2021(PBC)
id.exposure	id.outcome	outcome	exposure	b_Inverse variance weighted	se_Inverse variance weighted	pval_Inverse variance weighted	b_Wald ratio	se_Wald ratio	pval_Wald ratio	b_MR Egger	se_MR Egger	pval_MR Egger	b_Simple mode	se_Simple mode	pval_Simple mode	b_Weighted median	se_Weighted median	pval_Weighted median	b_Weighted mode	se_Weighted mode	pval_Weighted mode	Outlier	b_MRPRESSO	se_MRPRESSO	pval_MRPRESSO	globalP	egger_intercept	se_egger_intercept	pval_egger_intercept	Q_heterogeneity	Q_pval_heterogeneity
SeqId_17786_5	PAH	PAH	GGPS1				0.907933	0.416593	0.0293													dat<4SNP
SeqId_19482_11	PAH	PAH	HDHD3				0.48798	0.215911	0.023815													dat<4SNP
SeqId_2635_61	PAH	PAH	LAYN				-1.64886	0.706328	0.019574													dat<4SNP
SeqId_3327_27	PAH	PAH	NTN4	0.532099	0.174651	0.0023141				0.354259	0.305316	0.452847	0.462803	0.272025	0.230988	0.481676	0.181943	0.00811141	0.479515	0.18663	0.12394	dat<4SNP					0.0292246	0.0411531	0.606886	1.04525	0.592961
SeqId_3719_2	PAH	PAH	CDKN1B				1.2385	0.451674	0.006106													dat<4SNP

## Sheet: PAH_eQTLGen(PBC)
id.exposure	id.outcome	outcome	exposure	b_Inverse variance weighted	se_Inverse variance weighted	pval_Inverse variance weighted	b_Wald ratio	se_Wald ratio	pval_Wald ratio	b_MR Egger	se_MR Egger	pval_MR Egger	b_Simple mode	se_Simple mode	pval_Simple mode	b_Weighted median	se_Weighted median	pval_Weighted median	b_Weighted mode	se_Weighted mode	pval_Weighted mode	Outlier	b_MRPRESSO	se_MRPRESSO	pval_MRPRESSO	globalP	egger_intercept	se_egger_intercept	pval_egger_intercept	Q_heterogeneity	Q_pval_heterogeneity
ENSG00000069275	PAH	PAH	NUCKS1	-0.36789	0.117949	0.00181421																dat<4SNP								0.00395625	0.949847
ENSG00000078674	PAH	PAH	PCM1	0.287132	0.259392	0.268319				0.025659	1.53149	0.988154	0.51111	0.155193	0.0459612	0.47725	0.1188	5.88757e-05	0.479132	0.119663	0.0279352					0.136	0.0938665	0.538013	0.87756	19.7601	0.000190327
ENSG00000090263	PAH	PAH	MRPS33	-0.401051	0.162081	0.0133466				0.218677	1.05048	0.869342	-0.372238	0.376798	0.427336	-0.367454	0.163486	0.0246001	-0.3672	0.168537	0.16121	dat<4SNP					-0.21205	0.354558	0.656864	1.53802	0.463471
ENSG00000104432	PAH	PAH	IL7				-0.152533	0.606375	0.80139													dat<4SNP
ENSG00000111252	PAH	PAH	SH2B3	0.394242	0.174631	0.0239722																dat<4SNP								0.281048	0.596015
ENSG00000111276	PAH	PAH	CDKN1B	-0.0438599	0.513482	0.93193																dat<4SNP								3.25173	0.0713482
ENSG00000115806	PAH	PAH	GORASP2				0.899411	0.407026	0.027125													dat<4SNP
ENSG00000119431	PAH	PAH	HDHD3	0.192622	0.114402	0.0922349				0.484652	0.210652	0.261022	0.0189732	0.29262	0.9542	0.20903	0.102887	0.0421882	0.228753	0.106079	0.163783	dat<4SNP					-0.0858489	0.0542816	0.358943	2.54646	0.279926
ENSG00000122026	PAH	PAH	RPL21				-0.833001	0.413334	0.043871													dat<4SNP
ENSG00000125166	PAH	PAH	GOT2	0.329778	0.196306	0.0929733																dat<4SNP								2.02188	0.155047
ENSG00000128408	PAH	PAH	RIBC2				0.871077	0.401328	0.02997													dat<4SNP
ENSG00000133065	PAH	PAH	SLC41A1	0.489005	0.168021	0.00360993																dat<4SNP								0.635078	0.425499
ENSG00000142599	PAH	PAH	RERE	0.163659	0.106999	0.126132				0.247297	0.211026	0.361949	-0.0373122	0.199607	0.863644	0.162883	0.108862	0.134595	0.159808	0.118571	0.270471					0.949	-0.0235746	0.0512681	0.690785	0.705544	0.871899
ENSG00000146828	PAH	PAH	SLC12A9	-0.559768	0.229733	0.0148261																dat<4SNP								0.0866028	0.768541
ENSG00000152904	PAH	PAH	GGPS1	0.329829	0.136309	0.0155322				-0.0110104	0.933256	0.99249	0.0735326	0.326694	0.842822	0.31638	0.133268	0.0175958	0.318952	0.13902	0.14873	dat<4SNP					0.129105	0.346817	0.773132	2.02829	0.362713
ENSG00000162877	PAH	PAH	PM20D1	-0.288352	0.12855	0.0248895				0.0405812	0.340695	0.924526	-0.114621	0.209645	0.639406	-0.273519	0.111405	0.014081	-0.274471	0.114215	0.138162	dat<4SNP					-0.0989194	0.0951857	0.487756	2.83558	0.242249
ENSG00000169255	PAH	PAH	B3GALNT1	-0.295157	0.165686	0.0748434																dat<4SNP								1.17595	0.278182
ENSG00000174516	PAH	PAH	PELI3				-0.351415	0.162437	0.030511													dat<4SNP
ENSG00000189050	PAH	PAH	RNFT1	-0.283594	0.094753	0.00276265																dat<4SNP								0.0477708	0.826989
ENSG00000196275	PAH	PAH	GTF2IRD2				0.801468	0.660159	0.224727													dat<4SNP
ENSG00000204381	PAH	PAH	LAYN				0.0947135	0.392851	0.809483													dat<4SNP
ENSG00000242114	PAH	PAH	MTFP1	0.367719	0.208728	0.078118																dat<4SNP								1.14908	0.283742
ENSG00000254986	PAH	PAH	DPP3	-0.322751	0.148344	0.0295783																dat<4SNP								0.0905101	0.76353

## Sheet: PAH_Gudjonsson_A_protei(PBC)
id.exposure	id.outcome	outcome	exposure	nsnp	b_Inverse variance weighted	se_Inverse variance weighted	pval_Inverse variance weighted	b_Wald ratio	se_Wald ratio	pval_Wald ratio	b_MR Egger	se_MR Egger	pval_MR Egger	b_Simple mode	se_Simple mode	pval_Simple mode	b_Weighted median	se_Weighted median	pval_Weighted median	b_Weighted mode	se_Weighted mode	pval_Weighted mode	Outlier	b_MRPRESSO	se_MRPRESSO	pval_MRPRESSO	globalP	egger_intercept	se_egger_intercept	pval_egger_intercept	Q_heterogeneity	Q_pval_heterogeneity
SeqId_14049_17_3	PAH	PAH	IL7	1				0.484438	0.189546	0.010595													dat<4SNP
SeqId_3327_27_1	PAH	PAH	NTN4	2	0.446577	0.165271	0.00689072																dat<4SNP								0.0434092	0.834957

## Sheet: PAH_Pietzner_4979(PBC)
id.exposure	id.outcome	outcome	exposure	nsnp	b_Inverse variance weighted	se_Inverse variance weighted	pval_Inverse variance weighted	b_Wald ratio	se_Wald ratio	pval_Wald ratio	b_MR Egger	se_MR Egger	pval_MR Egger	b_Simple mode	se_Simple mode	pval_Simple mode	b_Weighted median	se_Weighted median	pval_Weighted median	b_Weighted mode	se_Weighted mode	pval_Weighted mode	Outlier	b_MRPRESSO	se_MRPRESSO	pval_MRPRESSO	globalP	egger_intercept	se_egger_intercept	pval_egger_intercept	Q_heterogeneity	Q_pval_heterogeneity
SeqId_17786_5	PAH	PAH	GGPPS	1				0.489711	0.221244	0.026867													dat<4SNP
SeqId_19482_11	PAH	PAH	HDHD3	2	0.235338	0.268248	0.380315																dat<4SNP								2.95264	0.0857375
SeqId_2635_61	PAH	PAH	LAYN	1				-0.978974	0.445202	0.027882													dat<4SNP
SeqId_3327_27	PAH	PAH	NET4	4	0.378531	0.195768	0.0531665				0.56959	0.435531	0.321054	0.483097	0.256928	0.156652	0.458391	0.170948	0.00733004	0.465206	0.181129	0.0826103					0.346	-0.0287368	0.0560516	0.659181	4.98613	0.172816
SeqId_3719_2	PAH	PAH	CDKN1B	1				0.730388	0.265263	0.005897													dat<4SNP

## Sheet: PAH_UKB_PPP_OLINK(PBC)
id.exposure	id.outcome	outcome	exposure	b_Inverse variance weighted	se_Inverse variance weighted	pval_Inverse variance weighted	b_Wald ratio	se_Wald ratio	pval_Wald ratio	b_MR Egger	se_MR Egger	pval_MR Egger	b_Simple mode	se_Simple mode	pval_Simple mode	b_Weighted median	se_Weighted median	pval_Weighted median	b_Weighted mode	se_Weighted mode	pval_Weighted mode	Outlier	b_MRPRESSO	se_MRPRESSO	pval_MRPRESSO	globalP	egger_intercept	se_egger_intercept	pval_egger_intercept	Q_heterogeneity	Q_pval_heterogeneity
OID20149	PAH	PAH	PM20D1	0.0830249	0.0649133	0.200893				0.142956	0.148264	0.40607	0.0249312	0.100136	0.815644	0.0889693	0.0706068	0.207645	0.0965935	0.0852604	0.320551					0.885	-0.0253196	0.0563151	0.683493	1.1695	0.883094
OID20535	PAH	PAH	IL7	0.746369	0.345292	0.0306522																dat<4SNP								1.12959	0.287863
OID20970	PAH	PAH	LAYN	-0.213472	0.173284	0.21798				-0.543721	0.213737	0.238442	0.324626	0.641364	0.66303	-0.231042	0.123356	0.0610724	-0.253054	0.125071	0.180372	dat<4SNP					0.0866497	0.0460806	0.311158	4.04728	0.132174
OID21222	PAH	PAH	SH2B3				1.26059	0.566948	0.026184													dat<4SNP
OID31438	PAH	PAH	GORASP2				1.62798	0.703338	0.020632													dat<4SNP

## Sheet: PAH_Whole_Blood_GTEx_V8(PBC)
id.exposure	id.outcome	outcome	exposure	method	nsnp	b	se	pval	mr_lo_ci	mr_up_ci	mr_or	mr_or_lci95	mr_or_uci95	R2	samplesize.exposure	ncase.outcome	samplesize.outcome	Noutcome	Proportion_of_Cases	Nexposure	PVE	F	Alpha	NCP	Power
ENSG00000069275_Whole_Blood	PAH	PAH	NUCKS1	Wald ratio	1	-0.909737	0.371315	0.014284	-1.63752	-0.18196	0.40263	0.194463	0.833635	0.171521	670	2058	11744	11744	0.175238	670	0.171521	138.297	0.05	138.518	1
ENSG00000078674_Whole_Blood	PAH	PAH	PCM1	Wald ratio	1	0.569592	0.187772	0.002418	0.201558	0.937625	1.76754	1.22331	2.55391	0.0970048	670	2058	11744	11744	0.175238	670	0.0970048	71.7603	0.05	80.7026	1
ENSG00000119431_Whole_Blood	PAH	PAH	HDHD3	Wald ratio	1	0.0775506	0.087572	0.375853	-0.0940906	0.249192	1.08064	0.9102	1.28299	0.0470942	670	2058	11744	11744	0.175238	670	0.0470942	33.0137	0.05	0.505845	0.10966
ENSG00000122026_Whole_Blood	PAH	PAH	RPL21	Wald ratio	1	-0.52362	0.257522	0.042022	-1.02836	-0.0188769	0.592372	0.357592	0.9813	0.137308	670	2058	11744	11744	0.175238	670	0.137308	106.32	0.05	46.1994	0.999999
ENSG00000125166_Whole_Blood	PAH	PAH	GOT2	Wald ratio	1	0.74382	0.267256	0.005383	0.219998	1.26764	2.10396	1.24607	3.55246	0.0481186	670	2058	11744	11744	0.175238	670	0.0481186	33.7681	0.05	79.7459	1
ENSG00000128408_Whole_Blood	PAH	PAH	RIBC2	Wald ratio	1	0.317487	0.1432	0.026617	0.0368151	0.598158	1.37367	1.0375	1.81877	0.287824	670	2058	11744	11744	0.175238	670	0.287824	269.971	0.05	61.1755	1
ENSG00000133065_Whole_Blood	PAH	PAH	SLC41A1	Wald ratio	1	0.795004	0.294941	0.007029	0.21692	1.37309	2.21445	1.24224	3.94752	0.0745628	670	2058	11744	11744	0.175238	670	0.0745628	53.821	0.05	148.408	1
ENSG00000152904_Whole_Blood	PAH	PAH	GGPS1	Wald ratio	1	0.451032	0.198495	0.023071	0.0619815	0.840082	1.56993	1.06394	2.31656	0.112552	670	2058	11744	11744	0.175238	670	0.112552	84.7202	0.05	53.3674	1
ENSG00000162877_Whole_Blood	PAH	PAH	PM20D1	Wald ratio	1	-0.124462	0.0460896	0.006925	-0.214797	-0.0341261	0.882972	0.806705	0.96645	0.102432	670	2058	11744	11744	0.175238	670	0.102432	76.2333	0.05	2.48704	0.351089
ENSG00000174516_Whole_Blood	PAH	PAH	PELI3	Wald ratio	1	-0.43646	0.200975	0.029877	-0.83037	-0.0425498	0.64632	0.435888	0.958343	0.0998137	670	2058	11744	11744	0.175238	670	0.0998137	74.0686	0.05	24.5909	0.998645
ENSG00000189050_Whole_Blood	PAH	PAH	RNFT1	Wald ratio	1	-1.16466	0.400153	0.003608	-1.94896	-0.380363	0.312028	0.142422	0.683613	0.15803	670	2058	11744	11744	0.175238	670	0.15803	125.377	0.05	180.078	1
ENSG00000196275_Whole_Blood	PAH	PAH	GTF2IRD2	Wald ratio	1	-0.304033	0.113017	0.007142	-0.525546	-0.0825194	0.737837	0.591232	0.920794	0.104598	670	2058	11744	11744	0.175238	670	0.104598	78.0336	0.05	13.5537	0.957426
ENSG00000242114_Whole_Blood	PAH	PAH	MTFP1	Wald ratio	1	0.897645	0.414942	0.030518	0.0843584	1.71093	2.45382	1.08802	5.53412	0.0631931	670	2058	11744	11744	0.175238	670	0.0631931	45.0605	0.05	178.655	1
ENSG00000254986_Whole_Blood	PAH	PAH	DPP3	Wald ratio	1	-0.383299	0.174268	0.027844	-0.724865	-0.0417333	0.681609	0.48439	0.959126	0.457198	670	2058	11744	11744	0.175238	670	0.457198	562.651	0.05	89.7147	1

## Sheet: PBC_Lung_GTEx_V8
id.exposure	id.outcome	outcome	exposure	method	nsnp	b	se	pval	mr_lo_ci	mr_up_ci	mr_or	mr_or_lci95	mr_or_uci95	R2	samplesize.exposure	ncase.outcome	samplesize.outcome	Noutcome	Proportion_of_Cases	Nexposure	PVE	F	Alpha	NCP	Power
ENSG00000078674_Lung	GCST90061440	PBC	PCM1	Wald ratio	1	-0.179085	0.0728086	0.0139063	-0.32179	-0.0363806	0.836034	0.72485	0.964273	0.118892	515	8021	24510	24510	0.327254	515	0.118892	69.2215	0.05	19.3875	0.99272
ENSG00000125166_Lung	GCST90061440	PBC	GOT2	Wald ratio	1	0.337238	0.146236	0.0211041	0.0506148	0.623861	1.40107	1.05192	1.86612	0.162317	515	8021	24510	24510	0.327254	515	0.162317	99.4037	0.05	113.229	1
ENSG00000142599_Lung	GCST90061440	PBC	RERE	Wald ratio	1	0.383608	0.112298	0.000635531	0.163504	0.603712	1.46757	1.17763	1.8289	0.118994	515	8021	24510	24510	0.327254	515	0.118994	69.2886	0.05	109.557	1
ENSG00000152904_Lung	GCST90061440	PBC	GGPS1	Wald ratio	1	-0.277768	0.124971	0.0262382	-0.52271	-0.0328257	0.757473	0.592911	0.967707	0.13241	515	8021	24510	24510	0.327254	515	0.13241	78.2934	0.05	50.3545	1
ENSG00000162877_Lung	GCST90061440	PBC	PM20D1	Wald ratio	1	0.087394	0.0231576	0.000160725	0.0420052	0.132783	1.09133	1.0429	1.142	0.460814	515	8021	24510	24510	0.327254	515	0.460814	438.434	0.05	19.5872	0.993164
ENSG00000254986_Lung	GCST90061440	PBC	DPP3	Wald ratio	1	0.347126	0.162235	0.0323838	0.0291442	0.665107	1.41499	1.02957	1.9447	0.136372	515	8021	24510	24510	0.327254	515	0.136372	81.0061	0.05	101.213	1

[truncated: 23 more sheets: PBC_CAGE, PBC_decode_2021, PBC_eQTLGen, PBC_Gudjonsson_A_protei_4782, PBC_Pietzner_4979, PBC_UKB_PPP_OLINK, PBC_Whole_Blood_GTEx_V8, PAH_Lung_GTEx_V8(T1DM), PAH_CAGE(T1DM), PAH_decode_2021, PAH_eQTLGen(T1DM), PAH_Gudjonsson A Protei(T1DM), PAH_Pietzner_4979(T1DM), PAH_UKB_PPP_OLINK(T1DM), PAH_Whole_Blood_GTEx_V8(T1DM), T1DM_Lung_GTEx_V8, T1DM_CAGE, T1DM_decode_2021, T1DM_eQTLGen, T1DM_Gudjonsson_A_protei …]
