# Supplementary material for: A study on the genetic comorbidity between autoimmune diseases and pulmonary hypertension: an observational study and POST-GWAS analysis
Source: Int J Med Sci. 2025 Feb 18;22(6):1344–62. doi: 10.7150/ijms.107884 (PMC11898843; doi:10.7150/ijms.107884)
Supplement: Supplementary file 3 — Supplementary tables for Fine mapping of causal gene sets. [file ijmsv22p1344s3.xlsx]

## Sheet: Directory
TABLE 1	PAH Lung
TABLE 2	PAH Whole blood
TABLE 3	PBC Lung
TABLE 4	PBC Whole blood
TABLE 5	T1DM Lung
TABLE 6	T1DM Whole blood

## Sheet: PAH Lung
block	ens_gene_id	ens_tx_id	mol_name	tissue	ref_name	type	chrom	tx_start	tx_stop	block_genes	trait	inference_pop1	inter_z_pop1	cv.R2_pop1	cv.R2.pval_pop1	ldregion_pop1	twas_z_pop1	pips_pop1	in_cred_set_pop1
2:202818637-2:205799241	ENSG00000138439		FAM117B	Lung	yfs	protein_coding	2	203499901	203634480	37	trait	lasso		0.566726	1.72175e-231	2:202819348-2:205799241	1.6	0.00539	0
10:112561493-10:115328432	ENSG00000150593		PDCD4	Lung	yfs	protein_coding	10	112631565	112659764	43	trait	enet		0.325567	3.33378e-110	10:112561580-10:115327818	-0.82	0.00756	1
6:32682664-6:33236497	ENSG00000235863		B3GALT4	Lung	yfs	protein_coding	6	33244917	33252609	35	trait	enet		0.278302	1.27034e-91	6:32682664-6:33236497	0.575	0.00208	0
6:32682664-6:33236497	ENSG00000204287		HLA-DRA	Lung	yfs	protein_coding	6	32407619	32412823	35	trait	lasso		0.259792	1.13027e-84	6:32682664-6:33236497	-0.291	0.00184	0
6:32682664-6:33236497	ENSG00000229391		HLA-DRB6	Lung	gtex	pseudogene	6	32520490	32527799	35	trait	ElasticNet		0.655897	8.94547e-76	6:32682664-6:33236497	-1.43	0.00446	0
6:32682664-6:33236497	ENSG00000237541		HLA-DQA2	Lung	gtex	protein_coding	6	32709119	32714992	35	trait	ElasticNet		0.639476	1.14051e-71	6:32682664-6:33236497	-0.0962	0.00239	0
6:32682664-6:33236497	ENSG00000179344		HLA-DQB1	Lung	gtex	protein_coding	6	32627244	32636160	35	trait	ElasticNet		0.617863	1.78862e-70	6:32682664-6:33236497	1.27	0.00376	0
6:32682664-6:33236497	ENSG00000198502		HLA-DRB5	Lung	gtex	protein_coding	6	32485120	32498064	35	trait	ElasticNet		0.627608	5.8333e-67	6:32682664-6:33236497	0.523	0.00232	0
6:32682664-6:33236497	ENSG00000232629		HLA-DQB2	Lung	gtex	protein_coding	6	32723875	32731311	35	trait	ElasticNet		0.537351	1.16536e-50	6:32682664-6:33236497	1.17	0.0038	0
6:32682664-6:33236497	ENSG00000241106		HLA-DOB	Lung	gtex	protein_coding	6	32780540	32784825	35	trait	ElasticNet		0.486005	1.32771e-50	6:32682664-6:33236497	-0.443	0.00199	0
6:32682664-6:33236497	ENSG00000196735		HLA-DQA1	Lung	gtex	protein_coding	6	32595956	32614839	35	trait	ElasticNet		0.507996	3.29705e-50	6:32682664-6:33236497	0.26	0.00231	0
6:32682664-6:33236497	ENSG00000224557		HLA-DPB2	Lung	gtex	pseudogene	6	33080228	33102442	35	trait	ElasticNet		0.509732	1.36612e-49	6:32682664-6:33236497	-1.81	0.0181	1
2:202818637-2:205799241	ENSG00000055044		NOP58	Lung	yfs	protein_coding	2	203130439	203168389	37	trait	lasso		0.142059	3.9825e-44	2:202819348-2:205799241	-0.753	0.0179	1
6:32682664-6:33236497	ENSG00000204351		SKIV2L	Lung	gtex	protein_coding	6	31926857	31937532	35	trait	ElasticNet		0.412331	3.56313e-42	6:32682664-6:33236497	-0.049	0.00233	0
6:32682664-6:33236497	ENSG00000137288		UQCC2	Lung	gtex	protein_coding	6	33662070	33679504	35	trait	ElasticNet		0.584086	4.87709e-40	6:32682664-6:33236497	-0.766	0.00199	0
2:202818637-2:205799241	ENSG00000064012		CASP8	Lung	gtex	protein_coding	2	202098166	202152434	37	trait	ElasticNet		0.402245	7.8845e-34	2:202819348-2:205799241	0.348	0.00439	0
6:32682664-6:33236497	ENSG00000204396		VWA7	Lung	gtex	protein_coding	6	31733367	31745108	35	trait	ElasticNet		0.270438	9.6347e-32	6:32682664-6:33236497	0.784	0.00367	0
6:32682664-6:33236497	ENSG00000223865		HLA-DPB1	Lung	gtex	protein_coding	6	33043703	33054978	35	trait	ElasticNet		0.464985	7.10179e-31	6:32682664-6:33236497	2.45	0.426	1
6:32682664-6:33236497	ENSG00000204257		HLA-DMA	Lung	gtex	protein_coding	6	32916390	32936871	35	trait	ElasticNet		0.430355	4.80883e-30	6:32682664-6:33236497	-0.723	0.00223	0
6:32682664-6:33236497	ENSG00000196126		HLA-DRB1	Lung	gtex	protein_coding	6	32546546	32557625	35	trait	ElasticNet		0.361005	5.21176e-30	6:32682664-6:33236497	1.02	0.00327	0
6:32682664-6:33236497	ENSG00000244731		C4A	Lung	gtex	protein_coding	6	31949801	31970458	35	trait	ElasticNet		0.306812	1.52731e-27	6:32682664-6:33236497	-0.903	0.00266	0
2:202818637-2:205799241	ENSG00000155754		ALS2CR11	Lung	gtex	protein_coding	2	202352148	202483901	37	trait	ElasticNet		0.360285	4.73539e-26	2:202819348-2:205799241	0.431	0.00593	0
6:32682664-6:33236497	ENSG00000232080.3		XXbac-BPG254F23.7	Lung	gtex	lincRNA	6	32698207	32698207	35	trait	ElasticNet		0.494621	7.96803e-26	6:32682664-6:33236497	1.13	0.00451	0
10:112561493-10:115328432	ENSG00000165806		CASP7	Lung	gtex	protein_coding	10	115438942	115490662	43	trait	ElasticNet		0.353891	9.11705e-26	10:112561580-10:115327818	-0.139	0.00541	0
8:54418044-8:55945581	ENSG00000254087		LYN	Lung	gtex	protein_coding	8	56792372	56923940	17	trait	ElasticNet		0.367597	6.19772e-24	8:54418044-8:55945581	-0.838	0.0232	1
6:32682664-6:33236497	ENSG00000196301		HLA-DRB9	Lung	gtex	pseudogene	6	32427598	32441277	35	trait	ElasticNet		0.299257	2.83169e-23	6:32682664-6:33236497	3.2	0.201	1
10:112561493-10:115328432	ENSG00000169129		AFAP1L2	Lung	gtex	protein_coding	10	116054583	116164515	43	trait	ElasticNet		0.450954	1.03026e-22	10:112561580-10:115327818	0.754	0.00691	1
6:32682664-6:33236497	ENSG00000030110		BAK1	Lung	gtex	protein_coding	6	31276723	31278816	35	trait	ElasticNet		0.292453	4.82487e-22	6:32682664-6:33236497	1.14	0.00317	0
6:32682664-6:33236497	ENSG00000250535		STK19P	Lung	gtex	pseudogene	6	31981047	31981564	35	trait	ElasticNet		0.226158	1.0638e-20	6:32682664-6:33236497	2.72	0.035	1
8:54418044-8:55945581	ENSG00000254608.1		RP11-56A10.1	Lung	gtex	pseudogene	8	55476999	55476999	17	trait	ElasticNet		0.247996	3.56646e-19	8:54418044-8:55945581	-1.76	0.0758	1
8:54418044-8:55945581	ENSG00000260484		RP11-1081M5.2	Lung	gtex	lincRNA	8	54301261	54303432	17	trait	ElasticNet		0.22295	4.71854e-19	8:54418044-8:55945581	-1.41	0.0434	1
6:32682664-6:33236497	ENSG00000204420		C6orf25	Lung	gtex	protein_coding	6	31686371	31694491	35	trait	ElasticNet		0.236661	7.68115e-19	6:32682664-6:33236497	0.979	0.00495	0
6:32682664-6:33236497	ENSG00000204301		NOTCH4	Lung	gtex	protein_coding	6	32162620	32191844	35	trait	ElasticNet		0.244422	1.34859e-18	6:32682664-6:33236497	0.596	0.00308	0
6:32682664-6:33236497	ENSG00000240065		PSMB9	Lung	gtex	protein_coding	6	32811913	32827362	35	trait	ElasticNet		0.233689	2.30592e-18	6:32682664-6:33236497	-2.72	0.0356	1
6:32682664-6:33236497	ENSG00000204338.4		CYP21A1P	Lung	gtex	pseudogene	6	32313550	32313550	35	trait	ElasticNet		0.237764	1.31494e-17	6:32682664-6:33236497	0.882	0.00286	0
6:32682664-6:33236497	ENSG00000096433		ITPR3	Lung	gtex	protein_coding	6	33588142	33664351	35	trait	ElasticNet		0.331733	3.49421e-16	6:32682664-6:33236497	0.571	0.00308	0
6:32682664-6:33236497	ENSG00000224796		RPL32P1	Lung	gtex	pseudogene	6	33047228	33047637	35	trait	ElasticNet		0.193733	6.58948e-16	6:32682664-6:33236497	0.99	0.00424	0
6:32682664-6:33236497	ENSG00000242574		HLA-DMB	Lung	gtex	protein_coding	6	32902406	32908847	35	trait	ElasticNet		0.237845	8.4047e-16	6:32682664-6:33236497	-0.39	0.00209	0
10:112561493-10:115328432	ENSG00000119913		TECTB	Lung	gtex	protein_coding	10	114043493	114064793	43	trait	ElasticNet		0.303458	1.04553e-14	10:112561580-10:115327818	0.406	0.00571	0
10:112561493-10:115328432	ENSG00000203867		RBM20	Lung	gtex	protein_coding	10	112404155	112599227	43	trait	ElasticNet		0.327199	1.15726e-14	10:112561580-10:115327818	1.5	0.0145	1
6:32682664-6:33236497	ENSG00000204314		PRRT1	Lung	gtex	protein_coding	6	32116136	32122150	35	trait	ElasticNet		0.232019	8.17744e-14	6:32682664-6:33236497	-0.338	0.00221	0
2:202818637-2:205799241	ALS2CR8		ALS2CR8	Lung	cmc		2	203776977	203851060	37	trait	lasso		0.11319	1.20866e-13	2:202819348-2:205799241	2.23	0.0102	1
2:202818637-2:205799241	ENSG00000003400		CASP10	Lung	gtex	protein_coding	2	202047604	202094129	37	trait	ElasticNet		0.185067	4.9265e-13	2:202819348-2:205799241	0.0734	0.00455	0
2:202818637-2:205799241	ENSG00000155749		ALS2CR12	Lung	gtex	protein_coding	2	202152994	202222121	37	trait	ElasticNet		0.138927	6.08337e-13	2:202819348-2:205799241	1.09	0.00491	0
6:32682664-6:33236497	ENSG00000204310		AGPAT1	Lung	gtex	protein_coding	6	32135989	32145873	35	trait	ElasticNet		0.309398	1.02018e-11	6:32682664-6:33236497	-1.07	0.00411	0
8:54418044-8:55945581	ENSG00000167904		TMEM68	Lung	gtex	protein_coding	8	56608983	56685966	17	trait	ElasticNet		0.148701	1.46976e-11	8:54418044-8:55945581	-1.58	0.0465	1
6:32682664-6:33236497	ENSG00000204267		TAP2	Lung	gtex	protein_coding	6	32789610	32806557	35	trait	ElasticNet		0.12873	2.86735e-11	6:32682664-6:33236497	-0.618	0.00234	0
6:32682664-6:33236497	ENSG00000248290.1		TNXA	Lung	gtex	pseudogene	6	31838202	31838202	35	trait	ElasticNet		0.143092	4.52535e-11	6:32682664-6:33236497	1.55	0.00955	1
6:32682664-6:33236497	ENSG00000213676		ATF6B	Lung	gtex	protein_coding	6	32065953	32096030	35	trait	ElasticNet		0.153813	6.1173e-11	6:32682664-6:33236497	2.8	0.468	1
2:202818637-2:205799241	ENSG00000267889.1		AC079354.2	Lung	gtex	protein_coding	2	202822487	202822487	37	trait	ElasticNet		0.230023	1.4169e-10	2:202819348-2:205799241	-1.76	0.00562	0
6:32682664-6:33236497	ENSG00000231500		RPS18	Lung	gtex	protein_coding	6	33239787	33244287	35	trait	ElasticNet		0.144138	1.62694e-10	6:32682664-6:33236497	0.97	0.00254	0
8:54418044-8:55945581	ENSG00000254142.2		RP11-53M11.3	Lung	gtex	lincRNA	8	5.54733e+07	5.54733e+07	17	trait	ElasticNet		0.167643	1.66269e-10	8:54418044-8:55945581	-1.26	0.0364	1
6:32682664-6:33236497	ENSG00000168394		TAP1	Lung	gtex	protein_coding	6	32812986	32821755	35	trait	ElasticNet		0.139	2.73717e-10	6:32682664-6:33236497	-1.03	0.00332	0
2:202818637-2:205799241	ENSG00000138395		CDK15	Lung	gtex	protein_coding	2	202655184	202760273	37	trait	ElasticNet		0.128473	5.21408e-10	2:202819348-2:205799241	0.898	0.0064	0
10:112561493-10:115328432	ENSG00000237642		HMGB3P5	Lung	gtex	pseudogene	10	112210387	112210998	43	trait	ElasticNet		0.14856	1.2801e-09	10:112561580-10:115327818	0.0551	0.00532	0
2:202818637-2:205799241	ENSG00000082126		MPP4	Lung	cmc	protein_coding	2	202509596	202563417	37	trait	bslmm		0.0729609	3.21022e-09	2:202819348-2:205799241	-2.02	0.00745	0
10:112561493-10:115328432	ENSG00000095627		TDRD1	Lung	gtex	protein_coding	10	115939029	115992063	43	trait	ElasticNet		0.162117	4.03374e-09	10:112561580-10:115327818	-1.45	0.0142	1
6:32682664-6:33236497	ENSG00000161904		LEMD2	Lung	gtex	protein_coding	6	33738979	33756913	35	trait	ElasticNet		0.246877	4.90885e-09	6:32682664-6:33236497	0.792	0.00203	0
6:32682664-6:33236497	ENSG00000224389		C4B	Lung	gtex	protein_coding	6	31949801	31970458	35	trait	ElasticNet		0.101538	5.85136e-09	6:32682664-6:33236497	0.161	0.00177	0
2:202818637-2:205799241	ENSG00000163596		ICA1L	Lung	gtex	protein_coding	2	203640690	203736708	37	trait	ElasticNet		0.194381	6.54228e-09	2:202819348-2:205799241	-2.89	0.0763	1
2:202818637-2:205799241	ENSG00000180672.4		AC007362.1	Lung	gtex	pseudogene	2	2.0665e+08	2.0665e+08	37	trait	ElasticNet		0.152528	1.63016e-08	2:202819348-2:205799241	-0.292	0.00406	0
2:202818637-2:205799241	ENSG00000178562		CD28	Lung	yfs	protein_coding	2	204571198	204602557	37	trait	bslmm		0.0232483	3.09079e-08	2:202819348-2:205799241	-0.773	0.00419	0
6:32682664-6:33236497	ENSG00000204228		HSD17B8	Lung	gtex	protein_coding	6	33172419	33174608	35	trait	ElasticNet		0.0881122	4.47242e-08	6:32682664-6:33236497	-2.88	0.0458	1
8:54418044-8:55945581	ENSG00000137547		MRPL15	Lung	metsim	protein_coding	8	55047770	55060461	17	trait	lasso		0.0478062	9.8341e-08	8:54418044-8:55945581	-0.832	0.022	0
2:202818637-2:205799241	ENSG00000204217		BMPR2	Lung	gtex	protein_coding	2	203241659	203432474	37	trait	ElasticNet		0.231479	1.04789e-07	2:202819348-2:205799241	-0.253	0.0696	1
2:202818637-2:205799241	ENSG00000273209		RP11-107N15.1	Lung	gtex	lincRNA	2	202897493	202898260	37	trait	ElasticNet		0.231117	1.08675e-07	2:202819348-2:205799241	0.5	0.00442	0
10:112561493-10:115328432	ENSG00000148737		TCF7L2	Lung	gtex	protein_coding	10	114710009	114927437	43	trait	ElasticNet		0.142388	1.47487e-07	10:112561580-10:115327818	1.71	0.0201	1
2:202818637-2:205799241	ENSG00000273456		RP11-686O6.2	Lung	gtex	lincRNA	2	203239655	203240327	37	trait	ElasticNet		0.109052	2.10001e-07	2:202819348-2:205799241	0.765	0.00969	0
10:112561493-10:115328432	ENSG00000119950		MXI1	Lung	gtex	protein_coding	10	111967363	112047123	43	trait	ElasticNet		0.111299	3.96449e-07	10:112561580-10:115327818	0.266	0.00553	0
10:112561493-10:115328432	ENSG00000165816		VWA2	Lung	gtex	protein_coding	10	115999018	116051272	43	trait	ElasticNet		0.0666678	6.24018e-07	10:112561580-10:115327818	-0.454	0.00592	0
8:54418044-8:55945581	ENSG00000187735		TCEA1	Lung	gtex	protein_coding	8	54879112	54935089	17	trait	ElasticNet		0.0617321	7.05154e-07	8:54418044-8:55945581	1.05	0.0249	1
6:32682664-6:33236497	ENSG00000231925		TAPBP	Lung	gtex	protein_coding	6	33267471	33282164	35	trait	ElasticNet		0.066002	7.15479e-07	6:32682664-6:33236497	0.325	0.00185	0
6:32682664-6:33236497	ENSG00000237398		HLA-DPA3	Lung	gtex	pseudogene	6	33098993	33111102	35	trait	ElasticNet		0.086919	7.57724e-07	6:32682664-6:33236497	-1.21	0.00824	1
2:202818637-2:205799241	ENSG00000003393		ALS2	Lung	gtex	protein_coding	2	202565277	202645912	37	trait	ElasticNet		0.0803468	7.83747e-07	2:202819348-2:205799241	-1.38	0.00663	0
6:32682664-6:33236497	ENSG00000168477		TNXB	Lung	gtex	protein_coding	6	32008931	32083111	35	trait	ElasticNet		0.188498	8.16344e-07	6:32682664-6:33236497	1.22	0.00283	0
10:112561493-10:115328432	ENSG00000099204		ABLIM1	Lung	gtex	protein_coding	10	116190872	116444762	43	trait	ElasticNet		0.165144	1.90281e-06	10:112561580-10:115327818	0.714	0.00675	0
6:32682664-6:33236497	ENSG00000204385		SLC44A4	Lung	gtex	protein_coding	6	31830969	31846823	35	trait	ElasticNet		0.127018	2.02834e-06	6:32682664-6:33236497	-0.49	0.00201	0
8:54418044-8:55945581	ENSG00000183729		NPBWR1	Lung	gtex	protein_coding	8	53850991	53853677	17	trait	ElasticNet		0.0505123	2.18322e-06	8:54418044-8:55945581	1.62	0.0485	1
6:32682664-6:33236497	ENSG00000204386		NEU1	Lung	gtex	protein_coding	6	31825436	31830683	35	trait	ElasticNet		0.0789829	2.45077e-06	6:32682664-6:33236497	0.0772	0.00191	0
6:32682664-6:33236497	ENSG00000213588		ZBTB9	Lung	gtex	protein_coding	6	33422356	33425325	35	trait	ElasticNet		0.0834014	2.72614e-06	6:32682664-6:33236497	-0.727	0.00247	0
6:32682664-6:33236497	ENSG00000204252		HLA-DOA	Lung	gtex	protein_coding	6	32971955	32977389	35	trait	ElasticNet		0.0761739	2.85491e-06	6:32682664-6:33236497	0.158	0.00205	0
6:32682664-6:33236497	ENSG00000204308		RNF5	Lung	gtex	protein_coding	6	32146131	32151930	35	trait	ElasticNet		0.0632343	4.20839e-06	6:32682664-6:33236497	-0.709	0.00198	0
6:32682664-6:33236497	ENSG00000204392		LSM2	Lung	gtex	protein_coding	6	31765173	31774761	35	trait	ElasticNet		0.0862368	4.51855e-06	6:32682664-6:33236497	1.21	0.00445	0
6:32682664-6:33236497	ENSG00000204296		C6orf10	Lung	gtex	protein_coding	6	32256303	32339684	35	trait	ElasticNet		0.128007	7.08529e-06	6:32682664-6:33236497	1.71	0.00891	1
6:32682664-6:33236497	ENSG00000213722		DDAH2	Lung	gtex	protein_coding	6	31694815	31698394	35	trait	ElasticNet		0.0875944	7.82974e-06	6:32682664-6:33236497	-1.02	0.00716	0
10:112561493-10:115328432	ENSG00000197142		ACSL5	Lung	gtex	protein_coding	10	114133776	114188138	43	trait	ElasticNet		0.0439043	1.06737e-05	10:112561580-10:115327818	-1.21	0.0103	1
2:202818637-2:205799241	RP11-686O6.2		RP11-686O6.2	Lung	metsim		2	203239655	203240327	37	trait	lasso		0.0320759	1.15342e-05	2:202819348-2:205799241	0.042	0.0101	1
2:202818637-2:205799241	ENSG00000234842		AC007163.8	Lung	gtex	pseudogene	2	202414354	202415030	37	trait	ElasticNet		0.0553765	1.15929e-05	2:202819348-2:205799241	-4.24	0.929	1
6:32682664-6:33236497	ENSG00000249346		LINC01016	Lung	gtex	lincRNA	6	33835283	33864691	35	trait	ElasticNet		0.0925332	1.38681e-05	6:32682664-6:33236497	0.426	0.00203	0
10:112561493-10:115328432	ENSG00000043591		ADRB1	Lung	gtex	protein_coding	10	115803806	115806667	43	trait	ElasticNet		0.144871	2.05424e-05	10:112561580-10:115327818	-1.52	0.0158	1
2:202818637-2:205799241	ENSG00000144426		NBEAL1	Lung	gtex	protein_coding	2	203879602	204091101	37	trait	ElasticNet		0.0540474	2.13353e-05	2:202819348-2:205799241	3.62	0.13	1
2:202818637-2:205799241	ENSG00000138443		ABI2	Lung	cmc	protein_coding	2	204193002	204296892	37	trait	blup		0.0371704	2.18093e-05	2:202819348-2:205799241	-0.341	0.00562	0
8:54418044-8:55945581	ENSG00000253369		RP11-1081M5.1	Lung	gtex	lincRNA	8	54307771	54308506	17	trait	ElasticNet		0.0590058	2.71981e-05	8:54418044-8:55945581	-0.16	0.0173	0
2:202818637-2:205799241	ENSG00000155755		TMEM237	Lung	gtex	protein_coding	2	202484907	202508293	37	trait	ElasticNet		0.146176	3.10098e-05	2:202819348-2:205799241	2.24	0.366	1
6:32682664-6:33236497	ENSG00000231852		CYP21A2	Lung	gtex	protein_coding	6	32006042	32009447	35	trait	ElasticNet		0.0477839	3.36055e-05	6:32682664-6:33236497	-1.17	0.00427	0
10:112561493-10:115328432	ENSG00000148700		ADD3	Lung	gtex	protein_coding	10	111756126	111895323	43	trait	ElasticNet		0.0687564	3.38742e-05	10:112561580-10:115327818	-0.419	0.00582	0
6:32682664-6:33236497	ENSG00000204305		AGER	Lung	gtex	protein_coding	6	32148745	32152101	35	trait	ElasticNet		0.062999	4.69304e-05	6:32682664-6:33236497	1.96	0.00882	1
2:202818637-2:205799241	ENSG00000138380		CARF	Lung	gtex	protein_coding	2	203776937	203851786	37	trait	ElasticNet		0.0503159	6.15082e-05	2:202819348-2:205799241	2.94	0.087	1
6:32682664-6:33236497	ENSG00000124493		GRM4	Lung	gtex	protein_coding	6	33989628	34123399	35	trait	ElasticNet		0.186231	6.19522e-05	6:32682664-6:33236497	0.727	0.00221	0
6:32682664-6:33236497	ENSG00000204209		DAXX	Lung	gtex	protein_coding	6	33286335	33297046	35	trait	ElasticNet		0.0605862	6.50444e-05	6:32682664-6:33236497	1.55	0.00429	0
6:32682664-6:33236497	ENSG00000112511		PHF1	Lung	gtex	protein_coding	6	33378176	33384230	35	trait	ElasticNet		0.0271555	6.9472e-05	6:32682664-6:33236497	-0.94	0.00426	0
8:54418044-8:55945581	ENSG00000137574		TGS1	Lung	gtex	protein_coding	8	56685701	56738007	17	trait	ElasticNet		0.069601	7.57285e-05	8:54418044-8:55945581	-0.0906	0.0159	0
10:112561493-10:115328432	ENSG00000148735		PLEKHS1	Lung	gtex	protein_coding	10	115511213	115543188	43	trait	ElasticNet		0.132402	8.57669e-05	10:112561580-10:115327818	1.76	0.0224	1
6:32682664-6:33236497	ENSG00000204371		EHMT2	Lung	gtex	protein_coding	6	31847536	31865464	35	trait	ElasticNet		0.0963397	9.12087e-05	6:32682664-6:33236497	0.619	0.0023	0
10:112561493-10:115328432	ENSG00000108039		XPNPEP1	Lung	gtex	protein_coding	10	111624524	111683311	43	trait	ElasticNet		0.124383	9.18469e-05	10:112561580-10:115327818	2.59	0.111	1
6:32682664-6:33236497	ENSG00000269490.1		SBP1	Lung	gtex	protein_coding	6	33340776	33340776	35	trait	ElasticNet		0.114474	9.41693e-05	6:32682664-6:33236497	1.05	0.00384	0
6:32682664-6:33236497	ENSG00000204348		DXO	Lung	gtex	protein_coding	6	31937587	31940069	35	trait	ElasticNet		0.0566506	9.93333e-05	6:32682664-6:33236497	-0.0791	0.00184	0
6:32682664-6:33236497	ENSG00000161896		IP6K3	Lung	gtex	protein_coding	6	33689444	33714762	35	trait	ElasticNet		0.0776469	0.000175336	6:32682664-6:33236497	-2.16	0.0149	1
10:112561493-10:115328432	ENSG00000119927		GPAM	Lung	gtex	protein_coding	10	113909624	113975135	43	trait	ElasticNet		0.209228	0.000180464	10:112561580-10:115327818	-0.576	0.00614	0
6:32682664-6:33236497	ENSG00000204290		BTNL2	Lung	gtex	protein_coding	6	32361740	32374905	35	trait	ElasticNet		0.222721	0.000201975	6:32682664-6:33236497	3.08	0.0725	1
6:32682664-6:33236497	ENSG00000204366		ZBTB12	Lung	gtex	protein_coding	6	31867384	31869769	35	trait	ElasticNet		0.137082	0.000239137	6:32682664-6:33236497	-0.769	0.00412	0
10:112561493-10:115328432	ENSG00000150594		ADRA2A	Lung	gtex	protein_coding	10	112836790	112840658	43	trait	ElasticNet		0.110493	0.000367959	10:112561580-10:115327818	1.1	0.00905	1
6:32682664-6:33236497	ENSG00000231461		HLA-DPA2	Lung	gtex	pseudogene	6	33059530	33065072	35	trait	ElasticNet		0.113018	0.000396728	6:32682664-6:33236497	-0.559	0.00337	0
8:54418044-8:55945581	ENSG00000082556		OPRK1	Lung	gtex	protein_coding	8	54138284	54164257	17	trait	ElasticNet		0.112373	0.00046422	8:54418044-8:55945581	1.57	0.0449	1
6:32682664-6:33236497	ENSG00000204248		COL11A2	Lung	gtex	protein_coding	6	33130458	33160276	35	trait	ElasticNet		0.0224119	0.000700017	6:32682664-6:33236497	0.117	0.00225	0
6:32682664-6:33236497	ENSG00000204264		PSMB8	Lung	gtex	protein_coding	6	32808494	32812480	35	trait	ElasticNet		0.0589681	0.000765406	6:32682664-6:33236497	-1.6	0.00434	0
6:32682664-6:33236497	ENSG00000204410		MSH5	Lung	gtex	protein_coding	6	31707725	31732622	35	trait	ElasticNet		0.139092	0.00079932	6:32682664-6:33236497	-0.546	0.00327	0
2:202818637-2:205799241	ENSG00000224299		AC007282.6	Lung	gtex	pseudogene	2	202415247	202415772	37	trait	ElasticNet		0.0361542	0.000802136	2:202819348-2:205799241	0.914	0.00508	0
2:202818637-2:205799241	ENSG00000082146		STRADB	Lung	gtex	protein_coding	2	202252581	202345569	37	trait	ElasticNet		0.0496908	0.000813008	2:202819348-2:205799241	2.8	0.0366	1
6:32682664-6:33236497	ENSG00000204388		HSPA1B	Lung	gtex	protein_coding	6	31783291	31785723	35	trait	ElasticNet		0.0399255	0.000851622	6:32682664-6:33236497	-0.312	0.00185	0
10:112561493-10:115328432	ENSG00000119953		SMNDC1	Lung	gtex	protein_coding	10	112050488	112064709	43	trait	ElasticNet		0.0232668	0.000889618	10:112561580-10:115327818	-0.913	0.00776	1
2:202818637-2:205799241	ENSG00000226261		AC064836.3	Lung	gtex	pseudogene	2	203200747	203201450	37	trait	ElasticNet		0.0981557	0.00093934	2:202819348-2:205799241	-0.25	0.00834	0
10:112561493-10:115328432	ENSG00000214413		BBIP1	Lung	gtex	protein_coding	10	112658488	112679032	43	trait	ElasticNet		0.0446072	0.00104833	10:112561580-10:115327818	-0.0307	0.00542	0
6:32682664-6:33236497	ENSG00000221988		PPT2	Lung	gtex	protein_coding	6	32121218	32134011	35	trait	ElasticNet		0.0636896	0.00112981	6:32682664-6:33236497	-1.05	0.00794	0
6:32682664-6:33236497	ENSG00000204304		PBX2	Lung	gtex	protein_coding	6	32152512	32157963	35	trait	ElasticNet		0.041671	0.00197309	6:32682664-6:33236497	-1.29	0.0028	0
6:32682664-6:33236497	ENSG00000231389		HLA-DPA1	Lung	gtex	protein_coding	6	33032346	33048552	35	trait	ElasticNet		0.0539577	0.00212394	6:32682664-6:33236497	0.883	0.00378	0
6:32682664-6:33236497	ENSG00000243649		CFB	Lung	gtex	protein_coding	6	31895475	31919861	35	trait	ElasticNet		0.0545656	0.00213907	6:32682664-6:33236497	1.62	0.00975	1
6:32682664-6:33236497	ENSG00000237441		RGL2	Lung	gtex	protein_coding	6	33259431	33267101	35	trait	ElasticNet		0.0657672	0.00226302	6:32682664-6:33236497	1.14	0.00311	0
8:54418044-8:55945581	ENSG00000206579		XKR4	Lung	gtex	protein_coding	8	56014949	56454613	17	trait	ElasticNet		0.0644818	0.00242521	8:54418044-8:55945581	0.978	0.022	0
2:202818637-2:205799241	ENSG00000235318		AC005037.6	Lung	gtex	pseudogene	2	202079376	202079673	37	trait	ElasticNet		0.105367	0.00263594	2:202819348-2:205799241	0.261	0.00429	0
6:32682664-6:33236497	ENSG00000204387		C6orf48	Lung	gtex	protein_coding	6	31802385	31807541	35	trait	ElasticNet		0.0406373	0.00268577	6:32682664-6:33236497	-0.522	0.00216	0
8:54418044-8:55945581	ENSG00000237807		RP11-400K9.4	Lung	gtex	lincRNA	8	54427731	54436491	17	trait	ElasticNet		0.0152012	0.00274381	8:54418044-8:55945581	-0.263	0.0176	0
6:32682664-6:33236497	ENSG00000204231		RXRB	Lung	gtex	protein_coding	6	33161365	33168630	35	trait	ElasticNet		0.171566	0.00294712	6:32682664-6:33236497	1.16	0.376	1
6:32682664-6:33236497	ENSG00000236104		ZBTB22	Lung	gtex	protein_coding	6	33282183	33285719	35	trait	ElasticNet		0.0311243	0.00325792	6:32682664-6:33236497	-1.51	0.00381	0
6:32682664-6:33236497	ENSG00000237285		HNRNPA1P2	Lung	gtex	pseudogene	6	32292996	32293955	35	trait	ElasticNet		0.0484671	0.00332991	6:32682664-6:33236497	-1.81	0.00645	0
2:202818637-2:205799241	ENSG00000138442		WDR12	Lung	gtex	protein_coding	2	203739505	203879521	37	trait	ElasticNet		0.0569159	0.00342731	2:202819348-2:205799241	-0.753	0.0079	0
2:202818637-2:205799241	ENSG00000224791		KRT18P39	Lung	gtex	pseudogene	2	204629018	204630316	37	trait	ElasticNet		0.0471671	0.00349932	2:202819348-2:205799241	0.209	0.00514	0
10:112561493-10:115328432	ENSG00000108055		SMC3	Lung	gtex	protein_coding	10	112327449	112364394	43	trait	ElasticNet		0.118461	0.00374516	10:112561580-10:115327818	-0.513	0.00597	0
2:202818637-2:205799241	ENSG00000182329		AC079354.1	Lung	gtex	protein_coding	2	202937978	203062585	37	trait	ElasticNet		0.0432534	0.00385957	2:202819348-2:205799241	2.59	0.015	1
6:32682664-6:33236497	ENSG00000204227		RING1	Lung	gtex	protein_coding	6	33176272	33180499	35	trait	ElasticNet		0.0912974	0.00534624	6:32682664-6:33236497	-0.778	0.00377	0
6:32682664-6:33236497	ENSG00000166278		C2	Lung	gtex	protein_coding	6	31865562	31913449	35	trait	ElasticNet		0.103543	0.00556601	6:32682664-6:33236497	1.69	0.00847	1
6:32682664-6:33236497	ENSG00000237649		KIFC1	Lung	gtex	protein_coding	6	33359313	33377701	35	trait	ElasticNet		0.0275637	0.00558864	6:32682664-6:33236497	2.09	0.0235	1
6:32682664-6:33236497	ENSG00000204390		HSPA1L	Lung	gtex	protein_coding	6	31777396	31783437	35	trait	ElasticNet		0.0588637	0.00618293	6:32682664-6:33236497	-0.388	0.00188	0
10:112561493-10:115328432	ENSG00000232470		RP11-313D6.3	Lung	gtex	lincRNA	10	112629501	112631352	43	trait	ElasticNet		0.10041	0.00676459	10:112561580-10:115327818	-0.44	0.00578	0
6:32682664-6:33236497	ENSG00000204188.3		GGNBP1	Lung	gtex	protein_coding	6	33143136	33143136	35	trait	ElasticNet		0.0905413	0.00729739	6:32682664-6:33236497	0.987	0.0106	1
10:112561493-10:115328432	ENSG00000023041		ZDHHC6	Lung	gtex	protein_coding	10	114190058	114206672	43	trait	ElasticNet		0.0157423	0.00874212	10:112561580-10:115327818	1.38	0.0129	1
2:202818637-2:205799241	ENSG00000118257		NRP2	Lung	gtex	protein_coding	2	206546714	206662857	37	trait	ElasticNet		0.166962	0.0113089	2:202819348-2:205799241	-0.0874	0.00404	0
2:202818637-2:205799241	RP11-686O6.1		RP11-686O6.1	Lung	metsim		2	203201462	203201923	37	trait	bslmm		0.00954609	0.0116399	2:202819348-2:205799241	-1.38	0.00695	0
2:202818637-2:205799241	ENSG00000232719.1		RP11-13J8.1	Lung	gtex	lincRNA	2	201904466	201904466	37	trait	ElasticNet		0.0807006	0.0117373	2:202819348-2:205799241	0.711	0.00531	0
6:32682664-6:33236497	ENSG00000204356		NELFE	Lung	gtex	protein_coding	6	31919864	31926887	35	trait	ElasticNet		0.0105801	0.0120807	6:32682664-6:33236497	-1.57	0.00879	1
6:32682664-6:33236497	ENSG00000112514		CUTA	Lung	gtex	protein_coding	6	33384219	33386094	35	trait	ElasticNet		0.103988	0.0123475	6:32682664-6:33236497	2.63	0.0227	1
2:202818637-2:205799241	ENSG00000230799		AC007279.2	Lung	gtex	pseudogene	2	202627460	202628296	37	trait	ElasticNet		0.0583938	0.0127103	2:202819348-2:205799241	1.54	0.0574	1
10:112561493-10:115328432	ENSG00000203876		RP11-451M19.3	Lung	gtex	protein_coding	10	111701029	111713649	43	trait	ElasticNet		0.0979218	0.0145957	10:112561580-10:115327818	1.06	0.00888	1
10:112561493-10:115328432	ENSG00000165813		C10orf118	Lung	gtex	protein_coding	10	115880621	115933979	43	trait	ElasticNet		0.08991	0.0148393	10:112561580-10:115327818	-0.912	0.00823	1
2:202818637-2:205799241	ENSG00000236047		AC073410.1	Lung	gtex	pseudogene	2	203385124	203385712	37	trait	ElasticNet		0.0916458	0.0156776	2:202819348-2:205799241	1.02	0.00476	0
6:32682664-6:33236497	ENSG00000223501		VPS52	Lung	gtex	protein_coding	6	33218049	33239824	35	trait	ElasticNet		0.020687	0.0160348	6:32682664-6:33236497	-1.55	0.00443	0
8:54418044-8:55945581	ENSG00000164736		SOX17	Lung	gtex	protein_coding	8	55370495	55373448	17	trait	ElasticNet		0.0339046	0.0164076	8:54418044-8:55945581	1.59	0.0485	1
8:54418044-8:55945581	ENSG00000253667		RP11-30L15.4	Lung	gtex	pseudogene	8	54883791	54886770	17	trait	ElasticNet		0.0562011	0.0164772	8:54418044-8:55945581	1.41	0.0422	1
10:112561493-10:115328432	ENSG00000151532		VTI1A	Lung	gtex	protein_coding	10	114206756	114578503	43	trait	ElasticNet		0.0579284	0.016933	10:112561580-10:115327818	0.337	0.00559	0
6:32682664-6:33236497	ENSG00000213719		CLIC1	Lung	gtex	protein_coding	6	31698358	31707540	35	trait	ElasticNet		0.0735062	0.0182853	6:32682664-6:33236497	1.45	0.00339	0
2:202818637-2:205799241	ENSG00000116117		PARD3B	Lung	gtex	protein_coding	2	205410516	206484886	37	trait	ElasticNet		0.0406875	0.0206853	2:202819348-2:205799241	-1.58	0.0128	1
2:202818637-2:205799241	ENSG00000155760		FZD7	Lung	gtex	protein_coding	2	202899310	202903160	37	trait	ElasticNet		0.0283404	0.0220075	2:202819348-2:205799241	0.423	0.00448	0
2:202818637-2:205799241	ENSG00000240761		AC098831.4	Lung	gtex	pseudogene	2	203638443	203639083	37	trait	ElasticNet		-0.00717446	0.0308731	2:202819348-2:205799241	-1.75	0.00545	0
2:202818637-2:205799241	ENSG00000227348		MTND5P25	Lung	gtex	pseudogene	2	202077006	202077804	37	trait	ElasticNet		0.0151227	0.0324362	2:202819348-2:205799241	-1.35	0.0152	1
2:202818637-2:205799241	ENSG00000163599		CTLA4	Lung	gtex	protein_coding	2	204732509	204738683	37	trait	ElasticNet		0.0146554	0.0358071	2:202819348-2:205799241	0.141	0.00445	0
6:32682664-6:33236497	ENSG00000204394		VARS	Lung	gtex	protein_coding	6	31745295	31763730	35	trait	ElasticNet		0.106477	0.0368521	6:32682664-6:33236497	0.948	0.0027	0
6:32682664-6:33236497	ENSG00000204256		BRD2	Lung	gtex	protein_coding	6	32936437	32949282	35	trait	ElasticNet		0.0109348	0.0370896	6:32682664-6:33236497	-0.965	0.00354	0
2:202818637-2:205799241	ENSG00000204196		AC011737.2	Lung	gtex	pseudogene	2	204055503	204056000	37	trait	ElasticNet		0.0411704	0.0374156	2:202819348-2:205799241	0.32	0.00439	0
10:112561493-10:115328432	ENSG00000198924		DCLRE1A	Lung	gtex	protein_coding	10	115594488	115614142	43	trait	ElasticNet		0.0103387	0.0394874	10:112561580-10:115327818	1.4	0.0136	1
6:32682664-6:33236497	ENSG00000228285		LYPLA2P1	Lung	gtex	pseudogene	6	33333325	33334020	35	trait	ElasticNet		0.00116735	0.0399484	6:32682664-6:33236497	-0.772	0.00238	0
6:32682664-6:33236497	ENSG00000112473		SLC39A7	Lung	gtex	protein_coding	6	33168222	33172216	35	trait	ElasticNet		-0.0413104	0.0422475	6:32682664-6:33236497	-1.82	0.00638	0
2:202818637-2:205799241	ENSG00000272966		RP11-686O6.1	Lung	gtex	lincRNA	2	203201462	203201923	37	trait	ElasticNet		0.0212991	0.0425089	2:202819348-2:205799241	-0.496	0.0283	1
10:112561493-10:115328432	ENSG00000230018		RP11-481H12.1	Lung	gtex	pseudogene	10	115242375	115242872	43	trait	ElasticNet		0.0422811	0.0435703	10:112561580-10:115327818	0.475	0.0059	0
2:202818637-2:205799241	ENSG00000116030		SUMO1	Lung	gtex	protein_coding	2	203070903	203103331	37	trait	ElasticNet		-0.0262417	0.0474047	2:202819348-2:205799241	0.0446	0.00422	0
2:202818637-2:205799241	ENSG00000213090		AC007256.5	Lung	gtex	pseudogene	2	202275267	202278031	37	trait	ElasticNet		0.024468	0.0476959	2:202819348-2:205799241	0.871	0.00501	0
10:112561493-10:115328432	ENSG00000234118		RPL13AP6	Lung	gtex	pseudogene	10	112696380	112696991	43	trait	ElasticNet		0.122455	0.0561479	10:112561580-10:115327818	-0.923	0.00806	1
8:54418044-8:55945581	ENSG00000196711		FAM150A	Lung	gtex	protein_coding	8	53446597	53478067	17	trait	ElasticNet		0.013275	0.0587772	8:54418044-8:55945581	1.98	0.0998	1
2:202818637-2:205799241	ENSG00000270915		RP11-27M5.1	Lung	gtex	pseudogene	2	203369735	203370066	37	trait	ElasticNet		0.0139331	0.0626784	2:202819348-2:205799241	0.463	0.0087	0
10:112561493-10:115328432	ENSG00000108061		SHOC2	Lung	gtex	protein_coding	10	112679301	112773425	43	trait	ElasticNet		0.0289996	0.0733813	10:112561580-10:115327818	0.0982	0.0054	0
10:112561493-10:115328432	ENSG00000148702		HABP2	Lung	gtex	protein_coding	10	115310596	115349361	43	trait	ElasticNet		0.174664	0.0748689	10:112561580-10:115327818	-0.848	0.00732	1
8:54418044-8:55945581	ENSG00000047249		ATP6V1H	Lung	gtex	protein_coding	8	54628117	54756118	17	trait	ElasticNet		0.00490499	0.0768354	8:54418044-8:55945581	-2.84	0.415	1
6:32682664-6:33236497	ENSG00000241404		EGFL8	Lung	gtex	protein_coding	6	32121218	32134011	35	trait	ElasticNet		0.125211	0.0867954	6:32682664-6:33236497	0.235	0.00205	0
6:32682664-6:33236497	ENSG00000204315		FKBPL	Lung	gtex	protein_coding	6	32096484	32098068	35	trait	ElasticNet		0.175331	0.0999379	6:32682664-6:33236497	-3.3	0.242	1
2:202818637-2:205799241	ENSG00000225796		MTND4P23	Lung	gtex	pseudogene	2	202078021	202079383	37	trait	ElasticNet		0.0106994	0.103078	2:202819348-2:205799241	0.472	0.00415	0
6:32682664-6:33236497	ENSG00000137309		HMGA1	Lung	gtex	protein_coding	6	34204650	34214008	35	trait	ElasticNet		0.0325296	0.10755	6:32682664-6:33236497	-0.564	0.00188	0
10:112561493-10:115328432	ENSG00000227560		RP11-139K1.2	Lung	gtex	pseudogene	10	114747235	114747624	43	trait	ElasticNet		-0.00290472	0.109416	10:112561580-10:115327818	1.25	0.0108	1
6:32682664-6:33236497	ENSG00000234515		PPP1R2P1	Lung	gtex	pseudogene	6	32846948	32847625	35	trait	ElasticNet		0.154058	0.112841	6:32682664-6:33236497	0.155	0.00243	0
2:202818637-2:205799241	ENSG00000233579		KRT8P15	Lung	gtex	pseudogene	2	203705054	203706504	37	trait	ElasticNet		0.0379673	0.116772	2:202819348-2:205799241	-1.1	0.00456	0
6:32682664-6:33236497	ENSG00000204344		STK19	Lung	gtex	protein_coding	6	31938868	31950598	35	trait	ElasticNet		0.00921841	0.117018	6:32682664-6:33236497	0.527	0.00202	0
6:32682664-6:33236497	ENSG00000204220		PFDN6	Lung	gtex	protein_coding	6	33257079	33266178	35	trait	ElasticNet		0.029304	0.118305	6:32682664-6:33236497	1.34	0.0206	1
8:54418044-8:55945581	ENSG00000147509		RGS20	Lung	gtex	protein_coding	8	54764368	54871863	17	trait	ElasticNet		0.129697	0.118672	8:54418044-8:55945581	1.06	0.0227	0
10:112561493-10:115328432	ENSG00000196865		NHLRC2	Lung	gtex	protein_coding	10	115614420	115676953	43	trait	ElasticNet		0.0505356	0.122981	10:112561580-10:115327818	0.0152	0.00547	0
10:112561493-10:115328432	ENSG00000138166		DUSP5	Lung	gtex	protein_coding	10	112257596	112271302	43	trait	ElasticNet		0.0442113	0.128721	10:112561580-10:115327818	0.376	0.00574	0
2:202818637-2:205799241	ENSG00000119013		NDUFB3	Lung	gtex	protein_coding	2	201936156	201950473	37	trait	ElasticNet		0.0147821	0.128922	2:202819348-2:205799241	-0.651	0.00654	0
10:112561493-10:115328432	ENSG00000243316.2		GUCY2GP	Lung	gtex	pseudogene	10	1.14377e+08	1.14377e+08	43	trait	ElasticNet		0.0335019	0.132984	10:112561580-10:115327818	-0.729	0.00683	0
8:54418044-8:55945581	ENSG00000104237		RP1	Lung	gtex	protein_coding	8	55528627	55543394	17	trait	ElasticNet		0.00740168	0.136113	8:54418044-8:55945581	-0.36	0.0178	0
2:202818637-2:205799241	ENSG00000232994		RPL7P14	Lung	gtex	pseudogene	2	203904831	203905622	37	trait	ElasticNet		0.00741124	0.148045	2:202819348-2:205799241	0.541	0.00484	0
2:202818637-2:205799241	ENSG00000115993		TRAK2	Lung	gtex	protein_coding	2	202241930	202316302	37	trait	ElasticNet		0.0285446	0.169001	2:202819348-2:205799241	3.34	0.0746	1
10:112561493-10:115328432	ENSG00000197893		NRAP	Lung	gtex	protein_coding	10	115348475	115423886	43	trait	ElasticNet		0.115238	0.183294	10:112561580-10:115327818	0.733	0.00688	1
8:54418044-8:55945581	ENSG00000120992		LYPLA1	Lung	gtex	protein_coding	8	54958938	55014577	17	trait	ElasticNet		0.0786792	0.187722	8:54418044-8:55945581	-1.25	0.0276	1
10:112561493-10:115328432	ENSG00000273143		RP11-525A16.4	Lung	gtex	lincRNA	10	112188598	112255962	43	trait	ElasticNet		0.0698214	0.199744	10:112561580-10:115327818	-0.496	0.00618	0
2:202818637-2:205799241	ENSG00000155744		FAM126B	Lung	gtex	protein_coding	2	201838441	201936394	37	trait	ElasticNet		0.0172849	0.221975	2:202819348-2:205799241	-0.732	0.00431	0
2:202818637-2:205799241	ENSG00000173166		RAPH1	Lung	gtex	protein_coding	2	204259068	204400133	37	trait	ElasticNet		0.0317465	0.242604	2:202819348-2:205799241	-1.08	0.0119	1
2:202818637-2:205799241	ENSG00000119004		CYP20A1	Lung	gtex	protein_coding	2	204103663	204163009	37	trait	ElasticNet		0.0357616	0.252345	2:202819348-2:205799241	0.842	0.00515	0
6:32682664-6:33236497	ENSG00000204261		TAPSAR1	Lung	gtex	lincRNA	6	32811863	32814272	35	trait	ElasticNet		0.0946277	0.256663	6:32682664-6:33236497	-0.127	0.00202	0
6:32682664-6:33236497	ENSG00000204389		HSPA1A	Lung	gtex	protein_coding	6	31783291	31785723	35	trait	ElasticNet		0.0247969	0.259686	6:32682664-6:33236497	0.956	0.00663	0
6:32682664-6:33236497	ENSG00000228727		SAPCD1	Lung	gtex	protein_coding	6	31707797	31732628	35	trait	ElasticNet		0.0217416	0.26937	6:32682664-6:33236497	0.898	0.00269	0
6:32682664-6:33236497	ENSG00000227057		WDR46	Lung	gtex	protein_coding	6	33246885	33257304	35	trait	ElasticNet		-0.00609541	0.337076	6:32682664-6:33236497	2.28	0.0108	1
2:202818637-2:205799241	ENSG00000003402		CFLAR	Lung	gtex	protein_coding	2	201980827	202041410	37	trait	ElasticNet		0.0782425	0.357646	2:202819348-2:205799241	0.441	0.0064	0
2:202818637-2:205799241	NULL.MODEL		NULL	Lung		NULL	2			37	trait					2:202819348-2:205799241	0	0.00767	0
6:32682664-6:33236497	NULL.MODEL		NULL	Lung		NULL	6			35	trait					6:32682664-6:33236497	0	0.0688	1
8:54418044-8:55945581	NULL.MODEL		NULL	Lung		NULL	8			17	trait					8:54418044-8:55945581	0	0.323	1
10:112561493-10:115328432	NULL.MODEL		NULL	Lung		NULL	10			43	trait					10:112561580-10:115327818	0	0.676	1

## Sheet: PAH Whole blood
block	ens_gene_id	ens_tx_id	mol_name	tissue	ref_name	type	chrom	tx_start	tx_stop	block_genes	trait	inference_pop1	inter_z_pop1	cv.R2_pop1	cv.R2.pval_pop1	ldregion_pop1	twas_z_pop1	pips_pop1	in_cred_set_pop1
10:112561493-10:115328432	ENSG00000150593		PDCD4	Whole_Blood	yfs	protein_coding	10	112631565	112659764	43	trait	enet		0.325567	3.33378e-110	10:112561580-10:115327818	-0.82	0.00767	1
6:32682664-6:33236497	ENSG00000235863		B3GALT4	Whole_Blood	yfs	protein_coding	6	33244917	33252609	35	trait	enet		0.278302	1.27034e-91	6:32682664-6:33236497	0.575	0.00213	0
6:32682664-6:33236497	ENSG00000204287		HLA-DRA	Whole_Blood	yfs	protein_coding	6	32407619	32412823	35	trait	lasso		0.259792	1.13027e-84	6:32682664-6:33236497	-0.291	0.00537	0
6:32682664-6:33236497	ENSG00000237541		HLA-DQA2	Whole_Blood	gtex	protein_coding	6	32709119	32714992	35	trait	ElasticNet		0.627259	4.97021e-68	6:32682664-6:33236497	-0.535	0.00258	0
6:32682664-6:33236497	ENSG00000198502		HLA-DRB5	Whole_Blood	gtex	protein_coding	6	32485120	32498064	35	trait	ElasticNet		0.57967	5.68137e-61	6:32682664-6:33236497	-1.33	0.00497	0
6:32682664-6:33236497	ENSG00000179344		HLA-DQB1	Whole_Blood	gtex	protein_coding	6	32627244	32636160	35	trait	ElasticNet		0.579881	1.37085e-54	6:32682664-6:33236497	-1.51	0.0158	1
6:32682664-6:33236497	ENSG00000229391		HLA-DRB6	Whole_Blood	gtex	pseudogene	6	32520490	32527799	35	trait	ElasticNet		0.550809	6.01423e-54	6:32682664-6:33236497	-1.48	0.0192	1
6:32682664-6:33236497	ENSG00000232629		HLA-DQB2	Whole_Blood	gtex	protein_coding	6	32723875	32731311	35	trait	ElasticNet		0.536138	9.9146e-53	6:32682664-6:33236497	2.1	0.00252	0
6:32682664-6:33236497	ENSG00000204351		SKIV2L	Whole_Blood	gtex	protein_coding	6	31926857	31937532	35	trait	ElasticNet		0.525335	9.30336e-46	6:32682664-6:33236497	1.58	0.00707	0
6:32682664-6:33236497	ENSG00000030110		BAK1	Whole_Blood	gtex	protein_coding	6	31276723	31278816	35	trait	ElasticNet		0.477141	1.01311e-45	6:32682664-6:33236497	0.584	0.00206	0
6:32682664-6:33236497	ENSG00000241106		HLA-DOB	Whole_Blood	gtex	protein_coding	6	32780540	32784825	35	trait	ElasticNet		0.414003	1.08217e-42	6:32682664-6:33236497	-0.0616	0.00223	0
2:202818637-2:205799241	ENSG00000144426		NBEAL1	Whole_Blood	gtex	protein_coding	2	203879602	204091101	37	trait	ElasticNet		0.368008	4.19198e-40	2:202819348-2:205799241	3.34	0.17	1
6:32682664-6:33236497	ENSG00000137288		UQCC2	Whole_Blood	gtex	protein_coding	6	33662070	33679504	35	trait	ElasticNet		0.584086	4.87709e-40	6:32682664-6:33236497	-0.766	0.00263	0
10:112561493-10:115328432	ENSG00000197142		ACSL5	Whole_Blood	gtex	protein_coding	10	114133776	114188138	43	trait	ElasticNet		0.443705	1.28889e-39	10:112561580-10:115327818	-0.626	0.00727	1
6:32682664-6:33236497	ENSG00000204301		NOTCH4	Whole_Blood	gtex	protein_coding	6	32162620	32191844	35	trait	ElasticNet		0.446669	1.984e-36	6:32682664-6:33236497	-3.11	0.484	1
6:32682664-6:33236497	ENSG00000244731		C4A	Whole_Blood	gtex	protein_coding	6	31949801	31970458	35	trait	ElasticNet		0.385829	3.96494e-33	6:32682664-6:33236497	0.137	0.0027	0
6:32682664-6:33236497	ENSG00000204396		VWA7	Whole_Blood	gtex	protein_coding	6	31733367	31745108	35	trait	ElasticNet		0.270438	9.6347e-32	6:32682664-6:33236497	0.784	0.00238	0
6:32682664-6:33236497	ENSG00000223865		HLA-DPB1	Whole_Blood	gtex	protein_coding	6	33043703	33054978	35	trait	ElasticNet		0.464985	7.10179e-31	6:32682664-6:33236497	2.45	0.0135	1
6:32682664-6:33236497	ENSG00000204257		HLA-DMA	Whole_Blood	gtex	protein_coding	6	32916390	32936871	35	trait	ElasticNet		0.430355	4.80883e-30	6:32682664-6:33236497	-0.723	0.00226	0
6:32682664-6:33236497	ENSG00000231925		TAPBP	Whole_Blood	gtex	protein_coding	6	33267471	33282164	35	trait	ElasticNet		0.358911	1.31977e-29	6:32682664-6:33236497	-0.747	0.00379	0
6:32682664-6:33236497	ENSG00000224557		HLA-DPB2	Whole_Blood	gtex	pseudogene	6	33080228	33102442	35	trait	ElasticNet		0.361023	2.49967e-29	6:32682664-6:33236497	-1.73	0.0022	0
2:202818637-2:205799241	ENSG00000064012		CASP8	Whole_Blood	gtex	protein_coding	2	202098166	202152434	37	trait	ElasticNet		0.319888	1.15204e-27	2:202819348-2:205799241	1.06	0.00651	0
2:202818637-2:205799241	ENSG00000155754		ALS2CR11	Whole_Blood	gtex	protein_coding	2	202352148	202483901	37	trait	ElasticNet		0.360285	4.73539e-26	2:202819348-2:205799241	0.431	0.00498	0
6:32682664-6:33236497	ENSG00000232080.3		XXbac-BPG254F23.7	Whole_Blood	gtex	lincRNA	6	32698207	32698207	35	trait	ElasticNet		0.494621	7.96803e-26	6:32682664-6:33236497	1.13	0.00271	0
6:32682664-6:33236497	ENSG00000240065		PSMB9	Whole_Blood	gtex	protein_coding	6	32811913	32827362	35	trait	ElasticNet		0.309515	1.96512e-25	6:32682664-6:33236497	-2.46	0.0275	1
8:54418044-8:55945581	ENSG00000254087		LYN	Whole_Blood	gtex	protein_coding	8	56792372	56923940	17	trait	ElasticNet		0.367597	6.19772e-24	8:54418044-8:55945581	-0.838	0.0227	0
10:112561493-10:115328432	ENSG00000169129		AFAP1L2	Whole_Blood	gtex	protein_coding	10	116054583	116164515	43	trait	ElasticNet		0.450954	1.03026e-22	10:112561580-10:115327818	0.754	0.00734	1
6:32682664-6:33236497	ENSG00000204356		NELFE	Whole_Blood	gtex	protein_coding	6	31919864	31926887	35	trait	ElasticNet		0.247661	7.78771e-22	6:32682664-6:33236497	-0.43	0.00303	0
6:32682664-6:33236497	ENSG00000161896		IP6K3	Whole_Blood	gtex	protein_coding	6	33689444	33714762	35	trait	ElasticNet		0.476554	9.72583e-22	6:32682664-6:33236497	1	0.0022	0
2:202818637-2:205799241	ENSG00000138439		FAM117B	Whole_Blood	gtex	protein_coding	2	203499901	203634480	37	trait	ElasticNet		0.218407	3.35829e-19	2:202819348-2:205799241	1.69	0.00866	1
8:54418044-8:55945581	ENSG00000254608.1		RP11-56A10.1	Whole_Blood	gtex	pseudogene	8	55476999	55476999	17	trait	ElasticNet		0.247996	3.56646e-19	8:54418044-8:55945581	-1.76	0.0657	1
6:32682664-6:33236497	ENSG00000248290.1		TNXA	Whole_Blood	gtex	pseudogene	6	31727474	31727474	35	trait	ElasticNet		0.397635	4.44576e-19	6:32682664-6:33236497	1.5	0.0121	1
8:54418044-8:55945581	ENSG00000260484		RP11-1081M5.2	Whole_Blood	gtex	lincRNA	8	54301261	54303432	17	trait	ElasticNet		0.22295	4.71854e-19	8:54418044-8:55945581	-1.41	0.0413	1
6:32682664-6:33236497	ENSG00000204420		C6orf25	Whole_Blood	gtex	protein_coding	6	31686371	31694491	35	trait	ElasticNet		0.236661	7.68115e-19	6:32682664-6:33236497	0.979	0.00274	0
2:202818637-2:205799241	ENSG00000003393		ALS2	Whole_Blood	gtex	protein_coding	2	202565277	202645912	37	trait	ElasticNet		0.256103	1.3055e-18	2:202819348-2:205799241	0.432	0.00677	0
6:32682664-6:33236497	ENSG00000096433		ITPR3	Whole_Blood	gtex	protein_coding	6	33588142	33664351	35	trait	ElasticNet		0.236588	1.74283e-18	6:32682664-6:33236497	1.03	0.0039	0
6:32682664-6:33236497	ENSG00000231389		HLA-DPA1	Whole_Blood	gtex	protein_coding	6	33032346	33048552	35	trait	ElasticNet		0.482629	2.77855e-18	6:32682664-6:33236497	0.122	0.00205	0
8:54418044-8:55945581	ENSG00000253369		RP11-1081M5.1	Whole_Blood	gtex	lincRNA	8	54307771	54308506	17	trait	ElasticNet		0.306061	6.26109e-18	8:54418044-8:55945581	-1.29	0.0361	1
6:32682664-6:33236497	ENSG00000224389		C4B	Whole_Blood	gtex	protein_coding	6	31949801	31970458	35	trait	ElasticNet		0.226214	2.7517e-17	6:32682664-6:33236497	2.11	0.0122	1
10:112561493-10:115328432	ENSG00000165806		CASP7	Whole_Blood	gtex	protein_coding	10	115438942	115490662	43	trait	ElasticNet		0.239607	3.05588e-17	10:112561580-10:115327818	-0.219	0.00568	0
6:32682664-6:33236497	ENSG00000196735		HLA-DQA1	Whole_Blood	gtex	protein_coding	6	32595956	32614839	35	trait	ElasticNet		0.231077	1.05398e-16	6:32682664-6:33236497	-2.17	0.0298	1
6:32682664-6:33236497	ENSG00000250535		STK19P	Whole_Blood	gtex	pseudogene	6	31981047	31981564	35	trait	ElasticNet		0.218802	1.11176e-16	6:32682664-6:33236497	-0.376	0.00274	0
6:32682664-6:33236497	ENSG00000242574		HLA-DMB	Whole_Blood	gtex	protein_coding	6	32902406	32908847	35	trait	ElasticNet		0.237845	8.4047e-16	6:32682664-6:33236497	-0.39	0.00209	0
6:32682664-6:33236497	ENSG00000204338.4		CYP21A1P	Whole_Blood	gtex	pseudogene	6	31947460	31947460	35	trait	ElasticNet		0.207834	6.77916e-15	6:32682664-6:33236497	1.31	0.00357	0
10:112561493-10:115328432	ENSG00000119913		TECTB	Whole_Blood	gtex	protein_coding	10	114043493	114064793	43	trait	ElasticNet		0.303458	1.04553e-14	10:112561580-10:115327818	0.406	0.00586	0
10:112561493-10:115328432	ENSG00000203867		RBM20	Whole_Blood	gtex	protein_coding	10	112404155	112599227	43	trait	ElasticNet		0.327199	1.15726e-14	10:112561580-10:115327818	1.5	0.0121	1
6:32682664-6:33236497	ENSG00000204314		PRRT1	Whole_Blood	gtex	protein_coding	6	32116136	32122150	35	trait	ElasticNet		0.232019	8.17744e-14	6:32682664-6:33236497	-0.338	0.00208	0
2:202818637-2:205799241	ALS2CR8		ALS2CR8	Whole_Blood	cmc		2	203776977	203851060	37	trait	lasso		0.11319	1.20866e-13	2:202819348-2:205799241	2.23	0.0195	1
6:32682664-6:33236497	ENSG00000231500		RPS18	Whole_Blood	gtex	protein_coding	6	33239787	33244287	35	trait	ElasticNet		0.181395	2.29753e-13	6:32682664-6:33236497	-0.249	0.0041	0
2:202818637-2:205799241	ENSG00000003400		CASP10	Whole_Blood	gtex	protein_coding	2	202047604	202094129	37	trait	ElasticNet		0.185067	4.9265e-13	2:202819348-2:205799241	0.0734	0.00547	0
10:112561493-10:115328432	ENSG00000148700		ADD3	Whole_Blood	gtex	protein_coding	10	111756126	111895323	43	trait	ElasticNet		0.200603	3.54106e-12	10:112561580-10:115327818	0.253	0.00577	0
6:32682664-6:33236497	ENSG00000196126		HLA-DRB1	Whole_Blood	gtex	protein_coding	6	32546546	32557625	35	trait	ElasticNet		0.159995	3.59429e-12	6:32682664-6:33236497	-0.0391	0.00223	0
6:32682664-6:33236497	ENSG00000204310		AGPAT1	Whole_Blood	gtex	protein_coding	6	32135989	32145873	35	trait	ElasticNet		0.309398	1.02018e-11	6:32682664-6:33236497	-1.07	0.00271	0
8:54418044-8:55945581	ENSG00000167904		TMEM68	Whole_Blood	gtex	protein_coding	8	56608983	56685966	17	trait	ElasticNet		0.148701	1.46976e-11	8:54418044-8:55945581	-1.58	0.0519	1
6:32682664-6:33236497	ENSG00000204267		TAP2	Whole_Blood	gtex	protein_coding	6	32789610	32806557	35	trait	ElasticNet		0.173802	1.52253e-11	6:32682664-6:33236497	-0.742	0.00216	0
6:32682664-6:33236497	ENSG00000204248		COL11A2	Whole_Blood	gtex	protein_coding	6	33130458	33160276	35	trait	ElasticNet		0.28011	2.56863e-11	6:32682664-6:33236497	2.15	0.00283	0
6:32682664-6:33236497	ENSG00000196301		HLA-DRB9	Whole_Blood	gtex	pseudogene	6	32427598	32441277	35	trait	ElasticNet		0.146982	3.55365e-11	6:32682664-6:33236497	-2.88	0.556	1
6:32682664-6:33236497	ENSG00000204308		RNF5	Whole_Blood	gtex	protein_coding	6	32146131	32151930	35	trait	ElasticNet		0.264237	7.14283e-11	6:32682664-6:33236497	-1.06	0.00911	1
2:202818637-2:205799241	ENSG00000138380		CARF	Whole_Blood	gtex	protein_coding	2	203776937	203851786	37	trait	ElasticNet		0.244363	8.40164e-11	2:202819348-2:205799241	3.64	0.422	1
2:202818637-2:205799241	ENSG00000267889.1		AC079354.2	Whole_Blood	gtex	protein_coding	2	202822487	202822487	37	trait	ElasticNet		0.230023	1.4169e-10	2:202819348-2:205799241	-1.76	0.0118	1
8:54418044-8:55945581	ENSG00000254142.2		RP11-53M11.3	Whole_Blood	gtex	lincRNA	8	5.54733e+07	5.54733e+07	17	trait	ElasticNet		0.167643	1.66269e-10	8:54418044-8:55945581	-1.26	0.0332	1
8:54418044-8:55945581	ENSG00000137574		TGS1	Whole_Blood	gtex	protein_coding	8	56685701	56738007	17	trait	ElasticNet		0.105186	2.86641e-10	8:54418044-8:55945581	-0.95	0.0248	0
2:202818637-2:205799241	ENSG00000138395		CDK15	Whole_Blood	gtex	protein_coding	2	202655184	202760273	37	trait	ElasticNet		0.128473	5.21408e-10	2:202819348-2:205799241	0.898	0.0095	1
6:32682664-6:33236497	ENSG00000237398		HLA-DPA3	Whole_Blood	gtex	pseudogene	6	33098993	33111102	35	trait	ElasticNet		0.281422	1.07337e-09	6:32682664-6:33236497	4.72	1	1
10:112561493-10:115328432	ENSG00000273143		RP11-525A16.4	Whole_Blood	gtex	lincRNA	10	112188598	112255962	43	trait	ElasticNet		0.0492763	1.11836e-09	10:112561580-10:115327818	-2.47	0.0663	1
10:112561493-10:115328432	ENSG00000237642		HMGB3P5	Whole_Blood	gtex	pseudogene	10	112210387	112210998	43	trait	ElasticNet		0.14856	1.2801e-09	10:112561580-10:115327818	0.0551	0.00556	0
6:32682664-6:33236497	ENSG00000204256		BRD2	Whole_Blood	gtex	protein_coding	6	32936437	32949282	35	trait	ElasticNet		0.210215	1.91297e-09	6:32682664-6:33236497	-0.44	0.0021	0
2:202818637-2:205799241	ENSG00000082126		MPP4	Whole_Blood	cmc	protein_coding	2	202509596	202563417	37	trait	bslmm		0.0729609	3.21022e-09	2:202819348-2:205799241	-2.02	0.0133	1
10:112561493-10:115328432	ENSG00000095627		TDRD1	Whole_Blood	gtex	protein_coding	10	115939029	115992063	43	trait	ElasticNet		0.162117	4.03374e-09	10:112561580-10:115327818	-1.45	0.0146	1
6:32682664-6:33236497	ENSG00000161904		LEMD2	Whole_Blood	gtex	protein_coding	6	33738979	33756913	35	trait	ElasticNet		0.246877	4.90885e-09	6:32682664-6:33236497	0.792	0.00351	0
2:202818637-2:205799241	ENSG00000163596		ICA1L	Whole_Blood	gtex	protein_coding	2	203640690	203736708	37	trait	ElasticNet		0.194381	6.54228e-09	2:202819348-2:205799241	-2.89	0.0506	1
8:54418044-8:55945581	ENSG00000104237		RP1	Whole_Blood	gtex	protein_coding	8	55528627	55543394	17	trait	ElasticNet		0.189211	1.12127e-08	8:54418044-8:55945581	-1.07	0.0289	1
2:202818637-2:205799241	ENSG00000180672.4		AC007362.1	Whole_Blood	gtex	pseudogene	2	2.0665e+08	2.0665e+08	37	trait	ElasticNet		0.152528	1.63016e-08	2:202819348-2:205799241	-0.292	0.00493	0
2:202818637-2:205799241	ENSG00000178562		CD28	Whole_Blood	yfs	protein_coding	2	204571198	204602557	37	trait	bslmm		0.0232483	3.09079e-08	2:202819348-2:205799241	-0.773	0.00561	0
6:32682664-6:33236497	ENSG00000223501		VPS52	Whole_Blood	gtex	protein_coding	6	33218049	33239824	35	trait	ElasticNet		0.0740754	9.78626e-08	6:32682664-6:33236497	-1.85	0.00389	0
8:54418044-8:55945581	ENSG00000137547		MRPL15	Whole_Blood	metsim	protein_coding	8	55047770	55060461	17	trait	lasso		0.0478062	9.8341e-08	8:54418044-8:55945581	-0.832	0.0229	0
2:202818637-2:205799241	ENSG00000273209		RP11-107N15.1	Whole_Blood	gtex	lincRNA	2	202897493	202898260	37	trait	ElasticNet		0.231117	1.08675e-07	2:202819348-2:205799241	0.5	0.00605	0
10:112561493-10:115328432	ENSG00000148737		TCF7L2	Whole_Blood	gtex	protein_coding	10	114710009	114927437	43	trait	ElasticNet		0.142388	1.47487e-07	10:112561580-10:115327818	1.71	0.0207	1
10:112561493-10:115328432	ENSG00000119950		MXI1	Whole_Blood	gtex	protein_coding	10	111967363	112047123	43	trait	ElasticNet		0.111299	3.96449e-07	10:112561580-10:115327818	0.266	0.00574	0
10:112561493-10:115328432	ENSG00000165816		VWA2	Whole_Blood	gtex	protein_coding	10	115999018	116051272	43	trait	ElasticNet		0.0666678	6.24018e-07	10:112561580-10:115327818	-0.454	0.00609	0
6:32682664-6:33236497	ENSG00000224796		RPL32P1	Whole_Blood	gtex	pseudogene	6	33047228	33047637	35	trait	ElasticNet		0.321386	6.72389e-07	6:32682664-6:33236497	0.981	0.00238	0
8:54418044-8:55945581	ENSG00000187735		TCEA1	Whole_Blood	gtex	protein_coding	8	54879112	54935089	17	trait	ElasticNet		0.0617321	7.05154e-07	8:54418044-8:55945581	1.05	0.0274	1
6:32682664-6:33236497	ENSG00000168477		TNXB	Whole_Blood	gtex	protein_coding	6	32008931	32083111	35	trait	ElasticNet		0.188498	8.16344e-07	6:32682664-6:33236497	1.22	0.00243	0
10:112561493-10:115328432	ENSG00000099204		ABLIM1	Whole_Blood	gtex	protein_coding	10	116190872	116444762	43	trait	ElasticNet		0.165144	1.90281e-06	10:112561580-10:115327818	0.714	0.0071	1
6:32682664-6:33236497	ENSG00000204385		SLC44A4	Whole_Blood	gtex	protein_coding	6	31830969	31846823	35	trait	ElasticNet		0.127018	2.02834e-06	6:32682664-6:33236497	-0.49	0.0036	0
8:54418044-8:55945581	ENSG00000183729		NPBWR1	Whole_Blood	gtex	protein_coding	8	53850991	53853677	17	trait	ElasticNet		0.0505123	2.18322e-06	8:54418044-8:55945581	1.62	0.0517	1
6:32682664-6:33236497	ENSG00000204386		NEU1	Whole_Blood	gtex	protein_coding	6	31825436	31830683	35	trait	ElasticNet		0.0789829	2.45077e-06	6:32682664-6:33236497	0.0772	0.0021	0
10:112561493-10:115328432	ENSG00000108061		SHOC2	Whole_Blood	cmc	protein_coding	10	112679300	112773425	43	trait	enet		0.0459078	2.55845e-06	10:112561580-10:115327818	0.073	0.00586	0
6:32682664-6:33236497	ENSG00000213588		ZBTB9	Whole_Blood	gtex	protein_coding	6	33422356	33425325	35	trait	ElasticNet		0.0834014	2.72614e-06	6:32682664-6:33236497	-0.727	0.00234	0
6:32682664-6:33236497	ENSG00000168394		TAP1	Whole_Blood	gtex	protein_coding	6	32812986	32821755	35	trait	ElasticNet		0.0815604	3.33384e-06	6:32682664-6:33236497	-2.94	0.071	1
6:32682664-6:33236497	ENSG00000204392		LSM2	Whole_Blood	gtex	protein_coding	6	31765173	31774761	35	trait	ElasticNet		0.0862368	4.51855e-06	6:32682664-6:33236497	1.21	0.00256	0
6:32682664-6:33236497	ENSG00000204296		C6orf10	Whole_Blood	gtex	protein_coding	6	32256303	32339684	35	trait	ElasticNet		0.128007	7.08529e-06	6:32682664-6:33236497	1.71	0.00927	1
2:202818637-2:205799241	RP11-686O6.2		RP11-686O6.2	Whole_Blood	metsim		2	203239655	203240327	37	trait	lasso		0.0320759	1.15342e-05	2:202819348-2:205799241	0.042	0.00559	0
6:32682664-6:33236497	ENSG00000249346		LINC01016	Whole_Blood	gtex	lincRNA	6	33835283	33864691	35	trait	ElasticNet		0.0925332	1.38681e-05	6:32682664-6:33236497	0.426	0.00206	0
2:202818637-2:205799241	ENSG00000224791		KRT18P39	Whole_Blood	gtex	pseudogene	2	204629018	204630316	37	trait	ElasticNet		0.100233	1.81006e-05	2:202819348-2:205799241	0.854	0.00614	0
6:32682664-6:33236497	ENSG00000236104		ZBTB22	Whole_Blood	gtex	protein_coding	6	33282183	33285719	35	trait	ElasticNet		0.0554743	2.15011e-05	6:32682664-6:33236497	0.124	0.00227	0
2:202818637-2:205799241	ENSG00000138443		ABI2	Whole_Blood	cmc	protein_coding	2	204193002	204296892	37	trait	blup		0.0371704	2.18093e-05	2:202819348-2:205799241	-0.341	0.00514	0
2:202818637-2:205799241	ENSG00000155755		TMEM237	Whole_Blood	gtex	protein_coding	2	202484907	202508293	37	trait	ElasticNet		0.146176	3.10098e-05	2:202819348-2:205799241	2.24	0.103	1
10:112561493-10:115328432	ENSG00000023041		ZDHHC6	Whole_Blood	gtex	protein_coding	10	114190058	114206672	43	trait	ElasticNet		0.319674	4.82602e-05	10:112561580-10:115327818	0.792	0.00702	0
2:202818637-2:205799241	ENSG00000204217		BMPR2	Whole_Blood	gtex	protein_coding	2	203241659	203432474	37	trait	ElasticNet		0.0884554	4.90348e-05	2:202819348-2:205799241	-1.86	0.0573	1
6:32682664-6:33236497	ENSG00000124493		GRM4	Whole_Blood	gtex	protein_coding	6	33989628	34123399	35	trait	ElasticNet		0.186231	6.19522e-05	6:32682664-6:33236497	0.727	0.00217	0
6:32682664-6:33236497	ENSG00000112511		PHF1	Whole_Blood	gtex	protein_coding	6	33378176	33384230	35	trait	ElasticNet		0.0271555	6.9472e-05	6:32682664-6:33236497	-0.94	0.0063	0
2:202818637-2:205799241	ENSG00000273456		RP11-686O6.2	Whole_Blood	gtex	lincRNA	2	203239655	203240327	37	trait	ElasticNet		0.0930646	7.15133e-05	2:202819348-2:205799241	-0.26	0.00563	0
2:202818637-2:205799241	ENSG00000224299		AC007282.6	Whole_Blood	gtex	pseudogene	2	202415247	202415772	37	trait	ElasticNet		0.10952	7.48179e-05	2:202819348-2:205799241	-0.341	0.00649	0
6:32682664-6:33236497	ENSG00000227057		WDR46	Whole_Blood	gtex	protein_coding	6	33246885	33257304	35	trait	ElasticNet		0.083066	7.57219e-05	6:32682664-6:33236497	1.05	0.00335	0
10:112561493-10:115328432	ENSG00000148735		PLEKHS1	Whole_Blood	gtex	protein_coding	10	115511213	115543188	43	trait	ElasticNet		0.132402	8.57669e-05	10:112561580-10:115327818	1.76	0.0228	1
6:32682664-6:33236497	ENSG00000204371		EHMT2	Whole_Blood	gtex	protein_coding	6	31847536	31865464	35	trait	ElasticNet		0.0963397	9.12087e-05	6:32682664-6:33236497	0.619	0.00227	0
10:112561493-10:115328432	ENSG00000108039		XPNPEP1	Whole_Blood	gtex	protein_coding	10	111624524	111683311	43	trait	ElasticNet		0.124383	9.18469e-05	10:112561580-10:115327818	2.59	0.0814	1
6:32682664-6:33236497	ENSG00000269490.1		SBP1	Whole_Blood	gtex	protein_coding	6	33340776	33340776	35	trait	ElasticNet		0.114474	9.41693e-05	6:32682664-6:33236497	1.05	0.00364	0
2:202818637-2:205799241	ENSG00000163599		CTLA4	Whole_Blood	gtex	protein_coding	2	204732509	204738683	37	trait	ElasticNet		0.115485	0.000140465	2:202819348-2:205799241	-0.448	0.00554	0
6:32682664-6:33236497	ENSG00000204252		HLA-DOA	Whole_Blood	gtex	protein_coding	6	32971955	32977389	35	trait	ElasticNet		0.0560684	0.000145734	6:32682664-6:33236497	0.147	0.00243	0
10:112561493-10:115328432	ENSG00000119927		GPAM	Whole_Blood	gtex	protein_coding	10	113909624	113975135	43	trait	ElasticNet		0.209228	0.000180464	10:112561580-10:115327818	-0.576	0.00638	0
6:32682664-6:33236497	ENSG00000204290		BTNL2	Whole_Blood	gtex	protein_coding	6	32361740	32374905	35	trait	ElasticNet		0.222721	0.000201975	6:32682664-6:33236497	3.08	0.00387	0
6:32682664-6:33236497	ENSG00000204366		ZBTB12	Whole_Blood	gtex	protein_coding	6	31867384	31869769	35	trait	ElasticNet		0.137082	0.000239137	6:32682664-6:33236497	-0.769	0.00256	0
6:32682664-6:33236497	ENSG00000204305		AGER	Whole_Blood	gtex	protein_coding	6	32148745	32152101	35	trait	ElasticNet		0.0240157	0.000367728	6:32682664-6:33236497	0.572	0.0022	0
10:112561493-10:115328432	ENSG00000150594		ADRA2A	Whole_Blood	gtex	protein_coding	10	112836790	112840658	43	trait	ElasticNet		0.110493	0.000367959	10:112561580-10:115327818	1.1	0.00824	1
6:32682664-6:33236497	ENSG00000204348		DXO	Whole_Blood	gtex	protein_coding	6	31937587	31940069	35	trait	ElasticNet		0.165913	0.000381675	6:32682664-6:33236497	1.73	0.0175	1
6:32682664-6:33236497	ENSG00000231461		HLA-DPA2	Whole_Blood	gtex	pseudogene	6	33059530	33065072	35	trait	ElasticNet		0.113018	0.000396728	6:32682664-6:33236497	-0.559	0.00401	0
8:54418044-8:55945581	ENSG00000082556		OPRK1	Whole_Blood	gtex	protein_coding	8	54138284	54164257	17	trait	ElasticNet		0.112373	0.00046422	8:54418044-8:55945581	1.57	0.0498	1
6:32682664-6:33236497	ENSG00000204387		C6orf48	Whole_Blood	gtex	protein_coding	6	31802385	31807541	35	trait	ElasticNet		0.112169	0.000526623	6:32682664-6:33236497	1.35	0.00278	0
6:32682664-6:33236497	ENSG00000204209		DAXX	Whole_Blood	gtex	protein_coding	6	33286335	33297046	35	trait	ElasticNet		0.0554702	0.000551605	6:32682664-6:33236497	0.0462	0.00787	1
2:202818637-2:205799241	ENSG00000234842		AC007163.8	Whole_Blood	gtex	pseudogene	2	202414354	202415030	37	trait	ElasticNet		0.147118	0.000635109	2:202819348-2:205799241	0.778	0.00538	0
6:32682664-6:33236497	ENSG00000204264		PSMB8	Whole_Blood	gtex	protein_coding	6	32808494	32812480	35	trait	ElasticNet		0.0589681	0.000765406	6:32682664-6:33236497	-1.6	0.00652	0
6:32682664-6:33236497	ENSG00000204410		MSH5	Whole_Blood	gtex	protein_coding	6	31707725	31732622	35	trait	ElasticNet		0.139092	0.00079932	6:32682664-6:33236497	-0.546	0.00386	0
2:202818637-2:205799241	ENSG00000082146		STRADB	Whole_Blood	gtex	protein_coding	2	202252581	202345569	37	trait	ElasticNet		0.0496908	0.000813008	2:202819348-2:205799241	2.8	0.131	1
6:32682664-6:33236497	ENSG00000204388		HSPA1B	Whole_Blood	gtex	protein_coding	6	31783291	31785723	35	trait	ElasticNet		0.0399255	0.000851622	6:32682664-6:33236497	-0.312	0.00239	0
10:112561493-10:115328432	ENSG00000119953		SMNDC1	Whole_Blood	gtex	protein_coding	10	112050488	112064709	43	trait	ElasticNet		0.0232668	0.000889618	10:112561580-10:115327818	-0.913	0.00726	1
2:202818637-2:205799241	ENSG00000226261		AC064836.3	Whole_Blood	gtex	pseudogene	2	203200747	203201450	37	trait	ElasticNet		0.0981557	0.00093934	2:202819348-2:205799241	-0.25	0.00508	0
6:32682664-6:33236497	ENSG00000221988		PPT2	Whole_Blood	gtex	protein_coding	6	32121218	32134011	35	trait	ElasticNet		0.0636896	0.00112981	6:32682664-6:33236497	-1.05	0.00265	0
6:32682664-6:33236497	ENSG00000231852		CYP21A2	Whole_Blood	gtex	protein_coding	6	32006042	32009447	35	trait	ElasticNet		0.0444416	0.00151393	6:32682664-6:33236497	1.34	0.00346	0
2:202818637-2:205799241	ENSG00000155760		FZD7	Whole_Blood	gtex	protein_coding	2	202899310	202903160	37	trait	ElasticNet		0.050602	0.0015365	2:202819348-2:205799241	-1.35	0.00923	1
10:112561493-10:115328432	ENSG00000043591		ADRB1	Whole_Blood	gtex	protein_coding	10	115803806	115806667	43	trait	ElasticNet		0.0350564	0.0016482	10:112561580-10:115327818	-0.31	0.00583	0
2:202818637-2:205799241	ENSG00000272966		RP11-686O6.1	Whole_Blood	gtex	lincRNA	2	203201462	203201923	37	trait	ElasticNet		0.0649282	0.00169331	2:202819348-2:205799241	-0.702	0.00935	1
6:32682664-6:33236497	ENSG00000204304		PBX2	Whole_Blood	gtex	protein_coding	6	32152512	32157963	35	trait	ElasticNet		0.041671	0.00197309	6:32682664-6:33236497	-1.29	0.00505	0
6:32682664-6:33236497	ENSG00000243649		CFB	Whole_Blood	gtex	protein_coding	6	31895475	31919861	35	trait	ElasticNet		0.0545656	0.00213907	6:32682664-6:33236497	1.62	0.00437	0
6:32682664-6:33236497	ENSG00000237441		RGL2	Whole_Blood	gtex	protein_coding	6	33259431	33267101	35	trait	ElasticNet		0.0657672	0.00226302	6:32682664-6:33236497	1.14	0.00226	0
8:54418044-8:55945581	ENSG00000206579		XKR4	Whole_Blood	gtex	protein_coding	8	56014949	56454613	17	trait	ElasticNet		0.0644818	0.00242521	8:54418044-8:55945581	0.978	0.0255	1
2:202818637-2:205799241	ENSG00000235318		AC005037.6	Whole_Blood	gtex	pseudogene	2	202079376	202079673	37	trait	ElasticNet		0.105367	0.00263594	2:202819348-2:205799241	0.261	0.00485	0
6:32682664-6:33236497	ENSG00000204231		RXRB	Whole_Blood	gtex	protein_coding	6	33161365	33168630	35	trait	ElasticNet		0.171566	0.00294712	6:32682664-6:33236497	1.16	0.00214	0
6:32682664-6:33236497	ENSG00000237285		HNRNPA1P2	Whole_Blood	gtex	pseudogene	6	32292996	32293955	35	trait	ElasticNet		0.0484671	0.00332991	6:32682664-6:33236497	-1.81	0.00257	0
2:202818637-2:205799241	ENSG00000138442		WDR12	Whole_Blood	gtex	protein_coding	2	203739505	203879521	37	trait	ElasticNet		0.0569159	0.00342731	2:202819348-2:205799241	-0.753	0.00584	0
6:32682664-6:33236497	ENSG00000213722		DDAH2	Whole_Blood	gtex	protein_coding	6	31694815	31698394	35	trait	ElasticNet		0.0305603	0.00348002	6:32682664-6:33236497	1.82	0.00976	1
10:112561493-10:115328432	ENSG00000108055		SMC3	Whole_Blood	gtex	protein_coding	10	112327449	112364394	43	trait	ElasticNet		0.118461	0.00374516	10:112561580-10:115327818	-0.513	0.00645	0
2:202818637-2:205799241	ENSG00000182329		AC079354.1	Whole_Blood	gtex	protein_coding	2	202937978	203062585	37	trait	ElasticNet		0.0432534	0.00385957	2:202819348-2:205799241	2.59	0.0356	1
6:32682664-6:33236497	ENSG00000204227		RING1	Whole_Blood	gtex	protein_coding	6	33176272	33180499	35	trait	ElasticNet		0.0912974	0.00534624	6:32682664-6:33236497	-0.778	0.00238	0
6:32682664-6:33236497	ENSG00000237649		KIFC1	Whole_Blood	gtex	protein_coding	6	33359313	33377701	35	trait	ElasticNet		0.0275637	0.00558864	6:32682664-6:33236497	2.09	0.00968	1
6:32682664-6:33236497	ENSG00000204390		HSPA1L	Whole_Blood	gtex	protein_coding	6	31777396	31783437	35	trait	ElasticNet		0.0588637	0.00618293	6:32682664-6:33236497	-0.388	0.00235	0
8:54418044-8:55945581	ENSG00000164736		SOX17	Whole_Blood	gtex	protein_coding	8	55370495	55373448	17	trait	ElasticNet		0.184935	0.00625805	8:54418044-8:55945581	-0.11	0.0173	0
10:112561493-10:115328432	ENSG00000232470		RP11-313D6.3	Whole_Blood	gtex	lincRNA	10	112629501	112631352	43	trait	ElasticNet		0.10041	0.00676459	10:112561580-10:115327818	-0.44	0.00599	0
6:32682664-6:33236497	ENSG00000204188.3		GGNBP1	Whole_Blood	gtex	protein_coding	6	33143136	33143136	35	trait	ElasticNet		0.0905413	0.00729739	6:32682664-6:33236497	0.987	0.0022	0
6:32682664-6:33236497	ENSG00000204261		TAPSAR1	Whole_Blood	gtex	lincRNA	6	32811863	32814272	35	trait	ElasticNet		0.00466171	0.00839821	6:32682664-6:33236497	1.26	0.0046	0
10:112561493-10:115328432	ENSG00000198924		DCLRE1A	Whole_Blood	gtex	protein_coding	10	115594488	115614142	43	trait	ElasticNet		0.101977	0.00849488	10:112561580-10:115327818	0.748	0.00743	1
6:32682664-6:33236497	ENSG00000204315		FKBPL	Whole_Blood	gtex	protein_coding	6	32096484	32098068	35	trait	ElasticNet		0.0417417	0.00974153	6:32682664-6:33236497	0.476	0.00218	0
2:202818637-2:205799241	ENSG00000118257		NRP2	Whole_Blood	gtex	protein_coding	2	206546714	206662857	37	trait	ElasticNet		0.166962	0.0113089	2:202819348-2:205799241	-0.0874	0.00485	0
2:202818637-2:205799241	RP11-686O6.1		RP11-686O6.1	Whole_Blood	metsim		2	203201462	203201923	37	trait	bslmm		0.00954609	0.0116399	2:202819348-2:205799241	-1.38	0.0142	1
2:202818637-2:205799241	ENSG00000232719.1		RP11-13J8.1	Whole_Blood	gtex	lincRNA	2	201904466	201904466	37	trait	ElasticNet		0.0807006	0.0117373	2:202819348-2:205799241	0.711	0.00604	0
2:202818637-2:205799241	ENSG00000230799		AC007279.2	Whole_Blood	gtex	pseudogene	2	202627460	202628296	37	trait	ElasticNet		0.0583938	0.0127103	2:202819348-2:205799241	1.54	0.0296	1
10:112561493-10:115328432	ENSG00000203876		RP11-451M19.3	Whole_Blood	gtex	protein_coding	10	111701029	111713649	43	trait	ElasticNet		0.0979218	0.0145957	10:112561580-10:115327818	1.06	0.00844	1
10:112561493-10:115328432	ENSG00000165813		C10orf118	Whole_Blood	gtex	protein_coding	10	115880621	115933979	43	trait	ElasticNet		0.08991	0.0148393	10:112561580-10:115327818	-0.912	0.00861	1
10:112561493-10:115328432	ENSG00000227560		RP11-139K1.2	Whole_Blood	gtex	pseudogene	10	114747235	114747624	43	trait	ElasticNet		0.0128954	0.0154853	10:112561580-10:115327818	-0.624	0.00644	0
6:32682664-6:33236497	ENSG00000166278		C2	Whole_Blood	gtex	protein_coding	6	31865562	31913449	35	trait	ElasticNet		0.0451088	0.0155664	6:32682664-6:33236497	0.928	0.00256	0
2:202818637-2:205799241	ENSG00000236047		AC073410.1	Whole_Blood	gtex	pseudogene	2	203385124	203385712	37	trait	ElasticNet		0.0916458	0.0156776	2:202819348-2:205799241	1.02	0.00595	0
8:54418044-8:55945581	ENSG00000253667		RP11-30L15.4	Whole_Blood	gtex	pseudogene	8	54883791	54886770	17	trait	ElasticNet		0.0562011	0.0164772	8:54418044-8:55945581	1.41	0.0445	1
8:54418044-8:55945581	ENSG00000237807		RP11-400K9.4	Whole_Blood	gtex	lincRNA	8	54427731	54436491	17	trait	ElasticNet		0.154784	0.0168286	8:54418044-8:55945581	0.088	0.0181	0
10:112561493-10:115328432	ENSG00000151532		VTI1A	Whole_Blood	gtex	protein_coding	10	114206756	114578503	43	trait	ElasticNet		0.0579284	0.016933	10:112561580-10:115327818	0.337	0.00576	0
6:32682664-6:33236497	ENSG00000213719		CLIC1	Whole_Blood	gtex	protein_coding	6	31698358	31707540	35	trait	ElasticNet		0.0735062	0.0182853	6:32682664-6:33236497	1.45	0.00282	0
2:202818637-2:205799241	ENSG00000116117		PARD3B	Whole_Blood	gtex	protein_coding	2	205410516	206484886	37	trait	ElasticNet		0.0406875	0.0206853	2:202819348-2:205799241	-1.58	0.0183	1
6:32682664-6:33236497	ENSG00000112514		CUTA	Whole_Blood	gtex	protein_coding	6	33384219	33386094	35	trait	ElasticNet		0.0332267	0.0269356	6:32682664-6:33236497	-0.704	0.00261	0
6:32682664-6:33236497	ENSG00000204344		STK19	Whole_Blood	gtex	protein_coding	6	31938868	31950598	35	trait	ElasticNet		0.00668896	0.0272522	6:32682664-6:33236497	-0.539	0.00206	0
2:202818637-2:205799241	ENSG00000240761		AC098831.4	Whole_Blood	gtex	pseudogene	2	203638443	203639083	37	trait	ElasticNet		-0.00717446	0.0308731	2:202819348-2:205799241	-1.75	0.011	1
2:202818637-2:205799241	ENSG00000227348		MTND5P25	Whole_Blood	gtex	pseudogene	2	202077006	202077804	37	trait	ElasticNet		0.0151227	0.0324362	2:202819348-2:205799241	-1.35	0.0126	1
8:54418044-8:55945581	ENSG00000047249		ATP6V1H	Whole_Blood	gtex	protein_coding	8	54628117	54756118	17	trait	ElasticNet		0.128529	0.0358673	8:54418044-8:55945581	-0.248	0.0172	0
6:32682664-6:33236497	ENSG00000204394		VARS	Whole_Blood	gtex	protein_coding	6	31745295	31763730	35	trait	ElasticNet		0.106477	0.0368521	6:32682664-6:33236497	0.948	0.00468	0
2:202818637-2:205799241	ENSG00000204196		AC011737.2	Whole_Blood	gtex	pseudogene	2	204055503	204056000	37	trait	ElasticNet		0.0411704	0.0374156	2:202819348-2:205799241	0.32	0.0052	0
6:32682664-6:33236497	ENSG00000228285		LYPLA2P1	Whole_Blood	gtex	pseudogene	6	33333325	33334020	35	trait	ElasticNet		0.00116735	0.0399484	6:32682664-6:33236497	-0.772	0.00645	0
6:32682664-6:33236497	ENSG00000112473		SLC39A7	Whole_Blood	gtex	protein_coding	6	33168222	33172216	35	trait	ElasticNet		-0.0413104	0.0422475	6:32682664-6:33236497	-1.82	0.00816	1
10:112561493-10:115328432	ENSG00000230018		RP11-481H12.1	Whole_Blood	gtex	pseudogene	10	115242375	115242872	43	trait	ElasticNet		0.0422811	0.0435703	10:112561580-10:115327818	0.475	0.00607	0
2:202818637-2:205799241	ENSG00000116030		SUMO1	Whole_Blood	gtex	protein_coding	2	203070903	203103331	37	trait	ElasticNet		-0.0262417	0.0474047	2:202819348-2:205799241	0.0446	0.00484	0
2:202818637-2:205799241	ENSG00000213090		AC007256.5	Whole_Blood	gtex	pseudogene	2	202275267	202278031	37	trait	ElasticNet		0.024468	0.0476959	2:202819348-2:205799241	0.871	0.00672	0
8:54418044-8:55945581	ENSG00000196711		FAM150A	Whole_Blood	gtex	protein_coding	8	53446597	53478067	17	trait	ElasticNet		0.013275	0.0587772	8:54418044-8:55945581	1.98	0.0956	1
2:202818637-2:205799241	ENSG00000270915		RP11-27M5.1	Whole_Blood	gtex	pseudogene	2	203369735	203370066	37	trait	ElasticNet		0.0139331	0.0626784	2:202819348-2:205799241	0.463	0.0079	1
10:112561493-10:115328432	ENSG00000148702		HABP2	Whole_Blood	gtex	protein_coding	10	115310596	115349361	43	trait	ElasticNet		0.174664	0.0748689	10:112561580-10:115327818	-0.848	0.00739	1
2:202818637-2:205799241	ENSG00000155749		ALS2CR12	Whole_Blood	gtex	protein_coding	2	202152994	202222121	37	trait	ElasticNet		0.0204299	0.081418	2:202819348-2:205799241	-1.64	0.0201	1
6:32682664-6:33236497	ENSG00000241404		EGFL8	Whole_Blood	gtex	protein_coding	6	32121218	32134011	35	trait	ElasticNet		0.125211	0.0867954	6:32682664-6:33236497	0.235	0.00366	0
6:32682664-6:33236497	ENSG00000213676		ATF6B	Whole_Blood	gtex	protein_coding	6	32065953	32096030	35	trait	ElasticNet		0.00822665	0.0907061	6:32682664-6:33236497	0.407	0.00217	0
2:202818637-2:205799241	ENSG00000225796		MTND4P23	Whole_Blood	gtex	pseudogene	2	202078021	202079383	37	trait	ElasticNet		0.0106994	0.103078	2:202819348-2:205799241	0.472	0.00559	0
6:32682664-6:33236497	ENSG00000137309		HMGA1	Whole_Blood	gtex	protein_coding	6	34204650	34214008	35	trait	ElasticNet		0.0325296	0.10755	6:32682664-6:33236497	-0.564	0.00247	0
6:32682664-6:33236497	ENSG00000234515		PPP1R2P1	Whole_Blood	gtex	pseudogene	6	32846948	32847625	35	trait	ElasticNet		0.154058	0.112841	6:32682664-6:33236497	0.155	0.00302	0
2:202818637-2:205799241	ENSG00000233579		KRT8P15	Whole_Blood	gtex	pseudogene	2	203705054	203706504	37	trait	ElasticNet		0.0379673	0.116772	2:202819348-2:205799241	-1.1	0.00907	1
6:32682664-6:33236497	ENSG00000204220		PFDN6	Whole_Blood	gtex	protein_coding	6	33257079	33266178	35	trait	ElasticNet		0.029304	0.118305	6:32682664-6:33236497	1.34	0.00413	0
8:54418044-8:55945581	ENSG00000147509		RGS20	Whole_Blood	gtex	protein_coding	8	54764368	54871863	17	trait	ElasticNet		0.129697	0.118672	8:54418044-8:55945581	1.06	0.0273	1
10:112561493-10:115328432	ENSG00000196865		NHLRC2	Whole_Blood	gtex	protein_coding	10	115614420	115676953	43	trait	ElasticNet		0.0505356	0.122981	10:112561580-10:115327818	0.0152	0.0056	0
10:112561493-10:115328432	ENSG00000138166		DUSP5	Whole_Blood	gtex	protein_coding	10	112257596	112271302	43	trait	ElasticNet		0.0442113	0.128721	10:112561580-10:115327818	0.376	0.00581	0
2:202818637-2:205799241	ENSG00000119013		NDUFB3	Whole_Blood	gtex	protein_coding	2	201936156	201950473	37	trait	ElasticNet		0.0147821	0.128922	2:202819348-2:205799241	-0.651	0.00564	0
10:112561493-10:115328432	ENSG00000243316.2		GUCY2GP	Whole_Blood	gtex	pseudogene	10	1.14377e+08	1.14377e+08	43	trait	ElasticNet		0.0335019	0.132984	10:112561580-10:115327818	-0.729	0.007	0
6:32682664-6:33236497	ENSG00000204228		HSD17B8	Whole_Blood	gtex	protein_coding	6	33172419	33174608	35	trait	ElasticNet		0.00707395	0.133468	6:32682664-6:33236497	-2.07	0.00271	0
2:202818637-2:205799241	ENSG00000055044		NOP58	Whole_Blood	gtex	protein_coding	2	203130439	203168389	37	trait	ElasticNet		0.0384002	0.14296	2:202819348-2:205799241	-0.0506	0.00521	0
2:202818637-2:205799241	ENSG00000232994		RPL7P14	Whole_Blood	gtex	pseudogene	2	203904831	203905622	37	trait	ElasticNet		0.00741124	0.148045	2:202819348-2:205799241	0.541	0.00528	0
2:202818637-2:205799241	ENSG00000115993		TRAK2	Whole_Blood	gtex	protein_coding	2	202241930	202316302	37	trait	ElasticNet		0.0285446	0.169001	2:202819348-2:205799241	3.34	0.255	1
10:112561493-10:115328432	ENSG00000197893		NRAP	Whole_Blood	gtex	protein_coding	10	115348475	115423886	43	trait	ElasticNet		0.115238	0.183294	10:112561580-10:115327818	0.733	0.00713	1
8:54418044-8:55945581	ENSG00000120992		LYPLA1	Whole_Blood	gtex	protein_coding	8	54958938	55014577	17	trait	ElasticNet		0.0786792	0.187722	8:54418044-8:55945581	-1.25	0.033	1
10:112561493-10:115328432	ENSG00000214413		BBIP1	Whole_Blood	gtex	protein_coding	10	112658488	112679032	43	trait	ElasticNet		0.020611	0.200809	10:112561580-10:115327818	-2.97	0.218	1
2:202818637-2:205799241	ENSG00000155744		FAM126B	Whole_Blood	gtex	protein_coding	2	201838441	201936394	37	trait	ElasticNet		0.0172849	0.221975	2:202819348-2:205799241	-0.732	0.00516	0
10:112561493-10:115328432	ENSG00000234118		RPL13AP6	Whole_Blood	gtex	pseudogene	10	112696380	112696991	43	trait	ElasticNet		0.0438878	0.230851	10:112561580-10:115327818	0.023	0.00548	0
2:202818637-2:205799241	ENSG00000173166		RAPH1	Whole_Blood	gtex	protein_coding	2	204259068	204400133	37	trait	ElasticNet		0.0317465	0.242604	2:202819348-2:205799241	-1.08	0.00716	1
2:202818637-2:205799241	ENSG00000119004		CYP20A1	Whole_Blood	gtex	protein_coding	2	204103663	204163009	37	trait	ElasticNet		0.0357616	0.252345	2:202819348-2:205799241	0.842	0.00778	1
6:32682664-6:33236497	ENSG00000204389		HSPA1A	Whole_Blood	gtex	protein_coding	6	31783291	31785723	35	trait	ElasticNet		0.0247969	0.259686	6:32682664-6:33236497	0.956	0.00691	0
6:32682664-6:33236497	ENSG00000228727		SAPCD1	Whole_Blood	gtex	protein_coding	6	31707797	31732628	35	trait	ElasticNet		0.0217416	0.26937	6:32682664-6:33236497	0.898	0.0036	0
2:202818637-2:205799241	ENSG00000003402		CFLAR	Whole_Blood	gtex	protein_coding	2	201980827	202041410	37	trait	ElasticNet		0.0782425	0.357646	2:202819348-2:205799241	0.441	0.00612	0
2:202818637-2:205799241	NULL.MODEL		NULL	Whole_Blood		NULL	2			37	trait					2:202819348-2:205799241	0	0.0907	1
6:32682664-6:33236497	NULL.MODEL		NULL	Whole_Blood		NULL	6			35	trait					6:32682664-6:33236497	0	2.36e-05	0
8:54418044-8:55945581	NULL.MODEL		NULL	Whole_Blood		NULL	8			17	trait					8:54418044-8:55945581	0	0.512	1
10:112561493-10:115328432	NULL.MODEL		NULL	Whole_Blood		NULL	10			43	trait					10:112561580-10:115327818	0	0.52	1

## Sheet: PBC Lung
block	ens_gene_id	ens_tx_id	mol_name	tissue	ref_name	type	chrom	tx_start	tx_stop	block_genes	trait	inference_pop1	inter_z_pop1	cv.R2_pop1	cv.R2.pval_pop1	ldregion_pop1	twas_z_pop1	pips_pop1	in_cred_set_pop1
1:1892607-1:3582736	ENSG00000142606		MMEL1	Lung	gtex	protein_coding	1	2522078	2564481	47	trait	ElasticNet		0.383486	2.69608e-36	1:1893006-1:3582374	-5.8	0.497	1
1:1892607-1:3582736	ENSG00000157870		FAM213B	Lung	gtex	protein_coding	1	2517930	2522908	47	trait	ElasticNet		0.0565436	0.000123184	1:1893006-1:3582374	-5.74	0.362	1
1:1892607-1:3582736	ENSG00000078900		TP73	Lung	gtex	protein_coding	1	3569084	3652765	47	trait	ElasticNet		0.082487	0.0041664	1:1893006-1:3582374	-2.58	0.0915	1
1:1892607-1:3582736	ENSG00000269753.1		AL589739.1	Lung	gtex	protein_coding	1	2538209	2538209	47	trait	ElasticNet		0.0104612	0.0979986	1:1893006-1:3582374	-5.49	0.0906	1
1:1892607-1:3582736	ENSG00000215912		TTC34	Lung	gtex	protein_coding	1	2567415	2718286	47	trait	ElasticNet		0.0230307	0.0410441	1:1893006-1:3582374	5.33	0.0448	1
1:1892607-1:3582736	ENSG00000197921		HES5	Lung	gtex	protein_coding	1	2460184	2461684	47	trait	ElasticNet		0.0244845	0.0722635	1:1893006-1:3582374	-2.21	0.0413	1
1:1892607-1:3582736	ENSG00000157873		TNFRSF14	Lung	gtex	protein_coding	1	2487078	2496821	47	trait	ElasticNet		0.245965	7.13947e-08	1:1893006-1:3582374	5.09	0.038	1
1:1892607-1:3582736	ENSG00000269227.1		RP11-345P4.6	Lung	gtex	pseudogene	1	1.98815e+06	1.98815e+06	47	trait	ElasticNet		0.0240648	0.00267858	1:1893006-1:3582374	5.09	0.0378	1
1:1892607-1:3582736	ENSG00000215790		SLC35E2	Lung	gtex	protein_coding	1	1656277	1677431	47	trait	ElasticNet		0.0531687	0.0375526	1:1893006-1:3582374	1.77	0.0376	1
1:1892607-1:3582736	ENSG00000225285.1		RP4-758J18.10	Lung	gtex	lincRNA	1	1.37602e+06	1.37602e+06	47	trait	ElasticNet		0.0266816	0.0109926	1:1893006-1:3582374	-1.77	0.0376	1
1:1892607-1:3582736	ENSG00000187730		GABRD	Lung	gtex	protein_coding	1	1950780	1962192	47	trait	ElasticNet		0.0627754	0.0406523	1:1893006-1:3582374	5.04	0.0354	1
1:1892607-1:3582736	ENSG00000162572		SCNN1D	Lung	gtex	protein_coding	1	1215816	1227409	47	trait	ElasticNet		0.168092	1.5062e-17	1:1893006-1:3582374	1.99	0.0326	1
1:1892607-1:3582736	ENSG00000160087		UBE2J2	Lung	gtex	protein_coding	1	1189289	1209265	47	trait	ElasticNet		0.0435062	0.00338018	1:1893006-1:3582374	-1.99	0.0326	1
1:1892607-1:3582736	ENSG00000162576		MXRA8	Lung	gtex	protein_coding	1	1288069	1297157	47	trait	ElasticNet		0.0459046	0.113981	1:1893006-1:3582374	-1.99	0.0326	1
1:1892607-1:3582736	ENSG00000235098		ANKRD65	Lung	gtex	protein_coding	1	1353800	1357149	47	trait	ElasticNet		0.455669	1.73183e-44	1:1893006-1:3582374	1.99	0.0326	1
1:1892607-1:3582736	ENSG00000078369		GNB1	Lung	gtex	protein_coding	1	1716729	1822495	47	trait	ElasticNet		0.0622186	0.00212276	1:1893006-1:3582374	1.99	0.0326	1
1:1892607-1:3582736	ENSG00000142611		PRDM16	Lung	gtex	protein_coding	1	2985732	3355185	47	trait	ElasticNet		0.0711145	2.15813e-05	1:1893006-1:3582374	2.03	0.0315	1
1:1892607-1:3582736	ENSG00000272088		RP11-168F9.2	Lung	gtex	lincRNA	1	3403810	3404191	47	trait	ElasticNet		0.0357527	0.20349	1:1893006-1:3582374	2.01	0.0308	1
1:1892607-1:3582736	ENSG00000157881		PANK4	Lung	gtex	protein_coding	1	2439972	2458039	47	trait	ElasticNet		0.135391	0.033197	1:1893006-1:3582374	-2.01	0.0173	1
1:1892607-1:3582736	ENSG00000236423		RP13-15E13.1	Lung	gtex	lincRNA	1	3816936	3833789	47	trait	ElasticNet		0.0197562	0.00327011	1:1893006-1:3582374	-2.01	0.0173	1
1:1892607-1:3582736	ENSG00000169598		DFFB	Lung	gtex	protein_coding	1	3773845	3801993	47	trait	ElasticNet		0.365569	6.12309e-11	1:1893006-1:3582374	2.01	0.0173	1
1:1892607-1:3582736	ENSG00000272449		RP3-395M20.12	Lung	gtex	lincRNA	1	2477904	2478899	47	trait	ElasticNet		0.087215	0.315806	1:1893006-1:3582374	1.44	0.0102	1
1:1892607-1:3582736	ENSG00000162591		MEGF6	Lung	gtex	protein_coding	1	3406484	3528059	47	trait	ElasticNet		0.171777	1.08985e-11	1:1893006-1:3582374	1.16	0.00969	1
1:1892607-1:3582736	ENSG00000130764		LRRC47	Lung	yfs	protein_coding	1	3696784	3713068	47	trait	bslmm		0.344306	6.23607e-118	1:1893006-1:3582374	-1.85	0.00837	1
1:1892607-1:3582736	ENSG00000158109		TPRG1L	Lung	cmc	protein_coding	1	3541555	3546694	47	trait	bslmm		0.192976	5.74126e-23	1:1893006-1:3582374	-1.49	0.00827	1
1:1892607-1:3582736	ENSG00000131591		C1orf159	Lung	gtex	protein_coding	1	1017198	1051741	47	trait	ElasticNet		0.131102	0.0303117	1:1893006-1:3582374	1.2	0.00731	1
1:1892607-1:3582736	ENSG00000162571		TTLL10	Lung	gtex	protein_coding	1	1109264	1133315	47	trait	ElasticNet		0.222564	7.79091e-18	1:1893006-1:3582374	-1.2	0.00731	1
1:1892607-1:3582736	ENSG00000272455		RP4-758J18.13	Lung	gtex	lincRNA	1	1344476	1345998	47	trait	ElasticNet		0.0037285	0.0153021	1:1893006-1:3582374	1.2	0.00731	1
1:1892607-1:3582736	ENSG00000184163		FAM132A	Lung	gtex	protein_coding	1	1177826	1182102	47	trait	ElasticNet		0.0396004	0.0635209	1:1893006-1:3582374	1.2	0.00731	1
1:1892607-1:3582736	ENSG00000230415		RP5-902P8.10	Lung	gtex	lincRNA	1	1210603	1215800	47	trait	ElasticNet		0.0376564	0.0153112	1:1893006-1:3582374	1.2	0.00731	1
1:1892607-1:3582736	ENSG00000205090		TMEM240	Lung	gtex	protein_coding	1	1470554	1475833	47	trait	ElasticNet		0.0125235	0.0300899	1:1893006-1:3582374	-1.13	0.00682	1
1:1892607-1:3582736	ENSG00000169885		CALML6	Lung	gtex	protein_coding	1	1846266	1848735	47	trait	ElasticNet		0.282987	6.69128e-27	1:1893006-1:3582374	-1.45	0.00646	1
1:1892607-1:3582736	ENSG00000223823		RP11-465B22.5	Lung	gtex	lincRNA	1	1072397	1079436	47	trait	ElasticNet		-0.00832381	0.0205401	1:1893006-1:3582374	-0.463	0.00643	1
1:1892607-1:3582736	ENSG00000142609		C1orf222	Lung	gtex	protein_coding	1	1853396	1935276	47	trait	ElasticNet		0.240106	5.92031e-13	1:1893006-1:3582374	-0.784	0.00631	1
1:1892607-1:3582736	ENSG00000157933		SKI	Lung	gtex	protein_coding	1	2160134	2241558	47	trait	ElasticNet		0.130729	0.115177	1:1893006-1:3582374	-1.33	0.00621	1
1:1892607-1:3582736	ENSG00000008128		CDK11A	Lung	gtex	protein_coding	1	1570603	1590473	47	trait	ElasticNet		0.0466971	0.000123524	1:1893006-1:3582374	1.19	0.00581	0
1:1892607-1:3582736	ENSG00000227775		RP1-283E3.4	Lung	gtex	pseudogene	1	1655951	1668690	47	trait	ElasticNet		0.0252962	0.0273356	1:1893006-1:3582374	1.19	0.00581	0
1:1892607-1:3582736	ENSG00000160075		SSU72	Lung	gtex	protein_coding	1	1477053	1510249	47	trait	ElasticNet		0.0899919	3.23262e-08	1:1893006-1:3582374	-1.17	0.00574	0
1:1892607-1:3582736	ENSG00000067606		PRKCZ	Lung	gtex	protein_coding	1	1981909	2116834	47	trait	ElasticNet		0.24037	2.65588e-13	1:1893006-1:3582374	-0.037	0.00535	0
1:1892607-1:3582736	ENSG00000242485		MRPL20	Lung	gtex	protein_coding	1	1337288	1342693	47	trait	ElasticNet		0.128004	6.45675e-09	1:1893006-1:3582374	1.04	0.00509	0
1:1892607-1:3582736	ENSG00000189339		SLC35E2B	Lung	gtex	protein_coding	1	1592939	1624167	47	trait	ElasticNet		0.139284	5.71703e-11	1:1893006-1:3582374	1.04	0.00506	0
1:1892607-1:3582736	ENSG00000130762		ARHGEF16	Lung	gtex	protein_coding	1	3370990	3397677	47	trait	ElasticNet		0.206829	9.24986e-08	1:1893006-1:3582374	0.928	0.00502	0
1:1892607-1:3582736	ENSG00000160072		ATAD3B	Lung	gtex	protein_coding	1	1407143	1433228	47	trait	ElasticNet		0.312173	4.37406e-32	1:1893006-1:3582374	-0.459	0.00474	0
1:1892607-1:3582736	ENSG00000157916		RER1	Lung	gtex	protein_coding	1	2323267	2336883	47	trait	ElasticNet		0.0827776	2.50003e-05	1:1893006-1:3582374	0.496	0.00473	0
1:1892607-1:3582736	ENSG00000186827		TNFRSF4	Lung	gtex	protein_coding	1	1146706	1149518	47	trait	ElasticNet		0.0984186	0.0279167	1:1893006-1:3582374	-0.931	0.00466	0
1:1892607-1:3582736	ENSG00000224051		GLTPD1	Lung	gtex	protein_coding	1	1260136	1264277	47	trait	ElasticNet		0.0489576	6.26708e-07	1:1893006-1:3582374	0.931	0.00466	0
1:1892607-1:3582736	ENSG00000176022		B3GALT6	Lung	gtex	protein_coding	1	1167629	1170421	47	trait	ElasticNet		0.105521	0.0324042	1:1893006-1:3582374	0.931	0.00466	0
1:1892607-1:3582736	ENSG00000234396		RP11-181G12.4	Lung	gtex	lincRNA	1	2143962	2152177	47	trait	ElasticNet		0.0276756	0.180883	1:1893006-1:3582374	0.931	0.00466	0
1:1892607-1:3582736	ENSG00000186891		TNFRSF18	Lung	gtex	protein_coding	1	1138888	1142071	47	trait	ElasticNet		0.161143	0.0754657	1:1893006-1:3582374	-0.931	0.00466	0
1:1892607-1:3582736	ENSG00000116151		MORN1	Lung	gtex	protein_coding	1	2252692	2323146	47	trait	ElasticNet		0.219576	1.74288e-05	1:1893006-1:3582374	0.305	0.00466	0
1:1892607-1:3582736	ENSG00000008130		NADK	Lung	gtex	protein_coding	1	1682671	1711896	47	trait	ElasticNet		0.0250044	0.00267471	1:1893006-1:3582374	0.924	0.00463	0
1:1892607-1:3582736	ENSG00000260179		RP5-902P8.12	Lung	gtex	lincRNA	1	1185157	1186714	47	trait	ElasticNet		0.189428	5.58135e-05	1:1893006-1:3582374	0.918	0.0046	0
1:1892607-1:3582736	ENSG00000116198		CEP104	Lung	gtex	protein_coding	1	3728645	3773778	47	trait	ElasticNet		0.440513	1.61255e-36	1:1893006-1:3582374	-0.702	0.0044	0
1:1892607-1:3582736	ENSG00000149527		PLCH2	Lung	gtex	protein_coding	1	2357419	2436969	47	trait	ElasticNet		0.174114	3.03592e-13	1:1893006-1:3582374	0.702	0.0044	0
1:1892607-1:3582736	ENSG00000197530		MIB2	Lung	gtex	protein_coding	1	1550795	1565990	47	trait	ElasticNet		0.0984343	3.77031e-11	1:1893006-1:3582374	0.506	0.00438	0
1:1892607-1:3582736	ENSG00000179403		VWA1	Lung	gtex	protein_coding	1	1370241	1378262	47	trait	ElasticNet		0.0261719	0.0436721	1:1893006-1:3582374	-0.506	0.00438	0
1:1892607-1:3582736	ENSG00000178821		TMEM52	Lung	gtex	protein_coding	1	1849029	1850712	47	trait	ElasticNet		0.128244	0.0621635	1:1893006-1:3582374	0.506	0.00438	0
1:1892607-1:3582736	ENSG00000127054		CPSF3L	Lung	gtex	protein_coding	1	1246965	1260071	47	trait	ElasticNet		0.0572745	0.0101957	1:1893006-1:3582374	-0.506	0.00438	0
1:1892607-1:3582736	ENSG00000215914		MMP23A	Lung	gtex	pseudogene	1	1631369	1633249	47	trait	ElasticNet		0.128559	2.18361e-07	1:1893006-1:3582374	-0.506	0.00438	0
1:1892607-1:3582736	ENSG00000223663		RP5-890O3.3	Lung	gtex	pseudogene	1	1314046	1314412	47	trait	ElasticNet		0.0617301	0.0423566	1:1893006-1:3582374	-0.506	0.00438	0
1:1892607-1:3582736	ENSG00000178642.5		AL513477.1	Lung	gtex	pseudogene	1	2332988	2332988	47	trait	ElasticNet		0.154653	2.85829e-05	1:1893006-1:3582374	0.763	0.00422	0
1:1892607-1:3582736	ENSG00000221978		CCNL2	Lung	gtex	protein_coding	1	1321091	1334708	47	trait	ElasticNet		0.0444872	0.0265345	1:1893006-1:3582374	1.32	0.0042	0
1:1892607-1:3582736	ENSG00000215014		AL645728.1	Lung	gtex	protein_coding	1	1510355	1511373	47	trait	ElasticNet		0.0133793	2.41444e-05	1:1893006-1:3582374	-1.32	0.0042	0
1:1892607-1:3582736	ENSG00000224870.3		RP4-758J18.2	Lung	gtex	protein_coding	1	1981118	1981118	47	trait	ElasticNet		0.118844	0.000445405	1:1893006-1:3582374	1.36	0.00411	0
1:1892607-1:3582736	ENSG00000169962		TAS1R3	Lung	gtex	protein_coding	1	1266694	1270686	47	trait	ElasticNet		0.036735	0.0283953	1:1893006-1:3582374	-0.796	0.00409	0
1:1892607-1:3582736	ENSG00000272235		RP11-22L13.1	Lung	gtex	lincRNA	1	3223200	3226660	47	trait	ElasticNet		0.0105533	0.136565	1:1893006-1:3582374	-0.295	0.00403	0
1:1892607-1:3582736	ENSG00000248333		CDK11B	Lung	gtex	protein_coding	1	1570603	1590473	47	trait	ElasticNet		0.0675219	0.00512178	1:1893006-1:3582374	1.11	0.00377	0
1:1892607-1:3582736	ENSG00000197785		ATAD3A	Lung	gtex	protein_coding	1	1447531	1470067	47	trait	ElasticNet		0.0574589	1.00732e-06	1:1893006-1:3582374	0.665	0.00376	0
1:1892607-1:3582736	ENSG00000215915		ATAD3C	Lung	gtex	protein_coding	1	1385069	1405538	47	trait	ElasticNet		0.167885	2.44417e-12	1:1893006-1:3582374	-0.662	0.00375	0
1:1892607-1:3582736	ENSG00000203301.2		AL590822.1	Lung	gtex	protein_coding	1	2118339	2118339	47	trait	ElasticNet		0.120869	1.76934e-07	1:1893006-1:3582374	0.967	0.00372	0
1:1892607-1:3582736	ENSG00000162592		CCDC27	Lung	gtex	protein_coding	1	3668962	3688209	47	trait	ElasticNet		0.0400212	0.0731978	1:1893006-1:3582374	0.976	0.0036	0
1:1892607-1:3582736	ENSG00000269554.1		AL590822.2	Lung	gtex	protein_coding	1	2473258	2473258	47	trait	ElasticNet		0.0442641	0.323908	1:1893006-1:3582374	0.047	0.00359	0
1:1892607-1:3582736	ENSG00000272141		RP11-465B22.8	Lung	gtex	lincRNA	1	1104737	1105723	47	trait	ElasticNet		0.0765435	2.56156e-06	1:1893006-1:3582374	0.398	0.00344	0
1:1892607-1:3582736	ENSG00000157911		PEX10	Lung	gtex	protein_coding	1	2336236	2345236	47	trait	ElasticNet		0.0990905	0.000127115	1:1893006-1:3582374	-0.385	0.0034	0
1:1892607-1:3582736	ENSG00000162585		C1orf86	Lung	gtex	protein_coding	1	2115903	2144159	47	trait	ElasticNet		0.12487	5.42564e-06	1:1893006-1:3582374	0.129	0.00339	0
1:1892607-1:3582736	ENSG00000198912		C1orf174	Lung	gtex	protein_coding	1	3805689	3816857	47	trait	ElasticNet		0.372423	1.83008e-28	1:1893006-1:3582374	-0.0716	0.00339	0
1:1892607-1:3582736	KIAA0562		KIAA0562	Lung	ntr		1	3731034	3773951	47	trait	blup		0.0720819	3.35526e-22	1:1893006-1:3582374	-0.0671	0.00337	0
1:1892607-1:3582736	ENSG00000116213		WRAP73	Lung	gtex	protein_coding	1	3547331	3569325	47	trait	ElasticNet		0.332653	5.45135e-25	1:1893006-1:3582374	0.191	0.00336	0
1:1892607-1:3582736	NULL.MODEL		NULL	Lung		NULL	1			47	trait					1:1893006-1:3582374	0	4.59e-06	0
1:66939404-1:68477895	ENSG00000142864		SERBP1	Lung	gtex	protein_coding	1	67873493	67896098	33	trait	ElasticNet		0.197309	1.8663e-20	1:66939404-1:68476806	5.8	1	1
1:66939404-1:68477895	ENSG00000024526		DEPDC1	Lung	gtex	protein_coding	1	68939835	68962904	33	trait	ElasticNet		0.187075	0.0284657	1:66939404-1:68476806	2.85	0.265	1
1:66939404-1:68477895	ENSG00000203963		C1orf141	Lung	gtex	protein_coding	1	67557848	67697536	33	trait	ElasticNet		0.172899	1.03035e-13	1:66939404-1:68476806	1.9	0.0707	1
1:66939404-1:68477895	ENSG00000116729		WLS	Lung	gtex	protein_coding	1	68564142	68698803	33	trait	ElasticNet		0.334676	2.21966e-13	1:66939404-1:68476806	-2.04	0.0454	1
1:66939404-1:68477895	ENSG00000118473		SGIP1	Lung	gtex	protein_coding	1	66999066	67213982	33	trait	ElasticNet		0.0203694	0.0523784	1:66939404-1:68476806	-2.19	0.0262	1
1:66939404-1:68477895	ENSG00000235055		RP4-609E1.2	Lung	gtex	pseudogene	1	68509013	68509916	33	trait	ElasticNet		0.0308811	0.000446417	1:66939404-1:68476806	1.25	0.0231	1
1:66939404-1:68477895	ENSG00000116704		SLC35D1	Lung	gtex	protein_coding	1	67465015	67519782	33	trait	ElasticNet		0.0315862	0.117192	1:66939404-1:68476806	-1.65	0.0189	1
1:66939404-1:68477895	ENSG00000081985		IL12RB2	Lung	gtex	protein_coding	1	67773047	67862583	33	trait	ElasticNet		0.142015	1.58607e-11	1:66939404-1:68476806	3.15	0.0184	0
1:66939404-1:68477895	ENSG00000162595		DIRAS3	Lung	gtex	protein_coding	1	68511645	68517314	33	trait	ElasticNet		0.0793317	0.00203987	1:66939404-1:68476806	-1.32	0.017	0
1:66939404-1:68477895	ENSG00000116745		RPE65	Lung	gtex	protein_coding	1	68894505	68915642	33	trait	ElasticNet		0.0746223	0.0218673	1:66939404-1:68476806	1.05	0.0161	0
1:66939404-1:68477895	ENSG00000229133		RPS7P4	Lung	gtex	pseudogene	1	68708157	68708738	33	trait	ElasticNet		0.0724859	0.0133755	1:66939404-1:68476806	1.56	0.0156	0
1:66939404-1:68477895	ENSG00000184588		PDE4B	Lung	gtex	protein_coding	1	66258197	66840259	33	trait	ElasticNet		0.0255679	0.038172	1:66939404-1:68476806	-1.14	0.0124	0
1:66939404-1:68477895	ENSG00000116678		LEPR	Lung	gtex	protein_coding	1	65886248	66107242	33	trait	ElasticNet		0.142794	0.00240059	1:66939404-1:68476806	1.17	0.0114	0
1:66939404-1:68477895	ENSG00000116717		GADD45A	Lung	gtex	protein_coding	1	68150744	68154021	33	trait	ElasticNet		0.0831633	0.00612035	1:66939404-1:68476806	2.17	0.0103	0
1:66939404-1:68477895	ENSG00000234383		CTBP2P8	Lung	gtex	pseudogene	1	68627444	68628773	33	trait	ElasticNet		0.1515	6.3824e-08	1:66939404-1:68476806	0.953	0.00939	0
1:66939404-1:68477895	ENSG00000198160		MIER1	Lung	gtex	protein_coding	1	67390578	67454302	33	trait	ElasticNet		0.0396358	3.5883e-05	1:66939404-1:68476806	1.06	0.0091	0
1:66939404-1:68477895	ENSG00000248458.2		AL139147.1	Lung	gtex	protein_coding	1	67113648	67113648	33	trait	ElasticNet		0.0699027	0.0543774	1:66939404-1:68476806	-0.154	0.00836	0
1:66939404-1:68477895	ENSG00000172380		GNG12	Lung	gtex	protein_coding	1	68167149	68299150	33	trait	ElasticNet		0.0479994	0.000192575	1:66939404-1:68476806	-0.788	0.00782	0
1:66939404-1:68477895	ENSG00000152763		WDR78	Lung	gtex	protein_coding	1	67278568	67390570	33	trait	ElasticNet		0.407811	2.4303e-23	1:66939404-1:68476806	-0.372	0.00615	0
1:66939404-1:68477895	ENSG00000152760		TCTEX1D1	Lung	gtex	protein_coding	1	67218142	67244470	33	trait	ElasticNet		0.226298	4.95672e-19	1:66939404-1:68476806	-0.232	0.00587	0
1:66939404-1:68477895	NULL.MODEL		NULL	Lung		NULL	1			33	trait					1:66939404-1:68476806	0	8.87e-06	0
1:115880593-1:118839067	NULL.MODEL		NULL	Lung		NULL	1			52	trait					1:115880675-1:118839067	0	0.689	1
1:115880593-1:118839067	ENSG00000134258		VTCN1	Lung	gtex	protein_coding	1	117686209	117753556	52	trait	ElasticNet		0.064309	0.000657335	1:115880675-1:118839067	-2.77	0.137	1
1:115880593-1:118839067	ENSG00000225079		FTH1P22	Lung	gtex	pseudogene	1	117317726	117318245	52	trait	ElasticNet		0.000386158	0.115438	1:115880675-1:118839067	-1.85	0.0204	1
1:115880593-1:118839067	ENSG00000197323		TRIM33	Lung	gtex	protein_coding	1	114935399	115053781	52	trait	ElasticNet		0.0902534	0.00243221	1:115880675-1:118839067	1.6	0.0137	1
1:115880593-1:118839067	ENSG00000177551		NHLH2	Lung	gtex	protein_coding	1	116378998	116386538	52	trait	ElasticNet		0.0737374	4.11333e-06	1:115880675-1:118839067	1.36	0.00999	1
1:115880593-1:118839067	ENSG00000213281		NRAS	Lung	gtex	protein_coding	1	115247090	115259515	52	trait	ElasticNet		0.0755745	0.100849	1:115880675-1:118839067	-1.32	0.0099	1
1:115880593-1:118839067	FAM46C		FAM46C	Lung	yfs		1	118148556	118170994	52	trait	bslmm		0.00833933	0.000675668	1:115880675-1:118839067	-1.23	0.0083	1
1:115880593-1:118839067	ENSG00000116815		CD58	Lung	gtex	protein_coding	1	117057157	117113661	52	trait	ElasticNet		0.175359	8.02323e-05	1:115880675-1:118839067	1.26	0.00827	1
1:115880593-1:118839067	ENSG00000116752		BCAS2	Lung	gtex	protein_coding	1	115110178	115124260	52	trait	ElasticNet		0.0722752	0.176761	1:115880675-1:118839067	-0.905	0.00632	1
1:115880593-1:118839067	ENSG00000116748		AMPD1	Lung	gtex	protein_coding	1	115215719	115238239	52	trait	ElasticNet		0.22535	3.45441e-20	1:115880675-1:118839067	-0.888	0.00615	1
1:115880593-1:118839067	ENSG00000134198		TSPAN2	Lung	gtex	protein_coding	1	115590632	115632121	52	trait	ElasticNet		0.284929	2.25444e-10	1:115880675-1:118839067	-0.882	0.006	1
1:115880593-1:118839067	ENSG00000272715		RP4-753F5.1	Lung	gtex	lincRNA	1	117451771	117452153	52	trait	ElasticNet		0.0512369	0.018057	1:115880675-1:118839067	-0.826	0.00565	1
1:115880593-1:118839067	ENSG00000065183		WDR3	Lung	gtex	protein_coding	1	118472343	118509165	52	trait	ElasticNet		0.145812	0.0350466	1:115880675-1:118839067	-0.842	0.00562	1
1:115880593-1:118839067	ENSG00000271143		RP11-12L8.2	Lung	gtex	pseudogene	1	116459118	116459320	52	trait	ElasticNet		0.115483	0.0224415	1:115880675-1:118839067	-0.78	0.00554	1
1:115880593-1:118839067	ENSG00000271427		RP11-188D8.1	Lung	gtex	lincRNA	1	117907521	117908095	52	trait	ElasticNet		0.0568568	0.00987905	1:115880675-1:118839067	0.532	0.00553	1
1:115880593-1:118839067	ENSG00000173212		MAB21L3	Lung	gtex	protein_coding	1	116654376	116677861	52	trait	ElasticNet		0.0276441	0.175706	1:115880675-1:118839067	0.779	0.00541	1
1:115880593-1:118839067	ENSG00000155761		SPAG17	Lung	gtex	protein_coding	1	118496484	118727846	52	trait	ElasticNet		0.191186	4.74545e-07	1:115880675-1:118839067	0.779	0.00541	1
1:115880593-1:118839067	ENSG00000118729		CASQ2	Lung	gtex	protein_coding	1	116242628	116311402	52	trait	ElasticNet		0.281679	1.54414e-14	1:115880675-1:118839067	0.73	0.00539	1
1:115880593-1:118839067	ENSG00000116874		WARS2	Lung	gtex	protein_coding	1	119573839	119683294	52	trait	ElasticNet		0.546915	5.19333e-50	1:115880675-1:118839067	-0.736	0.00531	1
1:115880593-1:118839067	ENSG00000134247		PTGFRN	Lung	gtex	protein_coding	1	117452679	117532980	52	trait	ElasticNet		0.229849	3.78934e-08	1:115880675-1:118839067	-0.638	0.00522	1
1:115880593-1:118839067	ENSG00000183508		FAM46C	Lung	gtex	protein_coding	1	118148556	118170994	52	trait	ElasticNet		0.13675	8.80133e-08	1:115880675-1:118839067	0.714	0.00515	1
1:115880593-1:118839067	ENSG00000228127.1		RP11-12L8.1	Lung	gtex	lincRNA	1	116588115	116588115	52	trait	ElasticNet		0.0904844	0.00366718	1:115880675-1:118839067	-0.659	0.00513	1
1:115880593-1:118839067	ENSG00000233730		RP4-666F24.3	Lung	gtex	lincRNA	1	115642293	115645279	52	trait	ElasticNet		0.141597	0.0015997	1:115880675-1:118839067	0.588	0.00496	1
1:115880593-1:118839067	ENSG00000213262		AL365331.2	Lung	gtex	pseudogene	1	118183434	118184261	52	trait	ElasticNet		0.00942136	0.165948	1:115880675-1:118839067	-0.609	0.00487	0
1:115880593-1:118839067	ENSG00000175984		DENND2C	Lung	gtex	protein_coding	1	115125469	115213043	52	trait	ElasticNet		0.0323302	0.0304137	1:115880675-1:118839067	0.47	0.00468	0
1:115880593-1:118839067	ENSG00000173218		VANGL1	Lung	gtex	protein_coding	1	116184574	116240845	52	trait	ElasticNet		0.106045	4.06133e-10	1:115880675-1:118839067	-0.455	0.00467	0
1:115880593-1:118839067	ENSG00000116824		CD2	Lung	gtex	protein_coding	1	117297007	117311850	52	trait	ElasticNet		0.0446847	0.0321798	1:115880675-1:118839067	0.444	0.00466	0
1:115880593-1:118839067	ENSG00000163399		ATP1A1	Lung	gtex	protein_coding	1	116915290	116952883	52	trait	ElasticNet		0.0657971	4.26765e-05	1:115880675-1:118839067	-0.477	0.00466	0
1:115880593-1:118839067	ENSG00000134259		NGF	Lung	gtex	protein_coding	1	115828539	115880857	52	trait	ElasticNet		0.294768	3.65149e-19	1:115880675-1:118839067	-0.52	0.00465	0
1:115880593-1:118839067	ENSG00000198162		MAN1A2	Lung	gtex	protein_coding	1	117910071	118071494	52	trait	ElasticNet		0.300348	8.34328e-22	1:115880675-1:118839067	-0.449	0.00461	0
1:115880593-1:118839067	ENSG00000092607		TBX15	Lung	gtex	protein_coding	1	119425669	119532179	52	trait	ElasticNet		0.0532601	0.00081707	1:115880675-1:118839067	-0.449	0.00455	0
1:115880593-1:118839067	ENSG00000052723		SIKE1	Lung	gtex	protein_coding	1	115312100	115323306	52	trait	ElasticNet		0.114775	0.166682	1:115880675-1:118839067	0.471	0.00454	0
1:115880593-1:118839067	ENSG00000134253		TRIM45	Lung	gtex	protein_coding	1	117653682	117665209	52	trait	ElasticNet		0.0330741	0.172612	1:115880675-1:118839067	0.308	0.00444	0
1:115880593-1:118839067	ENSG00000163393		SLC22A15	Lung	gtex	protein_coding	1	116519119	116612675	52	trait	ElasticNet		0.104469	9.50452e-06	1:115880675-1:118839067	0.171	0.00438	0
1:115880593-1:118839067	RP11-188D8.1		RP11-188D8.1	Lung	metsim		1	117907521	117908095	52	trait	blup		0.00910056	0.0134169	1:115880675-1:118839067	-0.225	0.00438	0
1:115880593-1:118839067	ENSG00000134256		CD101	Lung	gtex	protein_coding	1	117544382	117579167	52	trait	ElasticNet		0.0717325	3.71465e-05	1:115880675-1:118839067	0.312	0.00434	0
1:115880593-1:118839067	ENSG00000116830		TTF2	Lung	gtex	protein_coding	1	117602925	117650075	52	trait	ElasticNet		0.0883712	1.25382e-06	1:115880675-1:118839067	0.252	0.00434	0
1:115880593-1:118839067	ENSG00000235933		RP5-1185H19.2	Lung	gtex	lincRNA	1	116706905	116708862	52	trait	ElasticNet		0.121711	0.107586	1:115880675-1:118839067	-0.331	0.00432	0
1:115880593-1:118839067	ENSG00000009307		CSDE1	Lung	gtex	protein_coding	1	115259534	115301297	52	trait	ElasticNet		0.0392784	0.123527	1:115880675-1:118839067	-0.299	0.00431	0
1:115880593-1:118839067	ENSG00000226172.2		RP4-712E4.1	Lung	gtex	lincRNA	1	119624163	119624163	52	trait	ElasticNet		0.13448	4.93632e-09	1:115880675-1:118839067	-0.274	0.00429	0
1:115880593-1:118839067	ENSG00000143061		IGSF3	Lung	gtex	protein_coding	1	117117031	117210375	52	trait	ElasticNet		0.203702	1.11994e-13	1:115880675-1:118839067	-0.244	0.00424	0
1:115880593-1:118839067	ENSG00000236480		PKMP1	Lung	gtex	pseudogene	1	115078616	115080461	52	trait	ElasticNet		0.0554392	0.128925	1:115880675-1:118839067	-0.21	0.0042	0
1:115880593-1:118839067	ENSG00000233154		RP4-655J12.4	Lung	gtex	lincRNA	1	116966346	117021464	52	trait	ElasticNet		0.117013	5.02073e-06	1:115880675-1:118839067	-0.0137	0.00418	0
1:115880593-1:118839067	ENSG00000224950		RP5-1086K13.1	Lung	gtex	lincRNA	1	117035645	117041834	52	trait	ElasticNet		0.0687294	7.21411e-06	1:115880675-1:118839067	0.143	0.00417	0
1:115880593-1:118839067	ENSG00000196505		GDAP2	Lung	gtex	protein_coding	1	118406107	118472253	52	trait	ElasticNet		0.0332802	0.00197421	1:115880675-1:118839067	-0.0299	0.00417	0
1:115880593-1:118839067	ENSG00000177173		NAP1L4P1	Lung	gtex	pseudogene	1	117075558	117076714	52	trait	ElasticNet		0.073797	0.00880875	1:115880675-1:118839067	0.0287	0.00416	0
1:115880593-1:118839067	ENSG00000134200		TSHB	Lung	gtex	protein_coding	1	115572415	115576941	52	trait	ElasticNet		0.0903938	0.000450669	1:115880675-1:118839067	0.00763	0.00415	0
1:156336133-1:158027412	ENSG00000236731		RP4-801G22.2	Lung	gtex	pseudogene	1	157599729	157600518	62	trait	ElasticNet		0.0293398	0.0107572	1:156336133-1:158027412	5.36	0.63	1
1:156336133-1:158027412	ENSG00000160856		FCRL3	Lung	gtex	protein_coding	1	157644111	157670647	62	trait	ElasticNet		0.0339697	0.00287944	1:156336133-1:158027412	-5.24	0.379	1
1:156336133-1:158027412	ENSG00000132692		BCAN	Lung	gtex	protein_coding	1	156611182	156629324	62	trait	ElasticNet		0.0550557	0.0273875	1:156336133-1:158027412	2.65	0.111	1
1:156336133-1:158027412	ENSG00000160838		LRRC71	Lung	gtex	protein_coding	1	156890442	156902886	62	trait	ElasticNet		0.588373	5.46393e-40	1:156336133-1:158027412	2.64	0.0702	1
1:156336133-1:158027412	ENSG00000117036		ETV3	Lung	yfs	protein_coding	1	157090983	157108266	62	trait	lasso		0.0479897	2.07759e-15	1:156336133-1:158027412	-2.23	0.0408	1
1:156336133-1:158027412	ENSG00000253831		ETV3L	Lung	gtex	protein_coding	1	157061836	157069600	62	trait	ElasticNet		-0.0342129	0.136704	1:156336133-1:158027412	-2.3	0.0346	1
1:156336133-1:158027412	ENSG00000163565		IFI16	Lung	gtex	protein_coding	1	158969758	159024945	62	trait	ElasticNet		0.0836531	2.92259e-06	1:156336133-1:158027412	2.43	0.0306	1
1:156336133-1:158027412	ENSG00000160781		PAQR6	Lung	gtex	protein_coding	1	156213206	156217881	62	trait	ElasticNet		0.287017	2.32042e-22	1:156336133-1:158027412	2.34	0.029	1
1:156336133-1:158027412	ENSG00000143319		ISG20L2	Lung	yfs	protein_coding	1	156691683	156698591	62	trait	bslmm		0.0575148	3.36083e-18	1:156336133-1:158027412	-2.01	0.0285	1
1:156336133-1:158027412	ENSG00000163563		MNDA	Lung	gtex	protein_coding	1	158801107	158819296	62	trait	ElasticNet		0.0977465	0.00171377	1:156336133-1:158027412	-2.11	0.0248	1
1:156336133-1:158027412	ENSG00000132702		HAPLN2	Lung	gtex	protein_coding	1	156589086	156595517	62	trait	ElasticNet		0.0332309	0.162481	1:156336133-1:158027412	-1.66	0.0183	1
1:156336133-1:158027412	ENSG00000176320		RP11-404O13.5	Lung	gtex	lincRNA	1	158167712	158173667	62	trait	ElasticNet		0.333446	1.1899e-13	1:156336133-1:158027412	-2.42	0.0156	1
1:156336133-1:158027412	ENSG00000187862		TTC24	Lung	gtex	protein_coding	1	156549519	156556562	62	trait	ElasticNet		0.134119	9.49156e-15	1:156336133-1:158027412	1.53	0.0118	1
1:156336133-1:158027412	ENSG00000158473		CD1D	Lung	gtex	protein_coding	1	158149737	158154686	62	trait	ElasticNet		0.102539	1.49246e-06	1:156336133-1:158027412	-1.01	0.0102	1
1:156336133-1:158027412	ENSG00000160789		LMNA	Lung	gtex	protein_coding	1	156052364	156109880	62	trait	ElasticNet		0.059018	0.000932769	1:156336133-1:158027412	-1.54	0.00998	1
1:156336133-1:158027412	ENSG00000160818		GPATCH4	Lung	gtex	protein_coding	1	156564279	156571288	62	trait	ElasticNet		0.140502	6.60838e-18	1:156336133-1:158027412	1.86	0.00984	1
1:156336133-1:158027412	ENSG00000116539		ASH1L	Lung	gtex	protein_coding	1	155305059	155532598	62	trait	ElasticNet		0.0618418	0.000198451	1:156336133-1:158027412	1.33	0.00834	1
1:156336133-1:158027412	ENSG00000163382		APOA1BP	Lung	gtex	protein_coding	1	156561554	156564091	62	trait	ElasticNet		0.0361099	0.00340879	1:156336133-1:158027412	-1.21	0.00703	1
1:156336133-1:158027412	ENSG00000163467		TSACC	Lung	gtex	protein_coding	1	156307105	156316786	62	trait	ElasticNet		0.0804038	0.00313676	1:156336133-1:158027412	1.47	0.00662	1
1:156336133-1:158027412	ENSG00000242252		BGLAP	Lung	gtex	protein_coding	1	156211753	156213112	62	trait	ElasticNet		0.242339	2.61234e-14	1:156336133-1:158027412	1.3	0.00652	1
1:156336133-1:158027412	ENSG00000163472		TMEM79	Lung	gtex	protein_coding	1	156252726	156262976	62	trait	ElasticNet		0.276252	1.03526e-22	1:156336133-1:158027412	1.35	0.00614	1
1:156336133-1:158027412	ENSG00000160785		SLC25A44	Lung	gtex	protein_coding	1	156163880	156182587	62	trait	ElasticNet		0.146202	4.82426e-13	1:156336133-1:158027412	-1.56	0.00607	1
1:156336133-1:158027412	APOA1BP		APOA1BP	Lung	cmc		1	156561557	156566601	62	trait	lasso		0.408432	1.78469e-53	1:156336133-1:158027412	-1.13	0.00578	1
1:156336133-1:158027412	ENSG00000143294		PRCC	Lung	gtex	protein_coding	1	156720402	156770607	62	trait	ElasticNet		0.0381356	0.265574	1:156336133-1:158027412	1.02	0.0055	1
1:156336133-1:158027412	ENSG00000116584		ARHGEF2	Lung	gtex	protein_coding	1	155916630	155976861	62	trait	ElasticNet		0.0927756	1.17814e-06	1:156336133-1:158027412	0.932	0.00526	1
1:156336133-1:158027412	ENSG00000198400		NTRK1	Lung	gtex	protein_coding	1	156785432	156851642	62	trait	ElasticNet		0.0315568	0.00223172	1:156336133-1:158027412	-0.809	0.00498	1
1:156336133-1:158027412	ENSG00000173080		RXFP4	Lung	gtex	protein_coding	1	155911480	155912625	62	trait	ElasticNet		0.0379791	0.00359698	1:156336133-1:158027412	0.982	0.0049	1
1:156336133-1:158027412	ENSG00000203757		OR6K3	Lung	gtex	protein_coding	1	158686958	158687953	62	trait	ElasticNet		0.0567348	0.00128999	1:156336133-1:158027412	-3.82	0.00423	1
1:156336133-1:158027412	ENSG00000132677		RHBG	Lung	gtex	protein_coding	1	156339003	156355011	62	trait	ElasticNet		0.113695	9.59937e-05	1:156336133-1:158027412	0.813	0.0042	0
1:156336133-1:158027412	ENSG00000196189		SEMA4A	Lung	gtex	protein_coding	1	156117157	156147543	62	trait	ElasticNet		0.477788	1.03886e-49	1:156336133-1:158027412	-0.659	0.00411	0
1:156336133-1:158027412	ENSG00000158481		CD1C	Lung	gtex	protein_coding	1	158259576	158263420	62	trait	ElasticNet		0.053349	0.122197	1:156336133-1:158027412	1.19	0.00401	0
1:156336133-1:158027412	ENSG00000187800		PEAR1	Lung	gtex	protein_coding	1	156863490	156886226	62	trait	ElasticNet		0.156745	0.0134251	1:156336133-1:158027412	-0.858	0.004	0
1:156336133-1:158027412	ENSG00000073754		CD5L	Lung	gtex	protein_coding	1	157800704	157868046	62	trait	ElasticNet		0.0415203	0.000753946	1:156336133-1:158027412	-1.49	0.00399	0
1:156336133-1:158027412	ENSG00000183853		KIRREL	Lung	gtex	protein_coding	1	157963063	158070052	62	trait	ElasticNet		0.0235865	0.0123769	1:156336133-1:158027412	-1.3	0.00379	0
1:156336133-1:158027412	ENSG00000143314		MRPL24	Lung	gtex	protein_coding	1	156707095	156711382	62	trait	ElasticNet		0.066982	0.00620865	1:156336133-1:158027412	0.0814	0.00379	0
1:156336133-1:158027412	ENSG00000160803		UBQLN4	Lung	gtex	protein_coding	1	156005092	156023585	62	trait	ElasticNet		0.0850948	9.36433e-07	1:156336133-1:158027412	1.03	0.00372	0
1:156336133-1:158027412	ENSG00000271267		RP11-29H23.7	Lung	gtex	pseudogene	1	155535841	155536097	62	trait	ElasticNet		0.0445673	0.0143959	1:156336133-1:158027412	0.869	0.00371	0
1:156336133-1:158027412	ENSG00000132676		DAP3	Lung	gtex	protein_coding	1	155657751	155708801	62	trait	ElasticNet		0.1118	0.106251	1:156336133-1:158027412	0.585	0.00364	0
1:156336133-1:158027412	ENSG00000116586		LAMTOR2	Lung	gtex	protein_coding	1	156024543	156028301	62	trait	ElasticNet		0.0715216	0.00706076	1:156336133-1:158027412	-0.557	0.00361	0
1:156336133-1:158027412	ENSG00000246203		RP11-29H23.5	Lung	gtex	pseudogene	1	155584517	155630036	62	trait	ElasticNet		-0.00299739	0.0655991	1:156336133-1:158027412	0.971	0.00353	0
1:156336133-1:158027412	ENSG00000163479		SSR2	Lung	gtex	protein_coding	1	155978839	155990750	62	trait	ElasticNet		0.0536391	0.110894	1:156336133-1:158027412	-0.807	0.00339	0
1:156336133-1:158027412	ENSG00000224520		KRT8P45	Lung	gtex	pseudogene	1	157043049	157044495	62	trait	ElasticNet		0.128702	2.41962e-06	1:156336133-1:158027412	0.681	0.00326	0
1:156336133-1:158027412	ENSG00000143622		RIT1	Lung	gtex	protein_coding	1	155867599	155881195	62	trait	ElasticNet		0.104755	6.0832e-09	1:156336133-1:158027412	0.648	0.00324	0
1:156336133-1:158027412	ENSG00000198952		SMG5	Lung	gtex	protein_coding	1	156219015	156252620	62	trait	ElasticNet		0.179108	1.63252e-14	1:156336133-1:158027412	-0.115	0.00322	0
1:156336133-1:158027412	ENSG00000272971.1		RP11-284F21.11	Lung	gtex	lincRNA	1	156848995	156848995	62	trait	ElasticNet		0.0456152	0.0689187	1:156336133-1:158027412	-0.574	0.00319	0
1:156336133-1:158027412	ENSG00000158488		CD1E	Lung	gtex	protein_coding	1	158323254	158327343	62	trait	ElasticNet		0.071565	4.11777e-05	1:156336133-1:158027412	-0.94	0.00308	0
1:156336133-1:158027412	ENSG00000227295		ELL2P1	Lung	gtex	pseudogene	1	158145640	158147545	62	trait	ElasticNet		-0.00722086	0.15071	1:156336133-1:158027412	0.578	0.00306	0
1:156336133-1:158027412	ENSG00000271736		RP11-85G21.3	Lung	gtex	lincRNA	1	157250506	157252858	62	trait	ElasticNet		0.141988	7.67818e-10	1:156336133-1:158027412	-0.665	0.00306	0
1:156336133-1:158027412	ENSG00000237189.1		RP11-85G21.2	Lung	gtex	lincRNA	1	157283871	157283871	62	trait	ElasticNet		0.0844349	4.39181e-07	1:156336133-1:158027412	-0.456	0.00303	0
1:156336133-1:158027412	ENSG00000143297		FCRL5	Lung	gtex	protein_coding	1	157483167	157522310	62	trait	ElasticNet		0.310628	2.41605e-24	1:156336133-1:158027412	-0.596	0.00295	0
1:156336133-1:158027412	ENSG00000163554		SPTA1	Lung	gtex	protein_coding	1	158580496	158656488	62	trait	ElasticNet		0.317148	3.73517e-25	1:156336133-1:158027412	2.4	0.00289	0
1:156336133-1:158027412	ENSG00000236947		RP11-98G7.1	Lung	gtex	lincRNA	1	156416204	156426369	62	trait	ElasticNet		0.0287284	0.14455	1:156336133-1:158027412	0.704	0.00289	0
1:156336133-1:158027412	ENSG00000143321		HDGF	Lung	gtex	protein_coding	1	156711899	156736717	62	trait	ElasticNet		0.0381677	0.0183985	1:156336133-1:158027412	0.337	0.00285	0
1:156336133-1:158027412	ENSG00000180437		OR6K4P	Lung	gtex	pseudogene	1	158693903	158694902	62	trait	ElasticNet		0.062583	0.000149667	1:156336133-1:158027412	-0.355	0.0028	0
1:156336133-1:158027412	ENSG00000132704		FCRL2	Lung	gtex	protein_coding	1	157715523	157746922	62	trait	ElasticNet		0.0158882	0.0538469	1:156336133-1:158027412	-0.351	0.00279	0
1:156336133-1:158027412	ENSG00000229961		RP11-71G12.1	Lung	gtex	lincRNA	1	157155178	157157195	62	trait	ElasticNet		0.0776309	0.00950809	1:156336133-1:158027412	-1.17	0.00278	0
1:156336133-1:158027412	ENSG00000203761		MSTO2P	Lung	gtex	pseudogene	1	155581011	155720105	62	trait	ElasticNet		0.140474	4.57958e-12	1:156336133-1:158027412	0.208	0.00278	0
1:156336133-1:158027412	ENSG00000163468		CCT3	Lung	gtex	protein_coding	1	156278759	156337664	62	trait	ElasticNet		0.321543	4.15954e-14	1:156336133-1:158027412	-0.361	0.00276	0
1:156336133-1:158027412	ENSG00000143320		CRABP2	Lung	gtex	protein_coding	1	156669398	156675608	62	trait	ElasticNet		0.0957557	2.70137e-07	1:156336133-1:158027412	0.658	0.00276	0
1:156336133-1:158027412	ENSG00000027869		SH2D2A	Lung	gtex	protein_coding	1	156776035	156786654	62	trait	ElasticNet		0.0650823	0.000923412	1:156336133-1:158027412	-0.314	0.00275	0
1:156336133-1:158027412	ENSG00000163534		FCRL1	Lung	gtex	protein_coding	1	157764193	157789895	62	trait	ElasticNet		0.0672282	0.000323957	1:156336133-1:158027412	1.21	0.00273	0
1:156336133-1:158027412	ENSG00000125462		C1orf61	Lung	gtex	protein_coding	1	156374042	156400493	62	trait	ElasticNet		0.12037	2.79023e-05	1:156336133-1:158027412	-0.193	0.00271	0
1:156336133-1:158027412	C1orf85		C1orf85	Lung	metsim		1	156259880	156265463	62	trait	enet		0.136365	8.10283e-20	1:156336133-1:158027412	0.489	0.0027	0
1:156336133-1:158027412	ENSG00000143303		RRNAD1	Lung	gtex	protein_coding	1	156698234	156706752	62	trait	ElasticNet		0.0453596	0.00106502	1:156336133-1:158027412	0.486	0.00269	0
1:156336133-1:158027412	ENSG00000231434		RP11-144L1.8	Lung	gtex	pseudogene	1	158493462	158495628	62	trait	ElasticNet		-0.013186	0.130262	1:156336133-1:158027412	0.542	0.00266	0
1:156336133-1:158027412	ENSG00000132688		NES	Lung	gtex	protein_coding	1	156638555	156647189	62	trait	ElasticNet		0.0680425	0.167316	1:156336133-1:158027412	0.303	0.00265	0
1:156336133-1:158027412	ENSG00000197403		OR6N1	Lung	gtex	protein_coding	1	158735466	158736492	62	trait	ElasticNet		0.05841	8.65735e-05	1:156336133-1:158027412	-0.882	0.00264	0
1:156336133-1:158027412	ENSG00000229914		RP11-404O13.4	Lung	gtex	pseudogene	1	158165423	158165921	62	trait	ElasticNet		0.00625097	0.218394	1:156336133-1:158027412	-0.256	0.00261	0
1:156336133-1:158027412	ENSG00000132694		ARHGEF11	Lung	gtex	protein_coding	1	156904632	157015162	62	trait	ElasticNet		0.0706535	3.32322e-06	1:156336133-1:158027412	0.0525	0.00259	0
1:156336133-1:158027412	ENSG00000272068		RP11-284F21.9	Lung	gtex	lincRNA	1	156607575	156610796	62	trait	ElasticNet		0.06143	0.00102555	1:156336133-1:158027412	0.237	0.00257	0
1:156336133-1:158027412	ENSG00000254726		MEX3A	Lung	gtex	protein_coding	1	156041804	156051789	62	trait	ElasticNet		0.0198084	0.140142	1:156336133-1:158027412	-0.0411	0.00255	0
1:156336133-1:158027412	ENSG00000158477		CD1A	Lung	gtex	protein_coding	1	158223927	158228059	62	trait	ElasticNet		0.0333287	0.000873308	1:156336133-1:158027412	0.861	0.00255	0
1:156336133-1:158027412	ENSG00000163374		YY1AP1	Lung	gtex	protein_coding	1	155629237	155658791	62	trait	ElasticNet		0.0382271	0.0159988	1:156336133-1:158027412	-0.256	0.00254	0
1:156336133-1:158027412	ENSG00000231666		RP11-404O13.1	Lung	gtex	lincRNA	1	158101834	158110429	62	trait	ElasticNet		0.156523	3.56589e-08	1:156336133-1:158027412	0.135	0.00253	0
1:156336133-1:158027412	ENSG00000116604		MEF2D	Lung	gtex	protein_coding	1	156433519	156470620	62	trait	ElasticNet		0.101907	5.72267e-09	1:156336133-1:158027412	0.188	0.00253	0
1:156336133-1:158027412	ENSG00000160783		PMF1	Lung	gtex	protein_coding	1	156182784	156212874	62	trait	ElasticNet		0.0295564	0.0628688	1:156336133-1:158027412	0.136	0.00253	0
1:156336133-1:158027412	ENSG00000132698		RAB25	Lung	gtex	protein_coding	1	156030951	156040295	62	trait	ElasticNet		0.0510847	0.0260853	1:156336133-1:158027412	-0.0601	0.00252	0
1:156336133-1:158027412	ENSG00000125459		MSTO1	Lung	gtex	protein_coding	1	155579979	155718153	62	trait	ElasticNet		0.00862223	0.0379067	1:156336133-1:158027412	0.0746	0.00251	0
1:156336133-1:158027412	ENSG00000237390.1		RP11-139I14.2	Lung	gtex	lincRNA	1	156304782	156304782	62	trait	ElasticNet		0.048534	0.0180735	1:156336133-1:158027412	-0.0358	0.00251	0
1:156336133-1:158027412	ENSG00000183856		IQGAP3	Lung	gtex	protein_coding	1	156495197	156542396	62	trait	ElasticNet		0.033079	0.00105919	1:156336133-1:158027412	-0.3	0.0025	0
1:156336133-1:158027412	ENSG00000027644		INSRR	Lung	gtex	protein_coding	1	156809855	156828810	62	trait	ElasticNet		0.0590716	0.117338	1:156336133-1:158027412	0.0725	0.0025	0
1:156336133-1:158027412	ENSG00000116580		GON4L	Lung	gtex	protein_coding	1	155719508	155829191	62	trait	ElasticNet		0.0803586	0.00048186	1:156336133-1:158027412	0.0598	0.0025	0
1:156336133-1:158027412	ENSG00000198715		C1orf85	Lung	gtex	protein_coding	1	156259880	156265463	62	trait	ElasticNet		0.121641	1.10607e-10	1:156336133-1:158027412	0.107	0.00248	0
1:156336133-1:158027412	NULL.MODEL		NULL	Lung		NULL	1			62	trait					1:156336133-1:158027412	0	0.000134	0
1:197311514-1:199239884	ENSG00000213047		DENND1B	Lung	gtex	protein_coding	1	197473878	197744826	26	trait	ElasticNet		0.0668573	0.00833089	1:197311514-1:199239599	-6.77	0.674	1
1:197311514-1:199239884	ENSG00000244414		CFHR1	Lung	gtex	protein_coding	1	196788887	196801319	26	trait	ElasticNet		0.161902	0.357704	1:197311514-1:199239599	-5.05	0.541	1
1:197311514-1:199239884	ENSG00000237861		RP11-332L8.1	Lung	gtex	pseudogene	1	197191352	197192385	26	trait	ElasticNet		0.00241143	0.330388	1:197311514-1:199239599	6.1	0.453	1
1:197311514-1:199239884	ENSG00000177888		ZBTB41	Lung	cmc	protein_coding	1	197122813	197169672	26	trait	enet		0.0654471	2.07471e-08	1:197311514-1:199239599	-4.87	0.387	1
1:197311514-1:199239884	ENSG00000236278		PEBP1P3	Lung	gtex	pseudogene	1	198648268	198649162	26	trait	ElasticNet		0.110023	0.162075	1:197311514-1:199239599	2.86	0.221	1
1:197311514-1:199239884	ENSG00000151414		NEK7	Lung	gtex	protein_coding	1	198126093	198291550	26	trait	ElasticNet		0.0757951	0.0139843	1:197311514-1:199239599	-0.703	0.187	1
1:197311514-1:199239884	ENSG00000134376		CRB1	Lung	cmc	protein_coding	1	197170591	197447585	26	trait	blup		0.0150901	0.00513155	1:197311514-1:199239599	-1.62	0.0576	0
1:197311514-1:199239884	ENSG00000116785		CFHR3	Lung	gtex	protein_coding	1	196743925	196763203	26	trait	ElasticNet		0.249672	3.85249e-06	1:197311514-1:199239599	-2.37	0.0392	0
1:197311514-1:199239884	ENSG00000000971		CFH	Lung	gtex	protein_coding	1	196621008	196716634	26	trait	ElasticNet		0.0639191	0.00104324	1:197311514-1:199239599	-3.35	0.0253	0
1:197311514-1:199239884	ENSG00000143278		F13B	Lung	gtex	protein_coding	1	197008321	197036397	26	trait	ElasticNet		0.109159	0.000123068	1:197311514-1:199239599	2.65	0.0233	0
1:197311514-1:199239884	ENSG00000143355		LHX9	Lung	gtex	protein_coding	1	197881037	197904608	26	trait	ElasticNet		0.150363	3.90263e-05	1:197311514-1:199239599	-0.878	0.00656	0
1:197311514-1:199239884	ENSG00000066279		ASPM	Lung	gtex	protein_coding	1	197053258	197115824	26	trait	ElasticNet		0.0416378	0.289482	1:197311514-1:199239599	3.55	0.0057	0
1:197311514-1:199239884	ENSG00000203724		C1orf53	Lung	gtex	protein_coding	1	197871777	197876497	26	trait	ElasticNet		0.108383	0.00202974	1:197311514-1:199239599	-0.993	0.00349	0
1:197311514-1:199239884	ENSG00000225172		RP11-16L9.2	Lung	gtex	lincRNA	1	198952450	198954529	26	trait	ElasticNet		0.333687	3.78793e-14	1:197311514-1:199239599	0.0626	0.00316	0
1:197311514-1:199239884	ENSG00000081237		PTPRC	Lung	gtex	protein_coding	1	198607801	198726545	26	trait	ElasticNet		0.0986502	0.253845	1:197311514-1:199239599	0.337	0.00304	0
1:197311514-1:199239884	ENSG00000116833		NR5A2	Lung	gtex	protein_coding	1	199996730	200146552	26	trait	ElasticNet		0.0585765	0.00187841	1:197311514-1:199239599	-0.273	0.00279	0
1:197311514-1:199239884	NULL.MODEL		NULL	Lung		NULL	1			26	trait					1:197311514-1:199239599	0	1.01e-10	0
1:200137649-1:201589975	ENSG00000163362		C1orf106	Lung	gtex	protein_coding	1	200860176	200884863	36	trait	ElasticNet		0.256697	2.71577e-18	1:200137649-1:201589075	-5.24	0.773	1
1:200137649-1:201589975	ENSG00000233217		MROH3P	Lung	gtex	pseudogene	1	200890122	200935658	36	trait	ElasticNet		0.364849	4.18374e-34	1:200137649-1:201589075	4.99	0.239	1
1:200137649-1:201589975	ENSG00000116857		TMEM9	Lung	gtex	protein_coding	1	201103900	201140702	36	trait	ElasticNet		0.354284	2.1486e-34	1:200137649-1:201589075	2.26	0.0574	1
1:200137649-1:201589975	ENSG00000143862		ARL8A	Lung	gtex	protein_coding	1	202102532	202113869	36	trait	ElasticNet		0.0412236	0.00170162	1:200137649-1:201589075	-1.83	0.0523	1
1:200137649-1:201589975	ENSG00000170128		GPR25	Lung	gtex	protein_coding	1	200842083	200843306	36	trait	ElasticNet		0.112803	0.000685697	1:200137649-1:201589075	1.96	0.0417	1
1:200137649-1:201589975	ENSG00000118194		TNNT2	Lung	gtex	protein_coding	1	201328136	201346890	36	trait	ElasticNet		0.10871	0.0320374	1:200137649-1:201589075	-1.95	0.0334	1
1:200137649-1:201589975	ENSG00000232237		ASCL5	Lung	gtex	protein_coding	1	201083081	201096312	36	trait	ElasticNet		0.294192	6.39523e-25	1:200137649-1:201589075	1.63	0.0297	1
1:200137649-1:201589975	ENSG00000198892		SHISA4	Lung	gtex	protein_coding	1	201857808	201861434	36	trait	ElasticNet		0.145563	1.32803e-08	1:200137649-1:201589075	2.05	0.0226	1
1:200137649-1:201589975	ENSG00000118193		KIF14	Lung	gtex	protein_coding	1	200520628	200589862	36	trait	ElasticNet		0.0787905	0.140773	1:200137649-1:201589075	-1.84	0.0216	1
1:200137649-1:201589975	ENSG00000176393		RNPEP	Lung	gtex	protein_coding	1	201951500	201975275	36	trait	ElasticNet		0.181707	1.33549e-16	1:200137649-1:201589075	1.5	0.0178	1
1:200137649-1:201589975	ENSG00000229191		RP11-168O16.1	Lung	gtex	lincRNA	1	200993077	200997920	36	trait	ElasticNet		0.0275171	0.00019394	1:200137649-1:201589075	-0.228	0.0176	1
1:200137649-1:201589975	ENSG00000269690.1		AC096677.1	Lung	gtex	protein_coding	1	2.01441e+08	2.01441e+08	36	trait	ElasticNet		0.100226	0.0312848	1:200137649-1:201589075	1.68	0.0171	1
1:200137649-1:201589975	ENSG00000081248		CACNA1S	Lung	gtex	protein_coding	1	201008642	201081694	36	trait	ElasticNet		0.146691	4.6467e-07	1:200137649-1:201589075	-3.12	0.0159	1
1:200137649-1:201589975	ENSG00000198700		IPO9	Lung	cmc	protein_coding	1	201798287	201853422	36	trait	enet		0.128454	2.28942e-15	1:200137649-1:201589075	1.17	0.0151	1
1:200137649-1:201589975	ENSG00000116833		NR5A2	Lung	gtex	protein_coding	1	199996730	200146552	36	trait	ElasticNet		0.0498515	1.53046e-05	1:200137649-1:201589075	-0.157	0.013	1
1:200137649-1:201589975	ENSG00000163395		IGFN1	Lung	gtex	protein_coding	1	201159953	201198080	36	trait	ElasticNet		0.146728	3.60812e-12	1:200137649-1:201589075	1.84	0.0124	1
1:200137649-1:201589975	ENSG00000260088		RP11-92G12.3	Lung	gtex	lincRNA	1	200638635	200663378	36	trait	ElasticNet		0.286638	1.13652e-23	1:200137649-1:201589075	1.67	0.0117	1
1:200137649-1:201589975	ENSG00000118197		DDX59	Lung	gtex	protein_coding	1	200593024	200639097	36	trait	ElasticNet		0.209708	7.62244e-20	1:200137649-1:201589075	-1.55	0.0109	1
1:200137649-1:201589975	ENSG00000134369		NAV1	Lung	gtex	protein_coding	1	201592411	201796102	36	trait	ElasticNet		0.251283	3.5813e-19	1:200137649-1:201589075	0.736	0.0107	1
1:200137649-1:201589975	ENSG00000213045		RP11-532L16.1	Lung	gtex	pseudogene	1	200298289	200298805	36	trait	ElasticNet		0.0478099	0.000967116	1:200137649-1:201589075	-2.03	0.0102	0
1:200137649-1:201589975	ENSG00000116852		KIF21B	Lung	gtex	protein_coding	1	200938520	200992828	36	trait	ElasticNet		0.198211	0.0132839	1:200137649-1:201589075	-1.11	0.00872	0
1:200137649-1:201589975	ENSG00000163431		LMOD1	Lung	gtex	protein_coding	1	201865580	201915715	36	trait	ElasticNet		0.176638	2.02461e-13	1:200137649-1:201589075	-1.22	0.00813	0
1:200137649-1:201589975	ENSG00000159176		CSRP1	Lung	gtex	protein_coding	1	201452658	201478584	36	trait	ElasticNet		0.13493	0.00446616	1:200137649-1:201589075	-0.801	0.00786	0
1:200137649-1:201589975	ENSG00000243323		PTPRVP	Lung	gtex	pseudogene	1	202137179	202158583	36	trait	ElasticNet		0.0536311	6.64752e-06	1:200137649-1:201589075	-0.553	0.00744	0
1:200137649-1:201589975	ENSG00000118200		CAMSAP2	Lung	gtex	protein_coding	1	200708686	200829832	36	trait	ElasticNet		0.219058	1.66737e-16	1:200137649-1:201589075	1.15	0.00717	0
1:200137649-1:201589975	ENSG00000077157		PPP1R12B	Lung	gtex	protein_coding	1	202317827	202561834	36	trait	ElasticNet		0.0983906	0.0018332	1:200137649-1:201589075	0.749	0.00715	0
1:200137649-1:201589975	ENSG00000230623		RP11-469A15.2	Lung	gtex	lincRNA	1	200443048	200447421	36	trait	ElasticNet		0.0948664	0.0312941	1:200137649-1:201589075	0.52	0.0069	0
1:200137649-1:201589975	ENSG00000223396		RPS10P7	Lung	metsim	transcribed_processed_pseudogene	1	201487831	201499602	36	trait	blup		0.0479999	9.27254e-08	1:200137649-1:201589075	-2.99	0.00687	0
1:200137649-1:201589975	ENSG00000081277		PKP1	Lung	cmc	protein_coding	1	201252579	201302121	36	trait	bslmm		0.202811	3.55135e-24	1:200137649-1:201589075	0.046	0.00669	0
1:200137649-1:201589975	ENSG00000174307		PHLDA3	Lung	cmc	protein_coding	1	201434606	201438299	36	trait	lasso		0.106255	7.18638e-13	1:200137649-1:201589075	0.505	0.00652	0
1:200137649-1:201589975	ENSG00000159173		TNNI1	Lung	gtex	protein_coding	1	201373625	201398994	36	trait	ElasticNet		0.337625	1.55157e-25	1:200137649-1:201589075	-0.699	0.00642	0
1:200137649-1:201589975	ENSG00000133067		LGR6	Lung	gtex	protein_coding	1	202163029	202288909	36	trait	ElasticNet		0.330464	2.77219e-31	1:200137649-1:201589075	-0.0601	0.0063	0
1:200137649-1:201589975	ENSG00000223396.2		RPS10P7	Lung	gtex	lincRNA	1	201479451	201479451	36	trait	ElasticNet		0.0541988	5.27709e-06	1:200137649-1:201589075	0.148	0.00616	0
1:200137649-1:201589975	ENSG00000203721		LINC00862	Lung	gtex	lincRNA	1	200311672	200343482	36	trait	ElasticNet		0.015468	0.214081	1:200137649-1:201589075	1.17	0.00615	0
1:200137649-1:201589975	ENSG00000170075		GPR37L1	Lung	gtex	protein_coding	1	202091986	202102720	36	trait	ElasticNet		0.191721	1.19326e-11	1:200137649-1:201589075	0.324	0.00614	0
1:200137649-1:201589975	ENSG00000143851		PTPN7	Lung	gtex	protein_coding	1	202116141	202130716	36	trait	ElasticNet		0.161904	1.72788e-06	1:200137649-1:201589075	-0.134	0.00591	0
1:200137649-1:201589975	ENSG00000224818		RP11-134G8.8	Lung	gtex	lincRNA	1	201433511	201434274	36	trait	ElasticNet		0.14655	5.12143e-12	1:200137649-1:201589075	-0.516	0.00571	0
1:200137649-1:201589975	ENSG00000163435		ELF3	Lung	gtex	protein_coding	1	201977073	201986316	36	trait	ElasticNet		0.0378117	0.116537	1:200137649-1:201589075	-0.0124	0.0057	0
1:200137649-1:201589975	ENSG00000162702		ZNF281	Lung	ntr	protein_coding	1	200374076	200379186	36	trait	bslmm		0.00201875	0.0610729	1:200137649-1:201589075	-1.07	0.00567	0
1:200137649-1:201589975	ENSG00000077152		UBE2T	Lung	gtex	protein_coding	1	202300785	202311108	36	trait	ElasticNet		-0.00641413	0.291471	1:200137649-1:201589075	0.519	0.00563	0
1:200137649-1:201589975	ENSG00000134375		TIMM17A	Lung	gtex	protein_coding	1	201924619	201939789	36	trait	ElasticNet		0.4064	7.7906e-40	1:200137649-1:201589075	0.128	0.00553	0
1:200137649-1:201589975	ENSG00000159166		LAD1	Lung	gtex	protein_coding	1	201342372	201368736	36	trait	ElasticNet		0.0203397	0.00364586	1:200137649-1:201589075	-0.566	0.00552	0
1:200137649-1:201589975	NULL.MODEL		NULL	Lung		NULL	1			36	trait					1:200137649-1:201589075	0	0.000168	0
2:24686918-2:26894985	ENSG00000261452.1		RP11-509E16.1	Lung	gtex	lincRNA	2	25304574	25304574	51	trait	ElasticNet		0.107756	0.00377525	2:24687042-2:26894985	3.38	0.281	1
2:24686918-2:26894985	NULL.MODEL		NULL	Lung		NULL	2			51	trait					2:24687042-2:26894985	0	0.271	1
2:24686918-2:26894985	ENSG00000084710		EFR3B	Lung	gtex	protein_coding	2	25264999	25378243	51	trait	ElasticNet		0.0699084	0.00287681	2:24687042-2:26894985	3.15	0.136	1
2:24686918-2:26894985	ENSG00000186453		FAM228A	Lung	gtex	protein_coding	2	24397938	24423718	51	trait	ElasticNet		0.535157	6.07528e-27	2:24687042-2:26894985	-3.14	0.128	1
2:24686918-2:26894985	ENSG00000115137		DNAJC27	Lung	gtex	protein_coding	2	25166505	25194963	51	trait	ElasticNet		0.166058	6.90121e-13	2:24687042-2:26894985	3.03	0.0918	1
2:24686918-2:26894985	ENSG00000233438.1		AC109829.1	Lung	gtex	protein_coding	2	28534609	28534609	51	trait	ElasticNet		0.0214798	0.0770649	2:24687042-2:26894985	-1.89	0.021	1
2:24686918-2:26894985	ENSG00000138092		CENPO	Lung	gtex	protein_coding	2	25016005	25045245	51	trait	ElasticNet		0.076138	3.32217e-07	2:24687042-2:26894985	2.39	0.0201	1
2:24686918-2:26894985	ENSG00000163793		DNAJC5G	Lung	gtex	protein_coding	2	27498289	27504367	51	trait	ElasticNet		0.0206025	0.0808324	2:24687042-2:26894985	-1.71	0.0189	1
2:24686918-2:26894985	ENSG00000084731		KIF3C	Lung	gtex	protein_coding	2	26149471	26205618	51	trait	ElasticNet		0.15707	4.51173e-10	2:24687042-2:26894985	-2.02	0.015	1
2:24686918-2:26894985	ENSG00000268412		AC013449.1	Lung	gtex	protein_coding	2	26251074	26251481	51	trait	ElasticNet		0.058304	0.00227739	2:24687042-2:26894985	1.68	0.0146	1
2:24686918-2:26894985	ENSG00000115194		SLC30A3	Lung	gtex	protein_coding	2	27476552	27498685	51	trait	ElasticNet		0.0202854	0.175722	2:24687042-2:26894985	-1.5	0.0133	1
2:24686918-2:26894985	ENSG00000228474		OST4	Lung	gtex	protein_coding	2	27293340	27294641	51	trait	ElasticNet		0.162889	0.00684037	2:24687042-2:26894985	-1.56	0.0125	1
2:24686918-2:26894985	ENSG00000119772		DNMT3A	Lung	gtex	protein_coding	2	25455845	25565459	51	trait	ElasticNet		0.213005	0.00417625	2:24687042-2:26894985	-1.22	0.012	1
2:24686918-2:26894985	ENSG00000138073		PREB	Lung	gtex	protein_coding	2	27353624	27357543	51	trait	ElasticNet		0.0400301	0.00548515	2:24687042-2:26894985	-1.56	0.0106	1
2:24686918-2:26894985	ENSG00000143970		ASXL2	Lung	gtex	protein_coding	2	25956622	26101385	51	trait	ElasticNet		0.0498256	0.0704674	2:24687042-2:26894985	-0.903	0.0104	1
2:24686918-2:26894985	ENSG00000272048.1		RP11-458N5.1	Lung	gtex	lincRNA	2	2.6269e+07	2.6269e+07	51	trait	ElasticNet		0.0304565	0.00734452	2:24687042-2:26894985	-1.44	0.0101	1
2:24686918-2:26894985	ENSG00000157856		DRC1	Lung	gtex	protein_coding	2	26624784	26679579	51	trait	ElasticNet		0.143654	4.98818e-05	2:24687042-2:26894985	-1.34	0.00907	1
2:24686918-2:26894985	GAREML		GAREML	Lung	metsim		2	26395960	26412532	51	trait	bslmm		0.0333352	7.87791e-06	2:24687042-2:26894985	1.36	0.00742	1
2:24686918-2:26894985	ENSG00000084733		RAB10	Lung	gtex	protein_coding	2	26256976	26360323	51	trait	ElasticNet		0.0201273	0.173339	2:24687042-2:26894985	0.945	0.00721	1
2:24686918-2:26894985	ENSG00000214465		SMARCE1P6	Lung	gtex	pseudogene	2	26372073	26373600	51	trait	ElasticNet		0.0579407	0.0167512	2:24687042-2:26894985	1.22	0.0069	1
2:24686918-2:26894985	ENSG00000218682		AC010150.1	Lung	gtex	pseudogene	2	26079330	26079835	51	trait	ElasticNet		0.0483817	0.0522783	2:24687042-2:26894985	-1.07	0.00666	1
2:24686918-2:26894985	ENSG00000138080		EMILIN1	Lung	gtex	protein_coding	2	27301435	27309271	51	trait	ElasticNet		0.054812	0.0149902	2:24687042-2:26894985	1.07	0.00645	1
2:24686918-2:26894985	ENSG00000119782		FKBP1B	Lung	gtex	protein_coding	2	24272571	24286551	51	trait	ElasticNet		0.20673	6.55039e-16	2:24687042-2:26894985	-0.826	0.006	1
2:24686918-2:26894985	ENSG00000171303		KCNK3	Lung	gtex	protein_coding	2	26915619	26956288	51	trait	ElasticNet		0.0287218	0.0833015	2:24687042-2:26894985	-1.05	0.00597	1
2:24686918-2:26894985	ENSG00000157992		KRTCAP3	Lung	gtex	protein_coding	2	27665233	27669348	51	trait	ElasticNet		0.137167	4.26013e-06	2:24687042-2:26894985	-1.08	0.00575	1
2:24686918-2:26894985	ENSG00000157851		DPYSL5	Lung	cmc	protein_coding	2	27070968	27173219	51	trait	enet		0.252987	1.41664e-30	2:24687042-2:26894985	-1.09	0.00574	1
2:24686918-2:26894985	ENSG00000163795		ZNF513	Lung	gtex	protein_coding	2	27600098	27603657	51	trait	ElasticNet		0.0855128	0.0218718	2:24687042-2:26894985	0.902	0.00568	1
2:24686918-2:26894985	ENSG00000235267		AC074117.13	Lung	gtex	pseudogene	2	27678023	27678729	51	trait	ElasticNet		0.00956532	0.261671	2:24687042-2:26894985	0.885	0.00556	1
2:24686918-2:26894985	ENSG00000173557		C2orf70	Lung	gtex	protein_coding	2	26785450	26802400	51	trait	ElasticNet		0.0326085	0.133261	2:24687042-2:26894985	-0.866	0.00552	1
2:24686918-2:26894985	ENSG00000115204		MPV17	Lung	gtex	protein_coding	2	27532360	27548547	51	trait	ElasticNet		0.0374871	0.1062	2:24687042-2:26894985	1.05	0.0054	1
2:24686918-2:26894985	ENSG00000084754		HADHA	Lung	gtex	protein_coding	2	26413504	26467594	51	trait	ElasticNet		0.155622	8.04617e-09	2:24687042-2:26894985	-1.03	0.00521	1
2:24686918-2:26894985	ENSG00000115128		SF3B14	Lung	gtex	protein_coding	2	24290454	24299313	51	trait	ElasticNet		0.02035	0.0686108	2:24687042-2:26894985	-0.948	0.0052	1
2:24686918-2:26894985	ENSG00000198399		ITSN2	Lung	gtex	protein_coding	2	24425733	24583583	51	trait	ElasticNet		0.051528	1.21506e-05	2:24687042-2:26894985	-0.943	0.00518	1
2:24686918-2:26894985	ENSG00000138028		CGREF1	Lung	gtex	protein_coding	2	27321757	27341995	51	trait	ElasticNet		0.0442555	0.00261623	2:24687042-2:26894985	-0.878	0.00506	1
2:24686918-2:26894985	ENSG00000157884		CIB4	Lung	gtex	protein_coding	2	26804070	26864236	51	trait	ElasticNet		0.13207	2.172e-08	2:24687042-2:26894985	0.878	0.00506	1
2:24686918-2:26894985	ENSG00000115234		SNX17	Lung	gtex	protein_coding	2	27593389	27599995	51	trait	ElasticNet		0.0624052	0.000502289	2:24687042-2:26894985	0.753	0.00496	1
2:24686918-2:26894985	ENSG00000217643		PTGES3P2	Lung	gtex	pseudogene	2	26045338	26045819	51	trait	ElasticNet		0.0768809	0.0148987	2:24687042-2:26894985	-0.652	0.00482	1
2:24686918-2:26894985	ENSG00000138031		ADCY3	Lung	gtex	protein_coding	2	25042038	25142708	51	trait	ElasticNet		0.0619275	0.00035376	2:24687042-2:26894985	1.17	0.00466	1
2:24686918-2:26894985	ENSG00000138100		TRIM54	Lung	gtex	protein_coding	2	27505260	27530307	51	trait	ElasticNet		0.154968	0.00237179	2:24687042-2:26894985	-0.793	0.00465	1
2:24686918-2:26894985	ENSG00000219626		FAM228B	Lung	gtex	protein_coding	2	24299396	24392509	51	trait	ElasticNet		0.341612	4.15193e-29	2:24687042-2:26894985	-0.00622	0.00465	1
2:24686918-2:26894985	ENSG00000138074		SLC5A6	Lung	gtex	protein_coding	2	27422455	27435826	51	trait	ElasticNet		0.177975	2.23899e-06	2:24687042-2:26894985	0.605	0.00442	1
2:24686918-2:26894985	ENSG00000173960		UBXN2A	Lung	gtex	protein_coding	2	24150155	24227779	51	trait	ElasticNet		0.0629788	0.0105094	2:24687042-2:26894985	0.417	0.00442	1
2:24686918-2:26894985	ENSG00000138002		IFT172	Lung	gtex	protein_coding	2	27667238	27712656	51	trait	ElasticNet		0.0178378	0.0893976	2:24687042-2:26894985	-0.607	0.00442	1
2:24686918-2:26894985	ENSG00000119777		TMEM214	Lung	gtex	protein_coding	2	27255778	27264563	51	trait	ElasticNet		-0.00121959	0.129315	2:24687042-2:26894985	0.568	0.00438	0
2:24686918-2:26894985	ENSG00000235072		AC012074.2	Lung	gtex	lincRNA	2	25592042	25598714	51	trait	ElasticNet		-0.000512176	0.0490687	2:24687042-2:26894985	-0.306	0.00437	0
2:24686918-2:26894985	ENSG00000138085		ATRAID	Lung	gtex	protein_coding	2	27434895	27440046	51	trait	ElasticNet		0.171862	3.0782e-17	2:24687042-2:26894985	-0.562	0.00436	0
2:24686918-2:26894985	ENSG00000084734		GCKR	Lung	gtex	protein_coding	2	27719709	27746554	51	trait	ElasticNet		0.012268	0.211707	2:24687042-2:26894985	0.588	0.00432	0
2:24686918-2:26894985	ENSG00000115216		NRBP1	Lung	gtex	protein_coding	2	27650657	27665126	51	trait	ElasticNet		0.268908	3.36298e-18	2:24687042-2:26894985	-0.559	0.00428	0
2:24686918-2:26894985	ENSG00000173567		GPR113	Lung	gtex	protein_coding	2	26531041	26569685	51	trait	ElasticNet		0.436153	7.10115e-20	2:24687042-2:26894985	-0.751	0.00414	0
2:24686918-2:26894985	ENSG00000084676		NCOA1	Lung	gtex	protein_coding	2	24714783	24993571	51	trait	ElasticNet		0.0869366	4.9928e-06	2:24687042-2:26894985	-0.645	0.00413	0
2:24686918-2:26894985	ENSG00000213699		SLC35F6	Lung	gtex	protein_coding	2	26987152	27004099	51	trait	ElasticNet		0.0666608	0.000830146	2:24687042-2:26894985	-0.721	0.00409	0
2:24686918-2:26894985	ENSG00000221843		C2orf16	Lung	gtex	protein_coding	2	27799389	27805588	51	trait	ElasticNet		0.00759644	0.0775944	2:24687042-2:26894985	-0.612	0.00407	0
2:24686918-2:26894985	ENSG00000119778		ATAD2B	Lung	gtex	protein_coding	2	23971534	24149984	51	trait	ElasticNet		0.0357145	0.132702	2:24687042-2:26894985	0.775	0.00399	0
2:24686918-2:26894985	ENSG00000115129		TP53I3	Lung	yfs	protein_coding	2	24300303	24308731	51	trait	enet		0.280284	2.23583e-92	2:24687042-2:26894985	0.318	0.00391	0
2:24686918-2:26894985	ENSG00000179061.1		AC012074.1	Lung	gtex	pseudogene	2	2.59813e+07	2.59813e+07	51	trait	ElasticNet		0.133847	0.000187318	2:24687042-2:26894985	-0.644	0.00385	0
2:24686918-2:26894985	ENSG00000138030		KHK	Lung	gtex	protein_coding	2	27309615	27323640	51	trait	ElasticNet		0.315139	2.49671e-20	2:24687042-2:26894985	0.444	0.00385	0
2:24686918-2:26894985	ENSG00000176732		PFN4	Lung	gtex	protein_coding	2	24338241	24346347	51	trait	ElasticNet		0.203999	8.29192e-16	2:24687042-2:26894985	0.613	0.00385	0
2:24686918-2:26894985	ENSG00000084693		AGBL5	Lung	gtex	protein_coding	2	27265232	27293490	51	trait	ElasticNet		0.062159	0.132913	2:24687042-2:26894985	0.0496	0.00384	0
2:24686918-2:26894985	EPT1		EPT1	Lung	metsim		2	26531415	26618759	51	trait	enet		0.0159587	0.00156615	2:24687042-2:26894985	-0.3	0.00379	0
2:24686918-2:26894985	ENSG00000205639		MFSD2B	Lung	gtex	protein_coding	2	24232951	24286191	51	trait	ElasticNet		0.0236889	0.0704067	2:24687042-2:26894985	-0.565	0.00379	0
2:24686918-2:26894985	ENSG00000084774		CAD	Lung	gtex	protein_coding	2	27440258	27466811	51	trait	ElasticNet		0.109795	0.114597	2:24687042-2:26894985	-0.361	0.00375	0
2:24686918-2:26894985	ENSG00000115155		OTOF	Lung	gtex	protein_coding	2	26680071	26781566	51	trait	ElasticNet		0.276897	2.13169e-08	2:24687042-2:26894985	-0.384	0.00372	0
2:24686918-2:26894985	ENSG00000213453		FTH1P3	Lung	gtex	pseudogene	2	27615651	27616234	51	trait	ElasticNet		0.0128934	0.090965	2:24687042-2:26894985	0.169	0.00372	0
2:24686918-2:26894985	ENSG00000138018		EPT1	Lung	gtex	protein_coding	2	26531415	26618759	51	trait	ElasticNet		0.169652	2.48357e-18	2:24687042-2:26894985	0.545	0.0037	0
2:24686918-2:26894985	ENSG00000138029		HADHB	Lung	gtex	protein_coding	2	26466038	26513336	51	trait	ElasticNet		0.0189793	0.129714	2:24687042-2:26894985	0.36	0.0037	0
2:24686918-2:26894985	ENSG00000119771		KLHL29	Lung	gtex	protein_coding	2	23608088	23931481	51	trait	ElasticNet		0.182	1.43794e-09	2:24687042-2:26894985	-0.485	0.00369	0
2:24686918-2:26894985	ENSG00000115207		GTF3C2	Lung	gtex	protein_coding	2	27548716	27579868	51	trait	ElasticNet		0.054571	0.0436409	2:24687042-2:26894985	0.355	0.00363	0
2:24686918-2:26894985	ENSG00000138101		DTNB	Lung	gtex	protein_coding	2	25600067	25896503	51	trait	ElasticNet		0.129005	0.204601	2:24687042-2:26894985	-0.0313	0.00361	0
2:24686918-2:26894985	ENSG00000157833		GAREML	Lung	gtex	protein_coding	2	26395960	26412532	51	trait	ElasticNet		0.0738032	1.78016e-05	2:24687042-2:26894985	0.357	0.00361	0
2:24686918-2:26894985	ENSG00000143994		ABHD1	Lung	gtex	protein_coding	2	27346682	27353680	51	trait	ElasticNet		0.129644	0.00347225	2:24687042-2:26894985	-0.02	0.00361	0
2:24686918-2:26894985	ENSG00000115241		PPM1G	Lung	gtex	protein_coding	2	27604061	27632554	51	trait	ElasticNet		0.122977	5.49151e-08	2:24687042-2:26894985	0.387	0.00358	0
2:24686918-2:26894985	ENSG00000163026		C2orf44	Lung	gtex	protein_coding	2	24252210	24272445	51	trait	ElasticNet		0.0646829	0.068185	2:24687042-2:26894985	0.294	0.00355	0
2:24686918-2:26894985	ENSG00000229593		SUCLA2P3	Lung	gtex	pseudogene	2	25302770	25304558	51	trait	ElasticNet		-0.000317361	0.274792	2:24687042-2:26894985	0.46	0.00354	0
2:24686918-2:26894985	ENSG00000115138		POMC	Lung	gtex	protein_coding	2	25383722	25391772	51	trait	ElasticNet		0.0650298	2.72485e-06	2:24687042-2:26894985	-0.29	0.00352	0
2:24686918-2:26894985	ENSG00000115163		CENPA	Lung	gtex	protein_coding	2	26987157	27023935	51	trait	ElasticNet		0.254078	3.59025e-18	2:24687042-2:26894985	-0.0996	0.00351	0
2:24686918-2:26894985	ENSG00000184924		PTRHD1	Lung	gtex	protein_coding	2	25012603	25016251	51	trait	ElasticNet		0.0145086	0.011057	2:24687042-2:26894985	-0.0876	0.0035	0
2:24686918-2:26894985	ENSG00000084764		MAPRE3	Lung	gtex	protein_coding	2	27193480	27250064	51	trait	ElasticNet		0.176163	4.91105e-17	2:24687042-2:26894985	-0.0764	0.00346	0
2:24686918-2:26894985	ENSG00000235440		RP11-214J9.1	Lung	gtex	pseudogene	2	26324186	26325005	51	trait	ElasticNet		0.0362034	0.00987476	2:24687042-2:26894985	-0.0315	0.00345	0
2:135158578-2:137042794	ENSG00000082258		CCNT2	Lung	gtex	protein_coding	2	135675805	135716912	22	trait	ElasticNet		0.257141	2.07243e-20	2:135159453-2:137042794	-5.16	1	1
2:135158578-2:137042794	ENSG00000076003		MCM6	Lung	gtex	protein_coding	2	136597196	136633996	22	trait	ElasticNet		0.062153	0.000720101	2:135159453-2:137042794	2.05	0.332	1
2:135158578-2:137042794	ENSG00000115839		RAB3GAP1	Lung	yfs	protein_coding	2	135809835	135933964	22	trait	lasso		0.0643363	3.26544e-20	2:135159453-2:137042794	-1.98	0.105	1
2:135158578-2:137042794	ENSG00000144224		UBXN4	Lung	gtex	protein_coding	2	136499189	136542625	22	trait	ElasticNet		0.106706	0.1357	2:135159453-2:137042794	-1.6	0.0719	1
2:135158578-2:137042794	ENSG00000227347		HNRNPKP2	Lung	gtex	pseudogene	2	136956684	136958073	22	trait	ElasticNet		0.0432611	0.00366352	2:135159453-2:137042794	-1.22	0.0446	0
2:135158578-2:137042794	ENSG00000152127		MGAT5	Lung	gtex	protein_coding	2	134877554	135212192	22	trait	ElasticNet		0.0882716	0.000546544	2:135159453-2:137042794	-0.434	0.0176	0
2:135158578-2:137042794	ENSG00000121966		CXCR4	Lung	gtex	protein_coding	2	136871919	136875735	22	trait	ElasticNet		0.0454127	0.00735049	2:135159453-2:137042794	0.731	0.0164	0
2:135158578-2:137042794	ENSG00000121988		ZRANB3	Lung	gtex	protein_coding	2	135894486	136288806	22	trait	ElasticNet		0.0397832	0.000200054	2:135159453-2:137042794	-1.82	0.0133	0
2:135158578-2:137042794	ENSG00000152128		TMEM163	Lung	gtex	protein_coding	2	135213330	135476570	22	trait	ElasticNet		0.415072	1.81404e-22	2:135159453-2:137042794	-0.69	0.0126	0
2:135158578-2:137042794	ENSG00000115850		LCT	Lung	gtex	protein_coding	2	136545410	136594750	22	trait	ElasticNet		0.00875296	0.200224	2:135159453-2:137042794	-0.211	0.0118	0
2:135158578-2:137042794	ENSG00000115866		DARS	Lung	gtex	protein_coding	2	136664247	136743670	22	trait	ElasticNet		0.0889463	7.12703e-07	2:135159453-2:137042794	0.0622	0.0108	0
2:135158578-2:137042794	ENSG00000144229		THSD7B	Lung	gtex	protein_coding	2	137523115	138435287	22	trait	ElasticNet		0.0802929	1.28861e-06	2:135159453-2:137042794	-0.165	0.0101	0
2:135158578-2:137042794	ENSG00000153086		ACMSD	Lung	gtex	protein_coding	2	135596117	135659604	22	trait	ElasticNet		0.0507244	0.241775	2:135159453-2:137042794	-0.189	0.01	0
2:135158578-2:137042794	NULL.MODEL		NULL	Lung		NULL	2			22	trait					2:135159453-2:137042794	0	0.000142	0
2:189882065-2:191973357	TMEM194B		TMEM194B	Lung	metsim		2	191369068	191399448	35	trait	lasso		0.118471	2.70262e-17	2:189882065-2:191973189	7.86	0.815	1
2:189882065-2:191973357	ENSG00000204253		HNRNPCP2	Lung	gtex	pseudogene	2	190788062	190788942	35	trait	ElasticNet		0.0192169	0.00195955	2:189882065-2:191973189	1.72	0.658	1
2:189882065-2:191973357	ENSG00000138386		NAB1	Lung	gtex	protein_coding	2	191511472	191557492	35	trait	ElasticNet		0.315754	5.39875e-24	2:189882065-2:191973189	-0.443	0.511	1
2:189882065-2:191973357	ENSG00000128641		MYO1B	Lung	gtex	protein_coding	2	192109911	192290115	35	trait	ElasticNet		0.185144	0.00503295	2:189882065-2:191973189	7.86	0.258	1
2:189882065-2:191973357	ENSG00000115419		GLS	Lung	gtex	protein_coding	2	191745553	191830278	35	trait	ElasticNet		0.0147798	0.0209721	2:189882065-2:191973189	-1.58	0.119	1
2:189882065-2:191973357	ENSG00000144339		TMEFF2	Lung	gtex	protein_coding	2	192813769	193060435	35	trait	ElasticNet		0.0569755	0.156037	2:189882065-2:191973189	2.78	0.0891	1
2:189882065-2:191973357	ENSG00000198130		HIBCH	Lung	gtex	protein_coding	2	191054461	191208919	35	trait	ElasticNet		0.314152	1.42585e-24	2:189882065-2:191973189	-4.36	0.0867	0
2:189882065-2:191973357	ENSG00000227542		AC092614.2	Lung	gtex	lincRNA	2	192093891	192110898	35	trait	ElasticNet		0.0537657	0.00504125	2:189882065-2:191973189	1.31	0.0505	0
2:189882065-2:191973357	ENSG00000173559		NABP1	Lung	gtex	protein_coding	2	192542794	192561385	35	trait	ElasticNet		0.191157	1.70367e-12	2:189882065-2:191973189	-1.71	0.0161	0
2:189882065-2:191973357	ENSG00000230611		HMGB1P27	Lung	gtex	pseudogene	2	192038959	192039561	35	trait	ElasticNet		0.039349	0.198636	2:189882065-2:191973189	-6.19	0.011	0
2:189882065-2:191973357	ENSG00000151690		MFSD6	Lung	gtex	protein_coding	2	191273081	191373931	35	trait	ElasticNet		0.429155	8.17232e-30	2:189882065-2:191973189	-5.61	0.0108	0
2:189882065-2:191973357	ENSG00000187699		C2orf88	Lung	gtex	protein_coding	2	190744335	191068210	35	trait	ElasticNet		0.298079	3.3942e-19	2:189882065-2:191973189	0.00946	0.00671	0
2:189882065-2:191973357	ENSG00000115415		STAT1	Lung	gtex	protein_coding	2	191829084	191885686	35	trait	ElasticNet		0.061636	0.0365647	2:189882065-2:191973189	1.84	0.00563	0
2:189882065-2:191973357	ENSG00000128694		OSGEPL1	Lung	gtex	protein_coding	2	190611386	190627953	35	trait	ElasticNet		0.0725637	0.124256	2:189882065-2:191973189	0.677	0.00458	0
2:189882065-2:191973357	ENSG00000064933		PMS1	Lung	gtex	protein_coding	2	190649107	190742355	35	trait	ElasticNet		0.248102	2.73974e-20	2:189882065-2:191973189	2.04	0.00375	0
2:189882065-2:191973357	ENSG00000151689		INPP1	Lung	gtex	protein_coding	2	191208196	191236391	35	trait	ElasticNet		0.388017	3.07462e-15	2:189882065-2:191973189	-0.834	0.00238	0
2:189882065-2:191973357	ENSG00000229023		AC067945.3	Lung	gtex	pseudogene	2	191857365	191858293	35	trait	ElasticNet		0.0191941	0.0145469	2:189882065-2:191973189	-0.162	0.00176	0
2:189882065-2:191973357	ENSG00000138379		MSTN	Lung	gtex	protein_coding	2	190920423	190927455	35	trait	ElasticNet		0.0781008	0.0484573	2:189882065-2:191973189	0.749	0.00175	0
2:189882065-2:191973357	ENSG00000138449		SLC40A1	Lung	gtex	protein_coding	2	190425305	190448484	35	trait	ElasticNet		0.0632318	1.35605e-05	2:189882065-2:191973189	-0.409	0.00173	0
2:189882065-2:191973357	ENSG00000138378		STAT4	Lung	gtex	protein_coding	2	191894302	192016322	35	trait	ElasticNet		0.314212	1.32697e-24	2:189882065-2:191973189	-0.832	0.00163	0
2:189882065-2:191973357	ENSG00000174325		DIRC1	Lung	gtex	protein_coding	2	189598882	189654831	35	trait	ElasticNet		0.173514	2.10699e-07	2:189882065-2:191973189	0.945	0.00156	0
2:189882065-2:191973357	ENSG00000151687		ANKAR	Lung	gtex	protein_coding	2	190539016	190625919	35	trait	ElasticNet		0.0204786	0.00306689	2:189882065-2:191973189	0.134	0.00143	0
2:189882065-2:191973357	ENSG00000144366		GULP1	Lung	gtex	protein_coding	2	189156396	189460653	35	trait	ElasticNet		0.204883	4.25946e-09	2:189882065-2:191973189	0.665	0.00138	0
2:189882065-2:191973357	ENSG00000189362		TMEM194B	Lung	gtex	protein_coding	2	191369068	191399448	35	trait	ElasticNet		0.0506211	6.60322e-06	2:189882065-2:191973189	2.94	0.00138	0
2:189882065-2:191973357	ENSG00000115368		WDR75	Lung	gtex	protein_coding	2	190306159	190340291	35	trait	ElasticNet		0.0519038	2.5993e-07	2:189882065-2:191973189	-0.295	0.00135	0
2:189882065-2:191973357	ENSG00000204262		COL5A2	Lung	gtex	protein_coding	2	189896622	190044605	35	trait	ElasticNet		0.160199	1.69007e-08	2:189882065-2:191973189	0.442	0.00133	0
2:189882065-2:191973357	ENSG00000233996		AC013439.4	Lung	gtex	pseudogene	2	190351206	190352718	35	trait	ElasticNet		0.0350345	0.0622918	2:189882065-2:191973189	0.356	0.00131	0
2:189882065-2:191973357	ENSG00000138381		ASNSD1	Lung	gtex	protein_coding	2	190526111	190535557	35	trait	ElasticNet		0.102247	4.39727e-11	2:189882065-2:191973189	0.218	0.00125	0
2:189882065-2:191973357	ENSG00000128699		ORMDL1	Lung	gtex	protein_coding	2	190635049	190649097	35	trait	ElasticNet		0.114639	3.07537e-10	2:189882065-2:191973189	-0.187	0.00125	0
2:189882065-2:191973357	ENSG00000168497		SDPR	Lung	gtex	protein_coding	2	192699028	192711981	35	trait	ElasticNet		0.0174347	0.153609	2:189882065-2:191973189	-0.359	0.00123	0
2:189882065-2:191973357	ENSG00000168542		COL3A1	Lung	gtex	protein_coding	2	189839046	189877472	35	trait	ElasticNet		0.0637104	0.0372048	2:189882065-2:191973189	0.0418	0.00122	0
2:189882065-2:191973357	NULL.MODEL		NULL	Lung		NULL	2			35	trait					2:189882065-2:191973189	0	6.93e-13	0
3:16282442-3:17891118	ENSG00000154822		PLCL2	Lung	gtex	protein_coding	3	16844159	17132086	19	trait	ElasticNet		0.0353756	3.81404e-05	3:16282763-3:17891041	4.98	0.999	1
3:16282442-3:17891118	ENSG00000224728		AC090945.1	Lung	gtex	pseudogene	3	15919554	15921078	19	trait	ElasticNet		0.144573	0.000808886	3:16282763-3:17891041	3.19	0.0979	1
3:16282442-3:17891118	ENSG00000131373		HACL1	Lung	gtex	protein_coding	3	15602211	15643338	19	trait	ElasticNet		0.0574878	0.014023	3:16282763-3:17891041	1.87	0.0706	1
3:16282442-3:17891118	ENSG00000206561		COLQ	Lung	gtex	protein_coding	3	15491640	15563258	19	trait	ElasticNet		0.179853	3.85832e-12	3:16282763-3:17891041	0.997	0.04	1
3:16282442-3:17891118	ENSG00000131370		SH3BP5	Lung	gtex	protein_coding	3	15296360	15382875	19	trait	ElasticNet		0.162805	0.0354509	3:16282763-3:17891041	-1.42	0.0317	1
3:16282442-3:17891118	ENSG00000154814		OXNAD1	Lung	gtex	protein_coding	3	16306706	16391806	19	trait	ElasticNet		0.0639927	0.000271342	3:16282763-3:17891041	1.07	0.028	1
3:16282442-3:17891118	ENSG00000270409		RP11-44D5.1	Lung	gtex	pseudogene	3	15773759	15774977	19	trait	ElasticNet		0.049523	0.028964	3:16282763-3:17891041	-1.16	0.027	1
3:16282442-3:17891118	ENSG00000182568		SATB1	Lung	gtex	protein_coding	3	18386879	18487080	19	trait	ElasticNet		0.140713	0.0206196	3:16282763-3:17891041	-0.742	0.025	1
3:16282442-3:17891118	ENSG00000131378		RFTN1	Lung	gtex	protein_coding	3	16355081	16555533	19	trait	ElasticNet		0.283257	1.79625e-13	3:16282763-3:17891041	1.57	0.024	0
3:16282442-3:17891118	ENSG00000144597		EAF1	Lung	gtex	protein_coding	3	15468862	15484120	19	trait	ElasticNet		0.15602	0.116405	3:16282763-3:17891041	-1.27	0.0194	0
3:16282442-3:17891118	ENSG00000131374		TBC1D5	Lung	gtex	protein_coding	3	17198654	18486309	19	trait	ElasticNet		0.09517	0.0155937	3:16282763-3:17891041	-1.55	0.0175	0
3:16282442-3:17891118	ENSG00000206562		METTL6	Lung	gtex	protein_coding	3	15422782	15482073	19	trait	ElasticNet		0.117746	3.99824e-05	3:16282763-3:17891041	0.669	0.016	0
3:16282442-3:17891118	ENSG00000206560		ANKRD28	Lung	gtex	protein_coding	3	15708743	15901278	19	trait	ElasticNet		0.0022079	0.00202762	3:16282763-3:17891041	0.438	0.0151	0
3:16282442-3:17891118	ENSG00000154813		DPH3	Lung	gtex	protein_coding	3	16299485	16306479	19	trait	ElasticNet		0.0780101	1.30373e-06	3:16282763-3:17891041	1.38	0.0143	0
3:16282442-3:17891118	ENSG00000169814		BTD	Lung	gtex	protein_coding	3	15642848	15687329	19	trait	ElasticNet		0.0361038	0.00778074	3:16282763-3:17891041	0.229	0.0127	0
3:16282442-3:17891118	ENSG00000131386		GALNT15	Lung	gtex	protein_coding	3	16216156	16273499	19	trait	ElasticNet		0.229943	0.0617262	3:16282763-3:17891041	-0.18	0.0121	0
3:16282442-3:17891118	NULL.MODEL		NULL	Lung		NULL	3			19	trait					3:16282763-3:17891041	0	0.00042	0
3:23804865-3:25461558	ENSG00000151092		NGLY1	Lung	gtex	protein_coding	3	25760435	25831530	21	trait	ElasticNet		0.121605	0.000118921	3:23804865-3:25461007	5.86	1	1
3:23804865-3:25461558	ENSG00000231395		AC124914.3	Lung	gtex	pseudogene	3	23920472	23920989	21	trait	ElasticNet		0.198534	0.000361559	3:23804865-3:25461007	-2.15	0.145	1
3:23804865-3:25461558	ENSG00000197885		NKIRAS1	Lung	gtex	protein_coding	3	23933151	23988082	21	trait	ElasticNet		0.104544	0.179735	3:23804865-3:25461007	1.64	0.0622	1
3:23804865-3:25461558	ENSG00000215016		RPL24P7	Lung	gtex	pseudogene	3	23175863	23176315	21	trait	ElasticNet		0.0086393	0.0954849	3:23804865-3:25461007	-1.43	0.0208	1
3:23804865-3:25461558	ENSG00000151093		OXSM	Lung	gtex	protein_coding	3	25824408	25836025	21	trait	ElasticNet		0.049515	0.0256898	3:23804865-3:25461007	-1.53	0.0195	1
3:23804865-3:25461558	ENSG00000213871		TAF9BP1	Lung	gtex	pseudogene	3	25796416	25797161	21	trait	ElasticNet		0.0191739	0.194647	3:23804865-3:25461007	1.44	0.0181	0
3:23804865-3:25461558	ENSG00000174748		RPL15	Lung	gtex	protein_coding	3	23958036	23965183	21	trait	ElasticNet		0.0350217	0.0840959	3:23804865-3:25461007	-1.2	0.0179	0
3:23804865-3:25461558	ENSG00000213872		AC092798.2	Lung	gtex	pseudogene	3	25790979	25791387	21	trait	ElasticNet		0.0120659	0.13364	3:23804865-3:25461007	-1.53	0.0163	0
3:23804865-3:25461558	ENSG00000151090		THRB	Lung	gtex	protein_coding	3	24158651	24536773	21	trait	ElasticNet		0.107919	0.0262144	3:23804865-3:25461007	-0.931	0.0159	0
3:23804865-3:25461558	ENSG00000170142		UBE2E1	Lung	gtex	protein_coding	3	23847394	23932807	21	trait	ElasticNet		0.102587	0.0291093	3:23804865-3:25461007	0.443	0.0155	0
3:23804865-3:25461558	ENSG00000174738		NR1D2	Lung	gtex	protein_coding	3	23986751	24022109	21	trait	ElasticNet		0.0933704	0.00577853	3:23804865-3:25461007	0.946	0.0148	0
3:23804865-3:25461558	ENSG00000077097		TOP2B	Lung	gtex	protein_coding	3	25639475	25706398	21	trait	ElasticNet		0.043798	0.0847119	3:23804865-3:25461007	-1.78	0.0122	0
3:23804865-3:25461558	ENSG00000182247		UBE2E2	Lung	gtex	protein_coding	3	23244511	23633284	21	trait	ElasticNet		0.450015	6.17617e-34	3:23804865-3:25461007	0.45	0.0105	0
3:23804865-3:25461558	ENSG00000077092		RARB	Lung	gtex	protein_coding	3	25215823	25639423	21	trait	ElasticNet		0.0244875	0.0598911	3:23804865-3:25461007	0.711	0.0103	0
3:23804865-3:25461558	NULL.MODEL		NULL	Lung		NULL	3			21	trait					3:23804865-3:25461007	0	4.68e-06	0
3:118530251-3:120523055	ENSG00000121594		CD80	Lung	gtex	protein_coding	3	119243140	119278449	42	trait	ElasticNet		0.0124857	0.128539	3:118530251-3:120522856	-4.53	0.976	1
3:118530251-3:120523055	ENSG00000031081		ARHGAP31	Lung	gtex	protein_coding	3	119013220	119139561	42	trait	ElasticNet		0.142532	2.12042e-10	3:118530251-3:120522856	2.83	0.215	1
3:118530251-3:120523055	ENSG00000113924		HGD	Lung	gtex	protein_coding	3	120347020	120401418	42	trait	ElasticNet		0.102065	0.00487983	3:118530251-3:120522856	2.59	0.115	1
3:118530251-3:120523055	ENSG00000138495		COX17	Lung	gtex	protein_coding	3	119373360	119396301	42	trait	ElasticNet		0.104811	1.83314e-07	3:118530251-3:120522856	-3.54	0.114	1
3:118530251-3:120523055	ENSG00000239268		RP11-384F7.2	Lung	gtex	lincRNA	3	117391001	117716439	42	trait	ElasticNet		0.301236	5.80517e-09	3:118530251-3:120522856	2.29	0.0543	1
3:118530251-3:120523055	ENSG00000144852		NR1I2	Lung	gtex	protein_coding	3	119499331	119537332	42	trait	ElasticNet		0.0303987	0.0356352	3:118530251-3:120522856	1.59	0.0389	1
3:118530251-3:120523055	ENSG00000163430		FSTL1	Lung	gtex	protein_coding	3	120111140	120170100	42	trait	ElasticNet		0.0625139	0.0163717	3:118530251-3:120522856	-1.18	0.036	1
3:118530251-3:120523055	ENSG00000239835		RP11-767L7.1	Lung	gtex	pseudogene	3	119747587	119748715	42	trait	ElasticNet		0.0190144	0.0748821	3:118530251-3:120522856	-2.05	0.026	1
3:118530251-3:120523055	ENSG00000243276		RP11-384F7.1	Lung	gtex	lincRNA	3	117723666	118276515	42	trait	ElasticNet		-0.0503466	0.0124945	3:118530251-3:120522856	-1.64	0.0256	1
3:118530251-3:120523055	ENSG00000121578		B4GALT4	Lung	gtex	protein_coding	3	118930579	118959950	42	trait	ElasticNet		0.0854868	3.35301e-06	3:118530251-3:120522856	-1.75	0.0211	1
3:118530251-3:120523055	ENSG00000242622		RP11-18H7.1	Lung	gtex	lincRNA	3	119813742	119855630	42	trait	ElasticNet		0.0613392	0.137496	3:118530251-3:120522856	-1.09	0.0165	1
3:118530251-3:120523055	ENSG00000082701		GSK3B	Lung	gtex	protein_coding	3	119540170	119813264	42	trait	ElasticNet		0.0358146	0.0165319	3:118530251-3:120522856	-1.35	0.0126	0
3:118530251-3:120523055	ENSG00000272662		RP11-190C22.8	Lung	gtex	lincRNA	3	119216525	119217028	42	trait	ElasticNet		0.0293958	0.109585	3:118530251-3:120522856	-1.5	0.0119	0
3:118530251-3:120523055	ENSG00000163389		POGLUT1	Lung	gtex	protein_coding	3	119187785	119213555	42	trait	ElasticNet		0.335601	4.26615e-31	3:118530251-3:120522856	1.33	0.0103	0
3:118530251-3:120523055	ENSG00000175697		GPR156	Lung	gtex	protein_coding	3	119883492	120003941	42	trait	ElasticNet		0.333611	1.76323e-26	3:118530251-3:120522856	-1.28	0.00906	0
3:118530251-3:120523055	ENSG00000163424		C3orf30	Lung	gtex	protein_coding	3	118864997	118878889	42	trait	ElasticNet		0.180831	3.00061e-12	3:118530251-3:120522856	1.34	0.00897	0
3:118530251-3:120523055	ENSG00000242829		RPS26P21	Lung	gtex	pseudogene	3	119017512	119017859	42	trait	ElasticNet		0.00678969	0.279501	3:118530251-3:120522856	0.722	0.00865	0
3:118530251-3:120523055	ENSG00000240882		RP11-174O3.1	Lung	gtex	pseudogene	3	120025573	120026799	42	trait	ElasticNet		0.056293	0.000327191	3:118530251-3:120522856	1.17	0.00756	0
3:118530251-3:120523055	ENSG00000144843		ADPRH	Lung	gtex	protein_coding	3	119298115	119308792	42	trait	ElasticNet		0.0467324	0.00353191	3:118530251-3:120522856	1.1	0.00693	0
3:118530251-3:120523055	ENSG00000144837		PLA1A	Lung	gtex	protein_coding	3	119316689	119348658	42	trait	ElasticNet		0.101468	1.10231e-10	3:118530251-3:120522856	2.66	0.00621	0
3:118530251-3:120523055	ENSG00000153767		GTF2E1	Lung	gtex	protein_coding	3	120461484	120501916	42	trait	ElasticNet		0.100875	0.206264	3:118530251-3:120522856	0.948	0.00619	0
3:118530251-3:120523055	ENSG00000114638		UPK1B	Lung	gtex	protein_coding	3	118892364	118924000	42	trait	ElasticNet		0.215142	2.78397e-14	3:118530251-3:120522856	0.872	0.00595	0
3:118530251-3:120523055	NULL.MODEL		NULL	Lung		NULL	3			42	trait					3:118530251-3:120522856	0	0.00591	0
3:118530251-3:120523055	ENSG00000113845		TIMMDC1	Lung	gtex	protein_coding	3	119217379	119243937	42	trait	ElasticNet		0.0377717	6.31111e-05	3:118530251-3:120522856	-0.555	0.00571	0
3:118530251-3:120523055	ENSG00000173226		IQCB1	Lung	gtex	protein_coding	3	121488610	121553926	42	trait	ElasticNet		0.524822	1.48265e-29	3:118530251-3:120522856	-0.874	0.00547	0
3:118530251-3:120523055	ENSG00000051341		POLQ	Lung	gtex	protein_coding	3	121150278	121264853	42	trait	ElasticNet		0.178911	0.0141743	3:118530251-3:120522856	0.736	0.00507	0
3:118530251-3:120523055	ENSG00000213371		NAP1L1P3	Lung	gtex	pseudogene	3	120524713	120525592	42	trait	ElasticNet		-0.0234411	0.342066	3:118530251-3:120522856	0.646	0.00497	0
3:118530251-3:120523055	ENSG00000183833		MAATS1	Lung	gtex	protein_coding	3	119421869	119485949	42	trait	ElasticNet		0.195929	1.18988e-18	3:118530251-3:120522856	0.564	0.00495	0
3:118530251-3:120523055	ENSG00000121577		POPDC2	Lung	gtex	protein_coding	3	119355304	119384171	42	trait	ElasticNet		0.222675	1.09663e-16	3:118530251-3:120522856	0.236	0.00469	0
3:118530251-3:120523055	ENSG00000242445		RPL7AP11	Lung	gtex	pseudogene	3	121212957	121213755	42	trait	ElasticNet		0.0301099	0.118108	3:118530251-3:120522856	-0.887	0.00469	0
3:118530251-3:120523055	ENSG00000144847		IGSF11	Lung	gtex	protein_coding	3	118619404	118864915	42	trait	ElasticNet		0.187044	1.47079e-16	3:118530251-3:120522856	0.702	0.00465	0
3:118530251-3:120523055	ENSG00000145087		STXBP5L	Lung	gtex	protein_coding	3	120626919	121143608	42	trait	ElasticNet		0.145154	1.34219e-05	3:118530251-3:120522856	0.707	0.00462	0
3:118530251-3:120523055	ENSG00000176142		TMEM39A	Lung	gtex	protein_coding	3	119148347	119187677	42	trait	ElasticNet		0.0881083	0.00113169	3:118530251-3:120522856	-1.11	0.00457	0
3:118530251-3:120523055	ENSG00000163428		LRRC58	Lung	gtex	protein_coding	3	120043356	120068186	42	trait	ElasticNet		0.00300707	0.0224545	3:118530251-3:120522856	-0.647	0.00448	0
3:118530251-3:120523055	ENSG00000065518		NDUFB4	Lung	gtex	protein_coding	3	120315156	120321347	42	trait	ElasticNet		0.0338863	0.0569961	3:118530251-3:120522856	0.231	0.00437	0
3:118530251-3:120523055	ENSG00000244441		RP11-359H3.1	Lung	gtex	pseudogene	3	120231697	120232035	42	trait	ElasticNet		0.239211	1.07907e-17	3:118530251-3:120522856	-0.138	0.00406	0
3:118530251-3:120523055	ENSG00000186103		ARGFX	Lung	gtex	protein_coding	3	121289551	121305481	42	trait	ElasticNet		0.0896442	0.0203477	3:118530251-3:120522856	-0.216	0.00404	0
3:118530251-3:120523055	ENSG00000144840		RABL3	Lung	gtex	protein_coding	3	120405528	120461840	42	trait	ElasticNet		0.0943681	0.0130592	3:118530251-3:120522856	-0.307	0.00396	0
3:118530251-3:120523055	ENSG00000242052		RP11-190C22.1	Lung	gtex	pseudogene	3	119354373	119354997	42	trait	ElasticNet		0.0505025	0.00098484	3:118530251-3:120522856	0.291	0.00391	0
3:118530251-3:120523055	ENSG00000242613		RP11-174O3.4	Lung	gtex	pseudogene	3	120106876	120108162	42	trait	ElasticNet		0.0310569	0.000375775	3:118530251-3:120522856	0.0553	0.0039	0
3:157312028-3:159477890	ENSG00000213186		TRIM59	Lung	gtex	protein_coding	3	160150233	160203561	32	trait	ElasticNet		0.0189755	0.0273808	3:157312028-3:159477890	7.15	1	1
3:157312028-3:159477890	ENSG00000229320		KRT8P12	Lung	gtex	pseudogene	3	160283235	160287036	32	trait	ElasticNet		0.0477003	0.00191251	3:157312028-3:159477890	-3.73	0.851	1
3:157312028-3:159477890	ENSG00000113810		SMC4	Lung	gtex	protein_coding	3	160117062	160152750	32	trait	ElasticNet		0.0919257	0.000282425	3:157312028-3:159477890	-3.97	0.216	1
3:157312028-3:159477890	ENSG00000168811		IL12A	Lung	gtex	protein_coding	3	159706537	159713806	32	trait	ElasticNet		0.0392283	0.0246371	3:157312028-3:159477890	3.06	0.0524	1
3:157312028-3:159477890	ENSG00000174912		METTL15P1	Lung	gtex	pseudogene	3	156431673	156432717	32	trait	ElasticNet		0.0181821	0.0765176	3:157312028-3:159477890	-2.14	0.0313	0
3:157312028-3:159477890	ENSG00000272087		RP11-379F4.7	Lung	gtex	lincRNA	3	158410909	158411557	32	trait	ElasticNet		0.0053041	0.0366333	3:157312028-3:159477890	2.15	0.0241	0
3:157312028-3:159477890	ENSG00000230457.3		PA2G4P4	Lung	gtex	pseudogene	3	1.56871e+08	1.56871e+08	32	trait	ElasticNet		0.00590406	0.0421588	3:157312028-3:159477890	1.25	0.0161	0
3:157312028-3:159477890	ENSG00000232374		GPR79	Lung	gtex	pseudogene	3	158558788	158559873	32	trait	ElasticNet		0.0191388	0.0103195	3:157312028-3:159477890	1.71	0.0148	0
3:157312028-3:159477890	ENSG00000241544.1		RP11-6F2.5	Lung	gtex	lincRNA	3	157480334	157480334	32	trait	ElasticNet		0.2404	6.20063e-12	3:157312028-3:159477890	-1.85	0.012	0
3:157312028-3:159477890	ENSG00000243675		RP11-379F4.1	Lung	gtex	pseudogene	3	158481220	158481542	32	trait	ElasticNet		0.0726466	0.00179804	3:157312028-3:159477890	2.12	0.00936	0
3:157312028-3:159477890	ENSG00000180044		C3orf80	Lung	gtex	protein_coding	3	159943423	159945999	32	trait	ElasticNet		0.0248371	0.0182758	3:157312028-3:159477890	-2.05	0.00836	0
3:157312028-3:159477890	ENSG00000243116		RP11-564C24.1	Lung	gtex	pseudogene	3	159439313	159440190	32	trait	ElasticNet		0.14112	0.0314055	3:157312028-3:159477890	-1.01	0.00774	0
3:157312028-3:159477890	ENSG00000244515		KRT18P34	Lung	gtex	pseudogene	3	156880452	156881721	32	trait	ElasticNet		0.248968	9.54365e-23	3:157312028-3:159477890	1.76	0.0074	0
3:157312028-3:159477890	ENSG00000178053		MLF1	Lung	gtex	protein_coding	3	158288952	158325041	32	trait	ElasticNet		0.158877	2.90912e-11	3:157312028-3:159477890	-1.21	0.00734	0
3:157312028-3:159477890	ENSG00000168827		GFM1	Lung	gtex	protein_coding	3	158362067	158410364	32	trait	ElasticNet		0.162192	9.43154e-12	3:157312028-3:159477890	1.03	0.00618	0
3:157312028-3:159477890	ENSG00000197415		VEPH1	Lung	gtex	protein_coding	3	156977531	157251408	32	trait	ElasticNet		0.185509	2.24115e-08	3:157312028-3:159477890	-1.38	0.00595	0
3:157312028-3:159477890	ENSG00000163659		TIPARP	Lung	gtex	protein_coding	3	156391024	156424559	32	trait	ElasticNet		0.131378	5.6443e-10	3:157312028-3:159477890	-0.478	0.00501	0
3:157312028-3:159477890	ENSG00000068885		IFT80	Lung	gtex	protein_coding	3	159974774	160117668	32	trait	ElasticNet		0.124799	0.0331761	3:157312028-3:159477890	0.173	0.00468	0
3:157312028-3:159477890	ENSG00000168779		SHOX2	Lung	gtex	protein_coding	3	157814948	157824292	32	trait	ElasticNet		0.042018	0.00380541	3:157312028-3:159477890	0.908	0.00442	0
3:157312028-3:159477890	ENSG00000272440		RP11-379F4.6	Lung	gtex	lincRNA	3	158413156	158413370	32	trait	ElasticNet		0.029274	0.0527029	3:157312028-3:159477890	0.976	0.00439	0
3:157312028-3:159477890	ENSG00000197980		LEKR1	Lung	gtex	protein_coding	3	156543270	156763918	32	trait	ElasticNet		0.336084	2.7391e-12	3:157312028-3:159477890	-0.735	0.00394	0
3:157312028-3:159477890	ENSG00000240875		LINC00886	Lung	gtex	lincRNA	3	156465135	156534851	32	trait	ElasticNet		0.320999	2.24568e-29	3:157312028-3:159477890	-0.63	0.00389	0
3:157312028-3:159477890	ENSG00000163661		PTX3	Lung	gtex	protein_coding	3	157154578	157161417	32	trait	ElasticNet		0.0879228	0.021113	3:157312028-3:159477890	0.569	0.00387	0
3:157312028-3:159477890	ENSG00000242107.1		CTD-2049J23.3	Lung	gtex	protein_coding	3	159715551	159715551	32	trait	ElasticNet		0.065847	0.0142985	3:157312028-3:159477890	-1.53	0.00383	0
3:157312028-3:159477890	ENSG00000184100		BRD7P2	Lung	gtex	pseudogene	3	159818478	159820661	32	trait	ElasticNet		0.0618994	0.109439	3:157312028-3:159477890	-0.0713	0.0038	0
3:157312028-3:159477890	ENSG00000243629		LINC00880	Lung	gtex	lincRNA	3	156799456	156840793	32	trait	ElasticNet		0.117849	0.0924525	3:157312028-3:159477890	-0.592	0.00375	0
3:157312028-3:159477890	ENSG00000118849		RARRES1	Lung	gtex	protein_coding	3	158414681	158450485	32	trait	ElasticNet		0.305427	1.71976e-24	3:157312028-3:159477890	-0.633	0.00373	0
3:157312028-3:159477890	ENSG00000241135		LINC00881	Lung	gtex	lincRNA	3	156807670	156818924	32	trait	ElasticNet		0.226621	7.8531e-10	3:157312028-3:159477890	-1	0.0037	0
3:157312028-3:159477890	ENSG00000174891		RSRC1	Lung	metsim	protein_coding	3	157823644	158263519	32	trait	blup		0.211312	5.99072e-31	3:157312028-3:159477890	0.753	0.00366	0
3:157312028-3:159477890	ENSG00000270981		RP11-550I24.3	Lung	gtex	pseudogene	3	156948109	156948997	32	trait	ElasticNet		0.0661398	0.335186	3:157312028-3:159477890	-0.375	0.0035	0
3:157312028-3:159477890	ENSG00000118855		MFSD1	Lung	gtex	protein_coding	3	158449987	158547508	32	trait	ElasticNet		0.00986518	0.0100923	3:157312028-3:159477890	-0.995	0.0035	0
3:157312028-3:159477890	ENSG00000163660		CCNL1	Lung	yfs	protein_coding	3	156864297	156878549	32	trait	bslmm		0.16704	2.97916e-52	3:157312028-3:159477890	-0.203	0.00349	0
3:157312028-3:159477890	ENSG00000079257		LXN	Lung	gtex	protein_coding	3	158363611	158390482	32	trait	ElasticNet		0.0356161	0.000477231	3:157312028-3:159477890	0.0662	0.00347	0
3:157312028-3:159477890	ENSG00000250588.2		IQCJ-SCHIP1	Lung	gtex	protein_coding	3	159676279	159676279	32	trait	ElasticNet		0.25313	6.30366e-06	3:157312028-3:159477890	-0.28	0.00343	0
3:157312028-3:159477890	ENSG00000151967		SCHIP1	Lung	gtex	protein_coding	3	159557650	159615149	32	trait	ElasticNet		0.0150413	0.00194906	3:157312028-3:159477890	-0.333	0.0034	0
3:157312028-3:159477890	ENSG00000174899		C3orf55	Lung	gtex	protein_coding	3	157261035	157395538	32	trait	ElasticNet		0.223682	1.46697e-08	3:157312028-3:159477890	-0.408	0.00334	0
3:157312028-3:159477890	NULL.MODEL		NULL	Lung		NULL	3			32	trait					3:157312028-3:159477890	0	1.96e-10	0
3:159477890-3:161524504	ENSG00000151967		SCHIP1	Lung	gtex	protein_coding	3	159557650	159615149	36	trait	ElasticNet		0.0150413	0.00194906	3:159477890-3:161523859	-9.29	1	1
3:159477890-3:161524504	ENSG00000242107.1		CTD-2049J23.3	Lung	gtex	protein_coding	3	159715551	159715551	36	trait	ElasticNet		0.065847	0.0142985	3:159477890-3:161523859	-5.19	0.76	1
3:159477890-3:161524504	ENSG00000118855		MFSD1	Lung	gtex	protein_coding	3	158449987	158547508	36	trait	ElasticNet		0.0691519	6.03904e-09	3:159477890-3:161523859	6.82	0.434	1
3:159477890-3:161524504	ENSG00000244009.1		RP11-227J5.3	Lung	gtex	pseudogene	3	160115004	160115004	36	trait	ElasticNet		0.152065	6.68534e-08	3:159477890-3:161523859	6.39	0.369	1
3:159477890-3:161524504	ENSG00000213186		TRIM59	Lung	gtex	protein_coding	3	160150233	160203561	36	trait	ElasticNet		0.0592325	0.0417193	3:159477890-3:161523859	5.73	0.326	1
3:159477890-3:161524504	ENSG00000068885		IFT80	Lung	gtex	protein_coding	3	159974774	160117668	36	trait	ElasticNet		0.124799	0.0331761	3:159477890-3:161523859	-6.16	0.0818	0
3:159477890-3:161524504	ENSG00000163590		PPM1L	Lung	gtex	protein_coding	3	160473390	160796695	36	trait	ElasticNet		0.0880487	0.000385227	3:159477890-3:161523859	6.7	0.0277	0
3:159477890-3:161524504	ENSG00000186432		KPNA4	Lung	cmc	protein_coding	3	160212782	160283376	36	trait	lasso		0.207152	1.02902e-24	3:159477890-3:161523859	2.99	0.000267	0
3:159477890-3:161524504	ENSG00000168811		IL12A	Lung	gtex	protein_coding	3	159706537	159713806	36	trait	ElasticNet		0.0980968	1.367e-07	3:159477890-3:161523859	-6.31	9.86e-05	0
3:159477890-3:161524504	ENSG00000180044		C3orf80	Lung	gtex	protein_coding	3	159943423	159945999	36	trait	ElasticNet		0.0248371	0.0182758	3:159477890-3:161523859	-0.0535	6.47e-05	0
3:159477890-3:161524504	ENSG00000240567		RP11-3P17.4	Lung	gtex	lincRNA	3	161144215	161166030	36	trait	ElasticNet		0.233072	8.23897e-19	3:159477890-3:161523859	1.52	4.71e-05	0
3:159477890-3:161524504	ENSG00000169251		NMD3	Lung	gtex	protein_coding	3	160822484	160971320	36	trait	ElasticNet		0.0141795	0.0110557	3:159477890-3:161523859	0.78	3.63e-05	0
3:159477890-3:161524504	ENSG00000229320		KRT8P12	Lung	gtex	pseudogene	3	160283235	160287036	36	trait	ElasticNet		0.0477003	0.00191251	3:159477890-3:161523859	4.3	2.3e-05	0
3:159477890-3:161524504	ENSG00000196542		SPTSSB	Lung	gtex	protein_coding	3	161062580	161090668	36	trait	ElasticNet		0.450644	5.82857e-36	3:159477890-3:161523859	-2.58	1.68e-05	0
3:159477890-3:161524504	ENSG00000184100		BRD7P2	Lung	gtex	pseudogene	3	159818478	159820661	36	trait	ElasticNet		0.0618994	0.109439	3:159477890-3:161523859	-0.508	1.33e-05	0
3:159477890-3:161524504	ENSG00000232374		GPR79	Lung	gtex	pseudogene	3	158558788	158559873	36	trait	ElasticNet		0.0310275	0.00425349	3:159477890-3:161523859	-0.543	1.15e-05	0
3:159477890-3:161524504	ENSG00000234851		RP11-3P17.3	Lung	gtex	pseudogene	3	161146915	161147398	36	trait	ElasticNet		0.0269545	0.000454909	3:159477890-3:161523859	0.0513	1.04e-05	0
3:159477890-3:161524504	ENSG00000250588.2		IQCJ-SCHIP1	Lung	gtex	protein_coding	3	159676279	159676279	36	trait	ElasticNet		0.25313	6.30366e-06	3:159477890-3:161523859	1.67	9.52e-06	0
3:159477890-3:161524504	ENSG00000169255		B3GALNT1	Lung	gtex	protein_coding	3	160801671	160823172	36	trait	ElasticNet		0.278452	1.21327e-11	3:159477890-3:161523859	2.53	9.39e-06	0
3:159477890-3:161524504	ENSG00000243116		RP11-564C24.1	Lung	gtex	pseudogene	3	159439313	159440190	36	trait	ElasticNet		0.14112	0.0314055	3:159477890-3:161523859	0.709	8.64e-06	0
3:159477890-3:161524504	ENSG00000113810		SMC4	Lung	gtex	protein_coding	3	160117062	160152750	36	trait	ElasticNet		0.104074	4.85697e-07	3:159477890-3:161523859	-1.11	8.36e-06	0
3:159477890-3:161524504	ENSG00000240138		EEF1GP4	Lung	gtex	pseudogene	3	161042701	161044007	36	trait	ElasticNet		0.0847341	1.55358e-07	3:159477890-3:161523859	0.529	7.26e-06	0
3:159477890-3:161524504	ENSG00000243838		PSMC1P7	Lung	gtex	pseudogene	3	161046712	161048026	36	trait	ElasticNet		0.396471	2.92124e-20	3:159477890-3:161523859	-1.01	6.62e-06	0
3:159477890-3:161524504	NULL.MODEL		NULL	Lung		NULL	3			36	trait					3:159477890-3:161523859	0	1.78e-24	0
4:103221356-4:105305294	ENSG00000248971		KRT8P46	Lung	gtex	pseudogene	4	103649903	103651328	22	trait	ElasticNet		0.237558	3.09586e-20	4:103221459-4:105305275	-7.56	1	1
4:103221356-4:105305294	ENSG00000224207		RP11-10L12.1	Lung	gtex	pseudogene	4	103655515	103655772	22	trait	ElasticNet		0.104818	0.0526956	4:103221459-4:105305275	2.55	0.433	1
4:103221356-4:105305294	ENSG00000109320		NFKB1	Lung	gtex	protein_coding	4	103422486	103538459	22	trait	ElasticNet		0.0191696	0.155045	4:103221459-4:105305275	2.55	0.433	1
4:103221356-4:105305294	ENSG00000138778		CENPE	Lung	gtex	protein_coding	4	104026963	104119566	22	trait	ElasticNet		0.120514	1.383e-06	4:103221459-4:105305275	-2.21	0.15	1
4:103221356-4:105305294	ENSG00000109323		MANBA	Lung	gtex	protein_coding	4	103552660	103682151	22	trait	ElasticNet		0.325194	2.04231e-21	4:103221459-4:105305275	6.13	0.104	1
4:103221356-4:105305294	ENSG00000168772		CXXC4	Lung	gtex	protein_coding	4	105389469	105416058	22	trait	ElasticNet		0.0338797	0.00312089	4:103221459-4:105305275	-2.07	0.0455	1
4:103221356-4:105305294	ENSG00000109332		UBE2D3	Lung	gtex	protein_coding	4	103715540	103790053	22	trait	ElasticNet		0.213715	5.44209e-08	4:103221459-4:105305275	1.2	0.0401	0
4:103221356-4:105305294	ENSG00000230069		LRRC37A15P	Lung	gtex	pseudogene	4	103648431	103651878	22	trait	ElasticNet		0.196203	7.2141e-19	4:103221459-4:105305275	-3.91	0.0318	0
4:103221356-4:105305294	ENSG00000248740		RP11-328K4.1	Lung	gtex	lincRNA	4	104177316	104374815	22	trait	ElasticNet		0.0353479	0.107668	4:103221459-4:105305275	1.07	0.0256	0
4:103221356-4:105305294	ENSG00000248161		RP11-499E18.1	Lung	gtex	lincRNA	4	103339759	103371167	22	trait	ElasticNet		0.18652	0.00219356	4:103221459-4:105305275	-0.904	0.0229	0
4:103221356-4:105305294	ENSG00000169836		TACR3	Lung	gtex	protein_coding	4	104507188	104640973	22	trait	ElasticNet		0.0352132	2.08091e-06	4:103221459-4:105305275	1.38	0.0107	0
4:103221356-4:105305294	ENSG00000164038		SLC9B2	Lung	gtex	protein_coding	4	103941025	104006986	22	trait	ElasticNet		0.094052	0.0053094	4:103221459-4:105305275	-0.769	0.00947	0
4:103221356-4:105305294	ENSG00000138821		SLC39A8	Lung	gtex	protein_coding	4	103172198	103352415	22	trait	ElasticNet		0.119774	0.000126408	4:103221459-4:105305275	0.0369	0.00855	0
4:103221356-4:105305294	ENSG00000164039		BDH2	Lung	gtex	protein_coding	4	104000592	104021040	22	trait	ElasticNet		0.419069	4.44671e-32	4:103221459-4:105305275	0.299	0.00765	0
4:103221356-4:105305294	ENSG00000250651		PABPC1P7	Lung	gtex	pseudogene	4	103817882	103819394	22	trait	ElasticNet		0.028093	0.125658	4:103221459-4:105305275	0.143	0.00641	0
4:103221356-4:105305294	ENSG00000145354		CISD2	Lung	gtex	protein_coding	4	103790135	103810399	22	trait	ElasticNet		0.201656	3.82654e-17	4:103221459-4:105305275	-0.00833	0.00595	0
4:103221356-4:105305294	ENSG00000254531.1		AP001816.1	Lung	gtex	protein_coding	4	102821381	102821381	22	trait	ElasticNet		0.0587566	0.0378139	4:103221459-4:105305275	-0.564	0.00569	0
4:103221356-4:105305294	ENSG00000251288		RP11-10L12.2	Lung	gtex	pseudogene	4	103672558	103673798	22	trait	ElasticNet		0.0456388	0.0198591	4:103221459-4:105305275	-2.25	0.00562	0
4:103221356-4:105305294	ENSG00000168769		TET2	Lung	gtex	protein_coding	4	106067032	106200973	22	trait	ElasticNet		0.0249409	0.101108	4:103221459-4:105305275	0.144	0.00541	0
4:103221356-4:105305294	ENSG00000248373		RP11-556I14.1	Lung	gtex	lincRNA	4	105828514	106041157	22	trait	ElasticNet		0.0861734	9.48822e-05	4:103221459-4:105305275	0.159	0.00534	0
4:103221356-4:105305294	ENSG00000138814		PPP3CA	Lung	gtex	protein_coding	4	101944566	102269435	22	trait	ElasticNet		0.0199243	0.0342736	4:103221459-4:105305275	-0.726	0.00506	0
4:103221356-4:105305294	ENSG00000250920		RP11-297P16.4	Lung	gtex	lincRNA	4	104472084	104480284	22	trait	ElasticNet		0.0367395	0.0247217	4:103221459-4:105305275	-2.17	0.00496	0
4:103221356-4:105305294	ENSG00000164037		SLC9B1	Lung	cmc	protein_coding	4	103806204	103940896	22	trait	enet		0.24156	4.41076e-29	4:103221459-4:105305275	-0.899	0.00483	0
4:103221356-4:105305294	NULL.MODEL		NULL	Lung		NULL	4			22	trait					4:103221459-4:105305275	0	2.9e-13	0
4:105305294-4:107501305	NULL.MODEL		NULL	Lung		NULL	4			24	trait					4:105305419-4:107501140	0	0.7	1
4:105305294-4:107501305	ENSG00000168769		TET2	Lung	gtex	protein_coding	4	106067032	106200973	24	trait	ElasticNet		0.0656918	0.000891502	4:105305419-4:107501140	1.95	0.0699	1
4:105305294-4:107501305	ENSG00000236699		ARHGEF38	Lung	gtex	protein_coding	4	106473777	106629250	24	trait	ElasticNet		0.130221	3.13333e-09	4:105305419-4:107501140	-1.75	0.0505	1
4:105305294-4:107501305	ENSG00000138777		PPA2	Lung	gtex	protein_coding	4	106290234	106395238	24	trait	ElasticNet		0.120398	3.45265e-05	4:105305419-4:107501140	1.39	0.0325	1
4:105305294-4:107501305	ENSG00000248778		RP11-311D14.1	Lung	gtex	pseudogene	4	106600207	106601251	24	trait	ElasticNet		0.146973	6.26523e-13	4:105305419-4:107501140	-1.37	0.0301	1
4:105305294-4:107501305	ENSG00000155011		DKK2	Lung	gtex	protein_coding	4	107842959	108204963	24	trait	ElasticNet		0.140076	0.0190138	4:105305419-4:107501140	-1.06	0.022	1
4:105305294-4:107501305	ENSG00000138780		GSTCD	Lung	gtex	protein_coding	4	106629935	106768885	24	trait	ElasticNet		0.129863	0.00170671	4:105305419-4:107501140	-0.968	0.0211	1
4:105305294-4:107501305	ENSG00000249613.1		RP13-612N21.1	Lung	gtex	lincRNA	4	107419151	107419151	24	trait	ElasticNet		0.200191	5.11273e-11	4:105305419-4:107501140	-0.892	0.0197	1
4:105305294-4:107501305	ENSG00000250920		RP11-297P16.4	Lung	gtex	lincRNA	4	104472084	104480284	24	trait	ElasticNet		0.0367395	0.0247217	4:105305419-4:107501140	0.789	0.018	1
4:105305294-4:107501305	ENSG00000145348		TBCK	Lung	gtex	protein_coding	4	106962756	107242652	24	trait	ElasticNet		0.134883	2.48823e-07	4:105305419-4:107501140	-0.516	0.0152	1
4:105305294-4:107501305	ENSG00000248373		RP11-556I14.1	Lung	gtex	lincRNA	4	105828514	106041157	24	trait	ElasticNet		0.0861734	9.48822e-05	4:105305419-4:107501140	-0.462	0.0151	0
4:105305294-4:107501305	ENSG00000138785		INTS12	Lung	gtex	protein_coding	4	106603784	106817143	24	trait	ElasticNet		0.0636348	2.91623e-05	4:105305419-4:107501140	-0.351	0.0145	0
4:105305294-4:107501305	ENSG00000251259.1		AC004069.2	Lung	gtex	lincRNA	4	106581473	106581473	24	trait	ElasticNet		0.0310895	0.142468	4:105305419-4:107501140	0.358	0.0144	0
4:105305294-4:107501305	ENSG00000168743		NPNT	Lung	gtex	protein_coding	4	106815932	106925184	24	trait	ElasticNet		0.106643	9.82264e-07	4:105305419-4:107501140	-0.286	0.0143	0
4:105305294-4:107501305	ENSG00000164022		AIMP1	Lung	gtex	protein_coding	4	107236701	107270383	24	trait	ElasticNet		0.0494868	0.00385481	4:105305419-4:107501140	-0.181	0.0138	0
4:105305294-4:107501305	ENSG00000249264		EEF1A1P9	Lung	gtex	pseudogene	4	106405855	106407237	24	trait	ElasticNet		0.0539095	0.0289298	4:105305419-4:107501140	-0.0827	0.0137	0
4:105305294-4:107501305	ENSG00000168772		CXXC4	Lung	gtex	protein_coding	4	105389469	105416058	24	trait	ElasticNet		0.0338797	0.00312089	4:105305419-4:107501140	0.0654	0.0136	0
5:35048970-5:36433954	ENSG00000152611		CAPSL	Lung	gtex	protein_coding	5	35904397	35938881	21	trait	ElasticNet		0.0637463	0.00930689	5:35049996-5:36433782	-5.29	1	1
5:35048970-5:36433954	NADKD1		NADKD1	Lung	cmc		5	36192693	36242258	21	trait	bslmm		0.0485712	1.33043e-06	5:35049996-5:36433782	-3.61	0.834	1
5:35048970-5:36433954	ENSG00000113492		AGXT2	Lung	gtex	protein_coding	5	34998206	35048198	21	trait	ElasticNet		0.0726511	0.0589435	5:35049996-5:36433782	-2.92	0.18	1
5:35048970-5:36433954	ENSG00000249850		KRT18P31	Lung	gtex	pseudogene	5	36885308	36886599	21	trait	ElasticNet		0.03269	0.000380785	5:35049996-5:36433782	-2.36	0.148	1
5:35048970-5:36433954	ENSG00000113456		RAD1	Lung	gtex	protein_coding	5	34905369	34919094	21	trait	ElasticNet		0.0439387	0.00166512	5:35049996-5:36433782	2.46	0.0665	1
5:35048970-5:36433954	ENSG00000152582		SPEF2	Lung	gtex	protein_coding	5	35617946	35814713	21	trait	ElasticNet		0.0229881	0.0366111	5:35049996-5:36433782	-1.22	0.0547	1
5:35048970-5:36433954	ENSG00000168671		UGT3A2	Lung	gtex	protein_coding	5	36035119	36071460	21	trait	ElasticNet		0.0779447	0.0356519	5:35049996-5:36433782	2.88	0.0368	0
5:35048970-5:36433954	ENSG00000250886		CTD-2046J7.1	Lung	gtex	pseudogene	5	35081325	35082094	21	trait	ElasticNet		0.00997165	0.0998026	5:35049996-5:36433782	-2.33	0.0325	0
5:35048970-5:36433954	ENSG00000113460		BRIX1	Lung	gtex	protein_coding	5	34915481	34926101	21	trait	ElasticNet		0.173463	0.11327	5:35049996-5:36433782	-0.399	0.0233	0
5:35048970-5:36433954	ENSG00000205838		TTC23L	Lung	gtex	protein_coding	5	34838938	34899561	21	trait	ElasticNet		0.0504832	0.0305884	5:35049996-5:36433782	-0.815	0.0159	0
5:35048970-5:36433954	ENSG00000168685		IL7R	Lung	gtex	protein_coding	5	35852797	35879705	21	trait	ElasticNet		0.183469	9.81522e-09	5:35049996-5:36433782	1.59	0.0154	0
5:35048970-5:36433954	ENSG00000082068		WDR70	Lung	gtex	protein_coding	5	37379314	37753537	21	trait	ElasticNet		0.038926	0.000448329	5:35049996-5:36433782	0.751	0.0117	0
5:35048970-5:36433954	ENSG00000271874		CTD-2024P10.2	Lung	gtex	lincRNA	5	34651562	34651993	21	trait	ElasticNet		0.0318105	3.90752e-05	5:35049996-5:36433782	-1.05	0.00977	0
5:35048970-5:36433954	ENSG00000152620		NADK2	Lung	gtex	protein_coding	5	36192694	36242381	21	trait	ElasticNet		0.183444	1.73535e-07	5:35049996-5:36433782	0.0903	0.00843	0
5:35048970-5:36433954	ENSG00000215156.5		RP11-1023L17.2	Lung	gtex	pseudogene	5	3.48854e+07	3.48854e+07	21	trait	ElasticNet		0.105625	1.11431e-09	5:35049996-5:36433782	-0.911	0.0076	0
5:35048970-5:36433954	ENSG00000164188		RANBP3L	Lung	gtex	protein_coding	5	36248536	36302216	21	trait	ElasticNet		0.159211	0.000682729	5:35049996-5:36433782	-0.217	0.00719	0
5:35048970-5:36433954	ENSG00000215158.5		RP11-1023L17.1	Lung	gtex	pseudogene	5	34609250	34609250	21	trait	ElasticNet		0.0284201	0.0271405	5:35049996-5:36433782	-0.848	0.0066	0
5:35048970-5:36433954	ENSG00000272103		CTD-2653M23.3	Lung	gtex	lincRNA	5	36861838	36862319	21	trait	ElasticNet		0.0231656	0.258982	5:35049996-5:36433782	-0.356	0.00654	0
5:35048970-5:36433954	ENSG00000113569		NUP155	Lung	gtex	protein_coding	5	37288239	37371283	21	trait	ElasticNet		-0.0233005	0.182851	5:35049996-5:36433782	-1.51	0.00654	0
5:35048970-5:36433954	ENSG00000270558		CTD-2124B8.2	Lung	gtex	pseudogene	5	37286551	37287079	21	trait	ElasticNet		0.075887	0.0972785	5:35049996-5:36433782	-1.69	0.00632	0
5:35048970-5:36433954	ENSG00000079215		SLC1A3	Lung	gtex	protein_coding	5	36606457	36688436	21	trait	ElasticNet		0.14241	4.06073e-10	5:35049996-5:36433782	0.919	0.00623	0
5:35048970-5:36433954	ENSG00000145604		SKP2	Lung	gtex	protein_coding	5	36152091	36184421	21	trait	ElasticNet		0.0121956	0.0204983	5:35049996-5:36433782	1.84	0.00622	0
5:35048970-5:36433954	ENSG00000241829		RPL21P54	Lung	gtex	pseudogene	5	34883162	34883625	21	trait	ElasticNet		0.017665	0.00198595	5:35049996-5:36433782	-1.04	0.00602	0
5:35048970-5:36433954	ENSG00000197603		C5orf42	Lung	gtex	protein_coding	5	37106330	37249530	21	trait	ElasticNet		0.0441379	0.11327	5:35049996-5:36433782	-0.506	0.00591	0
5:35048970-5:36433954	ENSG00000164187		LMBRD2	Lung	gtex	protein_coding	5	36098514	36152063	21	trait	ElasticNet		0.0841133	9.39379e-07	5:35049996-5:36433782	0.807	0.00583	0
5:35048970-5:36433954	ENSG00000113494		PRLR	Lung	gtex	protein_coding	5	35048861	35230794	21	trait	ElasticNet		0.197842	5.69673e-06	5:35049996-5:36433782	0.82	0.0056	0
5:35048970-5:36433954	ENSG00000039560		RAI14	Lung	gtex	protein_coding	5	34656342	34832732	21	trait	ElasticNet		0.263769	5.24599e-11	5:35049996-5:36433782	-0.357	0.00531	0
5:35048970-5:36433954	ENSG00000168724		DNAJC21	Lung	gtex	protein_coding	5	34929698	34959069	21	trait	ElasticNet		0.353029	7.84114e-24	5:35049996-5:36433782	-1.2	0.00518	0
5:35048970-5:36433954	NULL.MODEL		NULL	Lung		NULL	5			21	trait					5:35049996-5:36433782	0	4.29e-06	0
5:156628700-5:158825698	ENSG00000249738		AC008697.1	Lung	gtex	lincRNA	5	158737941	158789842	48	trait	ElasticNet		0.0717087	0.0692688	5:156629351-5:158825490	-5.43	0.963	1
5:156628700-5:158825698	ENSG00000164332		UBLCP1	Lung	gtex	protein_coding	5	158690089	158713044	48	trait	ElasticNet		0.0481593	1.39242e-05	5:156629351-5:158825490	-2.66	0.807	1
5:156628700-5:158825698	ENSG00000223908		AC068657.2	Lung	gtex	pseudogene	5	159450747	159451052	48	trait	ElasticNet		0.0864059	0.0228527	5:156629351-5:158825490	4.66	0.144	1
5:156628700-5:158825698	ENSG00000055163		CYFIP2	Lung	gtex	protein_coding	5	156693089	156822606	48	trait	ElasticNet		0.244093	3.50243e-12	5:156629351-5:158825490	1.93	0.0727	1
5:156628700-5:158825698	ENSG00000172568		FNDC9	Lung	gtex	protein_coding	5	156768608	156772729	48	trait	ElasticNet		0.321902	7.49215e-28	5:156629351-5:158825490	1.94	0.0697	0
5:156628700-5:158825698	ENSG00000039600		SOX30	Lung	gtex	protein_coding	5	157052687	157098488	48	trait	ElasticNet		0.0925917	0.000601437	5:156629351-5:158825490	-1.62	0.0305	0
5:156628700-5:158825698	ENSG00000187658		C5orf52	Lung	gtex	protein_coding	5	157098561	157107151	48	trait	ElasticNet		0.202153	7.68585e-08	5:156629351-5:158825490	1.86	0.0169	0
5:156628700-5:158825698	ENSG00000170624		SGCD	Lung	gtex	protein_coding	5	155297354	156194799	48	trait	ElasticNet		0.306392	3.98616e-31	5:156629351-5:158825490	-1.96	0.0159	0
5:156628700-5:158825698	ENSG00000270560		APOOP1	Lung	gtex	pseudogene	5	156351130	156351721	48	trait	ElasticNet		0.341702	2.43642e-18	5:156629351-5:158825490	1.53	0.0125	0
5:156628700-5:158825698	ENSG00000145850		TIMD4	Lung	gtex	protein_coding	5	156346293	156390266	48	trait	ElasticNet		0.0563109	0.228204	5:156629351-5:158825490	-0.899	0.00731	0
5:156628700-5:158825698	ENSG00000248626		GAPDHP40	Lung	gtex	pseudogene	5	159377500	159378505	48	trait	ElasticNet		0.0502967	0.0450232	5:156629351-5:158825490	-1.87	0.00678	0
5:156628700-5:158825698	ENSG00000113272		THG1L	Lung	gtex	protein_coding	5	157158205	157168456	48	trait	ElasticNet		0.189717	1.18154e-07	5:156629351-5:158825490	-0.627	0.00467	0
5:156628700-5:158825698	ENSG00000113282		CLINT1	Lung	gtex	protein_coding	5	157212751	157286183	48	trait	ElasticNet		0.139523	5.25038e-06	5:156629351-5:158825490	0.538	0.00452	0
5:156628700-5:158825698	ENSG00000155868		MED7	Lung	gtex	protein_coding	5	156564423	156586030	48	trait	ElasticNet		-0.0191798	0.0240767	5:156629351-5:158825490	-0.526	0.00429	0
5:156628700-5:158825698	ENSG00000113263		ITK	Lung	gtex	protein_coding	5	156569944	156682201	48	trait	ElasticNet		0.0392115	0.0304924	5:156629351-5:158825490	0.506	0.00421	0
5:156628700-5:158825698	ENSG00000155858		LSM11	Lung	gtex	protein_coding	5	157170703	157187717	48	trait	ElasticNet		0.0211165	0.00967563	5:156629351-5:158825490	-0.857	0.00405	0
5:156628700-5:158825698	ENSG00000135074		ADAM19	Lung	gtex	protein_coding	5	156822542	157002783	48	trait	ElasticNet		0.00803117	0.00292014	5:156629351-5:158825490	0.237	0.00405	0
5:156628700-5:158825698	ENSG00000170234		PWWP2A	Lung	gtex	protein_coding	5	159488808	159546430	48	trait	ElasticNet		0.141197	0.000509864	5:156629351-5:158825490	0.295	0.00361	0
5:156628700-5:158825698	ENSG00000254135		RP11-32D16.1	Lung	gtex	lincRNA	5	157912198	157961446	48	trait	ElasticNet		0.0775312	1.7363e-06	5:156629351-5:158825490	0.265	0.00336	0
5:156628700-5:158825698	ENSG00000245812		RP11-175K6.1	Lung	gtex	lincRNA	5	158527491	158544486	48	trait	ElasticNet		0.116822	0.0248184	5:156629351-5:158825490	1.56	0.00329	0
5:156628700-5:158825698	ENSG00000254350		RP11-542A14.1	Lung	gtex	lincRNA	5	157851593	157879766	48	trait	ElasticNet		0.0459784	0.17198	5:156629351-5:158825490	0.201	0.0031	0
5:156628700-5:158825698	ENSG00000145860		RNF145	Lung	gtex	protein_coding	5	158584417	158637061	48	trait	ElasticNet		0.0532979	0.367949	5:156629351-5:158825490	0.362	0.00309	0
5:156628700-5:158825698	ENSG00000164330		EBF1	Lung	gtex	protein_coding	5	158122928	158526769	48	trait	ElasticNet		0.170648	0.0534828	5:156629351-5:158825490	-0.0505	0.00306	0
5:156628700-5:158825698	ENSG00000172548		NIPAL4	Lung	gtex	protein_coding	5	156887027	156901725	48	trait	ElasticNet		0.129631	1.73727e-09	5:156629351-5:158825490	-0.0399	0.00301	0
5:156628700-5:158825698	ENSG00000113312		TTC1	Lung	gtex	protein_coding	5	159436120	159492550	48	trait	ElasticNet		0.0681527	0.118156	5:156629351-5:158825490	0.0858	0.003	0
5:156628700-5:158825698	ENSG00000113249		HAVCR1	Lung	gtex	protein_coding	5	156456424	156486130	48	trait	ElasticNet		0.232524	2.42628e-08	5:156629351-5:158825490	-0.341	0.003	0
5:156628700-5:158825698	NULL.MODEL		NULL	Lung		NULL	5			48	trait					5:156629351-5:158825490	0	2.68e-05	0
6:25684587-6:26791233	ENSG00000186470		BTN3A2	Lung	gtex	protein_coding	6	26365387	26378546	73	trait	ElasticNet		0.579207	3.8364e-65	6:25684587-6:26789628	5.37	0.719	1
6:25684587-6:26791233	ENSG00000278705		HIST1H4B	Lung	cmc	protein_coding	6	26027123	26027480	73	trait	lasso		0.0461064	2.43675e-06	6:25684587-6:26789628	4.26	0.516	1
6:25684587-6:26791233	ENSG00000196787		HIST1H2AG	Lung	gtex	protein_coding	6	27100832	27103070	73	trait	ElasticNet		0.116554	0.0108425	6:25684587-6:26789628	5.07	0.352	1
6:25684587-6:26791233	ENSG00000124508		BTN2A2	Lung	gtex	protein_coding	6	26383324	26395102	73	trait	ElasticNet		0.101107	5.22246e-06	6:25684587-6:26789628	-4.06	0.34	1
6:25684587-6:26791233	ENSG00000187475		HIST1H1T	Lung	gtex	protein_coding	6	26107640	26108364	73	trait	ElasticNet		0.0176295	0.00780314	6:25684587-6:26789628	-3.51	0.129	1
6:25684587-6:26791233	ENSG00000274267		HIST1H3B	Lung	ntr	protein_coding	6	26031816	26032327	73	trait	bslmm		0.00627907	0.00298072	6:25684587-6:26789628	-3.75	0.119	1
6:25684587-6:26791233	ENSG00000272065.1		U91328.20	Lung	gtex	lincRNA	6	2.61223e+07	2.61223e+07	73	trait	ElasticNet		-0.00292718	0.271189	6:25684587-6:26789628	-3.01	0.068	1
6:25684587-6:26791233	ENSG00000204789.3		ZNF204P	Lung	gtex	pseudogene	6	27590970	27590970	73	trait	ElasticNet		0.0313205	0.228738	6:25684587-6:26789628	-3.73	0.0499	1
6:25684587-6:26791233	ENSG00000180596		HIST1H2BC	Lung	gtex	protein_coding	6	26115101	26124154	73	trait	ElasticNet		0.0526602	0.0152232	6:25684587-6:26789628	4.41	0.0431	1
6:25684587-6:26791233	ENSG00000096654		ZNF184	Lung	gtex	protein_coding	6	27418522	27440897	73	trait	ElasticNet		0.0198893	0.00692301	6:25684587-6:26789628	1.61	0.0357	1
6:25684587-6:26791233	ENSG00000168242.3		HIST1H2BI	Lung	gtex	protein_coding	6	25878506	25878506	73	trait	ElasticNet		0.0627648	0.00194183	6:25684587-6:26789628	4.67	0.0279	1
6:25684587-6:26791233	ENSG00000218281		HIST1H2APS3	Lung	gtex	pseudogene	6	26233350	26233483	73	trait	ElasticNet		-0.0229154	0.119021	6:25684587-6:26789628	4.41	0.0263	0
6:25684587-6:26791233	ENSG00000197409		HIST1H3D	Lung	gtex	protein_coding	6	26020718	26021186	73	trait	ElasticNet		0.0886021	0.288904	6:25684587-6:26789628	-4.27	0.0196	0
6:25684587-6:26791233	ENSG00000180573		HIST1H2AC	Lung	ntr	protein_coding	6	26124396	26138605	73	trait	lasso		0.0262339	5.50163e-09	6:25684587-6:26789628	3.04	0.0189	0
6:25684587-6:26791233	ENSG00000271755.1		RP1-153G14.4	Lung	gtex	lincRNA	6	27211234	27211234	73	trait	ElasticNet		0.00958223	0.016789	6:25684587-6:26789628	-0.496	0.0133	0
6:25684587-6:26791233	ENSG00000196532.4		HIST1H3C	Lung	gtex	protein_coding	6	25688253	25688253	73	trait	ElasticNet		0.0272743	0.044633	6:25684587-6:26789628	-0.881	0.013	0
6:25684587-6:26791233	ENSG00000277157		HIST1H4D	Lung	ntr	protein_coding	6	26188921	26189323	73	trait	bslmm		0.00594383	0.00375123	6:25684587-6:26789628	-1.07	0.0102	0
6:25684587-6:26791233	ENSG00000241549		GUSBP2	Lung	gtex	pseudogene	6	26839263	26924333	73	trait	ElasticNet		0.325079	3.39608e-26	6:25684587-6:26789628	-3.87	0.00838	0
6:25684587-6:26791233	ENSG00000261353.1		CTA-14H9.5	Lung	gtex	lincRNA	6	2.65163e+07	2.65163e+07	73	trait	ElasticNet		0.0352682	0.0469575	6:25684587-6:26789628	4.07	0.00829	0
6:25684587-6:26791233	ENSG00000278463		HIST1H2AB	Lung	cmc	protein_coding	6	26033319	26033796	73	trait	bslmm		0.0173839	0.00288222	6:25684587-6:26789628	2.65	0.00827	0
6:25684587-6:26791233	ENSG00000197061		HIST1H4C	Lung	gtex	protein_coding	6	149804221	149811339	73	trait	ElasticNet		0.116377	0.0137706	6:25684587-6:26789628	4.05	0.00642	0
6:25684587-6:26791233	ENSG00000277075		HIST1H2AE	Lung	ntr	protein_coding	6	26217145	26217707	73	trait	enet		0.0127393	3.90566e-05	6:25684587-6:26789628	0.832	0.00599	0
6:25684587-6:26791233	ENSG00000146109		ABT1	Lung	gtex	protein_coding	6	26597180	26600278	73	trait	ElasticNet		0.0845157	4.49987e-08	6:25684587-6:26789628	-3.24	0.00571	0
6:25684587-6:26791233	ENSG00000197846.3		HIST1H2BF	Lung	gtex	protein_coding	6	26411394	26411394	73	trait	ElasticNet		0.0639725	0.0747434	6:25684587-6:26789628	-3.04	0.00569	0
6:25684587-6:26791233	ENSG00000026950		BTN3A1	Lung	gtex	protein_coding	6	26402465	26415444	73	trait	ElasticNet		0.23948	1.11911e-19	6:25684587-6:26789628	-1.87	0.00437	0
6:25684587-6:26791233	ENSG00000261584.1		RP11-457M11.5	Lung	gtex	lincRNA	6	26486156	26486156	73	trait	ElasticNet		0.484004	8.81817e-49	6:25684587-6:26789628	2.64	0.00393	0
6:25684587-6:26791233	ENSG00000174572		RP11-209A2.1	Lung	gtex	pseudogene	6	27179023	27179692	73	trait	ElasticNet		0.0353531	0.00273431	6:25684587-6:26789628	0.764	0.00391	0
6:25684587-6:26791233	ENSG00000274750		HIST1H3E	Lung	ntr	protein_coding	6	26225382	26226385	73	trait	enet		0.0205943	2.21702e-07	6:25684587-6:26789628	-0.986	0.00352	0
6:25684587-6:26791233	ENSG00000079689		SCGN	Lung	gtex	protein_coding	6	25652464	25702011	73	trait	ElasticNet		0.182337	9.05199e-17	6:25684587-6:26789628	-1.32	0.0028	0
6:25684587-6:26791233	ENSG00000277224		HIST1H2BF	Lung	ntr	protein_coding	6	26199716	26200972	73	trait	blup		0.0105002	0.000172959	6:25684587-6:26789628	-3.84	0.00272	0
6:25684587-6:26791233	ENSG00000219682		RP3-425P12.4	Lung	gtex	pseudogene	6	25140212	25141649	73	trait	ElasticNet		0.0700052	0.00875165	6:25684587-6:26789628	0.532	0.0027	0
6:25684587-6:26791233	ENSG00000243307		RP11-239L20.3	Lung	gtex	pseudogene	6	26864731	26866556	73	trait	ElasticNet		0.0686985	0.000957306	6:25684587-6:26789628	-3.06	0.00261	0
6:25684587-6:26791233	ENSG00000168274.3		HIST1H2AE	Lung	gtex	protein_coding	6	25668007	25668007	73	trait	ElasticNet		0.110214	0.0246943	6:25684587-6:26789628	-3.13	0.00261	0
6:25684587-6:26791233	RP11-457M11.5		RP11-457M11.5	Lung	metsim		6	26686469	26688192	73	trait	bslmm		0.379321	3.32686e-60	6:25684587-6:26789628	-1.72	0.00243	0
6:25684587-6:26791233	ENSG00000237154		MCFD2P1	Lung	gtex	pseudogene	6	27375476	27375775	73	trait	ElasticNet		0.063981	0.0484438	6:25684587-6:26789628	0.0803	0.00236	0
6:25684587-6:26791233	CTA-14H9.5		CTA-14H9.5	Lung	metsim		6	26527291	26527632	73	trait	bslmm		0.00991851	0.0103402	6:25684587-6:26789628	2.34	0.00222	0
6:25684587-6:26791233	ENSG00000234816		U91328.2	Lung	gtex	pseudogene	6	26044217	26044585	73	trait	ElasticNet		0.171577	7.03444e-11	6:25684587-6:26789628	0.978	0.00197	0
6:25684587-6:26791233	ENSG00000146039		SLC17A4	Lung	gtex	protein_coding	6	25754927	25781419	73	trait	ElasticNet		0.217781	3.9876e-08	6:25684587-6:26789628	-2.84	0.00197	0
6:25684587-6:26791233	ENSG00000124529.3		HIST1H4B	Lung	gtex	protein_coding	6	25615588	25615588	73	trait	ElasticNet		0.129356	0.0293094	6:25684587-6:26789628	-2.32	0.00189	0
6:25684587-6:26791233	ENSG00000079691		LRRC16A	Lung	gtex	protein_coding	6	25279306	25620758	73	trait	ElasticNet		0.181381	1.27297e-12	6:25684587-6:26789628	2.12	0.00181	0
6:25684587-6:26791233	ENSG00000112763		BTN2A1	Lung	gtex	protein_coding	6	26458150	26476849	73	trait	ElasticNet		0.357577	8.56808e-29	6:25684587-6:26789628	0.348	0.00178	0
6:25684587-6:26791233	ENSG00000273802		HIST1H2BG	Lung	ntr	protein_coding	6	26215416	26216920	73	trait	bslmm		0.0590804	2.08944e-18	6:25684587-6:26789628	0.715	0.00178	0
6:25684587-6:26791233	ENSG00000198518.5		HIST1H4E	Lung	gtex	protein_coding	6	2.56621e+07	2.56621e+07	73	trait	ElasticNet		0.0815048	0.00875356	6:25684587-6:26789628	-0.815	0.00158	0
6:25684587-6:26791233	ENSG00000168298		HIST1H1E	Lung	gtex	protein_coding	6	26156559	26157343	73	trait	ElasticNet		0.0450396	0.0250907	6:25684587-6:26789628	-0.948	0.00157	0
6:25684587-6:26791233	ENSG00000111801		BTN3A3	Lung	gtex	protein_coding	6	26440700	26453643	73	trait	ElasticNet		0.00343426	0.0134698	6:25684587-6:26789628	-1.25	0.00155	0
6:25684587-6:26791233	ENSG00000168405.10		CMAHP	Lung	gtex	pseudogene	6	2.51279e+07	2.51279e+07	73	trait	ElasticNet		0.0565623	0.00321261	6:25684587-6:26789628	-0.811	0.0015	0
6:25684587-6:26791233	ENSG00000124568		SLC17A1	Lung	gtex	protein_coding	6	25783125	25832287	73	trait	ElasticNet		0.444739	1.01848e-19	6:25684587-6:26789628	1.56	0.00147	0
6:25684587-6:26791233	ENSG00000124557		BTN1A1	Lung	gtex	protein_coding	6	26501449	26510650	73	trait	ElasticNet		0.126714	3.39962e-06	6:25684587-6:26789628	-3.02	0.00143	0
6:25684587-6:26791233	ENSG00000124549		BTN2A3P	Lung	gtex	pseudogene	6	26421619	26432611	73	trait	ElasticNet		0.282373	3.16781e-22	6:25684587-6:26789628	-0.491	0.00143	0
6:25684587-6:26791233	ENSG00000010704		HFE	Lung	gtex	protein_coding	6	26087509	26098571	73	trait	ElasticNet		0.0593346	0.0164521	6:25684587-6:26789628	0.0982	0.00142	0
6:25684587-6:26791233	ENSG00000124613		ZNF391	Lung	gtex	protein_coding	6	27342394	27371683	73	trait	ElasticNet		0.521094	1.35681e-37	6:25684587-6:26789628	-2.75	0.00139	0
6:25684587-6:26791233	ENSG00000112337		SLC17A2	Lung	gtex	protein_coding	6	25912982	25930946	73	trait	ElasticNet		0.174061	6.39077e-06	6:25684587-6:26789628	0.392	0.00137	0
6:25684587-6:26791233	ENSG00000124635		HIST1H2BJ	Lung	gtex	protein_coding	6	27093676	27100541	73	trait	ElasticNet		0.0334385	0.00031555	6:25684587-6:26789628	-0.328	0.00136	0
6:25684587-6:26791233	ENSG00000197903		HIST1H2BK	Lung	yfs	protein_coding	6	27106073	27114619	73	trait	bslmm		0.267116	2.11011e-87	6:25684587-6:26789628	-1.57	0.00132	0
6:25684587-6:26791233	ENSG00000196176.7		HIST1H4A	Lung	gtex	protein_coding	6	26424523	26424523	73	trait	ElasticNet		0.0283822	0.0486689	6:25684587-6:26789628	1.24	0.00131	0
6:25684587-6:26791233	ENSG00000124564		SLC17A3	Lung	gtex	protein_coding	6	25833294	25882514	73	trait	ElasticNet		0.0336828	0.020134	6:25684587-6:26789628	2.07	0.00129	0
6:25684587-6:26791233	ENSG00000272312		RP11-239L20.6	Lung	gtex	lincRNA	6	26968987	26969427	73	trait	ElasticNet		0.0634631	0.00410839	6:25684587-6:26789628	-1.07	0.00125	0
6:25684587-6:26791233	ENSG00000112308		C6orf62	Lung	gtex	protein_coding	6	24705089	24721064	73	trait	ElasticNet		0.242721	7.19918e-18	6:25684587-6:26789628	-2.3	0.00123	0
6:25684587-6:26791233	ENSG00000272053.1		RP11-367G6.3	Lung	gtex	lincRNA	6	24944751	24944751	73	trait	ElasticNet		-0.00666171	0.0195957	6:25684587-6:26789628	0.291	0.00121	0
6:25684587-6:26791233	ENSG00000198366.5		HIST1H3A	Lung	gtex	protein_coding	6	2.58827e+07	2.58827e+07	73	trait	ElasticNet		0.0379132	0.0645935	6:25684587-6:26789628	0.103	0.00118	0
6:25684587-6:26791233	U91328.20		U91328.20	Lung	metsim		6	25990989	25991454	73	trait	bslmm		0.0405326	8.91751e-07	6:25684587-6:26789628	-2.4	0.00118	0
6:25684587-6:26791233	ENSG00000158406		HIST1H4H	Lung	gtex	protein_coding	6	149804221	149811339	73	trait	ElasticNet		0.132862	5.51483e-05	6:25684587-6:26789628	-1.59	0.00118	0
6:25684587-6:26791233	ENSG00000146047		HIST1H2BA	Lung	gtex	protein_coding	6	25727137	25727573	73	trait	ElasticNet		0.221515	4.91302e-10	6:25684587-6:26789628	-2.07	0.00117	0
6:25684587-6:26791233	ENSG00000187837		HIST1H1C	Lung	cmc	protein_coding	6	26055967	26056699	73	trait	lasso		0.180185	2.04148e-21	6:25684587-6:26789628	2.33	0.00117	0
6:25684587-6:26791233	ENSG00000182952		HMGN4	Lung	gtex	protein_coding	6	26538633	26546482	73	trait	ElasticNet		0.107306	7.85329e-06	6:25684587-6:26789628	-1.32	0.00112	0
6:25684587-6:26791233	ENSG00000224164.1		RP3-369A17.4	Lung	gtex	lincRNA	6	24968990	24968990	73	trait	ElasticNet		-0.018788	0.0832201	6:25684587-6:26789628	0.36	0.00111	0
6:25684587-6:26791233	ENSG00000112343		TRIM38	Lung	yfs	protein_coding	6	25963030	25987384	73	trait	bslmm		0.337614	3.79984e-115	6:25684587-6:26789628	0.167	0.0011	0
6:25684587-6:26791233	ENSG00000112304		ACOT13	Lung	gtex	protein_coding	6	24667263	24705293	73	trait	ElasticNet		0.0953445	3.33561e-07	6:25684587-6:26789628	-0.0136	0.00107	0
6:25684587-6:26791233	ENSG00000272462		U91328.19	Lung	gtex	lincRNA	6	25992890	26002003	73	trait	ElasticNet		0.298054	4.66381e-24	6:25684587-6:26789628	-1.56	0.00102	0
6:25684587-6:26791233	ENSG00000111913		FAM65B	Lung	gtex	protein_coding	6	24797601	25042238	73	trait	ElasticNet		0.0739216	0.00937023	6:25684587-6:26789628	-1.68	0.00101	0
6:25684587-6:26791233	ENSG00000112312		GMNN	Lung	gtex	protein_coding	6	24775159	24786327	73	trait	ElasticNet		0.088269	5.11682e-06	6:25684587-6:26789628	0.468	0.00101	0
6:25684587-6:26791233	ENSG00000274618		HIST1H4F	Lung	cmc	protein_coding	6	26240653	26241021	73	trait	enet		0.300217	5.40652e-37	6:25684587-6:26789628	-0.0294	0.00101	0
6:25684587-6:26791233	ENSG00000124575		HIST1H1D	Lung	gtex	protein_coding	6	26234440	26235216	73	trait	ElasticNet		0.109427	0.0228204	6:25684587-6:26789628	-0.78	0.000999	0
6:25684587-6:26791233	ENSG00000158373		HIST1H2BD	Lung	yfs	protein_coding	6	26158349	26171577	73	trait	enet		0.432679	1.27314e-157	6:25684587-6:26789628	0.843	0.000997	0
6:25684587-6:26791233	ENSG00000187990.4		HIST1H2BG	Lung	gtex	protein_coding	6	25783622	25783622	73	trait	ElasticNet		0.014669	0.0771446	6:25684587-6:26789628	1.06	0.00099	0
6:25684587-6:26791233	ENSG00000224843		LINC00240	Lung	gtex	lincRNA	6	26924771	26991703	73	trait	ElasticNet		0.161981	2.24165e-10	6:25684587-6:26789628	-1.8	0.000981	0
6:25684587-6:26791233	U91328.19		U91328.19	Lung	metsim		6	25992890	26002003	73	trait	lasso		0.246317	1.67588e-36	6:25684587-6:26789628	-1.67	0.000979	0
6:25684587-6:26791233	ENSG00000196966.3		HIST1H3E	Lung	gtex	protein_coding	6	25429762	25429762	73	trait	ElasticNet		0.178033	8.04578e-07	6:25684587-6:26789628	0.305	0.00096	0
6:25684587-6:26791233	ENSG00000112812		PRSS16	Lung	gtex	protein_coding	6	27215480	27224403	73	trait	ElasticNet		0.317069	2.771e-10	6:25684587-6:26789628	-0.967	0.000932	0
6:25684587-6:26791233	ENSG00000228223		HCG11	Lung	gtex	lincRNA	6	26522076	26526807	73	trait	ElasticNet		0.072527	0.00760573	6:25684587-6:26789628	-0.138	0.000918	0
6:25684587-6:26791233	ENSG00000181315		ZNF322	Lung	gtex	protein_coding	6	26636518	26659980	73	trait	ElasticNet		0.0384485	0.0418	6:25684587-6:26789628	0.213	0.000908	0
6:25684587-6:26791233	ENSG00000272810		U91328.22	Lung	gtex	lincRNA	6	26013469	26013985	73	trait	ElasticNet		0.0380743	0.000132061	6:25684587-6:26789628	-0.494	0.000902	0
6:25684587-6:26791233	NULL.MODEL		NULL	Lung		NULL	6			73	trait					6:25684587-6:26789628	0	6.36e-06	0
6:26791233-6:28017819	ENSG00000237154		MCFD2P1	Lung	gtex	pseudogene	6	27375476	27375775	59	trait	ElasticNet		0.0594308	0.00635064	6:26791421-6:28017250	-2.32	0.983	1
6:26791233-6:28017819	ENSG00000124613		ZNF391	Lung	gtex	protein_coding	6	27342394	27371683	59	trait	ElasticNet		0.325178	3.53238e-29	6:26791421-6:28017250	-3.58	0.961	1
6:26791233-6:28017819	ENSG00000124635		HIST1H2BJ	Lung	gtex	protein_coding	6	27093676	27100541	59	trait	ElasticNet		0.0334385	0.00031555	6:26791421-6:28017250	3.8	0.453	1
6:26791233-6:28017819	ENSG00000197903		HIST1H2BK	Lung	yfs	protein_coding	6	27106073	27114619	59	trait	bslmm		0.267116	2.11011e-87	6:26791421-6:28017250	3.29	0.179	1
6:26791233-6:28017819	ENSG00000204789		ZNF204P	Lung	cmc	processed_pseudogene	6	27325601	27343153	59	trait	lasso		0.166735	8.24745e-20	6:26791421-6:28017250	4.04	0.106	1
6:26791233-6:28017819	ENSG00000196966.3		HIST1H3E	Lung	gtex	protein_coding	6	25429762	25429762	59	trait	ElasticNet		0.178033	8.04578e-07	6:26791421-6:28017250	2.9	0.0487	0
6:26791233-6:28017819	ENSG00000271755.1		RP1-153G14.4	Lung	gtex	lincRNA	6	27431238	27431238	59	trait	ElasticNet		0.0832604	0.000105905	6:26791421-6:28017250	-2.8	0.039	0
6:26791233-6:28017819	ENSG00000146109		ABT1	Lung	gtex	protein_coding	6	26597180	26600278	59	trait	ElasticNet		0.0845157	4.49987e-08	6:26791421-6:28017250	-3.52	0.0274	0
6:26791233-6:28017819	ENSG00000275126		HIST1H4L	Lung	ntr	protein_coding	6	27840926	27841289	59	trait	bslmm		0.012996	3.29517e-05	6:26791421-6:28017250	5.53	0.0171	0
6:26791233-6:28017819	RP11-457M11.5		RP11-457M11.5	Lung	metsim		6	26686469	26688192	59	trait	bslmm		0.379321	3.32686e-60	6:26791421-6:28017250	-4.73	0.0125	0
6:26791233-6:28017819	ENSG00000196787		HIST1H2AG	Lung	gtex	protein_coding	6	27100832	27103070	59	trait	ElasticNet		0.116554	0.0108425	6:26791421-6:28017250	2.45	0.00602	0
6:26791233-6:28017819	ENSG00000204789.3		ZNF204P	Lung	gtex	pseudogene	6	27590970	27590970	59	trait	ElasticNet		0.0313205	0.228738	6:26791421-6:28017250	0.135	0.00458	0
6:26791233-6:28017819	ENSG00000197153		HIST1H3J	Lung	gtex	protein_coding	6	26020718	26021186	59	trait	ElasticNet		0.296905	2.05824e-15	6:26791421-6:28017250	-1.58	0.00385	0
6:26791233-6:28017819	ENSG00000198315		ZKSCAN8	Lung	gtex	protein_coding	6	28109688	28127250	59	trait	ElasticNet		0.0811045	0.0236648	6:26791421-6:28017250	-3.13	0.00337	0
6:26791233-6:28017819	ENSG00000196331.5		HIST1H2BO	Lung	gtex	protein_coding	6	28224525	28224525	59	trait	ElasticNet		0.047755	0.115779	6:26791421-6:28017250	1.98	0.00296	0
6:26791233-6:28017819	ENSG00000224843		LINC00240	Lung	gtex	lincRNA	6	26924771	26991703	59	trait	ElasticNet		0.00769663	0.0690977	6:26791421-6:28017250	-0.541	0.0024	0
6:26791233-6:28017819	ENSG00000204709		C6orf100	Lung	gtex	protein_coding	6	28911654	28912314	59	trait	ElasticNet		0.175867	9.34814e-07	6:26791421-6:28017250	2.21	0.00239	0
6:26791233-6:28017819	ENSG00000226314		ZNF192P1	Lung	gtex	pseudogene	6	28129559	28137372	59	trait	ElasticNet		0.0754538	2.78368e-08	6:26791421-6:28017250	-0.55	0.00225	0
6:26791233-6:28017819	ENSG00000187763		OR2B7P	Lung	gtex	pseudogene	6	28014212	28015145	59	trait	ElasticNet		0.275014	1.64048e-22	6:26791421-6:28017250	2.57	0.00217	0
6:26791233-6:28017819	ENSG00000217539		IQCB2P	Lung	gtex	pseudogene	6	27978501	27980133	59	trait	ElasticNet		0.1195	6.25177e-05	6:26791421-6:28017250	-1.15	0.00211	0
6:26791233-6:28017819	ENSG00000111801		BTN3A3	Lung	gtex	protein_coding	6	26440700	26453643	59	trait	ElasticNet		0.00343426	0.0134698	6:26791421-6:28017250	-2.58	0.00192	0
6:26791233-6:28017819	ENSG00000235570.1		LINC00533	Lung	gtex	lincRNA	6	28486822	28486822	59	trait	ElasticNet		0.00914547	0.00771971	6:26791421-6:28017250	-2.51	0.00172	0
6:26791233-6:28017819	ENSG00000197914.2		HIST1H4K	Lung	gtex	protein_coding	6	2.81693e+07	2.81693e+07	59	trait	ElasticNet		0.00843082	0.0990354	6:26791421-6:28017250	2.8	0.00158	0
6:26791233-6:28017819	ENSG00000197409		HIST1H3D	Lung	gtex	protein_coding	6	26020718	26021186	59	trait	ElasticNet		0.0886021	0.288904	6:26791421-6:28017250	-2.85	0.00153	0
6:26791233-6:28017819	ENSG00000218016		ZNF192P2	Lung	gtex	pseudogene	6	28155828	28157210	59	trait	ElasticNet		0.231735	2.04154e-08	6:26791421-6:28017250	-0.581	0.00139	0
6:26791233-6:28017819	ENSG00000228223		HCG11	Lung	gtex	lincRNA	6	26522076	26526807	59	trait	ElasticNet		0.072527	0.00760573	6:26791421-6:28017250	2.33	0.00136	0
6:26791233-6:28017819	ENSG00000137185		ZSCAN9	Lung	gtex	protein_coding	6	28192664	28201260	59	trait	ElasticNet		0.0342904	0.000195889	6:26791421-6:28017250	-2.38	0.000964	0
6:26791233-6:28017819	ENSG00000197061		HIST1H4C	Lung	gtex	protein_coding	6	149804221	149811339	59	trait	ElasticNet		0.0666942	0.0945113	6:26791421-6:28017250	1.6	0.000867	0
6:26791233-6:28017819	ENSG00000243307		RP11-239L20.3	Lung	gtex	pseudogene	6	26864731	26866556	59	trait	ElasticNet		0.0686985	0.000957306	6:26791421-6:28017250	-1.64	0.000858	0
6:26791233-6:28017819	ENSG00000219891.2		ZSCAN12P1	Lung	gtex	pseudogene	6	28195476	28195476	59	trait	ElasticNet		0.155176	7.05114e-07	6:26791421-6:28017250	-0.947	0.000849	0
6:26791233-6:28017819	ENSG00000112763		BTN2A1	Lung	gtex	protein_coding	6	26458150	26476849	59	trait	ElasticNet		0.357577	8.56808e-29	6:26791421-6:28017250	1.52	0.00079	0
6:26791233-6:28017819	ENSG00000182477		OR2B8P	Lung	gtex	pseudogene	6	28021006	28021943	59	trait	ElasticNet		0.119755	1.42985e-09	6:26791421-6:28017250	-1.05	0.000748	0
6:26791233-6:28017819	CTA-14H9.5		CTA-14H9.5	Lung	metsim		6	26527291	26527632	59	trait	bslmm		0.00991851	0.0103402	6:26791421-6:28017250	-1.95	0.000684	0
6:26791233-6:28017819	ENSG00000181315		ZNF322	Lung	gtex	protein_coding	6	26636518	26659980	59	trait	ElasticNet		0.0384485	0.0418	6:26791421-6:28017250	0.51	0.000599	0
6:26791233-6:28017819	ENSG00000187626		ZKSCAN4	Lung	gtex	protein_coding	6	28212401	28227011	59	trait	ElasticNet		0.211568	3.11904e-11	6:26791421-6:28017250	-2.32	0.00058	0
6:26791233-6:28017819	ENSG00000197846.3		HIST1H2BF	Lung	gtex	protein_coding	6	26411394	26411394	59	trait	ElasticNet		0.0639725	0.0747434	6:26791421-6:28017250	-0.936	0.000578	0
6:26791233-6:28017819	ENSG00000124549		BTN2A3P	Lung	gtex	pseudogene	6	26421619	26432611	59	trait	ElasticNet		0.282373	3.16781e-22	6:26791421-6:28017250	1.31	0.000559	0
6:26791233-6:28017819	ENSG00000189134		NKAPL	Lung	gtex	protein_coding	6	28227098	28228736	59	trait	ElasticNet		0.168971	6.2447e-05	6:26791421-6:28017250	-2.13	0.000536	0
6:26791233-6:28017819	ENSG00000112812		PRSS16	Lung	gtex	protein_coding	6	27215480	27224403	59	trait	ElasticNet		0.317069	2.771e-10	6:26791421-6:28017250	-2.92	0.000529	0
6:26791233-6:28017819	ENSG00000233822		HIST1H2BN	Lung	gtex	protein_coding	6	27806323	27823487	59	trait	ElasticNet		0.00965573	0.0591755	6:26791421-6:28017250	-1.07	0.000474	0
6:26791233-6:28017819	ENSG00000232040		SCAND3	Lung	gtex	protein_coding	6	28539407	28583989	59	trait	ElasticNet		0.191583	0.000193513	6:26791421-6:28017250	0.901	0.000468	0
6:26791233-6:28017819	ENSG00000186470		BTN3A2	Lung	gtex	protein_coding	6	26365387	26378546	59	trait	ElasticNet		0.579207	3.8364e-65	6:26791421-6:28017250	3.02	0.000447	0
6:26791233-6:28017819	RP1-153G14.4		RP1-153G14.4	Lung	metsim		6	27371789	27374743	59	trait	enet		0.0229051	0.000186475	6:26791421-6:28017250	-0.366	0.000444	0
6:26791233-6:28017819	ENSG00000225595.2		XXbac-BPG308K3.6	Lung	gtex	lincRNA	6	28817723	28817723	59	trait	ElasticNet		0.0897874	4.38209e-09	6:26791421-6:28017250	-4.11	0.000439	0
6:26791233-6:28017819	ENSG00000184348.2		HIST1H2AK	Lung	gtex	protein_coding	6	27403225	27403225	59	trait	ElasticNet		0.0135025	0.125274	6:26791421-6:28017250	0.0138	0.000438	0
6:26791233-6:28017819	ENSG00000168126		OR2W6P	Lung	gtex	pseudogene	6	27905243	27906181	59	trait	ElasticNet		0.00238646	0.243244	6:26791421-6:28017250	0.887	0.000434	0
6:26791233-6:28017819	ENSG00000216915		RP1-97D16.1	Lung	gtex	pseudogene	6	27704779	27706273	59	trait	ElasticNet		0.0347028	0.129493	6:26791421-6:28017250	2.36	0.000421	0
6:26791233-6:28017819	ENSG00000168298		HIST1H1E	Lung	gtex	protein_coding	6	26156559	26157343	59	trait	ElasticNet		0.0450396	0.0250907	6:26791421-6:28017250	-0.604	0.000416	0
6:26791233-6:28017819	ENSG00000272312		RP11-239L20.6	Lung	gtex	lincRNA	6	26968987	26969427	59	trait	ElasticNet		0.0634631	0.00410839	6:26791421-6:28017250	0.697	0.000399	0
6:26791233-6:28017819	ENSG00000010704		HFE	Lung	gtex	protein_coding	6	26087509	26098571	59	trait	ElasticNet		0.0593346	0.0164521	6:26791421-6:28017250	3.33	0.00039	0
6:26791233-6:28017819	ENSG00000196176.7		HIST1H4A	Lung	gtex	protein_coding	6	26424523	26424523	59	trait	ElasticNet		0.0283822	0.0486689	6:26791421-6:28017250	-1.46	0.000372	0
6:26791233-6:28017819	ENSG00000241549		GUSBP2	Lung	gtex	pseudogene	6	26839263	26924333	59	trait	ElasticNet		0.325079	3.39608e-26	6:26791421-6:28017250	-0.123	0.000368	0
6:26791233-6:28017819	ENSG00000272462		U91328.19	Lung	gtex	lincRNA	6	25992890	26002003	59	trait	ElasticNet		0.314265	3.83784e-30	6:26791421-6:28017250	-0.445	0.000366	0
6:26791233-6:28017819	ENSG00000272810		U91328.22	Lung	gtex	lincRNA	6	26013469	26013985	59	trait	ElasticNet		0.149663	4.51757e-06	6:26791421-6:28017250	0.445	0.000366	0
6:26791233-6:28017819	ENSG00000158691		ZSCAN12	Lung	gtex	protein_coding	6	28346732	28367511	59	trait	ElasticNet		0.046983	0.0040946	6:26791421-6:28017250	-0.268	0.000364	0
6:26791233-6:28017819	ENSG00000261584.1		RP11-457M11.5	Lung	gtex	lincRNA	6	26486156	26486156	59	trait	ElasticNet		0.484004	8.81817e-49	6:26791421-6:28017250	3.35	0.000363	0
6:26791233-6:28017819	ENSG00000096654		ZNF184	Lung	gtex	protein_coding	6	27418522	27440897	59	trait	ElasticNet		0.0198893	0.00692301	6:26791421-6:28017250	-0.273	0.000355	0
6:26791233-6:28017819	ENSG00000217862		HIST1H4PS1	Lung	gtex	pseudogene	6	27774853	27775117	59	trait	ElasticNet		0.0501343	0.000871561	6:26791421-6:28017250	1.48	0.000338	0
6:26791233-6:28017819	ENSG00000197062.7		RP5-874C20.3	Lung	gtex	pseudogene	6	2.82289e+07	2.82289e+07	59	trait	ElasticNet		0.0940314	4.83378e-06	6:26791421-6:28017250	3.43	0.000332	0
6:26791233-6:28017819	ENSG00000182952		HMGN4	Lung	yfs	protein_coding	6	26538633	26546482	59	trait	enet		0.319061	1.43245e-107	6:26791421-6:28017250	0.422	0.000327	0
6:26791233-6:28017819	ENSG00000197238		HIST1H4J	Lung	gtex	protein_coding	6	149804221	149811339	59	trait	ElasticNet		0.0526942	0.0508604	6:26791421-6:28017250	0.943	0.000326	0
6:26791233-6:28017819	ENSG00000219392		RP1-265C24.5	Lung	gtex	pseudogene	6	28083406	28084329	59	trait	ElasticNet		0.0594424	2.7309e-06	6:26791421-6:28017250	-0.0159	0.000322	0
6:26791233-6:28017819	ENSG00000261353.1		CTA-14H9.5	Lung	gtex	lincRNA	6	2.65163e+07	2.65163e+07	59	trait	ElasticNet		0.0352682	0.0469575	6:26791421-6:28017250	0.668	0.000317	0
6:26791233-6:28017819	ENSG00000196812		ZSCAN16	Lung	cmc	protein_coding	6	28092386	28097856	59	trait	lasso		0.0436761	4.42358e-06	6:26791421-6:28017250	1.76	0.000307	0
6:26791233-6:28017819	ENSG00000220721.1		OR1F12	Lung	gtex	pseudogene	6	28159960	28159960	59	trait	ElasticNet		0.0647724	1.02745e-07	6:26791421-6:28017250	-1.95	0.000307	0
6:26791233-6:28017819	ENSG00000158406		HIST1H4H	Lung	gtex	protein_coding	6	149804221	149811339	59	trait	ElasticNet		0.0596121	0.00137204	6:26791421-6:28017250	-0.551	0.000303	0
6:26791233-6:28017819	ENSG00000124557		BTN1A1	Lung	gtex	protein_coding	6	26501449	26510650	59	trait	ElasticNet		0.126714	3.39962e-06	6:26791421-6:28017250	1.24	0.000302	0
6:26791233-6:28017819	ENSG00000124508		BTN2A2	Lung	gtex	protein_coding	6	26383324	26395102	59	trait	ElasticNet		0.101107	5.22246e-06	6:26791421-6:28017250	0.882	0.000301	0
6:26791233-6:28017819	ENSG00000204713		TRIM27	Lung	gtex	protein_coding	6	28870779	28891766	59	trait	ElasticNet		0.369567	1.08259e-32	6:26791421-6:28017250	2	0.000301	0
6:26791233-6:28017819	ENSG00000197935		ZNF311	Lung	gtex	protein_coding	6	28962562	28973093	59	trait	ElasticNet		0.14158	6.0319e-07	6:26791421-6:28017250	0.666	0.000295	0
6:26791233-6:28017819	ENSG00000216901		AL022393.7	Lung	gtex	pseudogene	6	28143966	28144452	59	trait	ElasticNet		0.218126	9.34186e-21	6:26791421-6:28017250	-1.93	0.000291	0
6:26791233-6:28017819	ENSG00000174572		RP11-209A2.1	Lung	gtex	pseudogene	6	27179023	27179692	59	trait	ElasticNet		0.0353531	0.00273431	6:26791421-6:28017250	-0.156	0.000291	0
6:26791233-6:28017819	ENSG00000187987		ZSCAN23	Lung	gtex	protein_coding	6	28399707	28411279	59	trait	ElasticNet		0.226591	1.75285e-19	6:26791421-6:28017250	-0.628	0.000291	0
6:26791233-6:28017819	ENSG00000187990.4		HIST1H2BG	Lung	gtex	protein_coding	6	25783622	25783622	59	trait	ElasticNet		0.014669	0.0771446	6:26791421-6:28017250	-0.011	0.00029	0
6:26791233-6:28017819	ENSG00000197279		ZNF165	Lung	gtex	protein_coding	6	28048753	28057341	59	trait	ElasticNet		0.18115	5.80319e-10	6:26791421-6:28017250	0.483	0.000289	0
6:26791233-6:28017819	ENSG00000124575		HIST1H1D	Lung	gtex	protein_coding	6	26234440	26235216	59	trait	ElasticNet		0.109427	0.0228204	6:26791421-6:28017250	-0.125	0.000283	0
6:26791233-6:28017819	ENSG00000158373		HIST1H2BD	Lung	gtex	protein_coding	6	26158349	26171577	59	trait	ElasticNet		0.14568	7.26943e-10	6:26791421-6:28017250	0.195	0.000281	0
6:26791233-6:28017819	ENSG00000235109		ZSCAN31	Lung	gtex	protein_coding	6	28292470	28324048	59	trait	ElasticNet		0.117587	1.25183e-11	6:26791421-6:28017250	-0.546	0.00028	0
6:26791233-6:28017819	ENSG00000189298		ZKSCAN3	Lung	gtex	protein_coding	6	28317691	28336947	59	trait	ElasticNet		0.153771	0.00894217	6:26791421-6:28017250	0.208	0.000279	0
6:26791233-6:28017819	ENSG00000220758.3		VN1R10P	Lung	gtex	pseudogene	6	27328577	27328577	59	trait	ElasticNet		0.102949	3.78688e-05	6:26791421-6:28017250	0.22	0.000277	0
6:26791233-6:28017819	ENSG00000218281		HIST1H2APS3	Lung	gtex	pseudogene	6	26233350	26233483	59	trait	ElasticNet		-0.0229154	0.119021	6:26791421-6:28017250	0.0563	0.000275	0
6:26791233-6:28017819	ENSG00000180596		HIST1H2BC	Lung	gtex	protein_coding	6	26115101	26124154	59	trait	ElasticNet		0.0526602	0.0152232	6:26791421-6:28017250	-0.957	0.000271	0
6:26791233-6:28017819	ENSG00000137338		PGBD1	Lung	gtex	protein_coding	6	28249314	28270326	59	trait	ElasticNet		0.133728	0.00522617	6:26791421-6:28017250	-0.333	0.000264	0
6:26791233-6:28017819	ENSG00000184357		HIST1H1B	Lung	gtex	protein_coding	6	27834570	27835359	59	trait	ElasticNet		0.0332665	0.0302939	6:26791421-6:28017250	-0.475	0.000264	0
6:26791233-6:28017819	ENSG00000176933.4		TOB2P1	Lung	gtex	pseudogene	6	28222980	28222980	59	trait	ElasticNet		-0.00014562	0.013607	6:26791421-6:28017250	0.462	0.000262	0
6:26791233-6:28017819	ENSG00000187837		HIST1H1C	Lung	gtex	protein_coding	6	26055968	26056699	59	trait	ElasticNet		0.172814	0.000833676	6:26791421-6:28017250	-0.476	0.000262	0
6:26791233-6:28017819	ENSG00000261839		RP1-265C24.8	Lung	gtex	lincRNA	6	28104627	28107456	59	trait	ElasticNet		0.0048406	0.0976825	6:26791421-6:28017250	-0.627	0.000261	0
6:26791233-6:28017819	ENSG00000203813.4		HIST1H3H	Lung	gtex	protein_coding	6	27830247	27830247	59	trait	ElasticNet		0.0503206	0.0336315	6:26791421-6:28017250	-0.379	0.000258	0
6:26791233-6:28017819	ENSG00000270326		RP5-874C20.6	Lung	gtex	pseudogene	6	28287437	28287629	59	trait	ElasticNet		0.145965	0.00559362	6:26791421-6:28017250	-0.624	0.000256	0
6:26791233-6:28017819	ENSG00000026950		BTN3A1	Lung	gtex	protein_coding	6	26402465	26415444	59	trait	ElasticNet		0.269876	1.45247e-21	6:26791421-6:28017250	0.369	0.000253	0
6:26791233-6:28017819	NULL.MODEL		NULL	Lung		NULL	6			59	trait					6:26791421-6:28017250	0	5.94e-07	0
6:28017819-6:28917608	ENSG00000216901		AL022393.7	Lung	gtex	pseudogene	6	28143966	28144452	46	trait	ElasticNet		0.218126	9.34186e-21	6:28018353-6:28917091	-5.49	0.983	1
6:28017819-6:28917608	ENSG00000204713		TRIM27	Lung	gtex	protein_coding	6	28870779	28891766	46	trait	ElasticNet		0.107713	2.61313e-08	6:28018353-6:28917091	3.48	0.29	1
6:28017819-6:28917608	ENSG00000137338		PGBD1	Lung	gtex	protein_coding	6	28249314	28270326	46	trait	ElasticNet		0.133728	0.00522617	6:28018353-6:28917091	-3.64	0.284	1
6:28017819-6:28917608	ENSG00000204687		MAS1L	Lung	gtex	protein_coding	6	29454474	29455738	46	trait	ElasticNet		0.0628888	0.00553522	6:28018353-6:28917091	3.74	0.284	1
6:28017819-6:28917608	ENSG00000275126		HIST1H4L	Lung	ntr	protein_coding	6	27840926	27841289	46	trait	bslmm		0.012996	3.29517e-05	6:28018353-6:28917091	5.91	0.279	1
6:28017819-6:28917608	ENSG00000218016		ZNF192P2	Lung	gtex	pseudogene	6	28155828	28157210	46	trait	ElasticNet		0.231735	2.04154e-08	6:28018353-6:28917091	2.28	0.102	1
6:28017819-6:28917608	ENSG00000204709		C6orf100	Lung	gtex	protein_coding	6	28911654	28912314	46	trait	ElasticNet		0.0918283	8.44129e-07	6:28018353-6:28917091	1.66	0.0804	1
6:28017819-6:28917608	ENSG00000197279		ZNF165	Lung	gtex	protein_coding	6	28048753	28057341	46	trait	ElasticNet		0.18115	5.80319e-10	6:28018353-6:28917091	2.12	0.0714	1
6:28017819-6:28917608	ENSG00000187626		ZKSCAN4	Lung	gtex	protein_coding	6	28212401	28227011	46	trait	ElasticNet		0.211568	3.11904e-11	6:28018353-6:28917091	-1.41	0.0711	1
6:28017819-6:28917608	ENSG00000204681		GABBR1	Lung	gtex	protein_coding	6	29523406	29601753	46	trait	ElasticNet		0.196261	7.79255e-06	6:28018353-6:28917091	-3.37	0.0622	1
6:28017819-6:28917608	ENSG00000235570.1		LINC00533	Lung	gtex	lincRNA	6	28486822	28486822	46	trait	ElasticNet		0.00914547	0.00771971	6:28018353-6:28917091	-2.68	0.0393	1
6:28017819-6:28917608	ENSG00000196812		ZSCAN16	Lung	cmc	protein_coding	6	28092386	28097856	46	trait	lasso		0.0436761	4.42358e-06	6:28018353-6:28917091	0.596	0.0277	1
6:28017819-6:28917608	ENSG00000112812		PRSS16	Lung	gtex	protein_coding	6	27215480	27224403	46	trait	ElasticNet		0.220768	4.60215e-09	6:28018353-6:28917091	-5.39	0.0271	1
6:28017819-6:28917608	ENSG00000229274.1		XXbac-BPG13B8.10	Lung	gtex	lincRNA	6	30228879	30228879	46	trait	ElasticNet		0.0814816	0.00109505	6:28018353-6:28917091	-5.61	0.0264	1
6:28017819-6:28917608	ENSG00000217539		IQCB2P	Lung	gtex	pseudogene	6	27978501	27980133	46	trait	ElasticNet		0.1195	6.25177e-05	6:28018353-6:28917091	-1.55	0.0261	0
6:28017819-6:28917608	ENSG00000230521		HCG4P7	Lung	gtex	pseudogene	6	29855071	29856045	46	trait	ElasticNet		0.462809	4.98439e-24	6:28018353-6:28917091	3.85	0.0245	0
6:28017819-6:28917608	ENSG00000228078		HLA-U	Lung	gtex	pseudogene	6	29901878	29902063	46	trait	ElasticNet		0.258893	2.42844e-07	6:28018353-6:28917091	-3.83	0.0224	0
6:28017819-6:28917608	ENSG00000227206		XXbac-BCX196D17.5	Lung	gtex	lincRNA	6	29091987	29096685	46	trait	ElasticNet		0.0531098	0.00450217	6:28018353-6:28917091	-3.62	0.0179	0
6:28017819-6:28917608	ENSG00000174572		RP11-209A2.1	Lung	gtex	pseudogene	6	27179023	27179692	46	trait	ElasticNet		0.0353531	0.00273431	6:28018353-6:28917091	1.31	0.0173	0
6:28017819-6:28917608	ENSG00000227766		HCG4P5	Lung	gtex	pseudogene	6	29909852	29910844	46	trait	ElasticNet		0.0923981	3.01672e-06	6:28018353-6:28917091	-3.76	0.0166	0
6:28017819-6:28917608	ENSG00000184348.2		HIST1H2AK	Lung	gtex	protein_coding	6	27403225	27403225	46	trait	ElasticNet		0.0135025	0.125274	6:28018353-6:28917091	3.01	0.016	0
6:28017819-6:28917608	ENSG00000158691		ZSCAN12	Lung	gtex	protein_coding	6	28346732	28367511	46	trait	ElasticNet		0.0850271	0.000100855	6:28018353-6:28917091	-1.2	0.0121	0
6:28017819-6:28917608	ENSG00000124613		ZNF391	Lung	gtex	protein_coding	6	27342394	27371683	46	trait	ElasticNet		0.325178	3.53238e-29	6:28018353-6:28917091	-1.56	0.0105	0
6:28017819-6:28917608	ENSG00000233822		HIST1H2BN	Lung	gtex	protein_coding	6	27806323	27823487	46	trait	ElasticNet		0.00965573	0.0591755	6:28018353-6:28917091	-0.428	0.00951	0
6:28017819-6:28917608	ENSG00000137185		ZSCAN9	Lung	gtex	protein_coding	6	28192664	28201260	46	trait	ElasticNet		0.0342904	0.000195889	6:28018353-6:28917091	-5.02	0.0081	0
6:28017819-6:28917608	ENSG00000237154		MCFD2P1	Lung	gtex	pseudogene	6	27375476	27375775	46	trait	ElasticNet		0.0594308	0.00635064	6:28018353-6:28917091	-5.06	0.00737	0
6:28017819-6:28917608	ENSG00000196331.5		HIST1H2BO	Lung	gtex	protein_coding	6	28224525	28224525	46	trait	ElasticNet		0.047755	0.115779	6:28018353-6:28917091	4.16	0.00627	0
6:28017819-6:28917608	ENSG00000230795		HLA-K	Lung	gtex	pseudogene	6	29894236	29897009	46	trait	ElasticNet		0.501046	5.66309e-36	6:28018353-6:28917091	4.74	0.00518	0
6:28017819-6:28917608	ENSG00000225595.2		XXbac-BPG308K3.6	Lung	gtex	lincRNA	6	28817723	28817723	46	trait	ElasticNet		0.0897874	4.38209e-09	6:28018353-6:28917091	-4.89	0.00446	0
6:28017819-6:28917608	ENSG00000228364		SAR1P1	Lung	gtex	pseudogene	6	29044350	29044945	46	trait	ElasticNet		0.0123188	0.183435	6:28018353-6:28917091	2.07	0.00442	0
6:28017819-6:28917608	ENSG00000182477		OR2B8P	Lung	gtex	pseudogene	6	28021006	28021943	46	trait	ElasticNet		0.119755	1.42985e-09	6:28018353-6:28917091	-0.976	0.00433	0
6:28017819-6:28917608	ENSG00000187987		ZSCAN23	Lung	gtex	protein_coding	6	28399707	28411279	46	trait	ElasticNet		0.226591	1.75285e-19	6:28018353-6:28917091	-1.93	0.00413	0
6:28017819-6:28917608	ENSG00000220721.1		OR1F12	Lung	gtex	pseudogene	6	28159960	28159960	46	trait	ElasticNet		0.0647724	1.02745e-07	6:28018353-6:28917091	-0.531	0.00411	0
6:28017819-6:28917608	ENSG00000204789.3		ZNF204P	Lung	gtex	pseudogene	6	27590970	27590970	46	trait	ElasticNet		0.0313205	0.228738	6:28018353-6:28917091	0.524	0.0039	0
6:28017819-6:28917608	ENSG00000197062.7		RP5-874C20.3	Lung	gtex	pseudogene	6	2.82289e+07	2.82289e+07	46	trait	ElasticNet		0.0940314	4.83378e-06	6:28018353-6:28917091	4.52	0.00353	0
6:28017819-6:28917608	ENSG00000235559		NOL5BP	Lung	gtex	pseudogene	6	28751410	28751781	46	trait	ElasticNet		0.0385038	0.137584	6:28018353-6:28917091	4.25	0.00325	0
6:28017819-6:28917608	ENSG00000197903		HIST1H2BK	Lung	gtex	protein_coding	6	27106073	27114619	46	trait	ElasticNet		0.0698709	1.86595e-07	6:28018353-6:28917091	0.445	0.00287	0
6:28017819-6:28917608	ENSG00000228666		KRT18P1	Lung	gtex	pseudogene	6	28936907	28938237	46	trait	ElasticNet		0.0238525	0.00619693	6:28018353-6:28917091	4.09	0.00269	0
6:28017819-6:28917608	ENSG00000197914.2		HIST1H4K	Lung	gtex	protein_coding	6	2.81693e+07	2.81693e+07	46	trait	ElasticNet		0.00843082	0.0990354	6:28018353-6:28917091	5.07	0.00224	0
6:28017819-6:28917608	ENSG00000197153		HIST1H3J	Lung	gtex	protein_coding	6	26020718	26021186	46	trait	ElasticNet		0.296905	2.05824e-15	6:28018353-6:28917091	3.24	0.00215	0
6:28017819-6:28917608	ENSG00000204657		OR2H2	Lung	gtex	protein_coding	6	29555683	29556745	46	trait	ElasticNet		0.0578579	0.00017551	6:28018353-6:28917091	3.25	0.00197	0
6:28017819-6:28917608	ENSG00000235109		ZSCAN31	Lung	gtex	protein_coding	6	28292470	28324048	46	trait	ElasticNet		0.117587	1.25183e-11	6:28018353-6:28917091	1.41	0.00196	0
6:28017819-6:28917608	ENSG00000197238		HIST1H4J	Lung	gtex	protein_coding	6	149804221	149811339	46	trait	ElasticNet		0.0526942	0.0508604	6:28018353-6:28917091	5.08	0.00174	0
6:28017819-6:28917608	ENSG00000230598		OR2H4P	Lung	gtex	pseudogene	6	29183013	29183956	46	trait	ElasticNet		0.20265	7.9661e-09	6:28018353-6:28917091	-4.5	0.00161	0
6:28017819-6:28917608	ENSG00000204644		ZFP57	Lung	gtex	protein_coding	6	29640169	29648887	46	trait	ElasticNet		0.59934	3.21505e-60	6:28018353-6:28917091	1.8	0.00161	0
6:28017819-6:28917608	ENSG00000239257		RPL23AP1	Lung	gtex	pseudogene	6	29694446	29694916	46	trait	ElasticNet		0.549334	1.65105e-50	6:28018353-6:28917091	1.8	0.00161	0
6:28017819-6:28917608	ENSG00000261839		RP1-265C24.8	Lung	gtex	lincRNA	6	28104627	28107456	46	trait	ElasticNet		0.0048406	0.0976825	6:28018353-6:28917091	0.195	0.00159	0
6:28017819-6:28917608	ENSG00000216915		RP1-97D16.1	Lung	gtex	pseudogene	6	27704779	27706273	46	trait	ElasticNet		0.0347028	0.129493	6:28018353-6:28917091	-1.98	0.00158	0
6:28017819-6:28917608	ENSG00000189298		ZKSCAN3	Lung	cmc	protein_coding	6	28317690	28336954	46	trait	lasso		0.204184	2.40174e-24	6:28018353-6:28917091	3.64	0.00151	0
6:28017819-6:28917608	ENSG00000219392		RP1-265C24.5	Lung	gtex	pseudogene	6	28083406	28084329	46	trait	ElasticNet		0.0594424	2.7309e-06	6:28018353-6:28917091	1.79	0.0015	0
6:28017819-6:28917608	ENSG00000204695		OR14J1	Lung	gtex	protein_coding	6	29274403	29275519	46	trait	ElasticNet		0.110127	1.45687e-05	6:28018353-6:28917091	-2.8	0.00133	0
6:28017819-6:28917608	ENSG00000235821.1		IFITM4P	Lung	gtex	pseudogene	6	2.96519e+07	2.96519e+07	46	trait	ElasticNet		0.52327	1.2961e-12	6:28018353-6:28917091	-2.05	0.00119	0
6:28017819-6:28917608	ENSG00000270326		RP5-874C20.6	Lung	gtex	pseudogene	6	28287437	28287629	46	trait	ElasticNet		0.145965	0.00559362	6:28018353-6:28917091	-0.291	0.00117	0
6:28017819-6:28917608	ENSG00000204655		MOG	Lung	gtex	protein_coding	6	29624758	29640149	46	trait	ElasticNet		0.119338	1.28633e-07	6:28018353-6:28917091	-0.066	0.00107	0
6:28017819-6:28917608	ENSG00000237988		OR2I1P	Lung	gtex	pseudogene	6	29520996	29521943	46	trait	ElasticNet		0.04042	0.000610397	6:28018353-6:28917091	-0.0773	0.00105	0
6:28017819-6:28917608	ENSG00000219891.2		ZSCAN12P1	Lung	gtex	pseudogene	6	28195476	28195476	46	trait	ElasticNet		0.155176	7.05114e-07	6:28018353-6:28917091	-0.756	0.00102	0
6:28017819-6:28917608	ENSG00000226314		ZNF192P1	Lung	gtex	pseudogene	6	28129559	28137372	46	trait	ElasticNet		0.0754538	2.78368e-08	6:28018353-6:28917091	-0.553	0.000989	0
6:28017819-6:28917608	ENSG00000176933.4		TOB2P1	Lung	gtex	pseudogene	6	28222980	28222980	46	trait	ElasticNet		-0.00014562	0.013607	6:28018353-6:28917091	3.62	0.000971	0
6:28017819-6:28917608	ENSG00000198315		ZKSCAN8	Lung	gtex	protein_coding	6	28109688	28127250	46	trait	ElasticNet		0.0811045	0.0236648	6:28018353-6:28917091	-0.314	0.000947	0
6:28017819-6:28917608	ENSG00000272236		XXbac-BPG170G13.32	Lung	gtex	lincRNA	6	29719742	29719984	46	trait	ElasticNet		0.065639	9.31459e-08	6:28018353-6:28917091	-0.92	0.000867	0
6:28017819-6:28917608	ENSG00000197935		ZNF311	Lung	gtex	protein_coding	6	28962562	28973093	46	trait	ElasticNet		0.151564	3.67755e-12	6:28018353-6:28917091	-0.917	0.000864	0
6:28017819-6:28917608	ENSG00000206341		HLA-H	Lung	gtex	pseudogene	6	29855350	29858259	46	trait	ElasticNet		0.365064	1.176e-19	6:28018353-6:28917091	-0.907	0.000824	0
6:28017819-6:28917608	ENSG00000206503		HLA-A	Lung	gtex	protein_coding	6	29909037	29913661	46	trait	ElasticNet		0.188651	1.65631e-18	6:28018353-6:28917091	-0.907	0.000824	0
6:28017819-6:28917608	ENSG00000227262.3		HCG4B	Lung	gtex	pseudogene	6	29890918	29890918	46	trait	ElasticNet		0.500061	3.30587e-11	6:28018353-6:28917091	-0.907	0.000824	0
6:28017819-6:28917608	ENSG00000231130		HLA-T	Lung	gtex	pseudogene	6	29864431	29865563	46	trait	ElasticNet		0.221367	1.97363e-14	6:28018353-6:28917091	2.08	0.000791	0
6:28017819-6:28917608	ENSG00000203813.4		HIST1H3H	Lung	gtex	protein_coding	6	27830247	27830247	46	trait	ElasticNet		0.0503206	0.0336315	6:28018353-6:28917091	1.62	0.000786	0
6:28017819-6:28917608	ENSG00000225864		HCG4P11	Lung	gtex	pseudogene	6	29690758	29691748	46	trait	ElasticNet		0.0495893	0.132069	6:28018353-6:28917091	0.651	0.000757	0
6:28017819-6:28917608	ENSG00000204701		OR2J3	Lung	gtex	protein_coding	6	29079668	29080603	46	trait	ElasticNet		0.0248788	0.141603	6:28018353-6:28917091	4.61	0.000704	0
6:28017819-6:28917608	ENSG00000124635		HIST1H2BJ	Lung	gtex	protein_coding	6	27093676	27100541	46	trait	ElasticNet		0.00792669	0.0191778	6:28018353-6:28917091	-1.88	0.000696	0
6:28017819-6:28917608	ENSG00000187763		OR2B7P	Lung	gtex	pseudogene	6	28014212	28015145	46	trait	ElasticNet		0.275014	1.64048e-22	6:28018353-6:28917091	-1.5	0.000681	0
6:28017819-6:28917608	ENSG00000273340		MICE	Lung	gtex	pseudogene	6	29709508	29716746	46	trait	ElasticNet		0.343959	2.03115e-12	6:28018353-6:28917091	-1.86	0.000638	0
6:28017819-6:28917608	ENSG00000181126.9		HLA-V	Lung	gtex	pseudogene	6	29966132	29966132	46	trait	ElasticNet		0.379083	4.0647e-29	6:28018353-6:28917091	0.798	0.000619	0
6:28017819-6:28917608	ENSG00000227758		HCG9P5	Lung	gtex	pseudogene	6	29716066	29716290	46	trait	ElasticNet		0.0464799	0.000807649	6:28018353-6:28917091	-0.798	0.000619	0
6:28017819-6:28917608	ENSG00000204632		HLA-G	Lung	gtex	protein_coding	6	29794744	29798902	46	trait	ElasticNet		0.147088	6.10095e-11	6:28018353-6:28917091	0.636	0.000606	0
6:28017819-6:28917608	ENSG00000096654		ZNF184	Lung	gtex	protein_coding	6	27418522	27440897	46	trait	ElasticNet		0.0265489	0.0389676	6:28018353-6:28917091	-1.48	0.000559	0
6:28017819-6:28917608	ENSG00000217862		HIST1H4PS1	Lung	gtex	pseudogene	6	27774853	27775117	46	trait	ElasticNet		0.0501343	0.000871561	6:28018353-6:28917091	-1.04	0.000551	0
6:28017819-6:28917608	ENSG00000168126		OR2W6P	Lung	gtex	pseudogene	6	27905243	27906181	46	trait	ElasticNet		0.00238646	0.243244	6:28018353-6:28917091	1.73	0.000469	0
6:28017819-6:28917608	ENSG00000233916		ZDHHC20P1	Lung	gtex	pseudogene	6	29675902	29676324	46	trait	ElasticNet		0.377349	8.22962e-22	6:28018353-6:28917091	1.45	0.000415	0
6:28017819-6:28917608	ENSG00000204642		HLA-F	Lung	gtex	protein_coding	6	29690552	29706305	46	trait	ElasticNet		0.0332741	0.000233476	6:28018353-6:28917091	1.45	0.000414	0
6:28017819-6:28917608	ENSG00000232040		SCAND3	Lung	gtex	protein_coding	6	28539407	28583989	46	trait	ElasticNet		0.191583	0.000193513	6:28018353-6:28917091	0.00725	0.000395	0
6:28017819-6:28917608	ENSG00000213900		RPS17P1	Lung	gtex	pseudogene	6	29457048	29457453	46	trait	ElasticNet		0.0308642	0.00719355	6:28018353-6:28917091	-0.524	0.000388	0
6:28017819-6:28917608	ENSG00000176998.3		HCG4	Lung	gtex	pseudogene	6	2.97658e+07	2.97658e+07	46	trait	ElasticNet		0.446608	4.5096e-40	6:28018353-6:28917091	-0.524	0.000388	0
6:28017819-6:28917608	ENSG00000189134		NKAPL	Lung	gtex	protein_coding	6	28227098	28228736	46	trait	ElasticNet		0.0491359	0.000103355	6:28018353-6:28917091	0.229	0.000384	0
6:28017819-6:28917608	ENSG00000235238		SUMO2P1	Lung	gtex	pseudogene	6	29603837	29604120	46	trait	ElasticNet		0.00929072	0.0247073	6:28018353-6:28917091	-0.456	0.000353	0
6:28017819-6:28917608	ENSG00000233265.1		MICF	Lung	gtex	pseudogene	6	29960384	29960384	46	trait	ElasticNet		0.248452	2.35225e-20	6:28018353-6:28917091	-0.429	0.000347	0
6:28017819-6:28917608	ENSG00000271755.1		RP1-153G14.4	Lung	gtex	lincRNA	6	27211234	27211234	46	trait	ElasticNet		0.00958223	0.016789	6:28018353-6:28917091	0.574	0.000345	0
6:28017819-6:28917608	NULL.MODEL		NULL	Lung		NULL	6			46	trait					6:28018353-6:28917091	0	3.7e-09	0
6:28917608-6:29737971	ENSG00000273340		MICE	Lung	gtex	pseudogene	6	29709508	29716746	58	trait	ElasticNet		0.300421	1.21332e-26	6:28917832-6:29737971	5.96	0.9	1
6:28917608-6:29737971	ENSG00000229274.1		XXbac-BPG13B8.10	Lung	gtex	lincRNA	6	30228879	30228879	58	trait	ElasticNet		0.0814816	0.00109505	6:28917832-6:29737971	-4.89	0.697	1
6:28917608-6:29737971	ENSG00000204622.6		HLA-J	Lung	gtex	pseudogene	6	30341149	30341149	58	trait	ElasticNet		0.19624	1.23144e-15	6:28917832-6:29737971	5.59	0.267	1
6:28917608-6:29737971	ENSG00000204613		TRIM10	Lung	gtex	protein_coding	6	30119722	30128711	58	trait	ElasticNet		0.0409862	0.00114901	6:28917832-6:29737971	4.58	0.263	1
6:28917608-6:29737971	ENSG00000270326		RP5-874C20.6	Lung	gtex	pseudogene	6	28287437	28287629	58	trait	ElasticNet		0.145965	0.00559362	6:28917832-6:29737971	-4.2	0.194	1
6:28917608-6:29737971	ENSG00000204610		TRIM15	Lung	gtex	protein_coding	6	30130993	30140473	58	trait	ElasticNet		0.0225702	0.163083	6:28917832-6:29737971	3.52	0.142	1
6:28917608-6:29737971	ENSG00000225864		HCG4P11	Lung	gtex	pseudogene	6	29690758	29691748	58	trait	ElasticNet		0.0495893	0.132069	6:28917832-6:29737971	-0.557	0.0949	1
6:28917608-6:29737971	ENSG00000219392		RP1-265C24.5	Lung	gtex	pseudogene	6	28083406	28084329	58	trait	ElasticNet		0.400786	3.66788e-14	6:28917832-6:29737971	4.99	0.0719	1
6:28917608-6:29737971	ENSG00000204681		GABBR1	Lung	gtex	protein_coding	6	29523406	29601753	58	trait	ElasticNet		0.196261	7.79255e-06	6:28917832-6:29737971	4.58	0.056	1
6:28917608-6:29737971	ENSG00000241370		RPP21	Lung	gtex	protein_coding	6	30312908	30314661	58	trait	ElasticNet		0.117418	7.1366e-05	6:28917832-6:29737971	3.97	0.044	0
6:28917608-6:29737971	ENSG00000228022.1		HCG20	Lung	gtex	lincRNA	6	30355097	30355097	58	trait	ElasticNet		0.17456	7.37912e-06	6:28917832-6:29737971	2.07	0.0257	0
6:28917608-6:29737971	ENSG00000227758		HCG9P5	Lung	gtex	pseudogene	6	29716066	29716290	58	trait	ElasticNet		0.0464799	0.000807649	6:28917832-6:29737971	4.6	0.0141	0
6:28917608-6:29737971	ENSG00000204614		TRIM40	Lung	gtex	protein_coding	6	30103885	30116512	58	trait	ElasticNet		0.505682	1.75483e-30	6:28917832-6:29737971	-2.28	0.0117	0
6:28917608-6:29737971	ENSG00000227262.3		HCG4B	Lung	gtex	pseudogene	6	29829994	29829994	58	trait	ElasticNet		0.0663358	2.41832e-08	6:28917832-6:29737971	-2.89	0.0107	0
6:28917608-6:29737971	ENSG00000270604		HCG17	Lung	gtex	lincRNA	6	30201816	30293911	58	trait	ElasticNet		0.161311	1.2985e-12	6:28917832-6:29737971	-2.52	0.00781	0
6:28917608-6:29737971	ENSG00000213880		RPL7AP7	Lung	gtex	pseudogene	6	29770972	29771768	58	trait	ElasticNet		0.0637365	0.111126	6:28917832-6:29737971	0.714	0.00748	0
6:28917608-6:29737971	ENSG00000261548		HLA-P	Lung	gtex	pseudogene	6	29768192	29770202	58	trait	ElasticNet		0.268735	1.35062e-11	6:28917832-6:29737971	2.18	0.00704	0
6:28917608-6:29737971	ENSG00000187763		OR2B7P	Lung	gtex	pseudogene	6	28014212	28015145	58	trait	ElasticNet		0.0875159	6.55135e-05	6:28917832-6:29737971	3.41	0.00657	0
6:28917608-6:29737971	ENSG00000187626		ZKSCAN4	Lung	gtex	protein_coding	6	28212401	28227011	58	trait	ElasticNet		0.211568	3.11904e-11	6:28917832-6:29737971	3.38	0.00592	0
6:28917608-6:29737971	ENSG00000137404		NRM	Lung	gtex	protein_coding	6	30655824	30659197	58	trait	ElasticNet		0.139879	0.00010391	6:28917832-6:29737971	4.2	0.00589	0
6:28917608-6:29737971	ENSG00000137185		ZSCAN9	Lung	gtex	protein_coding	6	28192664	28201260	58	trait	ElasticNet		0.0342904	0.000195889	6:28917832-6:29737971	-3.01	0.00573	0
6:28917608-6:29737971	ENSG00000233916		ZDHHC20P1	Lung	gtex	pseudogene	6	29675902	29676324	58	trait	ElasticNet		0.0409616	0.0427404	6:28917832-6:29737971	-2.1	0.00494	0
6:28917608-6:29737971	ENSG00000228364		SAR1P1	Lung	gtex	pseudogene	6	29044350	29044945	58	trait	ElasticNet		0.0123188	0.183435	6:28917832-6:29737971	1.4	0.00464	0
6:28917608-6:29737971	ENSG00000176998.3		HCG4	Lung	gtex	pseudogene	6	2.97658e+07	2.97658e+07	58	trait	ElasticNet		0.446608	4.5096e-40	6:28917832-6:29737971	-3.82	0.0046	0
6:28917608-6:29737971	ENSG00000204616		TRIM31	Lung	gtex	protein_coding	6	30070674	30080883	58	trait	ElasticNet		0.486337	3.95115e-29	6:28917832-6:29737971	-1.92	0.00443	0
6:28917608-6:29737971	ENSG00000235238		SUMO2P1	Lung	gtex	pseudogene	6	29603837	29604120	58	trait	ElasticNet		0.00929072	0.0247073	6:28917832-6:29737971	-2.84	0.00356	0
6:28917608-6:29737971	ENSG00000235559		NOL5BP	Lung	gtex	pseudogene	6	28751410	28751781	58	trait	ElasticNet		0.0385038	0.137584	6:28917832-6:29737971	3.12	0.00339	0
6:28917608-6:29737971	ENSG00000213900		RPS17P1	Lung	gtex	pseudogene	6	29457048	29457453	58	trait	ElasticNet		0.0308642	0.00719355	6:28917832-6:29737971	-1.84	0.00336	0
6:28917608-6:29737971	ENSG00000235109		ZSCAN31	Lung	gtex	protein_coding	6	28292470	28324048	58	trait	ElasticNet		0.117587	1.25183e-11	6:28917832-6:29737971	-1.71	0.00282	0
6:28917608-6:29737971	ENSG00000228078		HLA-U	Lung	gtex	pseudogene	6	29901878	29902063	58	trait	ElasticNet		0.204319	3.80588e-14	6:28917832-6:29737971	2.26	0.00265	0
6:28917608-6:29737971	ENSG00000181126.9		HLA-V	Lung	gtex	pseudogene	6	2.99321e+07	2.99321e+07	58	trait	ElasticNet		0.243654	3.82559e-25	6:28917832-6:29737971	0.842	0.00264	0
6:28917608-6:29737971	ENSG00000227766		HCG4P5	Lung	gtex	pseudogene	6	29909852	29910844	58	trait	ElasticNet		0.178677	3.79426e-14	6:28917832-6:29737971	-1.34	0.00263	0
6:28917608-6:29737971	ENSG00000229142		HCG4P8	Lung	gtex	pseudogene	6	29795162	29796141	58	trait	ElasticNet		0.0906991	0.0077897	6:28917832-6:29737971	-0.916	0.00223	0
6:28917608-6:29737971	ENSG00000204599		TRIM39	Lung	gtex	protein_coding	6	30294256	30311506	58	trait	ElasticNet		0.043893	0.0455683	6:28917832-6:29737971	2.1	0.0021	0
6:28917608-6:29737971	ENSG00000228666		KRT18P1	Lung	gtex	pseudogene	6	28936907	28938237	58	trait	ElasticNet		0.0238525	0.00619693	6:28917832-6:29737971	1.01	0.00206	0
6:28917608-6:29737971	ENSG00000237669		HCG4P3	Lung	gtex	pseudogene	6	29973898	29974893	58	trait	ElasticNet		0.269315	4.7704e-18	6:28917832-6:29737971	-3.53	0.00195	0
6:28917608-6:29737971	ENSG00000158691		ZSCAN12	Lung	gtex	protein_coding	6	28346732	28367511	58	trait	ElasticNet		0.0850271	0.000100855	6:28917832-6:29737971	2.82	0.00192	0
6:28917608-6:29737971	ENSG00000182477		OR2B8P	Lung	gtex	pseudogene	6	28021006	28021943	58	trait	ElasticNet		0.119755	1.42985e-09	6:28917832-6:29737971	2.96	0.00185	0
6:28917608-6:29737971	ENSG00000168787.4		OR12D2	Lung	gtex	protein_coding	6	29569955	29569955	58	trait	ElasticNet		0.0842006	0.00031172	6:28917832-6:29737971	2.57	0.00169	0
6:28917608-6:29737971	ENSG00000216901		AL022393.7	Lung	gtex	pseudogene	6	28143966	28144452	58	trait	ElasticNet		0.218126	9.34186e-21	6:28917832-6:29737971	3.35	0.00166	0
6:28917608-6:29737971	ENSG00000230598		OR2H4P	Lung	gtex	pseudogene	6	29183013	29183956	58	trait	ElasticNet		0.20265	7.9661e-09	6:28917832-6:29737971	2.05	0.00164	0
6:28917608-6:29737971	ENSG00000204700		OR2J2	Lung	gtex	protein_coding	6	29141311	29142351	58	trait	ElasticNet		0.0445393	0.0416011	6:28917832-6:29737971	1.05	0.0016	0
6:28917608-6:29737971	ENSG00000234127		TRIM26	Lung	gtex	protein_coding	6	30152232	30181204	58	trait	ElasticNet		0.187408	4.98839e-09	6:28917832-6:29737971	2	0.00147	0
6:28917608-6:29737971	ENSG00000176998		HCG4	Lung	cmc	unprocessed_pseudogene	6	29758807	29760850	58	trait	enet		0.424026	4.29778e-56	6:28917832-6:29737971	-1.88	0.00128	0
6:28917608-6:29737971	ENSG00000146112		PPP1R18	Lung	gtex	protein_coding	6	30644166	30655672	58	trait	ElasticNet		0.0806656	0.00231438	6:28917832-6:29737971	-1.51	0.00125	0
6:28917608-6:29737971	ENSG00000236603		RANP1	Lung	gtex	pseudogene	6	30453717	30454367	58	trait	ElasticNet		0.0915632	7.3661e-09	6:28917832-6:29737971	0.251	0.0012	0
6:28917608-6:29737971	ENSG00000204592		HLA-E	Lung	gtex	protein_coding	6	30457244	30461982	58	trait	ElasticNet		0.150885	3.31121e-14	6:28917832-6:29737971	-4.28	0.00117	0
6:28917608-6:29737971	ENSG00000204574		ABCF1	Lung	gtex	protein_coding	6	30539153	30564956	58	trait	ElasticNet		0.189654	5.70511e-12	6:28917832-6:29737971	1.45	0.00102	0
6:28917608-6:29737971	ENSG00000197062.7		RP5-874C20.3	Lung	gtex	pseudogene	6	28231243	28231243	58	trait	ElasticNet		0.332647	2.32415e-27	6:28917832-6:29737971	-2.76	0.000977	0
6:28917608-6:29737971	ENSG00000204657		OR2H2	Lung	gtex	protein_coding	6	29555683	29556745	58	trait	ElasticNet		0.207543	2.25264e-10	6:28917832-6:29737971	-0.251	0.00096	0
6:28917608-6:29737971	ENSG00000230521		HCG4P7	Lung	gtex	pseudogene	6	29855071	29856045	58	trait	ElasticNet		0.440461	5.84973e-44	6:28917832-6:29737971	1.58	0.000949	0
6:28917608-6:29737971	ENSG00000137337		MDC1	Lung	gtex	protein_coding	6	30667584	30685666	58	trait	ElasticNet		0.0338793	0.0390575	6:28917832-6:29737971	-4.27	0.000934	0
6:28917608-6:29737971	ENSG00000137312		FLOT1	Lung	gtex	protein_coding	6	30695486	30710510	58	trait	ElasticNet		0.232159	1.12903e-21	6:28917832-6:29737971	1.11	0.000795	0
6:28917608-6:29737971	ENSG00000197279		ZNF165	Lung	gtex	protein_coding	6	28048753	28057341	58	trait	ElasticNet		0.126538	0.00126116	6:28917832-6:29737971	-1.89	0.000795	0
6:28917608-6:29737971	ENSG00000204709		C6orf100	Lung	gtex	protein_coding	6	28911654	28912314	58	trait	ElasticNet		0.0918283	8.44129e-07	6:28917832-6:29737971	1.1	0.000786	0
6:28917608-6:29737971	ENSG00000230795		HLA-K	Lung	gtex	pseudogene	6	29894236	29897009	58	trait	ElasticNet		0.494037	1.8623e-48	6:28917832-6:29737971	-1.25	0.000764	0
6:28917608-6:29737971	ENSG00000206341		HLA-H	Lung	gtex	pseudogene	6	29855350	29858259	58	trait	ElasticNet		0.296364	9.24388e-22	6:28917832-6:29737971	1.44	0.000728	0
6:28917608-6:29737971	ENSG00000219891.2		ZSCAN12P1	Lung	gtex	pseudogene	6	28195476	28195476	58	trait	ElasticNet		0.155176	7.05114e-07	6:28917832-6:29737971	1.87	0.000659	0
6:28917608-6:29737971	ENSG00000229390		MICD	Lung	gtex	pseudogene	6	29938578	29940241	58	trait	ElasticNet		0.103307	2.91461e-09	6:28917832-6:29737971	1.04	0.000655	0
6:28917608-6:29737971	ENSG00000206503		HLA-A	Lung	gtex	protein_coding	6	29909037	29913661	58	trait	ElasticNet		0.188651	1.65631e-18	6:28917832-6:29737971	-1.53	0.000652	0
6:28917608-6:29737971	ENSG00000204560		DHX16	Lung	gtex	protein_coding	6	30620896	30640814	58	trait	ElasticNet		0.0256432	0.00614899	6:28917832-6:29737971	-0.804	0.000642	0
6:28917608-6:29737971	ENSG00000243753		HLA-L	Lung	gtex	pseudogene	6	30227361	30260791	58	trait	ElasticNet		0.31336	1.11148e-27	6:28917832-6:29737971	1.75	0.000637	0
6:28917608-6:29737971	ENSG00000204564		C6orf136	Lung	gtex	protein_coding	6	30614816	30620987	58	trait	ElasticNet		0.14788	2.89709e-10	6:28917832-6:29737971	2.15	0.000626	0
6:28917608-6:29737971	ENSG00000204618		RNF39	Lung	gtex	protein_coding	6	30038043	30043664	58	trait	ElasticNet		0.310801	1.11528e-12	6:28917832-6:29737971	2.2	0.000591	0
6:28917608-6:29737971	ENSG00000233265.1		MICF	Lung	gtex	pseudogene	6	29970928	29970928	58	trait	ElasticNet		0.361713	6.05752e-35	6:28917832-6:29737971	0.928	0.000579	0
6:28917608-6:29737971	ENSG00000204642		HLA-F	Lung	gtex	protein_coding	6	29690552	29706305	58	trait	ElasticNet		0.0332741	0.000233476	6:28917832-6:29737971	2.43	0.000536	0
6:28917608-6:29737971	ENSG00000235290		HLA-W	Lung	gtex	pseudogene	6	29924373	29926347	58	trait	ElasticNet		0.0860811	2.80801e-08	6:28917832-6:29737971	-2.08	0.00053	0
6:28917608-6:29737971	ENSG00000235963		MCCD1P1	Lung	gtex	pseudogene	6	29875560	29876422	58	trait	ElasticNet		0.133107	3.93963e-08	6:28917832-6:29737971	1.67	0.000512	0
6:28917608-6:29737971	ENSG00000187987		ZSCAN23	Lung	gtex	protein_coding	6	28399707	28411279	58	trait	ElasticNet		0.331808	3.97558e-29	6:28917832-6:29737971	0.136	0.00049	0
6:28917608-6:29737971	ENSG00000229068		TMPOP1	Lung	gtex	pseudogene	6	30434229	30435771	58	trait	ElasticNet		0.0669634	0.0408102	6:28917832-6:29737971	2.26	0.000416	0
6:28917608-6:29737971	ENSG00000220721.1		OR1F12	Lung	gtex	pseudogene	6	2.80258e+07	2.80258e+07	58	trait	ElasticNet		0.243431	0.00994851	6:28917832-6:29737971	-0.968	0.000386	0
6:28917608-6:29737971	ENSG00000238024		DDX39BP2	Lung	gtex	pseudogene	6	29960986	29961382	58	trait	ElasticNet		0.05739	0.000139809	6:28917832-6:29737971	-1.56	0.000354	0
6:28917608-6:29737971	ENSG00000204704		OR2W1	Lung	gtex	protein_coding	6	29011990	29013017	58	trait	ElasticNet		0.0553341	0.0392893	6:28917832-6:29737971	-1.86	0.000343	0
6:28917608-6:29737971	ENSG00000204655		MOG	Lung	gtex	protein_coding	6	29624758	29640149	58	trait	ElasticNet		0.119338	1.28633e-07	6:28917832-6:29737971	-3.14	0.000331	0
6:28917608-6:29737971	ENSG00000198315		ZKSCAN8	Lung	gtex	protein_coding	6	28109688	28127250	58	trait	ElasticNet		0.0774382	0.022693	6:28917832-6:29737971	-1.4	0.00033	0
6:28917608-6:29737971	ENSG00000235570.1		LINC00533	Lung	gtex	lincRNA	6	28486822	28486822	58	trait	ElasticNet		0.00914547	0.00771971	6:28917832-6:29737971	-2.43	0.000325	0
6:28917608-6:29737971	ENSG00000204625		HCG9	Lung	gtex	lincRNA	6	29942889	29946183	58	trait	ElasticNet		0.0465837	0.000210362	6:28917832-6:29737971	-1.79	0.000312	0
6:28917608-6:29737971	ENSG00000239257		RPL23AP1	Lung	gtex	pseudogene	6	29694446	29694916	58	trait	ElasticNet		0.417683	4.78211e-38	6:28917832-6:29737971	-1.49	0.000306	0
6:28917608-6:29737971	ENSG00000204687		MAS1L	Lung	gtex	protein_coding	6	29454474	29455738	58	trait	ElasticNet		0.0628888	0.00553522	6:28917832-6:29737971	0.621	0.000305	0
6:28917608-6:29737971	ENSG00000232040		SCAND3	Lung	gtex	protein_coding	6	28539407	28583989	58	trait	ElasticNet		0.191583	0.000193513	6:28917832-6:29737971	-1.36	0.000292	0
6:28917608-6:29737971	ENSG00000204632		HLA-G	Lung	gtex	protein_coding	6	29794744	29798902	58	trait	ElasticNet		0.147088	6.10095e-11	6:28917832-6:29737971	1.47	0.000279	0
6:28917608-6:29737971	ENSG00000272236		XXbac-BPG170G13.32	Lung	gtex	lincRNA	6	29719742	29719984	58	trait	ElasticNet		0.065639	9.31459e-08	6:28917832-6:29737971	1.3	0.000275	0
6:28917608-6:29737971	ENSG00000225595.2		XXbac-BPG308K3.6	Lung	gtex	lincRNA	6	28817723	28817723	58	trait	ElasticNet		0.0897874	4.38209e-09	6:28917832-6:29737971	1.79	0.000271	0
6:28917608-6:29737971	ENSG00000204644		ZFP57	Lung	gtex	protein_coding	6	29640169	29648887	58	trait	ElasticNet		0.510659	3.71411e-51	6:28917832-6:29737971	-2.57	0.000269	0
6:28917608-6:29737971	ENSG00000231130		HLA-T	Lung	gtex	pseudogene	6	29864431	29865563	58	trait	ElasticNet		0.11144	9.23568e-07	6:28917832-6:29737971	1.31	0.000264	0
6:28917608-6:29737971	ENSG00000226314		ZNF192P1	Lung	gtex	pseudogene	6	28129559	28137372	58	trait	ElasticNet		0.0754538	2.78368e-08	6:28917832-6:29737971	-1.73	0.000263	0
6:28917608-6:29737971	ENSG00000233892		PAIP1P1	Lung	gtex	pseudogene	6	30154575	30156391	58	trait	ElasticNet		0.149878	0.000530905	6:28917832-6:29737971	0.457	0.00026	0
6:28917608-6:29737971	ENSG00000204695		OR14J1	Lung	gtex	protein_coding	6	29274403	29275519	58	trait	ElasticNet		0.110127	1.45687e-05	6:28917832-6:29737971	0.0894	0.000259	0
6:28917608-6:29737971	ENSG00000189134		NKAPL	Lung	gtex	protein_coding	6	28227098	28228736	58	trait	ElasticNet		0.0491359	0.000103355	6:28917832-6:29737971	0.944	0.000259	0
6:28917608-6:29737971	ENSG00000176933.4		TOB2P1	Lung	gtex	pseudogene	6	28222980	28222980	58	trait	ElasticNet		-0.00014562	0.013607	6:28917832-6:29737971	0.722	0.000258	0
6:28917608-6:29737971	ENSG00000189298		ZKSCAN3	Lung	gtex	protein_coding	6	28317691	28336947	58	trait	ElasticNet		0.153771	0.00894217	6:28917832-6:29737971	-1.25	0.000257	0
6:28917608-6:29737971	ENSG00000137331		IER3	Lung	gtex	protein_coding	6	30710976	30712331	58	trait	ElasticNet		0.0514198	0.260077	6:28917832-6:29737971	-2.02	0.000256	0
6:28917608-6:29737971	ENSG00000204713		TRIM27	Lung	gtex	protein_coding	6	28870779	28891766	58	trait	ElasticNet		0.107713	2.61313e-08	6:28917832-6:29737971	-1.04	0.000232	0
6:28917608-6:29737971	ENSG00000227206		XXbac-BCX196D17.5	Lung	gtex	lincRNA	6	29091987	29096685	58	trait	ElasticNet		0.0531098	0.00450217	6:28917832-6:29737971	0.211	0.00023	0
6:28917608-6:29737971	ENSG00000237988		OR2I1P	Lung	gtex	pseudogene	6	29520996	29521943	58	trait	ElasticNet		0.0546239	0.036918	6:28917832-6:29737971	0.173	0.000228	0
6:28917608-6:29737971	ENSG00000224312		MCCD1P2	Lung	gtex	pseudogene	6	29962214	29963091	58	trait	ElasticNet		0.327416	4.00998e-18	6:28917832-6:29737971	-1.21	0.000227	0
6:28917608-6:29737971	ENSG00000204590		GNL1	Lung	gtex	protein_coding	6	30509154	30524951	58	trait	ElasticNet		0.0780113	0.0787837	6:28917832-6:29737971	1.9	0.000226	0
6:28917608-6:29737971	ENSG00000197935		ZNF311	Lung	gtex	protein_coding	6	28962562	28973093	58	trait	ElasticNet		0.033783	0.0234344	6:28917832-6:29737971	1.39	0.000224	0
6:28917608-6:29737971	ENSG00000204619		PPP1R11	Lung	gtex	protein_coding	6	30034486	30038110	58	trait	ElasticNet		0.121015	1.93887e-05	6:28917832-6:29737971	-0.067	0.00022	0
6:28917608-6:29737971	ENSG00000204568		MRPS18B	Lung	gtex	protein_coding	6	30585486	30594172	58	trait	ElasticNet		0.0617947	0.00504649	6:28917832-6:29737971	-2.41	0.000219	0
6:28917608-6:29737971	ENSG00000066379		ZNRD1	Lung	gtex	protein_coding	6	30026676	30032686	58	trait	ElasticNet		0.0639598	1.40136e-07	6:28917832-6:29737971	0.529	0.000218	0
6:28917608-6:29737971	ENSG00000204576		PRR3	Lung	gtex	protein_coding	6	30524663	30531500	58	trait	ElasticNet		0.1693	0.23059	6:28917832-6:29737971	-2.15	0.000213	0
6:28917608-6:29737971	ENSG00000235821.1		IFITM4P	Lung	gtex	pseudogene	6	29719521	29719521	58	trait	ElasticNet		0.28681	5.32839e-24	6:28917832-6:29737971	1.67	0.000207	0
6:28917608-6:29737971	ENSG00000232757		ETF1P1	Lung	gtex	pseudogene	6	29999490	30000780	58	trait	ElasticNet		0.121309	0.112201	6:28917832-6:29737971	1.03	0.000202	0
6:28917608-6:29737971	ENSG00000137338		PGBD1	Lung	gtex	protein_coding	6	28249314	28270326	58	trait	ElasticNet		0.0555575	0.0053385	6:28917832-6:29737971	-0.294	0.000194	0
6:28917608-6:29737971	ENSG00000204701		OR2J3	Lung	gtex	protein_coding	6	29079668	29080603	58	trait	ElasticNet		0.0248788	0.141603	6:28917832-6:29737971	-0.434	0.000189	0
6:28917608-6:29737971	NULL.MODEL		NULL	Lung		NULL	6			58	trait					6:28917832-6:29737971	0	2.7e-09	0
6:29737971-6:30798168	ENSG00000204392		LSM2	Lung	gtex	protein_coding	6	31765173	31774761	85	trait	ElasticNet		0.0862368	4.51855e-06	6:29737971-6:30798168	-6.3	0.723	1
6:29737971-6:30798168	ENSG00000204701		OR2J3	Lung	gtex	protein_coding	6	29079668	29080603	85	trait	ElasticNet		0.0248788	0.141603	6:29737971-6:30798168	5.27	0.513	1
6:29737971-6:30798168	ENSG00000204613		TRIM10	Lung	gtex	protein_coding	6	30119722	30128711	85	trait	ElasticNet		0.0409862	0.00114901	6:29737971-6:30798168	6.51	0.288	1
6:29737971-6:30798168	ENSG00000204622.6		HLA-J	Lung	gtex	pseudogene	6	30341149	30341149	85	trait	ElasticNet		0.19624	1.23144e-15	6:29737971-6:30798168	6.97	0.211	1
6:29737971-6:30798168	ENSG00000176998		HCG4	Lung	cmc	unprocessed_pseudogene	6	29758807	29760850	85	trait	enet		0.424026	4.29778e-56	6:29737971-6:30798168	5.13	0.114	1
6:29737971-6:30798168	ENSG00000204618		RNF39	Lung	gtex	protein_coding	6	30038043	30043664	85	trait	ElasticNet		0.0517425	1.18216e-05	6:29737971-6:30798168	2.75	0.0826	1
6:29737971-6:30798168	ENSG00000204438		GPANK1	Lung	gtex	protein_coding	6	31629006	31634060	85	trait	ElasticNet		0.00871473	0.0265699	6:29737971-6:30798168	-4.91	0.0755	1
6:29737971-6:30798168	ENSG00000235238		SUMO2P1	Lung	gtex	pseudogene	6	29603837	29604120	85	trait	ElasticNet		0.00929072	0.0247073	6:29737971-6:30798168	-5.02	0.0732	1
6:29737971-6:30798168	ENSG00000204516		MICB	Lung	gtex	protein_coding	6	31462658	31478901	85	trait	ElasticNet		0.307148	6.08818e-27	6:29737971-6:30798168	3.86	0.0673	1
6:29737971-6:30798168	ENSG00000227206		XXbac-BCX196D17.5	Lung	gtex	lincRNA	6	29091987	29096685	85	trait	ElasticNet		0.0531098	0.00450217	6:29737971-6:30798168	4.77	0.0573	1
6:29737971-6:30798168	ENSG00000261548		HLA-P	Lung	gtex	pseudogene	6	29768192	29770202	85	trait	ElasticNet		0.268735	1.35062e-11	6:29737971-6:30798168	-3.21	0.0552	1
6:29737971-6:30798168	ENSG00000204560		DHX16	Lung	gtex	protein_coding	6	30620896	30640814	85	trait	ElasticNet		0.0256432	0.00614899	6:29737971-6:30798168	-3.51	0.0545	1
6:29737971-6:30798168	ENSG00000213719		CLIC1	Lung	gtex	protein_coding	6	31698358	31707540	85	trait	ElasticNet		0.0294202	0.0011582	6:29737971-6:30798168	3.03	0.0495	1
6:29737971-6:30798168	ENSG00000204482		LST1	Lung	gtex	protein_coding	6	31553901	31556686	85	trait	ElasticNet		0.116104	0.0193821	6:29737971-6:30798168	-2.07	0.045	1
6:29737971-6:30798168	ENSG00000228789		HCG22	Lung	gtex	lincRNA	6	31021227	31027667	85	trait	ElasticNet		0.266928	5.43393e-25	6:29737971-6:30798168	4.01	0.0413	1
6:29737971-6:30798168	ENSG00000204632		HLA-G	Lung	gtex	protein_coding	6	29794744	29798902	85	trait	ElasticNet		0.147088	6.10095e-11	6:29737971-6:30798168	6.03	0.0378	1
6:29737971-6:30798168	ENSG00000204420		C6orf25	Lung	gtex	protein_coding	6	31686371	31694491	85	trait	ElasticNet		-0.0631757	0.360971	6:29737971-6:30798168	-4.45	0.0335	1
6:29737971-6:30798168	ENSG00000204394		VARS	Lung	gtex	protein_coding	6	31745295	31763730	85	trait	ElasticNet		0.106477	0.0368521	6:29737971-6:30798168	-4.51	0.0271	1
6:29737971-6:30798168	ENSG00000206344		HCG27	Lung	gtex	protein_coding	6	31165537	31171745	85	trait	ElasticNet		0.29334	7.25569e-26	6:29737971-6:30798168	4.96	0.0226	0
6:29737971-6:30798168	ENSG00000204564		C6orf136	Lung	gtex	protein_coding	6	30614816	30620987	85	trait	ElasticNet		0.14788	2.89709e-10	6:29737971-6:30798168	2	0.0186	0
6:29737971-6:30798168	ENSG00000225864		HCG4P11	Lung	gtex	pseudogene	6	29690758	29691748	85	trait	ElasticNet		0.0495893	0.132069	6:29737971-6:30798168	2.37	0.0185	0
6:29737971-6:30798168	ENSG00000137337		MDC1	Lung	gtex	protein_coding	6	30667584	30685666	85	trait	ElasticNet		0.0338793	0.0390575	6:29737971-6:30798168	-4.99	0.0169	0
6:29737971-6:30798168	ENSG00000204396		VWA7	Lung	gtex	protein_coding	6	31733367	31745108	85	trait	ElasticNet		0.270438	9.6347e-32	6:29737971-6:30798168	-3.65	0.0145	0
6:29737971-6:30798168	ENSG00000204539		CDSN	Lung	gtex	protein_coding	6	31082867	31088223	85	trait	ElasticNet		0.166429	8.22416e-13	6:29737971-6:30798168	4.79	0.0119	0
6:29737971-6:30798168	ENSG00000240053		LY6G5B	Lung	gtex	protein_coding	6	31637944	31641553	85	trait	ElasticNet		0.227013	6.93832e-21	6:29737971-6:30798168	-4.19	0.00988	0
6:29737971-6:30798168	ENSG00000228022.1		HCG20	Lung	gtex	lincRNA	6	30757188	30757188	85	trait	ElasticNet		0.0806242	1.5563e-07	6:29737971-6:30798168	2.09	0.00904	0
6:29737971-6:30798168	ENSG00000204614		TRIM40	Lung	gtex	protein_coding	6	30103885	30116512	85	trait	ElasticNet		0.505682	1.75483e-30	6:29737971-6:30798168	4.12	0.00785	0
6:29737971-6:30798168	ENSG00000204444		APOM	Lung	gtex	protein_coding	6	31620193	31625987	85	trait	ElasticNet		0.227601	0.0129819	6:29737971-6:30798168	-3.63	0.00725	0
6:29737971-6:30798168	ENSG00000168631		DPCR1	Lung	gtex	protein_coding	6	30908749	30921998	85	trait	ElasticNet		0.142595	4.29499e-10	6:29737971-6:30798168	2.74	0.00692	0
6:29737971-6:30798168	ENSG00000229068		TMPOP1	Lung	gtex	pseudogene	6	30434229	30435771	85	trait	ElasticNet		0.0669634	0.0408102	6:29737971-6:30798168	5.37	0.00567	0
6:29737971-6:30798168	ENSG00000231130		HLA-T	Lung	gtex	pseudogene	6	29864431	29865563	85	trait	ElasticNet		0.11144	9.23568e-07	6:29737971-6:30798168	4.21	0.00563	0
6:29737971-6:30798168	ENSG00000204568		MRPS18B	Lung	gtex	protein_coding	6	30585486	30594172	85	trait	ElasticNet		0.0617947	0.00504649	6:29737971-6:30798168	-3.29	0.00522	0
6:29737971-6:30798168	ENSG00000204463		BAG6	Lung	gtex	protein_coding	6	31606805	31620482	85	trait	ElasticNet		0.438142	2.09369e-40	6:29737971-6:30798168	2.72	0.00483	0
6:29737971-6:30798168	ENSG00000224312		MCCD1P2	Lung	gtex	pseudogene	6	29962214	29963091	85	trait	ElasticNet		0.327416	4.00998e-18	6:29737971-6:30798168	-2.29	0.00469	0
6:29737971-6:30798168	ENSG00000239257		RPL23AP1	Lung	gtex	pseudogene	6	29694446	29694916	85	trait	ElasticNet		0.417683	4.78211e-38	6:29737971-6:30798168	-1.25	0.00418	0
6:29737971-6:30798168	ENSG00000137310		TCF19	Lung	gtex	protein_coding	6	31126319	31134936	85	trait	ElasticNet		0.0330337	0.000167678	6:29737971-6:30798168	1.95	0.0037	0
6:29737971-6:30798168	ENSG00000176998.3		HCG4	Lung	gtex	pseudogene	6	2.97658e+07	2.97658e+07	85	trait	ElasticNet		0.446608	4.5096e-40	6:29737971-6:30798168	2.78	0.00367	0
6:29737971-6:30798168	ENSG00000066379		ZNRD1	Lung	gtex	protein_coding	6	30026676	30032686	85	trait	ElasticNet		0.0639598	1.40136e-07	6:29737971-6:30798168	2.44	0.00367	0
6:29737971-6:30798168	ENSG00000238024		DDX39BP2	Lung	gtex	pseudogene	6	29960986	29961382	85	trait	ElasticNet		0.05739	0.000139809	6:29737971-6:30798168	-1.55	0.00364	0
6:29737971-6:30798168	ENSG00000204574		ABCF1	Lung	gtex	protein_coding	6	30539153	30564956	85	trait	ElasticNet		0.015571	0.145902	6:29737971-6:30798168	-0.974	0.0035	0
6:29737971-6:30798168	ENSG00000230795		HLA-K	Lung	gtex	pseudogene	6	29894236	29897009	85	trait	ElasticNet		0.494037	1.8623e-48	6:29737971-6:30798168	-0.156	0.00336	0
6:29737971-6:30798168	ENSG00000204498		NFKBIL1	Lung	gtex	protein_coding	6	31514647	31526606	85	trait	ElasticNet		0.0414395	0.00231064	6:29737971-6:30798168	-3.61	0.00305	0
6:29737971-6:30798168	ENSG00000204592		HLA-E	Lung	gtex	protein_coding	6	30457244	30461982	85	trait	ElasticNet		0.150885	3.31121e-14	6:29737971-6:30798168	-3.11	0.00265	0
6:29737971-6:30798168	ENSG00000256166.1		XXbac-BPG248L24.13	Lung	gtex	lincRNA	6	31245887	31245887	85	trait	ElasticNet		0.203126	2.39017e-19	6:29737971-6:30798168	3.75	0.0024	0
6:29737971-6:30798168	ENSG00000204610		TRIM15	Lung	gtex	protein_coding	6	30130993	30140473	85	trait	ElasticNet		0.0225702	0.163083	6:29737971-6:30798168	3.22	0.00239	0
6:29737971-6:30798168	ENSG00000235290		HLA-W	Lung	gtex	pseudogene	6	29924373	29926347	85	trait	ElasticNet		0.0860811	2.80801e-08	6:29737971-6:30798168	2.03	0.00205	0
6:29737971-6:30798168	ENSG00000204427		ABHD16A	Lung	gtex	protein_coding	6	31654726	31671221	85	trait	ElasticNet		0.0417487	0.0171001	6:29737971-6:30798168	3.69	0.002	0
6:29737971-6:30798168	ENSG00000204619		PPP1R11	Lung	gtex	protein_coding	6	30034486	30038110	85	trait	ElasticNet		0.210238	5.1548e-06	6:29737971-6:30798168	2.49	0.00199	0
6:29737971-6:30798168	ENSG00000204439		C6orf47	Lung	gtex	protein_coding	6	31626075	31628549	85	trait	ElasticNet		0.0327895	0.011052	6:29737971-6:30798168	1.98	0.00187	0
6:29737971-6:30798168	ENSG00000204472		AIF1	Lung	gtex	protein_coding	6	31582961	31584798	85	trait	ElasticNet		0.0513326	0.0286517	6:29737971-6:30798168	-4.16	0.00183	0
6:29737971-6:30798168	ENSG00000230521		HCG4P7	Lung	gtex	pseudogene	6	29855071	29856045	85	trait	ElasticNet		0.440461	5.84973e-44	6:29737971-6:30798168	-1.41	0.00171	0
6:29737971-6:30798168	ENSG00000137411		VARS2	Lung	gtex	protein_coding	6	30876019	30894236	85	trait	ElasticNet		0.459631	1.62607e-45	6:29737971-6:30798168	3.12	0.00165	0
6:29737971-6:30798168	ENSG00000206341		HLA-H	Lung	gtex	pseudogene	6	29855350	29858259	85	trait	ElasticNet		0.296364	9.24388e-22	6:29737971-6:30798168	2.21	0.00154	0
6:29737971-6:30798168	ENSG00000227262.3		HCG4B	Lung	gtex	pseudogene	6	29829994	29829994	85	trait	ElasticNet		0.0663358	2.41832e-08	6:29737971-6:30798168	-0.757	0.00145	0
6:29737971-6:30798168	ENSG00000237669		HCG4P3	Lung	gtex	pseudogene	6	29973898	29974893	85	trait	ElasticNet		0.269315	4.7704e-18	6:29737971-6:30798168	-2.44	0.00137	0
6:29737971-6:30798168	ENSG00000204700		OR2J2	Lung	gtex	protein_coding	6	29141311	29142351	85	trait	ElasticNet		0.0445393	0.0416011	6:29737971-6:30798168	0.297	0.00132	0
6:29737971-6:30798168	ENSG00000270604		HCG17	Lung	gtex	lincRNA	6	30201816	30293911	85	trait	ElasticNet		0.0682206	2.62578e-06	6:29737971-6:30798168	-0.867	0.00131	0
6:29737971-6:30798168	ENSG00000204469		PRRC2A	Lung	gtex	protein_coding	6	31588497	31605548	85	trait	ElasticNet		0.0577319	7.75973e-06	6:29737971-6:30798168	-1.61	0.00119	0
6:29737971-6:30798168	ENSG00000233265.1		MICF	Lung	gtex	pseudogene	6	29970928	29970928	85	trait	ElasticNet		0.361713	6.05752e-35	6:29737971-6:30798168	0.472	0.00116	0
6:29737971-6:30798168	ENSG00000228432		DHFRP2	Lung	gtex	pseudogene	6	31334129	31334675	85	trait	ElasticNet		0.0166223	0.0356485	6:29737971-6:30798168	2.14	0.00106	0
6:29737971-6:30798168	ENSG00000137343		ATAT1	Lung	gtex	protein_coding	6	30594619	30614600	85	trait	ElasticNet		0.0255634	0.0658935	6:29737971-6:30798168	1.71	0.00106	0
6:29737971-6:30798168	ENSG00000230174		XXbac-BPG181B23.4	Lung	gtex	lincRNA	6	31409444	31414750	85	trait	ElasticNet		0.0875337	0.000212292	6:29737971-6:30798168	-2.28	0.00105	0
6:29737971-6:30798168	ENSG00000272236		XXbac-BPG170G13.32	Lung	gtex	lincRNA	6	29719742	29719984	85	trait	ElasticNet		0.065639	9.31459e-08	6:29737971-6:30798168	2.99	0.00105	0
6:29737971-6:30798168	ENSG00000137331		IER3	Lung	gtex	protein_coding	6	30710976	30712331	85	trait	ElasticNet		0.034308	0.000101222	6:29737971-6:30798168	1.18	0.00103	0
6:29737971-6:30798168	ENSG00000213900		RPS17P1	Lung	gtex	pseudogene	6	29457048	29457453	85	trait	ElasticNet		0.0308642	0.00719355	6:29737971-6:30798168	0.922	0.00103	0
6:29737971-6:30798168	ENSG00000204655		MOG	Lung	gtex	protein_coding	6	29624758	29640149	85	trait	ElasticNet		0.119338	1.28633e-07	6:29737971-6:30798168	0.517	0.000995	0
6:29737971-6:30798168	ENSG00000224936		SUCLA2P1	Lung	gtex	pseudogene	6	30436659	30438028	85	trait	ElasticNet		5.31072e-05	0.0818693	6:29737971-6:30798168	4.19	0.000988	0
6:29737971-6:30798168	ENSG00000241370		RPP21	Lung	gtex	protein_coding	6	30312908	30314661	85	trait	ElasticNet		0.117418	7.1366e-05	6:29737971-6:30798168	1.72	0.00098	0
6:29737971-6:30798168	ENSG00000204687		MAS1L	Lung	gtex	protein_coding	6	29454474	29455738	85	trait	ElasticNet		0.0628888	0.00553522	6:29737971-6:30798168	2.27	0.000979	0
6:29737971-6:30798168	ENSG00000228078		HLA-U	Lung	gtex	pseudogene	6	29901878	29902063	85	trait	ElasticNet		0.204319	3.80588e-14	6:29737971-6:30798168	0.472	0.000949	0
6:29737971-6:30798168	ENSG00000227766		HCG4P5	Lung	gtex	pseudogene	6	29909852	29910844	85	trait	ElasticNet		0.178677	3.79426e-14	6:29737971-6:30798168	0.862	0.000907	0
6:29737971-6:30798168	ENSG00000272221.1		XXbac-BPG181B23.7	Lung	gtex	lincRNA	6	31360433	31360433	85	trait	ElasticNet		0.59454	6.7768e-65	6:29737971-6:30798168	2.73	0.0009	0
6:29737971-6:30798168	ENSG00000230598		OR2H4P	Lung	gtex	pseudogene	6	29183013	29183956	85	trait	ElasticNet		0.20265	7.9661e-09	6:29737971-6:30798168	-1.66	0.000843	0
6:29737971-6:30798168	ENSG00000204657		OR2H2	Lung	gtex	protein_coding	6	29555683	29556745	85	trait	ElasticNet		0.207543	2.25264e-10	6:29737971-6:30798168	-3.68	0.000813	0
6:29737971-6:30798168	ENSG00000204644		ZFP57	Lung	gtex	protein_coding	6	29640169	29648887	85	trait	ElasticNet		0.510659	3.71411e-51	6:29737971-6:30798168	0.903	0.000771	0
6:29737971-6:30798168	ENSG00000213880		RPL7AP7	Lung	gtex	pseudogene	6	29770972	29771768	85	trait	ElasticNet		0.0637365	0.111126	6:29737971-6:30798168	-0.385	0.000759	0
6:29737971-6:30798168	ENSG00000261272		MUC22	Lung	gtex	protein_coding	6	30978251	31003179	85	trait	ElasticNet		0.380674	3.3846e-29	6:29737971-6:30798168	0.775	0.000756	0
6:29737971-6:30798168	ENSG00000196260		SFTA2	Lung	gtex	protein_coding	6	30899130	30899952	85	trait	ElasticNet		0.239308	1.43826e-18	6:29737971-6:30798168	-0.311	0.00072	0
6:29737971-6:30798168	ENSG00000271821		XXbac-BPG299F13.14	Lung	gtex	lincRNA	6	31167942	31169695	85	trait	ElasticNet		0.0649875	1.94428e-07	6:29737971-6:30798168	-0.995	0.00071	0
6:29737971-6:30798168	ENSG00000146112		PPP1R18	Lung	gtex	protein_coding	6	30644166	30655672	85	trait	ElasticNet		0.0652866	0.000455813	6:29737971-6:30798168	1.78	0.0007	0
6:29737971-6:30798168	ENSG00000197935		ZNF311	Lung	gtex	protein_coding	6	28962562	28973093	85	trait	ElasticNet		0.033783	0.0234344	6:29737971-6:30798168	-1.69	0.000675	0
6:29737971-6:30798168	ENSG00000204424		LY6G6F	Lung	gtex	protein_coding	6	31674640	31685581	85	trait	ElasticNet		0.00341659	0.0412362	6:29737971-6:30798168	-2.36	0.00066	0
6:29737971-6:30798168	ENSG00000137312		FLOT1	Lung	gtex	protein_coding	6	30695486	30710510	85	trait	ElasticNet		0.152273	2.69594e-11	6:29737971-6:30798168	-2.96	0.000658	0
6:29737971-6:30798168	ENSG00000204642		HLA-F	Lung	gtex	protein_coding	6	29690552	29706305	85	trait	ElasticNet		0.0332741	0.000233476	6:29737971-6:30798168	0.244	0.000644	0
6:29737971-6:30798168	ENSG00000181126.9		HLA-V	Lung	gtex	pseudogene	6	2.99321e+07	2.99321e+07	85	trait	ElasticNet		0.243654	3.82559e-25	6:29737971-6:30798168	1.06	0.00063	0
6:29737971-6:30798168	ENSG00000204713		TRIM27	Lung	gtex	protein_coding	6	28870779	28891766	85	trait	ElasticNet		0.107713	2.61313e-08	6:29737971-6:30798168	0.263	0.000624	0
6:29737971-6:30798168	ENSG00000236603		RANP1	Lung	gtex	pseudogene	6	30453717	30454367	85	trait	ElasticNet		0.0960963	0.00623019	6:29737971-6:30798168	-1.15	0.000589	0
6:29737971-6:30798168	ENSG00000225595.2		XXbac-BPG308K3.6	Lung	gtex	lincRNA	6	28817723	28817723	85	trait	ElasticNet		0.0897874	4.38209e-09	6:29737971-6:30798168	1.27	0.000576	0
6:29737971-6:30798168	ENSG00000206503		HLA-A	Lung	gtex	protein_coding	6	29909037	29913661	85	trait	ElasticNet		0.188651	1.65631e-18	6:29737971-6:30798168	1.04	0.000567	0
6:29737971-6:30798168	ENSG00000204616		TRIM31	Lung	gtex	protein_coding	6	30070674	30080883	85	trait	ElasticNet		0.0473151	3.57154e-05	6:29737971-6:30798168	3.11	0.000528	0
6:29737971-6:30798168	ENSG00000233916		ZDHHC20P1	Lung	gtex	pseudogene	6	29675902	29676324	85	trait	ElasticNet		0.0409616	0.0427404	6:29737971-6:30798168	-1.76	0.000515	0
6:29737971-6:30798168	ENSG00000213760		ATP6V1G2	Lung	gtex	protein_coding	6	31512239	31516204	85	trait	ElasticNet		0.327292	6.693e-15	6:29737971-6:30798168	1.07	0.000506	0
6:29737971-6:30798168	ENSG00000228415		PTMAP1	Lung	gtex	pseudogene	6	30601409	30601675	85	trait	ElasticNet		0.0329152	0.00234808	6:29737971-6:30798168	-3.17	0.000505	0
6:29737971-6:30798168	ENSG00000229390		MICD	Lung	gtex	pseudogene	6	29938578	29940241	85	trait	ElasticNet		0.103307	2.91461e-09	6:29737971-6:30798168	0.796	0.000478	0
6:29737971-6:30798168	ENSG00000204590		GNL1	Lung	gtex	protein_coding	6	30509154	30524951	85	trait	ElasticNet		0.0780113	0.0787837	6:29737971-6:30798168	0.561	0.000476	0
6:29737971-6:30798168	ENSG00000243753		HLA-L	Lung	gtex	pseudogene	6	30227361	30260791	85	trait	ElasticNet		0.31336	1.11148e-27	6:29737971-6:30798168	1.13	0.00047	0
6:29737971-6:30798168	ENSG00000235963		MCCD1P1	Lung	gtex	pseudogene	6	29875560	29876422	85	trait	ElasticNet		0.133107	3.93963e-08	6:29737971-6:30798168	-1.03	0.000464	0
6:29737971-6:30798168	ENSG00000204538		PSORS1C2	Lung	gtex	protein_coding	6	31105313	31107127	85	trait	ElasticNet		0.49061	6.34859e-48	6:29737971-6:30798168	1.53	0.000462	0
6:29737971-6:30798168	ENSG00000226979		LTA	Lung	gtex	protein_coding	6	31539831	31542101	85	trait	ElasticNet		0.188803	1.02903e-09	6:29737971-6:30798168	-0.667	0.000443	0
6:29737971-6:30798168	ENSG00000233892		PAIP1P1	Lung	gtex	pseudogene	6	30154575	30156391	85	trait	ElasticNet		0.149878	0.000530905	6:29737971-6:30798168	0.179	0.000443	0
6:29737971-6:30798168	ENSG00000204625		HCG9	Lung	gtex	lincRNA	6	29942889	29946183	85	trait	ElasticNet		0.0465837	0.000210362	6:29737971-6:30798168	0.319	0.00044	0
6:29737971-6:30798168	ENSG00000204520		MICA	Lung	gtex	protein_coding	6	31371356	31383092	85	trait	ElasticNet		0.586537	1.48506e-54	6:29737971-6:30798168	1.19	0.000438	0
6:29737971-6:30798168	ENSG00000228727		SAPCD1	Lung	gtex	protein_coding	6	31707797	31732628	85	trait	ElasticNet		0.0458223	0.000357031	6:29737971-6:30798168	1.38	0.000438	0
6:29737971-6:30798168	ENSG00000204421		LY6G6C	Lung	gtex	protein_coding	6	31686425	31689622	85	trait	ElasticNet		0.0467476	0.0311531	6:29737971-6:30798168	2.81	0.000434	0
6:29737971-6:30798168	ENSG00000225851		HLA-S	Lung	gtex	pseudogene	6	31349851	31350065	85	trait	ElasticNet		0.433468	3.35921e-36	6:29737971-6:30798168	-2.33	0.000429	0
6:29737971-6:30798168	ENSG00000204576		PRR3	Lung	gtex	protein_coding	6	30524663	30531500	85	trait	ElasticNet		0.1693	0.23059	6:29737971-6:30798168	-2.41	0.000429	0
6:29737971-6:30798168	ENSG00000229274.1		XXbac-BPG13B8.10	Lung	gtex	lincRNA	6	30228879	30228879	85	trait	ElasticNet		0.0814816	0.00109505	6:29737971-6:30798168	-1.86	0.000415	0
6:29737971-6:30798168	ENSG00000204435		CSNK2B	Lung	gtex	protein_coding	6	31633013	31638120	85	trait	ElasticNet		0.0972803	0.00154871	6:29737971-6:30798168	-1.1	0.000414	0
6:29737971-6:30798168	ENSG00000204390		HSPA1L	Lung	gtex	protein_coding	6	31777396	31783437	85	trait	ElasticNet		0.0396627	0.0709372	6:29737971-6:30798168	-2.2	0.000393	0
6:29737971-6:30798168	ENSG00000204580		DDR1	Lung	gtex	protein_coding	6	30844198	30867933	85	trait	ElasticNet		0.087408	1.67036e-08	6:29737971-6:30798168	-2.2	0.000393	0
6:29737971-6:30798168	ENSG00000204540		PSORS1C1	Lung	gtex	protein_coding	6	31082527	31107869	85	trait	ElasticNet		0.640831	2.54874e-80	6:29737971-6:30798168	3.29	0.000393	0
6:29737971-6:30798168	ENSG00000198563		DDX39B	Lung	gtex	protein_coding	6	31497996	31510225	85	trait	ElasticNet		0.0979222	0.000514556	6:29737971-6:30798168	-0.812	0.00037	0
6:29737971-6:30798168	ENSG00000168787.4		OR12D2	Lung	gtex	protein_coding	6	29569955	29569955	85	trait	ElasticNet		0.0842006	0.00031172	6:29737971-6:30798168	-0.185	0.000369	0
6:29737971-6:30798168	ENSG00000231402		WASF5P	Lung	gtex	pseudogene	6	31255287	31256741	85	trait	ElasticNet		0.35967	2.66473e-18	6:29737971-6:30798168	0.919	0.000368	0
6:29737971-6:30798168	ENSG00000237923.1		XXbac-BPG27H4.8	Lung	gtex	lincRNA	6	30821187	30821187	85	trait	ElasticNet		0.290408	4.5783e-24	6:29737971-6:30798168	-0.467	0.000358	0
6:29737971-6:30798168	ENSG00000232757		ETF1P1	Lung	gtex	pseudogene	6	29999490	30000780	85	trait	ElasticNet		0.121309	0.112201	6:29737971-6:30798168	-0.096	0.000354	0
6:29737971-6:30798168	ENSG00000271581		XXbac-BPG248L24.12	Lung	gtex	pseudogene	6	31324424	31325414	85	trait	ElasticNet		0.293355	3.87021e-25	6:29737971-6:30798168	-0.153	0.000345	0
6:29737971-6:30798168	ENSG00000204599		TRIM39	Lung	gtex	protein_coding	6	30294256	30311506	85	trait	ElasticNet		0.043893	0.0455683	6:29737971-6:30798168	0.971	0.000328	0
6:29737971-6:30798168	ENSG00000234127		TRIM26	Lung	gtex	protein_coding	6	30152232	30181204	85	trait	ElasticNet		0.187408	4.98839e-09	6:29737971-6:30798168	-1.81	0.000326	0
6:29737971-6:30798168	ENSG00000237988		OR2I1P	Lung	gtex	pseudogene	6	29520996	29521943	85	trait	ElasticNet		0.0546239	0.036918	6:29737971-6:30798168	0.195	0.00032	0
6:29737971-6:30798168	ENSG00000204542		C6orf15	Lung	gtex	protein_coding	6	31079000	31080336	85	trait	ElasticNet		0.229256	5.22546e-07	6:29737971-6:30798168	0.749	0.000317	0
6:29737971-6:30798168	ENSG00000234745		HLA-B	Lung	gtex	protein_coding	6	31321649	31324965	85	trait	ElasticNet		0.0260678	0.00916682	6:29737971-6:30798168	1.09	0.000317	0
6:29737971-6:30798168	ENSG00000229142		HCG4P8	Lung	gtex	pseudogene	6	29795162	29796141	85	trait	ElasticNet		0.0906991	0.0077897	6:29737971-6:30798168	1.28	0.000314	0
6:29737971-6:30798168	ENSG00000204709		C6orf100	Lung	gtex	protein_coding	6	28911654	28912314	85	trait	ElasticNet		0.175867	9.34814e-07	6:29737971-6:30798168	-0.522	0.000309	0
6:29737971-6:30798168	ENSG00000204428		LY6G5C	Lung	gtex	protein_coding	6	31644461	31651817	85	trait	ElasticNet		0.227232	1.17806e-19	6:29737971-6:30798168	2.18	0.000305	0
6:29737971-6:30798168	ENSG00000204681		GABBR1	Lung	gtex	protein_coding	6	29523406	29601753	85	trait	ElasticNet		0.196261	7.79255e-06	6:29737971-6:30798168	1.87	0.000292	0
6:29737971-6:30798168	ENSG00000235821.1		IFITM4P	Lung	gtex	pseudogene	6	29719521	29719521	85	trait	ElasticNet		0.28681	5.32839e-24	6:29737971-6:30798168	0.809	0.000291	0
6:29737971-6:30798168	ENSG00000204695		OR14J1	Lung	gtex	protein_coding	6	29274403	29275519	85	trait	ElasticNet		0.110127	1.45687e-05	6:29737971-6:30798168	1.25	0.00029	0
6:29737971-6:30798168	ENSG00000204531		POU5F1	Lung	gtex	protein_coding	6	31132119	31148508	85	trait	ElasticNet		0.302043	2.01154e-31	6:29737971-6:30798168	1.73	0.000287	0
6:29737971-6:30798168	ENSG00000227758		HCG9P5	Lung	gtex	pseudogene	6	29716066	29716290	85	trait	ElasticNet		0.0464799	0.000807649	6:29737971-6:30798168	1.87	0.000285	0
6:29737971-6:30798168	ENSG00000204525		HLA-C	Lung	gtex	protein_coding	6	31236526	31239907	85	trait	ElasticNet		0.408268	2.57711e-38	6:29737971-6:30798168	-2.47	0.000285	0
6:29737971-6:30798168	ENSG00000137404		NRM	Lung	gtex	protein_coding	6	30655824	30659197	85	trait	ElasticNet		0.162209	7.47099e-21	6:29737971-6:30798168	0.556	0.000284	0
6:29737971-6:30798168	ENSG00000232810		TNF	Lung	gtex	protein_coding	6	31543344	31546113	85	trait	ElasticNet		0.0761292	0.0156481	6:29737971-6:30798168	-0.769	0.000283	0
6:29737971-6:30798168	ENSG00000213722		DDAH2	Lung	gtex	protein_coding	6	31694815	31698394	85	trait	ElasticNet		0.152253	6.69605e-08	6:29737971-6:30798168	0.768	0.000283	0
6:29737971-6:30798168	ENSG00000229836		XXbac-BPG248L24.10	Lung	gtex	pseudogene	6	31275592	31276326	85	trait	ElasticNet		0.0482977	9.11901e-06	6:29737971-6:30798168	-0.747	0.000283	0
6:29737971-6:30798168	ENSG00000230622		UQCRHP1	Lung	gtex	pseudogene	6	31578860	31579133	85	trait	ElasticNet		0.048677	0.00121073	6:29737971-6:30798168	0.476	0.00027	0
6:29737971-6:30798168	ENSG00000204544		MUC21	Lung	gtex	protein_coding	6	30951495	30957680	85	trait	ElasticNet		0.0679644	0.00135318	6:29737971-6:30798168	0.205	0.000263	0
6:29737971-6:30798168	ENSG00000204536		CCHCR1	Lung	gtex	protein_coding	6	31110216	31126015	85	trait	ElasticNet		0.207201	2.48758e-21	6:29737971-6:30798168	-0.838	0.00026	0
6:29737971-6:30798168	ENSG00000204410		MSH5	Lung	gtex	protein_coding	6	31707725	31732622	85	trait	ElasticNet		0.139092	0.00079932	6:29737971-6:30798168	-0.916	0.00026	0
6:29737971-6:30798168	ENSG00000213780		GTF2H4	Lung	gtex	protein_coding	6	30875961	30881883	85	trait	ElasticNet		0.0982359	0.0382137	6:29737971-6:30798168	-0.0461	0.000257	0
6:29737971-6:30798168	NULL.MODEL		NULL	Lung		NULL	6			85	trait					6:29737971-6:30798168	0	1.15e-12	0
6:30798168-6:31571218	ENSG00000213722		DDAH2	Lung	gtex	protein_coding	6	31694815	31698394	61	trait	ElasticNet		0.0362143	0.000286673	6:30798168-6:31570931	-9.15	0.977	1
6:30798168-6:31571218	ENSG00000241404		EGFL8	Lung	gtex	protein_coding	6	32121218	32134011	61	trait	ElasticNet		0.0520567	0.00039227	6:30798168-6:31570931	10.8	0.782	1
6:30798168-6:31571218	ENSG00000137310		TCF19	Lung	gtex	protein_coding	6	31126319	31134936	61	trait	ElasticNet		0.0330337	0.000167678	6:30798168-6:31570931	5.59	0.604	1
6:30798168-6:31571218	ENSG00000204421		LY6G6C	Lung	gtex	protein_coding	6	31686425	31689622	61	trait	ElasticNet		0.497311	3.56016e-49	6:30798168-6:31570931	6.72	0.126	1
6:30798168-6:31571218	ENSG00000233892		PAIP1P1	Lung	gtex	pseudogene	6	30154575	30156391	61	trait	ElasticNet		0.149878	0.000530905	6:30798168-6:31570931	-7.71	0.104	1
6:30798168-6:31571218	ENSG00000271821		XXbac-BPG299F13.14	Lung	gtex	lincRNA	6	31167942	31169695	61	trait	ElasticNet		0.0649875	1.94428e-07	6:30798168-6:31570931	6.88	0.102	1
6:30798168-6:31571218	ENSG00000204463		BAG6	Lung	gtex	protein_coding	6	31606805	31620482	61	trait	ElasticNet		0.0360878	0.00165434	6:30798168-6:31570931	-5.07	0.0983	1
6:30798168-6:31571218	ENSG00000204544		MUC21	Lung	gtex	protein_coding	6	30951495	30957680	61	trait	ElasticNet		0.0679644	0.00135318	6:30798168-6:31570931	-6.21	0.0681	0
6:30798168-6:31571218	ENSG00000206344		HCG27	Lung	gtex	protein_coding	6	31165537	31171745	61	trait	ElasticNet		0.29334	7.25569e-26	6:30798168-6:31570931	7.46	0.063	0
6:30798168-6:31571218	ENSG00000204290		BTNL2	Lung	gtex	protein_coding	6	32361740	32374905	61	trait	ElasticNet		0.222721	0.000201975	6:30798168-6:31570931	-7.69	0.0228	0
6:30798168-6:31571218	ENSG00000204371		EHMT2	Lung	gtex	protein_coding	6	31847536	31865464	61	trait	ElasticNet		0.0963397	9.12087e-05	6:30798168-6:31570931	2.85	0.007	0
6:30798168-6:31571218	ENSG00000204287		HLA-DRA	Lung	gtex	protein_coding	6	32407619	32412823	61	trait	ElasticNet		0.0966401	1.23578e-07	6:30798168-6:31570931	-4.44	0.0062	0
6:30798168-6:31571218	ENSG00000228432		DHFRP2	Lung	gtex	pseudogene	6	31334129	31334675	61	trait	ElasticNet		0.0166223	0.0356485	6:30798168-6:31570931	6.74	0.00573	0
6:30798168-6:31571218	ENSG00000204538		PSORS1C2	Lung	gtex	protein_coding	6	31105313	31107127	61	trait	ElasticNet		0.49061	6.34859e-48	6:30798168-6:31570931	2.02	0.00517	0
6:30798168-6:31571218	ENSG00000204386		NEU1	Lung	gtex	protein_coding	6	31825436	31830683	61	trait	ElasticNet		0.0789829	2.45077e-06	6:30798168-6:31570931	4.32	0.00387	0
6:30798168-6:31571218	ENSG00000204592		HLA-E	Lung	gtex	protein_coding	6	30457244	30461982	61	trait	ElasticNet		0.150885	3.31121e-14	6:30798168-6:31570931	-4.81	0.00302	0
6:30798168-6:31571218	ENSG00000204308		RNF5	Lung	gtex	protein_coding	6	32146131	32151930	61	trait	ElasticNet		0.0632343	4.20839e-06	6:30798168-6:31570931	8.74	0.00283	0
6:30798168-6:31571218	ENSG00000204439		C6orf47	Lung	gtex	protein_coding	6	31626075	31628549	61	trait	ElasticNet		0.0327895	0.011052	6:30798168-6:31570931	2.06	0.00204	0
6:30798168-6:31571218	ENSG00000204525		HLA-C	Lung	gtex	protein_coding	6	31236526	31239907	61	trait	ElasticNet		0.408268	2.57711e-38	6:30798168-6:31570931	-1.84	0.0017	0
6:30798168-6:31571218	ENSG00000230174		XXbac-BPG181B23.4	Lung	gtex	lincRNA	6	31409444	31414750	61	trait	ElasticNet		0.0875337	0.000212292	6:30798168-6:31570931	-3.84	0.00127	0
6:30798168-6:31571218	ENSG00000221988		PPT2	Lung	gtex	protein_coding	6	32121218	32134011	61	trait	ElasticNet		0.0636896	0.00112981	6:30798168-6:31570931	-4.14	0.00123	0
6:30798168-6:31571218	ENSG00000204469		PRRC2A	Lung	gtex	protein_coding	6	31588497	31605548	61	trait	ElasticNet		0.0577319	7.75973e-06	6:30798168-6:31570931	-2.92	0.00108	0
6:30798168-6:31571218	ENSG00000204540		PSORS1C1	Lung	gtex	protein_coding	6	31082527	31107869	61	trait	ElasticNet		0.535397	1.94748e-55	6:30798168-6:31570931	1.96	0.000925	0
6:30798168-6:31571218	ENSG00000066379		ZNRD1	Lung	gtex	protein_coding	6	30026676	30032686	61	trait	ElasticNet		0.0639598	1.40136e-07	6:30798168-6:31570931	-6.33	0.00086	0
6:30798168-6:31571218	ENSG00000231402		WASF5P	Lung	gtex	pseudogene	6	31255287	31256741	61	trait	ElasticNet		0.35967	2.66473e-18	6:30798168-6:31570931	-5.62	0.000657	0
6:30798168-6:31571218	ENSG00000137404		NRM	Lung	gtex	protein_coding	6	30655824	30659197	61	trait	ElasticNet		0.162209	7.47099e-21	6:30798168-6:31570931	0.214	0.000564	0
6:30798168-6:31571218	ENSG00000204301		NOTCH4	Lung	gtex	protein_coding	6	32162620	32191844	61	trait	ElasticNet		0.244422	1.34859e-18	6:30798168-6:31570931	3.88	0.000513	0
6:30798168-6:31571218	ENSG00000168477		TNXB	Lung	gtex	protein_coding	6	32008931	32083111	61	trait	ElasticNet		0.188498	8.16344e-07	6:30798168-6:31570931	-4.68	0.000491	0
6:30798168-6:31571218	ENSG00000232810		TNF	Lung	yfs	protein_coding	6	31543344	31546113	61	trait	lasso		0.0945915	2.70503e-29	6:30798168-6:31570931	-7.23	0.00034	0
6:30798168-6:31571218	ENSG00000204574		ABCF1	Lung	gtex	protein_coding	6	30539153	30564956	61	trait	ElasticNet		0.015571	0.145902	6:30798168-6:31570931	6.97	0.000318	0
6:30798168-6:31571218	ENSG00000229391		HLA-DRB6	Lung	gtex	pseudogene	6	32520490	32527799	61	trait	ElasticNet		0.655897	8.94547e-76	6:30798168-6:31570931	7.22	0.000279	0
6:30798168-6:31571218	ENSG00000204410		MSH5	Lung	gtex	protein_coding	6	31707725	31732622	61	trait	ElasticNet		0.139092	0.00079932	6:30798168-6:31570931	2.05	0.000211	0
6:30798168-6:31571218	ENSG00000255552		LY6G6E	Lung	gtex	protein_coding	6	31679548	31681842	61	trait	ElasticNet		0.0642736	0.000247512	6:30798168-6:31570931	-2.19	0.00021	0
6:30798168-6:31571218	ENSG00000229068		TMPOP1	Lung	gtex	pseudogene	6	30434229	30435771	61	trait	ElasticNet		0.0669634	0.0408102	6:30798168-6:31570931	-1.89	0.000188	0
6:30798168-6:31571218	ENSG00000234745		HLA-B	Lung	gtex	protein_coding	6	31321649	31324965	61	trait	ElasticNet		0.0260678	0.00916682	6:30798168-6:31570931	2.23	0.000169	0
6:30798168-6:31571218	ENSG00000206337		HCP5	Lung	yfs	sense_overlapping	6	31368479	31445283	61	trait	enet		0.0194888	3.77235e-07	6:30798168-6:31570931	0.696	0.000164	0
6:30798168-6:31571218	ENSG00000228789		HCG22	Lung	gtex	lincRNA	6	31021227	31027667	61	trait	ElasticNet		0.266928	5.43393e-25	6:30798168-6:31570931	-7	0.000156	0
6:30798168-6:31571218	ENSG00000204356		NELFE	Lung	gtex	protein_coding	6	31919864	31926887	61	trait	ElasticNet		0.0105801	0.0120807	6:30798168-6:31570931	-1.54	0.00015	0
6:30798168-6:31571218	ENSG00000204366		ZBTB12	Lung	gtex	protein_coding	6	31867384	31869769	61	trait	ElasticNet		0.243199	1.04981e-23	6:30798168-6:31570931	-3.89	0.000147	0
6:30798168-6:31571218	ENSG00000204444		APOM	Lung	gtex	protein_coding	6	31620193	31625987	61	trait	ElasticNet		0.227601	0.0129819	6:30798168-6:31570931	1.88	0.000142	0
6:30798168-6:31571218	ENSG00000204475		NCR3	Lung	yfs	protein_coding	6	31556672	31560762	61	trait	enet		0.114483	2.03543e-35	6:30798168-6:31570931	-4.8	0.00014	0
6:30798168-6:31571218	ENSG00000198502		HLA-DRB5	Lung	gtex	protein_coding	6	32485120	32498064	61	trait	ElasticNet		0.627608	5.8333e-67	6:30798168-6:31570931	0.397	0.000125	0
6:30798168-6:31571218	ENSG00000231130		HLA-T	Lung	gtex	pseudogene	6	29864431	29865563	61	trait	ElasticNet		0.11144	9.23568e-07	6:30798168-6:31570931	7.56	0.000123	0
6:30798168-6:31571218	ENSG00000204428		LY6G5C	Lung	gtex	protein_coding	6	31644461	31651817	61	trait	ElasticNet		0.227232	1.17806e-19	6:30798168-6:31570931	-2.04	9.99e-05	0
6:30798168-6:31571218	ENSG00000214892		USP8P1	Lung	gtex	pseudogene	6	31243349	31246531	61	trait	ElasticNet		0.15155	2.21081e-15	6:30798168-6:31570931	-3.78	7.86e-05	0
6:30798168-6:31571218	ENSG00000261272		MUC22	Lung	gtex	protein_coding	6	30978251	31003179	61	trait	ElasticNet		0.380674	3.3846e-29	6:30798168-6:31570931	-5.94	7.51e-05	0
6:30798168-6:31571218	ENSG00000213719		CLIC1	Lung	gtex	protein_coding	6	31698358	31707540	61	trait	ElasticNet		0.0308079	0.0666095	6:30798168-6:31570931	-7.11	7.15e-05	0
6:30798168-6:31571218	ENSG00000227766		HCG4P5	Lung	gtex	pseudogene	6	29909852	29910844	61	trait	ElasticNet		0.178677	3.79426e-14	6:30798168-6:31570931	-3	7.06e-05	0
6:30798168-6:31571218	ENSG00000204542		C6orf15	Lung	gtex	protein_coding	6	31079000	31080336	61	trait	ElasticNet		0.229256	5.22546e-07	6:30798168-6:31570931	1.26	6.19e-05	0
6:30798168-6:31571218	ENSG00000204619		PPP1R11	Lung	gtex	protein_coding	6	30034486	30038110	61	trait	ElasticNet		0.121015	1.93887e-05	6:30798168-6:31570931	1.7	6.06e-05	0
6:30798168-6:31571218	ENSG00000204632		HLA-G	Lung	gtex	protein_coding	6	29794744	29798902	61	trait	ElasticNet		0.211927	3.25704e-14	6:30798168-6:31570931	2.17	5.54e-05	0
6:30798168-6:31571218	ENSG00000235290		HLA-W	Lung	gtex	pseudogene	6	29924373	29926347	61	trait	ElasticNet		0.0860811	2.80801e-08	6:30798168-6:31570931	2.12	5.38e-05	0
6:30798168-6:31571218	ENSG00000272221.1		XXbac-BPG181B23.7	Lung	gtex	lincRNA	6	31360433	31360433	61	trait	ElasticNet		0.59454	6.7768e-65	6:30798168-6:31570931	-2	5.31e-05	0
6:30798168-6:31571218	ENSG00000204420		C6orf25	Lung	gtex	protein_coding	6	31686371	31694491	61	trait	ElasticNet		0.236661	7.68115e-19	6:30798168-6:31570931	4.79	5.26e-05	0
6:30798168-6:31571218	ENSG00000204482		LST1	Lung	yfs	protein_coding	6	31553901	31556686	61	trait	enet		0.305065	5.4576e-102	6:30798168-6:31570931	-5.79	4.32e-05	0
6:30798168-6:31571218	ENSG00000231852		CYP21A2	Lung	gtex	protein_coding	6	32006042	32009447	61	trait	ElasticNet		0.0477839	3.36055e-05	6:30798168-6:31570931	6.51	4.27e-05	0
6:30798168-6:31571218	ENSG00000204622.6		HLA-J	Lung	gtex	pseudogene	6	30341149	30341149	61	trait	ElasticNet		0.19624	1.23144e-15	6:30798168-6:31570931	2.34	4.13e-05	0
6:30798168-6:31571218	ENSG00000240053		LY6G5B	Lung	gtex	protein_coding	6	31637944	31641553	61	trait	ElasticNet		0.227013	6.93832e-21	6:30798168-6:31570931	-2.43	4.11e-05	0
6:30798168-6:31571218	ENSG00000204314		PRRT1	Lung	gtex	protein_coding	6	32116136	32122150	61	trait	ElasticNet		0.232019	8.17744e-14	6:30798168-6:31570931	6.07	3.83e-05	0
6:30798168-6:31571218	ENSG00000213760		ATP6V1G2	Lung	gtex	protein_coding	6	31512239	31516204	61	trait	ElasticNet		0.0847103	3.38543e-10	6:30798168-6:31570931	-1.54	3.38e-05	0
6:30798168-6:31571218	ENSG00000204385		SLC44A4	Lung	gtex	protein_coding	6	31830969	31846823	61	trait	ElasticNet		0.127018	2.02834e-06	6:30798168-6:31570931	4.69	3.21e-05	0
6:30798168-6:31571218	ENSG00000244731		C4A	Lung	gtex	protein_coding	6	31949801	31970458	61	trait	ElasticNet		0.306812	1.52731e-27	6:30798168-6:31570931	1.37	2.47e-05	0
6:30798168-6:31571218	ENSG00000271581		XXbac-BPG248L24.12	Lung	gtex	pseudogene	6	31324424	31325414	61	trait	ElasticNet		0.293355	3.87021e-25	6:30798168-6:31570931	3.75	2.41e-05	0
6:30798168-6:31571218	ENSG00000204296		C6orf10	Lung	gtex	protein_coding	6	32256303	32339684	61	trait	ElasticNet		0.128007	7.08529e-06	6:30798168-6:31570931	-1.59	2.15e-05	0
6:30798168-6:31571218	ENSG00000204310		AGPAT1	Lung	gtex	protein_coding	6	32135989	32145873	61	trait	ElasticNet		0.309398	1.02018e-11	6:30798168-6:31570931	5.97	2.13e-05	0
6:30798168-6:31571218	ENSG00000227507		LTB	Lung	gtex	protein_coding	6	31548302	31550299	61	trait	ElasticNet		0.126235	2.64211e-05	6:30798168-6:31570931	3.93	2.09e-05	0
6:30798168-6:31571218	ENSG00000204315		FKBPL	Lung	gtex	protein_coding	6	32096484	32098068	61	trait	ElasticNet		0.175331	0.0999379	6:30798168-6:31570931	-2.83	1.98e-05	0
6:30798168-6:31571218	XXbac-BPG299F13.14		XXbac-BPG299F13.14	Lung	metsim		6	31167942	31169695	61	trait	bslmm		0.0408555	8.08688e-07	6:30798168-6:31570931	-0.241	1.92e-05	0
6:30798168-6:31571218	ENSG00000196301		HLA-DRB9	Lung	gtex	pseudogene	6	32427598	32441277	61	trait	ElasticNet		0.299257	2.83169e-23	6:30798168-6:31570931	-2.17	1.74e-05	0
6:30798168-6:31571218	ENSG00000204576		PRR3	Lung	gtex	protein_coding	6	30524663	30531500	61	trait	ElasticNet		0.1693	0.23059	6:30798168-6:31570931	5.84	1.74e-05	0
6:30798168-6:31571218	ENSG00000226979		LTA	Lung	gtex	protein_coding	6	31539831	31542101	61	trait	ElasticNet		0.188803	1.02903e-09	6:30798168-6:31570931	0.0635	1.52e-05	0
6:30798168-6:31571218	ENSG00000229390		MICD	Lung	gtex	pseudogene	6	29938578	29940241	61	trait	ElasticNet		0.256961	3.22009e-06	6:30798168-6:31570931	-1.08	1.4e-05	0
6:30798168-6:31571218	ENSG00000204613		TRIM10	Lung	gtex	protein_coding	6	30119722	30128711	61	trait	ElasticNet		0.0409862	0.00114901	6:30798168-6:31570931	0.789	1.33e-05	0
6:30798168-6:31571218	ENSG00000204564		C6orf136	Lung	gtex	protein_coding	6	30614816	30620987	61	trait	ElasticNet		0.14788	2.89709e-10	6:30798168-6:31570931	1.85	1.32e-05	0
6:30798168-6:31571218	ENSG00000204390		HSPA1L	Lung	gtex	protein_coding	6	31777396	31783437	61	trait	ElasticNet		0.0588637	0.00618293	6:30798168-6:31570931	-4.18	1.28e-05	0
6:30798168-6:31571218	ENSG00000204438		GPANK1	Lung	gtex	protein_coding	6	31629006	31634060	61	trait	ElasticNet		0.00871473	0.0265699	6:30798168-6:31570931	-4.59	1.28e-05	0
6:30798168-6:31571218	ENSG00000227262.3		HCG4B	Lung	gtex	pseudogene	6	2.9827e+07	2.9827e+07	61	trait	ElasticNet		0.489416	3.33947e-28	6:30798168-6:31570931	-1.11	1.24e-05	0
6:30798168-6:31571218	ENSG00000206503		HLA-A	Lung	gtex	protein_coding	6	29909037	29913661	61	trait	ElasticNet		0.188651	1.65631e-18	6:30798168-6:31570931	4.59	1.23e-05	0
6:30798168-6:31571218	XXbac-BPG181B23.7		XXbac-BPG181B23.7	Lung	metsim		6	31362066	31363272	61	trait	enet		0.174054	2.70006e-25	6:30798168-6:31570931	-0.331	1.21e-05	0
6:30798168-6:31571218	ENSG00000204516		MICB	Lung	gtex	protein_coding	6	31462658	31478901	61	trait	ElasticNet		0.307148	6.08818e-27	6:30798168-6:31570931	3.44	1.2e-05	0
6:30798168-6:31571218	ENSG00000166278		C2	Lung	gtex	protein_coding	6	31865562	31913449	61	trait	ElasticNet		0.103543	0.00556601	6:30798168-6:31570931	1.99	1.19e-05	0
6:30798168-6:31571218	ENSG00000204472		AIF1	Lung	gtex	protein_coding	6	31582961	31584798	61	trait	ElasticNet		0.0513326	0.0286517	6:30798168-6:31570931	1.79	1.15e-05	0
6:30798168-6:31571218	ENSG00000204590		GNL1	Lung	gtex	protein_coding	6	30509154	30524951	61	trait	ElasticNet		0.0780113	0.0787837	6:30798168-6:31570931	-3.26	1.14e-05	0
6:30798168-6:31571218	ENSG00000224389		C4B	Lung	gtex	protein_coding	6	31949801	31970458	61	trait	ElasticNet		0.101538	5.85136e-09	6:30798168-6:31570931	-1.39	1.12e-05	0
6:30798168-6:31571218	ENSG00000204614		TRIM40	Lung	gtex	protein_coding	6	30103885	30116512	61	trait	ElasticNet		0.505682	1.75483e-30	6:30798168-6:31570931	-2.76	1.11e-05	0
6:30798168-6:31571218	ENSG00000204520		MICA	Lung	gtex	protein_coding	6	31371356	31383092	61	trait	ElasticNet		0.470937	1.12807e-48	6:30798168-6:31570931	-4.67	1.09e-05	0
6:30798168-6:31571218	ENSG00000250535		STK19P	Lung	gtex	pseudogene	6	31981047	31981564	61	trait	ElasticNet		0.226158	1.0638e-20	6:30798168-6:31570931	3.06	1.07e-05	0
6:30798168-6:31571218	ENSG00000228078		HLA-U	Lung	gtex	pseudogene	6	29901878	29902063	61	trait	ElasticNet		0.204319	3.80588e-14	6:30798168-6:31570931	-0.883	1.03e-05	0
6:30798168-6:31571218	ENSG00000270604		HCG17	Lung	gtex	lincRNA	6	30201816	30293911	61	trait	ElasticNet		0.161311	1.2985e-12	6:30798168-6:31570931	0.529	1.01e-05	0
6:30798168-6:31571218	ENSG00000204599		TRIM39	Lung	gtex	protein_coding	6	30294256	30311506	61	trait	ElasticNet		0.043893	0.0455683	6:30798168-6:31570931	2.85	1.01e-05	0
6:30798168-6:31571218	ENSG00000236603		RANP1	Lung	gtex	pseudogene	6	30453717	30454367	61	trait	ElasticNet		0.0960963	0.00623019	6:30798168-6:31570931	1.06	9.84e-06	0
6:30798168-6:31571218	ENSG00000232757		ETF1P1	Lung	gtex	pseudogene	6	29999490	30000780	61	trait	ElasticNet		0.121309	0.112201	6:30798168-6:31570931	-1.42	9.7e-06	0
6:30798168-6:31571218	ENSG00000204427		ABHD16A	Lung	gtex	protein_coding	6	31654726	31671221	61	trait	ElasticNet		0.0417487	0.0171001	6:30798168-6:31570931	-3.81	9.2e-06	0
6:30798168-6:31571218	ENSG00000196260		SFTA2	Lung	gtex	protein_coding	6	30899130	30899952	61	trait	ElasticNet		0.239308	1.43826e-18	6:30798168-6:31570931	-3.03	9.16e-06	0
6:30798168-6:31571218	ENSG00000256166.1		XXbac-BPG248L24.13	Lung	gtex	lincRNA	6	31245887	31245887	61	trait	ElasticNet		0.203126	2.39017e-19	6:30798168-6:31570931	-1.36	9.07e-06	0
6:30798168-6:31571218	BAT1		BAT1	Lung	ntr		6	31502421	31509780	61	trait	blup		0.019168	5.65224e-07	6:30798168-6:31570931	-3.6	8.81e-06	0
6:30798168-6:31571218	ENSG00000204618		RNF39	Lung	gtex	protein_coding	6	30038043	30043664	61	trait	ElasticNet		0.310801	1.11528e-12	6:30798168-6:31570931	-0.041	8.75e-06	0
6:30798168-6:31571218	ENSG00000228022.1		HCG20	Lung	gtex	lincRNA	6	30757188	30757188	61	trait	ElasticNet		0.0806242	1.5563e-07	6:30798168-6:31570931	-3.43	8.49e-06	0
6:30798168-6:31571218	ENSG00000204539		CDSN	Lung	gtex	protein_coding	6	31082867	31088223	61	trait	ElasticNet		0.166429	8.22416e-13	6:30798168-6:31570931	-1.1	8.36e-06	0
6:30798168-6:31571218	ENSG00000243649		CFB	Lung	gtex	protein_coding	6	31895475	31919861	61	trait	ElasticNet		0.0545656	0.00213907	6:30798168-6:31570931	3.33	8.36e-06	0
6:30798168-6:31571218	ENSG00000206341		HLA-H	Lung	gtex	pseudogene	6	29855350	29858259	61	trait	ElasticNet		0.296364	9.24388e-22	6:30798168-6:31570931	-0.571	8.13e-06	0
6:30798168-6:31571218	ENSG00000204351		SKIV2L	Lung	gtex	protein_coding	6	31926857	31937532	61	trait	ElasticNet		0.412331	3.56313e-42	6:30798168-6:31570931	6.03	8.07e-06	0
6:30798168-6:31571218	C6orf48		C6orf48	Lung	metsim		6	31802385	31807541	61	trait	blup		0.121692	9.57293e-18	6:30798168-6:31570931	-2.8	8.07e-06	0
6:30798168-6:31571218	ENSG00000238024		DDX39BP2	Lung	gtex	pseudogene	6	29960986	29961382	61	trait	ElasticNet		0.120456	1.01546e-07	6:30798168-6:31570931	-0.498	7.96e-06	0
6:30798168-6:31571218	ENSG00000204396		VWA7	Lung	gtex	protein_coding	6	31733367	31745108	61	trait	ElasticNet		0.270438	9.6347e-32	6:30798168-6:31570931	-1.36	7.87e-06	0
6:30798168-6:31571218	ENSG00000204392		LSM2	Lung	gtex	protein_coding	6	31765173	31774761	61	trait	ElasticNet		0.0862368	4.51855e-06	6:30798168-6:31570931	-4	7.56e-06	0
6:30798168-6:31571218	ENSG00000204388		HSPA1B	Lung	yfs	protein_coding	6	31795512	31798031	61	trait	enet		0.298479	2.11055e-99	6:30798168-6:31570931	1	7.05e-06	0
6:30798168-6:31571218	ENSG00000137331		IER3	Lung	gtex	protein_coding	6	30710976	30712331	61	trait	ElasticNet		0.034308	0.000101222	6:30798168-6:31570931	0.524	6.3e-06	0
6:30798168-6:31571218	ENSG00000204536		CCHCR1	Lung	gtex	protein_coding	6	31110216	31126015	61	trait	ElasticNet		0.207201	2.48758e-21	6:30798168-6:31570931	0.773	5.56e-06	0
6:30798168-6:31571218	ENSG00000237669		HCG4P3	Lung	gtex	pseudogene	6	29973898	29974893	61	trait	ElasticNet		0.269315	4.7704e-18	6:30798168-6:31570931	-1.34	5.49e-06	0
6:30798168-6:31571218	DOM3Z		DOM3Z	Lung	yfs		6	31937587	31940069	61	trait	enet		0.136534	2.32407e-42	6:30798168-6:31570931	1.56	5.48e-06	0
6:30798168-6:31571218	ENSG00000243753		HLA-L	Lung	gtex	pseudogene	6	30227361	30260791	61	trait	ElasticNet		0.31336	1.11148e-27	6:30798168-6:31570931	2.47	5.24e-06	0
6:30798168-6:31571218	ENSG00000137337		MDC1	Lung	gtex	protein_coding	6	30667584	30685666	61	trait	ElasticNet		0.0338793	0.0390575	6:30798168-6:31570931	1.78	5.2e-06	0
6:30798168-6:31571218	ENSG00000204338.4		CYP21A1P	Lung	gtex	pseudogene	6	32313550	32313550	61	trait	ElasticNet		0.237764	1.31494e-17	6:30798168-6:31570931	1.79	5.17e-06	0
6:30798168-6:31571218	ENSG00000229836		XXbac-BPG248L24.10	Lung	gtex	pseudogene	6	31275592	31276326	61	trait	ElasticNet		0.0482977	9.11901e-06	6:30798168-6:31570931	1.14	5.07e-06	0
6:30798168-6:31571218	ENSG00000204394		VARS	Lung	gtex	protein_coding	6	31745295	31763730	61	trait	ElasticNet		0.106477	0.0368521	6:30798168-6:31570931	3.44	5e-06	0
6:30798168-6:31571218	ENSG00000137312		FLOT1	Lung	gtex	protein_coding	6	30695486	30710510	61	trait	ElasticNet		0.152273	2.69594e-11	6:30798168-6:31570931	0.514	4.98e-06	0
6:30798168-6:31571218	ENSG00000230622		UQCRHP1	Lung	gtex	pseudogene	6	31578860	31579133	61	trait	ElasticNet		0.048677	0.00121073	6:30798168-6:31570931	-0.808	4.94e-06	0
6:30798168-6:31571218	ENSG00000235963		MCCD1P1	Lung	gtex	pseudogene	6	29875560	29876422	61	trait	ElasticNet		0.131016	0.0280226	6:30798168-6:31570931	4.88	4.93e-06	0
6:30798168-6:31571218	ENSG00000225851		HLA-S	Lung	gtex	pseudogene	6	31349851	31350065	61	trait	ElasticNet		0.433468	3.35921e-36	6:30798168-6:31570931	1.52	4.9e-06	0
6:30798168-6:31571218	ENSG00000204625		HCG9	Lung	gtex	lincRNA	6	29942889	29946183	61	trait	ElasticNet		0.0465837	0.000210362	6:30798168-6:31570931	1.91	4.73e-06	0
6:30798168-6:31571218	ENSG00000230521		HCG4P7	Lung	gtex	pseudogene	6	29855071	29856045	61	trait	ElasticNet		0.567867	1.47543e-18	6:30798168-6:31570931	-3.84	4.73e-06	0
6:30798168-6:31571218	ENSG00000204435		CSNK2B	Lung	gtex	protein_coding	6	31633013	31638120	61	trait	ElasticNet		0.0329773	0.0993408	6:30798168-6:31570931	-2.03	4.68e-06	0
6:30798168-6:31571218	ENSG00000204424		LY6G6F	Lung	gtex	protein_coding	6	31674640	31685581	61	trait	ElasticNet		0.00341659	0.0412362	6:30798168-6:31570931	-0.171	4.56e-06	0
6:30798168-6:31571218	ENSG00000237923.1		XXbac-BPG27H4.8	Lung	gtex	lincRNA	6	30887666	30887666	61	trait	ElasticNet		0.0865504	1.73614e-07	6:30798168-6:31570931	-2.13	4.55e-06	0
6:30798168-6:31571218	ENSG00000248290.1		TNXA	Lung	gtex	pseudogene	6	31838202	31838202	61	trait	ElasticNet		0.143092	4.52535e-11	6:30798168-6:31570931	-4.09	4.53e-06	0
6:30798168-6:31571218	ENSG00000196126		HLA-DRB1	Lung	gtex	protein_coding	6	32546546	32557625	61	trait	ElasticNet		0.291834	7.18533e-25	6:30798168-6:31570931	1.03	4.42e-06	0
6:30798168-6:31571218	ENSG00000213780		GTF2H4	Lung	gtex	protein_coding	6	30875961	30881883	61	trait	ElasticNet		0.0982359	0.0382137	6:30798168-6:31570931	0.433	4.42e-06	0
6:30798168-6:31571218	ENSG00000204531		POU5F1	Lung	gtex	protein_coding	6	31132119	31148508	61	trait	ElasticNet		0.302043	2.01154e-31	6:30798168-6:31570931	-1.51	4.29e-06	0
6:30798168-6:31571218	ENSG00000233902		XXbac-BPG181B23.6	Lung	gtex	pseudogene	6	31430505	31431113	61	trait	ElasticNet		6.94343e-05	0.0217534	6:30798168-6:31570931	-3.51	4.26e-06	0
6:30798168-6:31571218	ENSG00000241370		RPP21	Lung	gtex	protein_coding	6	30312908	30314661	61	trait	ElasticNet		0.117418	7.1366e-05	6:30798168-6:31570931	0.191	4.25e-06	0
6:30798168-6:31571218	ENSG00000233265.1		MICF	Lung	gtex	pseudogene	6	2.99575e+07	2.99575e+07	61	trait	ElasticNet		0.279955	1.5706e-12	6:30798168-6:31570931	3.02	4.25e-06	0
6:30798168-6:31571218	ENSG00000168631		DPCR1	Lung	gtex	protein_coding	6	30908749	30921998	61	trait	ElasticNet		0.142595	4.29499e-10	6:30798168-6:31570931	3.31	4.24e-06	0
6:30798168-6:31571218	ENSG00000213676		ATF6B	Lung	gtex	protein_coding	6	32065953	32096030	61	trait	ElasticNet		0.153813	6.1173e-11	6:30798168-6:31570931	1.33	4.22e-06	0
6:30798168-6:31571218	ENSG00000204348		DXO	Lung	gtex	protein_coding	6	31937587	31940069	61	trait	ElasticNet		0.0566506	9.93333e-05	6:30798168-6:31570931	5.24	4.21e-06	0
6:30798168-6:31571218	ENSG00000204580		DDR1	Lung	gtex	protein_coding	6	30844198	30867933	61	trait	ElasticNet		0.087408	1.67036e-08	6:30798168-6:31570931	-3.96	4.19e-06	0
6:30798168-6:31571218	ENSG00000198563		DDX39B	Lung	gtex	protein_coding	6	31497996	31510225	61	trait	ElasticNet		0.0290225	0.0236868	6:30798168-6:31570931	-3.68	4.19e-06	0
6:30798168-6:31571218	ENSG00000204560		DHX16	Lung	gtex	protein_coding	6	30620896	30640814	61	trait	ElasticNet		0.0256432	0.00614899	6:30798168-6:31570931	0.583	4.18e-06	0
6:30798168-6:31571218	ENSG00000234127		TRIM26	Lung	gtex	protein_coding	6	30152232	30181204	61	trait	ElasticNet		0.187408	4.98839e-09	6:30798168-6:31570931	-2.16	4.15e-06	0
6:30798168-6:31571218	ENSG00000204387		C6orf48	Lung	gtex	protein_coding	6	31802385	31807541	61	trait	ElasticNet		0.0406373	0.00268577	6:30798168-6:31570931	1.46	4.1e-06	0
6:30798168-6:31571218	ENSG00000204344		STK19	Lung	gtex	protein_coding	6	31938868	31950598	61	trait	ElasticNet		0.00921841	0.117018	6:30798168-6:31570931	-1.02	4.05e-06	0
6:30798168-6:31571218	ENSG00000230795		HLA-K	Lung	gtex	pseudogene	6	29894236	29897009	61	trait	ElasticNet		0.494037	1.8623e-48	6:30798168-6:31570931	0.0192	4.02e-06	0
6:30798168-6:31571218	ENSG00000137411		VARS2	Lung	gtex	protein_coding	6	30876019	30894236	61	trait	ElasticNet		0.459631	1.62607e-45	6:30798168-6:31570931	2.54	4e-06	0
6:30798168-6:31571218	ENSG00000204568		MRPS18B	Lung	gtex	protein_coding	6	30585486	30594172	61	trait	ElasticNet		0.0617947	0.00504649	6:30798168-6:31570931	-0.906	4e-06	0
6:30798168-6:31571218	ENSG00000146112		PPP1R18	Lung	gtex	protein_coding	6	30644166	30655672	61	trait	ElasticNet		0.0652866	0.000455813	6:30798168-6:31570931	0.882	3.99e-06	0
6:30798168-6:31571218	ENSG00000228727		SAPCD1	Lung	gtex	protein_coding	6	31707797	31732628	61	trait	ElasticNet		0.0458223	0.000357031	6:30798168-6:31570931	-0.918	3.91e-06	0
6:30798168-6:31571218	ENSG00000204498		NFKBIL1	Lung	gtex	protein_coding	6	31514647	31526606	61	trait	ElasticNet		0.0414395	0.00231064	6:30798168-6:31570931	0.0752	3.91e-06	0
6:30798168-6:31571218	ENSG00000204305		AGER	Lung	gtex	protein_coding	6	32148745	32152101	61	trait	ElasticNet		0.062999	4.69304e-05	6:30798168-6:31570931	-0.956	3.88e-06	0
6:30798168-6:31571218	ENSG00000137343		ATAT1	Lung	gtex	protein_coding	6	30594619	30614600	61	trait	ElasticNet		0.0247074	0.131934	6:30798168-6:31570931	-1.11	3.87e-06	0
6:30798168-6:31571218	ENSG00000204610		TRIM15	Lung	gtex	protein_coding	6	30130993	30140473	61	trait	ElasticNet		0.0225702	0.163083	6:30798168-6:31570931	1.05	3.87e-06	0
6:30798168-6:31571218	ENSG00000204304		PBX2	Lung	gtex	protein_coding	6	32152512	32157963	61	trait	ElasticNet		0.041671	0.00197309	6:30798168-6:31570931	0.406	3.86e-06	0
6:30798168-6:31571218	NULL.MODEL		NULL	Lung		NULL	6			61	trait					6:30798168-6:31570931	0	1.16e-33	0
6:31571218-6:32682664	ENSG00000166278		C2	Lung	gtex	protein_coding	6	31865562	31913449	92	trait	ElasticNet		0.103543	0.00556601	6:31571337-6:32682664	17.5	1	1
6:31571218-6:32682664	ENSG00000096433		ITPR3	Lung	gtex	protein_coding	6	33588142	33664351	92	trait	ElasticNet		0.135567	2.8093e-12	6:31571337-6:32682664	-20.7	1	1
6:31571218-6:32682664	ENSG00000237285		HNRNPA1P2	Lung	gtex	pseudogene	6	32292996	32293955	92	trait	ElasticNet		0.0484671	0.00332991	6:31571337-6:32682664	6.55	0.708	1
6:31571218-6:32682664	ENSG00000241106		HLA-DOB	Lung	gtex	protein_coding	6	32780540	32784825	92	trait	ElasticNet		0.486005	1.32771e-50	6:31571337-6:32682664	8.04	0.24	0
6:31571218-6:32682664	ENSG00000204516		MICB	Lung	gtex	protein_coding	6	31462658	31478901	92	trait	ElasticNet		0.307148	6.08818e-27	6:31571337-6:32682664	5.46	0.0165	0
6:31571218-6:32682664	ENSG00000227057		WDR46	Lung	gtex	protein_coding	6	33246885	33257304	92	trait	ElasticNet		0.083066	7.57219e-05	6:31571337-6:32682664	3.56	0.0108	0
6:31571218-6:32682664	ENSG00000228022.1		HCG20	Lung	gtex	lincRNA	6	30347306	30347306	92	trait	ElasticNet		0.396398	5.37085e-08	6:31571337-6:32682664	-4.96	0.00806	0
6:31571218-6:32682664	ENSG00000213588		ZBTB9	Lung	gtex	protein_coding	6	33422356	33425325	92	trait	ElasticNet		0.0834014	2.72614e-06	6:31571337-6:32682664	18.9	0.0079	0
6:31571218-6:32682664	ENSG00000223501		VPS52	Lung	gtex	protein_coding	6	33218049	33239824	92	trait	ElasticNet		0.0159639	0.0532911	6:31571337-6:32682664	8.05	0.00338	0
6:31571218-6:32682664	BAT1		BAT1	Lung	ntr		6	31502421	31509780	92	trait	blup		0.019168	5.65224e-07	6:31571337-6:32682664	-9.07	0.00282	0
6:31571218-6:32682664	ENSG00000229391		HLA-DRB6	Lung	gtex	pseudogene	6	32520490	32527799	92	trait	ElasticNet		0.655897	8.94547e-76	6:31571337-6:32682664	2.3	0.00172	0
6:31571218-6:32682664	ENSG00000213760		ATP6V1G2	Lung	gtex	protein_coding	6	31512239	31516204	92	trait	ElasticNet		0.0847103	3.38543e-10	6:31571337-6:32682664	3.21	0.000727	0
6:31571218-6:32682664	ENSG00000231852		CYP21A2	Lung	gtex	protein_coding	6	32006042	32009447	92	trait	ElasticNet		0.0477839	3.36055e-05	6:31571337-6:32682664	6.22	0.000222	0
6:31571218-6:32682664	ENSG00000231402		WASF5P	Lung	gtex	pseudogene	6	31255287	31256741	92	trait	ElasticNet		0.35967	2.66473e-18	6:31571337-6:32682664	-2.81	0.00021	0
6:31571218-6:32682664	ENSG00000204256		BRD2	Lung	gtex	protein_coding	6	32936437	32949282	92	trait	ElasticNet		0.0109348	0.0370896	6:31571337-6:32682664	-5.08	0.000183	0
6:31571218-6:32682664	ENSG00000204314		PRRT1	Lung	gtex	protein_coding	6	32116136	32122150	92	trait	ElasticNet		0.232019	8.17744e-14	6:31571337-6:32682664	15.7	0.000137	0
6:31571218-6:32682664	ENSG00000232629		HLA-DQB2	Lung	gtex	protein_coding	6	32723875	32731311	92	trait	ElasticNet		0.537351	1.16536e-50	6:31571337-6:32682664	9.87	6.35e-05	0
6:31571218-6:32682664	ENSG00000179344		HLA-DQB1	Lung	gtex	protein_coding	6	32627244	32636160	92	trait	ElasticNet		0.617863	1.78862e-70	6:31571337-6:32682664	-13.3	5.73e-05	0
6:31571218-6:32682664	ENSG00000242574		HLA-DMB	Lung	gtex	protein_coding	6	32902406	32908847	92	trait	ElasticNet		0.237845	8.4047e-16	6:31571337-6:32682664	-10	5.65e-05	0
6:31571218-6:32682664	ENSG00000204248		COL11A2	Lung	gtex	protein_coding	6	33130458	33160276	92	trait	ElasticNet		0.28011	2.56863e-11	6:31571337-6:32682664	0.432	3.34e-05	0
6:31571218-6:32682664	ENSG00000228285		LYPLA2P1	Lung	gtex	pseudogene	6	33333325	33334020	92	trait	ElasticNet		0.00116735	0.0399484	6:31571337-6:32682664	-7.5	2.7e-05	0
6:31571218-6:32682664	ENSG00000198502		HLA-DRB5	Lung	gtex	protein_coding	6	32485120	32498064	92	trait	ElasticNet		0.627608	5.8333e-67	6:31571337-6:32682664	-8.57	2.27e-05	0
6:31571218-6:32682664	ENSG00000206344		HCG27	Lung	gtex	protein_coding	6	31165537	31171745	92	trait	ElasticNet		0.29334	7.25569e-26	6:31571337-6:32682664	14.5	2.11e-05	0
6:31571218-6:32682664	ENSG00000204209		DAXX	Lung	gtex	protein_coding	6	33286335	33297046	92	trait	ElasticNet		0.316022	2.95625e-20	6:31571337-6:32682664	-10.7	4.45e-06	0
6:31571218-6:32682664	ENSG00000240053		LY6G5B	Lung	gtex	protein_coding	6	31637944	31641553	92	trait	ElasticNet		0.227013	6.93832e-21	6:31571337-6:32682664	-11.7	3.03e-06	0
6:31571218-6:32682664	ENSG00000225851		HLA-S	Lung	gtex	pseudogene	6	31349851	31350065	92	trait	ElasticNet		0.433468	3.35921e-36	6:31571337-6:32682664	6.78	2.39e-06	0
6:31571218-6:32682664	ENSG00000146112		PPP1R18	Lung	gtex	protein_coding	6	30644166	30655672	92	trait	ElasticNet		0.0652866	0.000455813	6:31571337-6:32682664	7.66	2.12e-06	0
6:31571218-6:32682664	ENSG00000204296		C6orf10	Lung	gtex	protein_coding	6	32256303	32339684	92	trait	ElasticNet		0.128007	7.08529e-06	6:31571337-6:32682664	9.01	1.78e-06	0
6:31571218-6:32682664	ENSG00000237541		HLA-DQA2	Lung	gtex	protein_coding	6	32709119	32714992	92	trait	ElasticNet		0.639476	1.14051e-71	6:31571337-6:32682664	12.5	1.4e-06	0
6:31571218-6:32682664	ENSG00000204498		NFKBIL1	Lung	gtex	protein_coding	6	31514647	31526606	92	trait	ElasticNet		0.0414395	0.00231064	6:31571337-6:32682664	1.85	1.33e-06	0
6:31571218-6:32682664	ENSG00000236104		ZBTB22	Lung	gtex	protein_coding	6	33282183	33285719	92	trait	ElasticNet		0.0521855	0.00389889	6:31571337-6:32682664	10.5	1.28e-06	0
6:31571218-6:32682664	ENSG00000204264		PSMB8	Lung	gtex	protein_coding	6	32808494	32812480	92	trait	ElasticNet		0.0589681	0.000765406	6:31571337-6:32682664	1.39	3.19e-07	0
6:31571218-6:32682664	ENSG00000137312		FLOT1	Lung	gtex	protein_coding	6	30695486	30710510	92	trait	ElasticNet		0.232159	1.12903e-21	6:31571337-6:32682664	9.13	3.11e-07	0
6:31571218-6:32682664	ENSG00000204538		PSORS1C2	Lung	gtex	protein_coding	6	31105313	31107127	92	trait	ElasticNet		0.49061	6.34859e-48	6:31571337-6:32682664	1.63	2.7e-07	0
6:31571218-6:32682664	ENSG00000213719		CLIC1	Lung	gtex	protein_coding	6	31698358	31707540	92	trait	ElasticNet		0.0735062	0.0182853	6:31571337-6:32682664	1.5	1.82e-07	0
6:31571218-6:32682664	ENSG00000204371		EHMT2	Lung	gtex	protein_coding	6	31847536	31865464	92	trait	ElasticNet		0.0963397	9.12087e-05	6:31571337-6:32682664	0.0426	1.77e-07	0
6:31571218-6:32682664	ENSG00000030110		BAK1	Lung	gtex	protein_coding	6	31276723	31278816	92	trait	ElasticNet		0.292453	4.82487e-22	6:31571337-6:32682664	-12	8.55e-08	0
6:31571218-6:32682664	ENSG00000231925		TAPBP	Lung	gtex	protein_coding	6	33267471	33282164	92	trait	ElasticNet		0.066002	7.15479e-07	6:31571337-6:32682664	11.8	6.64e-08	0
6:31571218-6:32682664	ENSG00000204338.4		CYP21A1P	Lung	gtex	pseudogene	6	32313550	32313550	92	trait	ElasticNet		0.237764	1.31494e-17	6:31571337-6:32682664	-1.37	6.51e-08	0
6:31571218-6:32682664	ENSG00000137337		MDC1	Lung	gtex	protein_coding	6	30667584	30685666	92	trait	ElasticNet		0.0338793	0.0390575	6:31571337-6:32682664	2.52	5.64e-08	0
6:31571218-6:32682664	ENSG00000231461		HLA-DPA2	Lung	gtex	pseudogene	6	33059530	33065072	92	trait	ElasticNet		0.113018	0.000396728	6:31571337-6:32682664	0.0357	4.83e-08	0
6:31571218-6:32682664	ENSG00000244731		C4A	Lung	gtex	protein_coding	6	31949801	31970458	92	trait	ElasticNet		0.306812	1.52731e-27	6:31571337-6:32682664	-0.167	4.65e-08	0
6:31571218-6:32682664	ENSG00000204385		SLC44A4	Lung	ntr	protein_coding	6	31830973	31846823	92	trait	lasso		0.12852	3.01615e-39	6:31571337-6:32682664	-6.91	3.95e-08	0
6:31571218-6:32682664	ENSG00000204387		C6orf48	Lung	gtex	protein_coding	6	31802385	31807541	92	trait	ElasticNet		0.0406373	0.00268577	6:31571337-6:32682664	-4.75	3.23e-08	0
6:31571218-6:32682664	ENSG00000204390		HSPA1L	Lung	gtex	protein_coding	6	31777396	31783437	92	trait	ElasticNet		0.0588637	0.00618293	6:31571337-6:32682664	-5.05	3.05e-08	0
6:31571218-6:32682664	ENSG00000204220		PFDN6	Lung	gtex	protein_coding	6	33257079	33266178	92	trait	ElasticNet		0.029304	0.118305	6:31571337-6:32682664	9.99	2.93e-08	0
6:31571218-6:32682664	C6orf48		C6orf48	Lung	metsim		6	31802385	31807541	92	trait	blup		0.121692	9.57293e-18	6:31571337-6:32682664	-3.17	2.31e-08	0
6:31571218-6:32682664	ENSG00000204394		VARS	Lung	gtex	protein_coding	6	31745295	31763730	92	trait	ElasticNet		0.106477	0.0368521	6:31571337-6:32682664	1.28	2.28e-08	0
6:31571218-6:32682664	ENSG00000243649		CFB	Lung	gtex	protein_coding	6	31895475	31919861	92	trait	ElasticNet		0.0545656	0.00213907	6:31571337-6:32682664	-7.4	2.14e-08	0
6:31571218-6:32682664	ENSG00000204308		RNF5	Lung	gtex	protein_coding	6	32146131	32151930	92	trait	ElasticNet		0.0632343	4.20839e-06	6:31571337-6:32682664	1.5	1.86e-08	0
6:31571218-6:32682664	ENSG00000237923.1		XXbac-BPG27H4.8	Lung	gtex	lincRNA	6	30887666	30887666	92	trait	ElasticNet		0.0865504	1.73614e-07	6:31571337-6:32682664	0.878	1.77e-08	0
6:31571218-6:32682664	ENSG00000204525		HLA-C	Lung	gtex	protein_coding	6	31236526	31239907	92	trait	ElasticNet		0.408268	2.57711e-38	6:31571337-6:32682664	8.63	1.76e-08	0
6:31571218-6:32682664	ENSG00000204568		MRPS18B	Lung	gtex	protein_coding	6	30585486	30594172	92	trait	ElasticNet		0.0617947	0.00504649	6:31571337-6:32682664	-0.139	1.7e-08	0
6:31571218-6:32682664	ENSG00000137310		TCF19	Lung	gtex	protein_coding	6	31126319	31134936	92	trait	ElasticNet		0.0330337	0.000167678	6:31571337-6:32682664	7.61	1.18e-08	0
6:31571218-6:32682664	ENSG00000204435		CSNK2B	Lung	gtex	protein_coding	6	31633013	31638120	92	trait	ElasticNet		0.0329773	0.0993408	6:31571337-6:32682664	3.25	1.18e-08	0
6:31571218-6:32682664	ENSG00000204301		NOTCH4	Lung	gtex	protein_coding	6	32162620	32191844	92	trait	ElasticNet		0.244422	1.34859e-18	6:31571337-6:32682664	-1.28	1.08e-08	0
6:31571218-6:32682664	ENSG00000230622		UQCRHP1	Lung	gtex	pseudogene	6	31578860	31579133	92	trait	ElasticNet		0.048677	0.00121073	6:31571337-6:32682664	3.56	1.04e-08	0
6:31571218-6:32682664	ENSG00000271581		XXbac-BPG248L24.12	Lung	gtex	pseudogene	6	31324424	31325414	92	trait	ElasticNet		0.293355	3.87021e-25	6:31571337-6:32682664	5.33	9.22e-09	0
6:31571218-6:32682664	ENSG00000204531		POU5F1	Lung	gtex	protein_coding	6	31132119	31148508	92	trait	ElasticNet		0.302043	2.01154e-31	6:31571337-6:32682664	-5.33	8.67e-09	0
6:31571218-6:32682664	ENSG00000137404		NRM	Lung	gtex	protein_coding	6	30655824	30659197	92	trait	ElasticNet		0.144259	2.46012e-14	6:31571337-6:32682664	1.36	7.97e-09	0
6:31571218-6:32682664	ENSG00000204428		LY6G5C	Lung	gtex	protein_coding	6	31644461	31651817	92	trait	ElasticNet		0.227232	1.17806e-19	6:31571337-6:32682664	-11.3	7.81e-09	0
6:31571218-6:32682664	ENSG00000204227		RING1	Lung	gtex	protein_coding	6	33176272	33180499	92	trait	ElasticNet		0.0912974	0.00534624	6:31571337-6:32682664	5.6	5.88e-09	0
6:31571218-6:32682664	ENSG00000204542		C6orf15	Lung	gtex	protein_coding	6	31079000	31080336	92	trait	ElasticNet		0.116886	3.34862e-05	6:31571337-6:32682664	2.25	4.53e-09	0
6:31571218-6:32682664	ENSG00000261272		MUC22	Lung	gtex	protein_coding	6	30978251	31003179	92	trait	ElasticNet		0.380674	3.3846e-29	6:31571337-6:32682664	0.533	4.47e-09	0
6:31571218-6:32682664	ENSG00000137411		VARS2	Lung	gtex	protein_coding	6	30876019	30894236	92	trait	ElasticNet		0.459631	1.62607e-45	6:31571337-6:32682664	-2.77	4.46e-09	0
6:31571218-6:32682664	ENSG00000204305		AGER	Lung	gtex	protein_coding	6	32148745	32152101	92	trait	ElasticNet		0.062999	4.69304e-05	6:31571337-6:32682664	-0.13	4.4e-09	0
6:31571218-6:32682664	ENSG00000204472		AIF1	Lung	gtex	protein_coding	6	31582961	31584798	92	trait	ElasticNet		0.0513326	0.0286517	6:31571337-6:32682664	-3.76	4.38e-09	0
6:31571218-6:32682664	ENSG00000204424		LY6G6F	Lung	gtex	protein_coding	6	31674640	31685581	92	trait	ElasticNet		0.00341659	0.0412362	6:31571337-6:32682664	-6.05	4.11e-09	0
6:31571218-6:32682664	ENSG00000229836		XXbac-BPG248L24.10	Lung	gtex	pseudogene	6	31275592	31276326	92	trait	ElasticNet		0.0482977	9.11901e-06	6:31571337-6:32682664	0.882	4.05e-09	0
6:31571218-6:32682664	ENSG00000224796		RPL32P1	Lung	gtex	pseudogene	6	33047228	33047637	92	trait	ElasticNet		0.193733	6.58948e-16	6:31571337-6:32682664	2.09	3.94e-09	0
6:31571218-6:32682664	ENSG00000168394		TAP1	Lung	gtex	protein_coding	6	32812986	32821755	92	trait	ElasticNet		0.139	2.73717e-10	6:31571337-6:32682664	4	3.49e-09	0
6:31571218-6:32682664	ENSG00000223865		HLA-DPB1	Lung	gtex	protein_coding	6	33043703	33054978	92	trait	ElasticNet		0.464985	7.10179e-31	6:31571337-6:32682664	-12.1	3.48e-09	0
6:31571218-6:32682664	ENSG00000228727		SAPCD1	Lung	gtex	protein_coding	6	31707797	31732628	92	trait	ElasticNet		0.0458223	0.000357031	6:31571337-6:32682664	5.17	3.05e-09	0
6:31571218-6:32682664	ENSG00000204520		MICA	Lung	gtex	protein_coding	6	31371356	31383092	92	trait	ElasticNet		0.470937	1.12807e-48	6:31571337-6:32682664	-3.59	2.94e-09	0
6:31571218-6:32682664	ENSG00000224389		C4B	Lung	gtex	protein_coding	6	31949801	31970458	92	trait	ElasticNet		0.101538	5.85136e-09	6:31571337-6:32682664	-0.789	2.59e-09	0
6:31571218-6:32682664	ENSG00000204560		DHX16	Lung	gtex	protein_coding	6	30620896	30640814	92	trait	ElasticNet		0.0256432	0.00614899	6:31571337-6:32682664	0.634	2.46e-09	0
6:31571218-6:32682664	ENSG00000204389		HSPA1A	Lung	gtex	protein_coding	6	31783291	31785723	92	trait	ElasticNet		0.0247969	0.259686	6:31571337-6:32682664	2.43	2.29e-09	0
6:31571218-6:32682664	ENSG00000256166.1		XXbac-BPG248L24.13	Lung	gtex	lincRNA	6	31245887	31245887	92	trait	ElasticNet		0.203126	2.39017e-19	6:31571337-6:32682664	3.22	2.28e-09	0
6:31571218-6:32682664	ENSG00000204469		PRRC2A	Lung	gtex	protein_coding	6	31588497	31605548	92	trait	ElasticNet		0.0577319	7.75973e-06	6:31571337-6:32682664	-8.11	2.17e-09	0
6:31571218-6:32682664	XXbac-BPG181B23.7		XXbac-BPG181B23.7	Lung	metsim		6	31362066	31363272	92	trait	enet		0.174054	2.70006e-25	6:31571337-6:32682664	-0.377	2.1e-09	0
6:31571218-6:32682664	ENSG00000204580		DDR1	Lung	gtex	protein_coding	6	30844198	30867933	92	trait	ElasticNet		0.087408	1.67036e-08	6:31571337-6:32682664	7.5	1.99e-09	0
6:31571218-6:32682664	ENSG00000204444		APOM	Lung	gtex	protein_coding	6	31620193	31625987	92	trait	ElasticNet		-0.00535176	0.402524	6:31571337-6:32682664	-5.64	1.76e-09	0
6:31571218-6:32682664	ENSG00000137331		IER3	Lung	gtex	protein_coding	6	30710976	30712331	92	trait	ElasticNet		0.034308	0.000101222	6:31571337-6:32682664	0.276	1.43e-09	0
6:31571218-6:32682664	ENSG00000224557		HLA-DPB2	Lung	gtex	pseudogene	6	33080228	33102442	92	trait	ElasticNet		0.509732	1.36612e-49	6:31571337-6:32682664	-0.58	1.37e-09	0
6:31571218-6:32682664	ENSG00000213676		ATF6B	Lung	gtex	protein_coding	6	32065953	32096030	92	trait	ElasticNet		0.153813	6.1173e-11	6:31571337-6:32682664	-0.372	1.34e-09	0
6:31571218-6:32682664	ENSG00000204386		NEU1	Lung	gtex	protein_coding	6	31825436	31830683	92	trait	ElasticNet		0.0789829	2.45077e-06	6:31571337-6:32682664	-3.54	1.3e-09	0
6:31571218-6:32682664	ENSG00000206337		HCP5	Lung	yfs	sense_overlapping	6	31368479	31445283	92	trait	enet		0.0194888	3.77235e-07	6:31571337-6:32682664	-0.00138	1.06e-09	0
6:31571218-6:32682664	ENSG00000271821		XXbac-BPG299F13.14	Lung	gtex	lincRNA	6	31167942	31169695	92	trait	ElasticNet		0.0649875	1.94428e-07	6:31571337-6:32682664	8.67	1.02e-09	0
6:31571218-6:32682664	ENSG00000204267		TAP2	Lung	gtex	protein_coding	6	32789610	32806557	92	trait	ElasticNet		0.12873	2.86735e-11	6:31571337-6:32682664	7.84	1.02e-09	0
6:31571218-6:32682664	ENSG00000213722		DDAH2	Lung	gtex	protein_coding	6	31694815	31698394	92	trait	ElasticNet		0.0362143	0.000286673	6:31571337-6:32682664	-9.12	8.91e-10	0
6:31571218-6:32682664	ENSG00000168477		TNXB	Lung	gtex	protein_coding	6	32008931	32083111	92	trait	ElasticNet		0.188498	8.16344e-07	6:31571337-6:32682664	4.51	8.58e-10	0
6:31571218-6:32682664	ENSG00000196301		HLA-DRB9	Lung	gtex	pseudogene	6	32427598	32441277	92	trait	ElasticNet		0.299257	2.83169e-23	6:31571337-6:32682664	-4.77	8.35e-10	0
6:31571218-6:32682664	ENSG00000231389		HLA-DPA1	Lung	gtex	protein_coding	6	33032346	33048552	92	trait	ElasticNet		0.0539577	0.00212394	6:31571337-6:32682664	0.273	8.27e-10	0
6:31571218-6:32682664	ENSG00000227507		LTB	Lung	gtex	protein_coding	6	31548302	31550299	92	trait	ElasticNet		0.126235	2.64211e-05	6:31571337-6:32682664	4.06	8.02e-10	0
6:31571218-6:32682664	ENSG00000232080.3		XXbac-BPG254F23.7	Lung	gtex	lincRNA	6	32698207	32698207	92	trait	ElasticNet		0.494621	7.96803e-26	6:31571337-6:32682664	3.46	7.87e-10	0
6:31571218-6:32682664	ENSG00000204540		PSORS1C1	Lung	gtex	protein_coding	6	31082527	31107869	92	trait	ElasticNet		0.535397	1.94748e-55	6:31571337-6:32682664	5.06	7.16e-10	0
6:31571218-6:32682664	ENSG00000204287		HLA-DRA	Lung	yfs	protein_coding	6	32407619	32412823	92	trait	lasso		0.259792	1.13027e-84	6:31571337-6:32682664	-7.83	7.03e-10	0
6:31571218-6:32682664	ENSG00000198563		DDX39B	Lung	gtex	protein_coding	6	31497996	31510225	92	trait	ElasticNet		0.0290225	0.0236868	6:31571337-6:32682664	-1.42	6.79e-10	0
6:31571218-6:32682664	ENSG00000204539		CDSN	Lung	gtex	protein_coding	6	31082867	31088223	92	trait	ElasticNet		0.166429	8.22416e-13	6:31571337-6:32682664	-1.25	6.45e-10	0
6:31571218-6:32682664	ENSG00000228789		HCG22	Lung	gtex	lincRNA	6	31021227	31027667	92	trait	ElasticNet		0.266928	5.43393e-25	6:31571337-6:32682664	-6.79	5.8e-10	0
6:31571218-6:32682664	ENSG00000204356		NELFE	Lung	gtex	protein_coding	6	31919864	31926887	92	trait	ElasticNet		0.0105801	0.0120807	6:31571337-6:32682664	-0.113	5.32e-10	0
6:31571218-6:32682664	ENSG00000204351		SKIV2L	Lung	gtex	protein_coding	6	31926857	31937532	92	trait	ElasticNet		0.412331	3.56313e-42	6:31571337-6:32682664	-0.299	5.06e-10	0
6:31571218-6:32682664	ENSG00000231500		RPS18	Lung	gtex	protein_coding	6	33239787	33244287	92	trait	ElasticNet		0.144138	1.62694e-10	6:31571337-6:32682664	9.27	4.96e-10	0
6:31571218-6:32682664	ENSG00000204304		PBX2	Lung	gtex	protein_coding	6	32152512	32157963	92	trait	ElasticNet		0.041671	0.00197309	6:31571337-6:32682664	3.95	4.74e-10	0
6:31571218-6:32682664	ENSG00000204261		TAPSAR1	Lung	gtex	lincRNA	6	32811863	32814272	92	trait	ElasticNet		0.0946277	0.256663	6:31571337-6:32682664	0.219	4.51e-10	0
6:31571218-6:32682664	ENSG00000204388		HSPA1B	Lung	yfs	protein_coding	6	31795512	31798031	92	trait	enet		0.298479	2.11055e-99	6:31571337-6:32682664	-2.81	4.46e-10	0
6:31571218-6:32682664	ENSG00000204463		BAG6	Lung	gtex	protein_coding	6	31606805	31620482	92	trait	ElasticNet		0.0360878	0.00165434	6:31571337-6:32682664	-3.04	4.36e-10	0
6:31571218-6:32682664	ENSG00000204290		BTNL2	Lung	gtex	protein_coding	6	32361740	32374905	92	trait	ElasticNet		0.222721	0.000201975	6:31571337-6:32682664	2.37	4.28e-10	0
6:31571218-6:32682664	ENSG00000234745		HLA-B	Lung	gtex	protein_coding	6	31321649	31324965	92	trait	ElasticNet		0.434092	7.09651e-21	6:31571337-6:32682664	2.91	4.06e-10	0
6:31571218-6:32682664	ENSG00000204544		MUC21	Lung	gtex	protein_coding	6	30951495	30957680	92	trait	ElasticNet		0.0679644	0.00135318	6:31571337-6:32682664	-3.16	3.89e-10	0
6:31571218-6:32682664	ENSG00000204475		NCR3	Lung	yfs	protein_coding	6	31556672	31560762	92	trait	enet		0.114483	2.03543e-35	6:31571337-6:32682664	-0.306	3.77e-10	0
6:31571218-6:32682664	ENSG00000204315		FKBPL	Lung	gtex	protein_coding	6	32096484	32098068	92	trait	ElasticNet		0.175331	0.0999379	6:31571337-6:32682664	8.62	3.74e-10	0
6:31571218-6:32682664	ENSG00000221988		PPT2	Lung	gtex	protein_coding	6	32121218	32134011	92	trait	ElasticNet		0.0636896	0.00112981	6:31571337-6:32682664	0.852	3.7e-10	0
6:31571218-6:32682664	ENSG00000204392		LSM2	Lung	gtex	protein_coding	6	31765173	31774761	92	trait	ElasticNet		0.0862368	4.51855e-06	6:31571337-6:32682664	-2.75	3.69e-10	0
6:31571218-6:32682664	ENSG00000240065		PSMB9	Lung	gtex	protein_coding	6	32811913	32827362	92	trait	ElasticNet		0.233689	2.30592e-18	6:31571337-6:32682664	4.04	3.46e-10	0
6:31571218-6:32682664	ENSG00000232810		TNF	Lung	yfs	protein_coding	6	31543344	31546113	92	trait	lasso		0.0945915	2.70503e-29	6:31571337-6:32682664	-5.93	3.41e-10	0
6:31571218-6:32682664	ENSG00000204482		LST1	Lung	yfs	protein_coding	6	31553901	31556686	92	trait	enet		0.305065	5.4576e-102	6:31571337-6:32682664	-5.07	3.39e-10	0
6:31571218-6:32682664	ENSG00000204366		ZBTB12	Lung	gtex	protein_coding	6	31867384	31869769	92	trait	ElasticNet		0.243199	1.04981e-23	6:31571337-6:32682664	11.2	3.16e-10	0
6:31571218-6:32682664	ENSG00000204344		STK19	Lung	gtex	protein_coding	6	31938868	31950598	92	trait	ElasticNet		0.00921841	0.117018	6:31571337-6:32682664	-2.28	3.15e-10	0
6:31571218-6:32682664	ENSG00000226979		LTA	Lung	gtex	protein_coding	6	31539831	31542101	92	trait	ElasticNet		0.188803	1.02903e-09	6:31571337-6:32682664	-14.9	3.04e-10	0
6:31571218-6:32682664	ENSG00000196735		HLA-DQA1	Lung	gtex	protein_coding	6	32595956	32614839	92	trait	ElasticNet		0.507996	3.29705e-50	6:31571337-6:32682664	-1.78	2.68e-10	0
6:31571218-6:32682664	ENSG00000137288		UQCC2	Lung	gtex	protein_coding	6	33662070	33679504	92	trait	ElasticNet		0.584086	4.87709e-40	6:31571337-6:32682664	7.53	2.67e-10	0
6:31571218-6:32682664	ENSG00000237441		RGL2	Lung	gtex	protein_coding	6	33259431	33267101	92	trait	ElasticNet		0.0657672	0.00226302	6:31571337-6:32682664	7.54	2.67e-10	0
6:31571218-6:32682664	ENSG00000213780		GTF2H4	Lung	gtex	protein_coding	6	30875961	30881883	92	trait	ElasticNet		0.0778207	1.53431e-08	6:31571337-6:32682664	-0.905	2.61e-10	0
6:31571218-6:32682664	ENSG00000196260		SFTA2	Lung	gtex	protein_coding	6	30899130	30899952	92	trait	ElasticNet		0.149977	3.28881e-09	6:31571337-6:32682664	-0.778	2.6e-10	0
6:31571218-6:32682664	ENSG00000269490.1		SBP1	Lung	gtex	protein_coding	6	3.3178e+07	3.3178e+07	92	trait	ElasticNet		0.0917184	0.000515927	6:31571337-6:32682664	4.06	2.56e-10	0
6:31571218-6:32682664	ENSG00000250535		STK19P	Lung	gtex	pseudogene	6	31981047	31981564	92	trait	ElasticNet		0.226158	1.0638e-20	6:31571337-6:32682664	2.73	2.48e-10	0
6:31571218-6:32682664	ENSG00000204396		VWA7	Lung	gtex	protein_coding	6	31733367	31745108	92	trait	ElasticNet		0.270438	9.6347e-32	6:31571337-6:32682664	-1.95	2.48e-10	0
6:31571218-6:32682664	ENSG00000168631		DPCR1	Lung	gtex	protein_coding	6	30908749	30921998	92	trait	ElasticNet		0.142595	4.29499e-10	6:31571337-6:32682664	0.544	2.41e-10	0
6:31571218-6:32682664	ENSG00000204231		RXRB	Lung	gtex	protein_coding	6	33161365	33168630	92	trait	ElasticNet		0.171566	0.00294712	6:31571337-6:32682664	-0.123	2.35e-10	0
6:31571218-6:32682664	ENSG00000112511		PHF1	Lung	gtex	protein_coding	6	33378176	33384230	92	trait	ElasticNet		0.000475861	0.156219	6:31571337-6:32682664	-0.876	2.31e-10	0
6:31571218-6:32682664	ENSG00000255552		LY6G6E	Lung	gtex	protein_coding	6	31679548	31681842	92	trait	ElasticNet		0.0642736	0.000247512	6:31571337-6:32682664	10.2	2.29e-10	0
6:31571218-6:32682664	DOM3Z		DOM3Z	Lung	yfs		6	31937587	31940069	92	trait	enet		0.136534	2.32407e-42	6:31571337-6:32682664	-3.5	2.25e-10	0
6:31571218-6:32682664	ENSG00000196126		HLA-DRB1	Lung	gtex	protein_coding	6	32546546	32557625	92	trait	ElasticNet		0.361005	5.21176e-30	6:31571337-6:32682664	-4.5	2.23e-10	0
6:31571218-6:32682664	ENSG00000204257		HLA-DMA	Lung	gtex	protein_coding	6	32916390	32936871	92	trait	ElasticNet		0.430355	4.80883e-30	6:31571337-6:32682664	1.42	2.19e-10	0
6:31571218-6:32682664	ENSG00000204439		C6orf47	Lung	gtex	protein_coding	6	31626075	31628549	92	trait	ElasticNet		0.0327895	0.011052	6:31571337-6:32682664	5.28	2.19e-10	0
6:31571218-6:32682664	ENSG00000204252		HLA-DOA	Lung	gtex	protein_coding	6	32971955	32977389	92	trait	ElasticNet		0.0761739	2.85491e-06	6:31571337-6:32682664	0.694	2.16e-10	0
6:31571218-6:32682664	ENSG00000235863		B3GALT4	Lung	gtex	protein_coding	6	33244917	33252609	92	trait	ElasticNet		0.0563365	0.0154902	6:31571337-6:32682664	2.86	2.15e-10	0
6:31571218-6:32682664	ENSG00000204438		GPANK1	Lung	gtex	protein_coding	6	31629006	31634060	92	trait	ElasticNet		0.00871473	0.0265699	6:31571337-6:32682664	-1.39	2.13e-10	0
6:31571218-6:32682664	ENSG00000234515		PPP1R2P1	Lung	gtex	pseudogene	6	32846948	32847625	92	trait	ElasticNet		0.154058	0.112841	6:31571337-6:32682664	-3.44	2.1e-10	0
6:31571218-6:32682664	ENSG00000248290.1		TNXA	Lung	gtex	pseudogene	6	31838202	31838202	92	trait	ElasticNet		0.143092	4.52535e-11	6:31571337-6:32682664	-0.626	2.09e-10	0
6:31571218-6:32682664	ENSG00000241404		EGFL8	Lung	gtex	protein_coding	6	32121218	32134011	92	trait	ElasticNet		0.0520567	0.00039227	6:31571337-6:32682664	2.93	2.07e-10	0
6:31571218-6:32682664	ENSG00000237398		HLA-DPA3	Lung	gtex	pseudogene	6	33098993	33111102	92	trait	ElasticNet		0.086919	7.57724e-07	6:31571337-6:32682664	0.546	2.06e-10	0
6:31571218-6:32682664	ENSG00000272221.1		XXbac-BPG181B23.7	Lung	gtex	lincRNA	6	31360433	31360433	92	trait	ElasticNet		0.59454	6.7768e-65	6:31571337-6:32682664	0.266	2.04e-10	0
6:31571218-6:32682664	ENSG00000112473		SLC39A7	Lung	gtex	protein_coding	6	33168222	33172216	92	trait	ElasticNet		-0.0413104	0.0422475	6:31571337-6:32682664	1.67	2.04e-10	0
6:31571218-6:32682664	ENSG00000204228		HSD17B8	Lung	gtex	protein_coding	6	33172419	33174608	92	trait	ElasticNet		0.258867	1.8608e-18	6:31571337-6:32682664	4.85	2.04e-10	0
6:31571218-6:32682664	ENSG00000204188.3		GGNBP1	Lung	gtex	protein_coding	6	33143136	33143136	92	trait	ElasticNet		0.0905413	0.00729739	6:31571337-6:32682664	-3.13	2.02e-10	0
6:31571218-6:32682664	ENSG00000204421		LY6G6C	Lung	gtex	protein_coding	6	31686425	31689622	92	trait	ElasticNet		0.497311	3.56016e-49	6:31571337-6:32682664	3.38	2.01e-10	0
6:31571218-6:32682664	ENSG00000204427		ABHD16A	Lung	gtex	protein_coding	6	31654726	31671221	92	trait	ElasticNet		0.0417487	0.0171001	6:31571337-6:32682664	-0.0405	2e-10	0
6:31571218-6:32682664	ENSG00000204348		DXO	Lung	gtex	protein_coding	6	31937587	31940069	92	trait	ElasticNet		0.0566506	9.93333e-05	6:31571337-6:32682664	-2.89	1.99e-10	0
6:31571218-6:32682664	ENSG00000204310		AGPAT1	Lung	gtex	protein_coding	6	32135989	32145873	92	trait	ElasticNet		0.309398	1.02018e-11	6:31571337-6:32682664	1.32	1.98e-10	0
6:31571218-6:32682664	ENSG00000204410		MSH5	Lung	gtex	protein_coding	6	31707725	31732622	92	trait	ElasticNet		0.139092	0.00079932	6:31571337-6:32682664	2.66	1.98e-10	0
6:31571218-6:32682664	ENSG00000204420		C6orf25	Lung	gtex	protein_coding	6	31686371	31694491	92	trait	ElasticNet		0.236661	7.68115e-19	6:31571337-6:32682664	2.5	1.97e-10	0
6:31571218-6:32682664	ENSG00000112514		CUTA	Lung	gtex	protein_coding	6	33384219	33386094	92	trait	ElasticNet		0.103988	0.0123475	6:31571337-6:32682664	1.31	1.96e-10	0
6:31571218-6:32682664	ENSG00000204536		CCHCR1	Lung	gtex	protein_coding	6	31110216	31126015	92	trait	ElasticNet		0.416701	2.68528e-31	6:31571337-6:32682664	0.541	1.95e-10	0
6:31571218-6:32682664	NULL.MODEL		NULL	Lung		NULL	6			92	trait					6:31571337-6:32682664	0	2.5e-132	0
6:32682664-6:33236497	ENSG00000224796		RPL32P1	Lung	gtex	pseudogene	6	33047228	33047637	35	trait	ElasticNet		0.193733	6.58948e-16	6:32682664-6:33236497	-18.7	1	1
6:32682664-6:33236497	ENSG00000161904		LEMD2	Lung	gtex	protein_coding	6	33738979	33756913	35	trait	ElasticNet		0.246877	4.90885e-09	6:32682664-6:33236497	6.67	0.939	1
6:32682664-6:33236497	ENSG00000235863		B3GALT4	Lung	yfs	protein_coding	6	33244917	33252609	35	trait	enet		0.278302	1.27034e-91	6:32682664-6:33236497	-13	0.923	1
6:32682664-6:33236497	ENSG00000204188.3		GGNBP1	Lung	gtex	protein_coding	6	33143136	33143136	35	trait	ElasticNet		0.0905413	0.00729739	6:32682664-6:33236497	8.17	0.0635	0
6:32682664-6:33236497	ENSG00000204394		VARS	Lung	gtex	protein_coding	6	31745295	31763730	35	trait	ElasticNet		0.106477	0.0368521	6:32682664-6:33236497	4.41	0.0619	0
6:32682664-6:33236497	ENSG00000204344		STK19	Lung	gtex	protein_coding	6	31938868	31950598	35	trait	ElasticNet		0.00921841	0.117018	6:32682664-6:33236497	6.93	0.00789	0
6:32682664-6:33236497	ENSG00000234515		PPP1R2P1	Lung	gtex	pseudogene	6	32846948	32847625	35	trait	ElasticNet		0.154058	0.112841	6:32682664-6:33236497	-3.55	0.0011	0
6:32682664-6:33236497	ENSG00000204248		COL11A2	Lung	gtex	protein_coding	6	33130458	33160276	35	trait	ElasticNet		0.0224119	0.000700017	6:32682664-6:33236497	-13.9	0.000886	0
6:32682664-6:33236497	ENSG00000213588		ZBTB9	Lung	gtex	protein_coding	6	33422356	33425325	35	trait	ElasticNet		0.0834014	2.72614e-06	6:32682664-6:33236497	6	0.000549	0
6:32682664-6:33236497	ENSG00000237541		HLA-DQA2	Lung	gtex	protein_coding	6	32709119	32714992	35	trait	ElasticNet		0.639476	1.14051e-71	6:32682664-6:33236497	16.7	0.000441	0
6:32682664-6:33236497	ENSG00000204348		DXO	Lung	gtex	protein_coding	6	31937587	31940069	35	trait	ElasticNet		0.0566506	9.93333e-05	6:32682664-6:33236497	4.6	0.000327	0
6:32682664-6:33236497	ENSG00000232629		HLA-DQB2	Lung	gtex	protein_coding	6	32723875	32731311	35	trait	ElasticNet		0.537351	1.16536e-50	6:32682664-6:33236497	-4.08	0.000291	0
6:32682664-6:33236497	ENSG00000204371		EHMT2	Lung	gtex	protein_coding	6	31847536	31865464	35	trait	ElasticNet		0.0963397	9.12087e-05	6:32682664-6:33236497	-5.85	0.000208	0
6:32682664-6:33236497	ENSG00000204386		NEU1	Lung	gtex	protein_coding	6	31825436	31830683	35	trait	ElasticNet		0.0789829	2.45077e-06	6:32682664-6:33236497	5.6	0.000193	0
6:32682664-6:33236497	ENSG00000204267		TAP2	Lung	gtex	protein_coding	6	32789610	32806557	35	trait	ElasticNet		0.12873	2.86735e-11	6:32682664-6:33236497	-5.2	0.000121	0
6:32682664-6:33236497	ENSG00000204287		HLA-DRA	Lung	yfs	protein_coding	6	32407619	32412823	35	trait	lasso		0.259792	1.13027e-84	6:32682664-6:33236497	-4.25	4.83e-05	0
6:32682664-6:33236497	ENSG00000243649		CFB	Lung	gtex	protein_coding	6	31895475	31919861	35	trait	ElasticNet		0.0545656	0.00213907	6:32682664-6:33236497	-6.8	9.34e-06	0
6:32682664-6:33236497	ENSG00000168477		TNXB	Lung	gtex	protein_coding	6	32008931	32083111	35	trait	ElasticNet		0.188498	8.16344e-07	6:32682664-6:33236497	-8.55	9.14e-06	0
6:32682664-6:33236497	ENSG00000231500		RPS18	Lung	gtex	protein_coding	6	33239787	33244287	35	trait	ElasticNet		0.144138	1.62694e-10	6:32682664-6:33236497	8.71	7.15e-06	0
6:32682664-6:33236497	ENSG00000204231		RXRB	Lung	gtex	protein_coding	6	33161365	33168630	35	trait	ElasticNet		0.171566	0.00294712	6:32682664-6:33236497	-4.89	7.01e-06	0
6:32682664-6:33236497	ENSG00000204310		AGPAT1	Lung	gtex	protein_coding	6	32135989	32145873	35	trait	ElasticNet		0.309398	1.02018e-11	6:32682664-6:33236497	-2.75	5.91e-06	0
6:32682664-6:33236497	ENSG00000231925		TAPBP	Lung	gtex	protein_coding	6	33267471	33282164	35	trait	ElasticNet		0.066002	7.15479e-07	6:32682664-6:33236497	-1.31	4.74e-06	0
6:32682664-6:33236497	ENSG00000213676		ATF6B	Lung	gtex	protein_coding	6	32065953	32096030	35	trait	ElasticNet		0.153813	6.1173e-11	6:32682664-6:33236497	-1.79	7.86e-07	0
6:32682664-6:33236497	ENSG00000096433		ITPR3	Lung	gtex	protein_coding	6	33588142	33664351	35	trait	ElasticNet		0.331733	3.49421e-16	6:32682664-6:33236497	-5.03	2.33e-07	0
6:32682664-6:33236497	ENSG00000242574		HLA-DMB	Lung	gtex	protein_coding	6	32902406	32908847	35	trait	ElasticNet		0.237845	8.4047e-16	6:32682664-6:33236497	-4.22	9.54e-08	0
6:32682664-6:33236497	ENSG00000240065		PSMB9	Lung	gtex	protein_coding	6	32811913	32827362	35	trait	ElasticNet		0.233689	2.30592e-18	6:32682664-6:33236497	-5.01	2.88e-08	0
6:32682664-6:33236497	ENSG00000204290		BTNL2	Lung	gtex	protein_coding	6	32361740	32374905	35	trait	ElasticNet		0.222721	0.000201975	6:32682664-6:33236497	-0.112	2.26e-08	0
6:32682664-6:33236497	ENSG00000204390		HSPA1L	Lung	gtex	protein_coding	6	31777396	31783437	35	trait	ElasticNet		0.0588637	0.00618293	6:32682664-6:33236497	4.89	1.91e-08	0
6:32682664-6:33236497	ENSG00000204257		HLA-DMA	Lung	gtex	protein_coding	6	32916390	32936871	35	trait	ElasticNet		0.430355	4.80883e-30	6:32682664-6:33236497	-3.8	1.82e-08	0
6:32682664-6:33236497	ENSG00000204388		HSPA1B	Lung	gtex	protein_coding	6	31783291	31785723	35	trait	ElasticNet		0.0399255	0.000851622	6:32682664-6:33236497	4.79	1.51e-08	0
6:32682664-6:33236497	ENSG00000204256		BRD2	Lung	gtex	protein_coding	6	32936437	32949282	35	trait	ElasticNet		0.0109348	0.0370896	6:32682664-6:33236497	-0.0719	4.02e-09	0
6:32682664-6:33236497	ENSG00000241404		EGFL8	Lung	gtex	protein_coding	6	32121218	32134011	35	trait	ElasticNet		0.125211	0.0867954	6:32682664-6:33236497	-8.54	3.69e-09	0
6:32682664-6:33236497	ENSG00000204304		PBX2	Lung	gtex	protein_coding	6	32152512	32157963	35	trait	ElasticNet		0.041671	0.00197309	6:32682664-6:33236497	-3.85	2.83e-09	0
6:32682664-6:33236497	ENSG00000204389		HSPA1A	Lung	gtex	protein_coding	6	31783291	31785723	35	trait	ElasticNet		0.0247969	0.259686	6:32682664-6:33236497	-3.63	1.96e-09	0
6:32682664-6:33236497	ENSG00000204261		TAPSAR1	Lung	gtex	lincRNA	6	32811863	32814272	35	trait	ElasticNet		0.0946277	0.256663	6:32682664-6:33236497	-2.02	1.89e-09	0
6:32682664-6:33236497	ENSG00000213722		DDAH2	Lung	gtex	protein_coding	6	31694815	31698394	35	trait	ElasticNet		0.0875944	7.82974e-06	6:32682664-6:33236497	3.4	8.34e-10	0
6:32682664-6:33236497	ENSG00000112514		CUTA	Lung	gtex	protein_coding	6	33384219	33386094	35	trait	ElasticNet		0.103988	0.0123475	6:32682664-6:33236497	7.34	6.93e-10	0
6:32682664-6:33236497	ENSG00000112511		PHF1	Lung	gtex	protein_coding	6	33378176	33384230	35	trait	ElasticNet		0.0271555	6.9472e-05	6:32682664-6:33236497	-0.311	4.82e-10	0
6:32682664-6:33236497	ENSG00000179344		HLA-DQB1	Lung	gtex	protein_coding	6	32627244	32636160	35	trait	ElasticNet		0.617863	1.78862e-70	6:32682664-6:33236497	-2.29	4.62e-10	0
6:32682664-6:33236497	ENSG00000196301		HLA-DRB9	Lung	gtex	pseudogene	6	32427598	32441277	35	trait	ElasticNet		0.299257	2.83169e-23	6:32682664-6:33236497	-1.6	4.25e-10	0
6:32682664-6:33236497	ENSG00000224557		HLA-DPB2	Lung	gtex	pseudogene	6	33080228	33102442	35	trait	ElasticNet		0.509732	1.36612e-49	6:32682664-6:33236497	14.5	3.61e-10	0
6:32682664-6:33236497	ENSG00000204396		VWA7	Lung	gtex	protein_coding	6	31733367	31745108	35	trait	ElasticNet		0.270438	9.6347e-32	6:32682664-6:33236497	-2.89	3.39e-10	0
6:32682664-6:33236497	ENSG00000204410		MSH5	Lung	gtex	protein_coding	6	31707725	31732622	35	trait	ElasticNet		0.139092	0.00079932	6:32682664-6:33236497	3.2	2.78e-10	0
6:32682664-6:33236497	ENSG00000204305		AGER	Lung	gtex	protein_coding	6	32148745	32152101	35	trait	ElasticNet		0.062999	4.69304e-05	6:32682664-6:33236497	5.73	2.3e-10	0
6:32682664-6:33236497	ENSG00000204366		ZBTB12	Lung	gtex	protein_coding	6	31867384	31869769	35	trait	ElasticNet		0.137082	0.000239137	6:32682664-6:33236497	3.07	1.94e-10	0
6:32682664-6:33236497	ENSG00000237649		KIFC1	Lung	gtex	protein_coding	6	33359313	33377701	35	trait	ElasticNet		0.0275637	0.00558864	6:32682664-6:33236497	7.7	1.68e-10	0
6:32682664-6:33236497	ENSG00000204420		C6orf25	Lung	gtex	protein_coding	6	31686371	31694491	35	trait	ElasticNet		0.236661	7.68115e-19	6:32682664-6:33236497	-2.85	9.73e-11	0
6:32682664-6:33236497	ENSG00000204351		SKIV2L	Lung	gtex	protein_coding	6	31926857	31937532	35	trait	ElasticNet		0.412331	3.56313e-42	6:32682664-6:33236497	3.81	8.09e-11	0
6:32682664-6:33236497	ENSG00000244731		C4A	Lung	gtex	protein_coding	6	31949801	31970458	35	trait	ElasticNet		0.306812	1.52731e-27	6:32682664-6:33236497	-2.6	6.88e-11	0
6:32682664-6:33236497	ENSG00000204296		C6orf10	Lung	gtex	protein_coding	6	32256303	32339684	35	trait	ElasticNet		0.128007	7.08529e-06	6:32682664-6:33236497	1.91	6.53e-11	0
6:32682664-6:33236497	ENSG00000241106		HLA-DOB	Lung	gtex	protein_coding	6	32780540	32784825	35	trait	ElasticNet		0.486005	1.32771e-50	6:32682664-6:33236497	0.721	6.18e-11	0
6:32682664-6:33236497	ENSG00000112473		SLC39A7	Lung	gtex	protein_coding	6	33168222	33172216	35	trait	ElasticNet		-0.0413104	0.0422475	6:32682664-6:33236497	-3.51	5.65e-11	0
6:32682664-6:33236497	ENSG00000124493		GRM4	Lung	gtex	protein_coding	6	33989628	34123399	35	trait	ElasticNet		0.186231	6.19522e-05	6:32682664-6:33236497	-1.99	4.98e-11	0
6:32682664-6:33236497	ENSG00000249346		LINC01016	Lung	gtex	lincRNA	6	33835283	33864691	35	trait	ElasticNet		0.0925332	1.38681e-05	6:32682664-6:33236497	0.209	3.89e-11	0
6:32682664-6:33236497	ENSG00000030110		BAK1	Lung	gtex	protein_coding	6	31276723	31278816	35	trait	ElasticNet		0.292453	4.82487e-22	6:32682664-6:33236497	2.44	2.76e-11	0
6:32682664-6:33236497	ENSG00000228285		LYPLA2P1	Lung	gtex	pseudogene	6	33333325	33334020	35	trait	ElasticNet		0.00116735	0.0399484	6:32682664-6:33236497	-4.12	2.75e-11	0
6:32682664-6:33236497	ENSG00000204264		PSMB8	Lung	gtex	protein_coding	6	32808494	32812480	35	trait	ElasticNet		0.0589681	0.000765406	6:32682664-6:33236497	-1.66	2.52e-11	0
6:32682664-6:33236497	ENSG00000236104		ZBTB22	Lung	gtex	protein_coding	6	33282183	33285719	35	trait	ElasticNet		0.0311243	0.00325792	6:32682664-6:33236497	-3.59	2.44e-11	0
6:32682664-6:33236497	ENSG00000231852		CYP21A2	Lung	gtex	protein_coding	6	32006042	32009447	35	trait	ElasticNet		0.0477839	3.36055e-05	6:32682664-6:33236497	3.47	2.43e-11	0
6:32682664-6:33236497	ENSG00000229391		HLA-DRB6	Lung	gtex	pseudogene	6	32520490	32527799	35	trait	ElasticNet		0.655897	8.94547e-76	6:32682664-6:33236497	-1.92	2.07e-11	0
6:32682664-6:33236497	ENSG00000204387		C6orf48	Lung	gtex	protein_coding	6	31802385	31807541	35	trait	ElasticNet		0.0406373	0.00268577	6:32682664-6:33236497	-2.27	1.77e-11	0
6:32682664-6:33236497	ENSG00000232080.3		XXbac-BPG254F23.7	Lung	gtex	lincRNA	6	32698207	32698207	35	trait	ElasticNet		0.494621	7.96803e-26	6:32682664-6:33236497	-1.92	1.68e-11	0
6:32682664-6:33236497	ENSG00000166278		C2	Lung	gtex	protein_coding	6	31865562	31913449	35	trait	ElasticNet		0.103543	0.00556601	6:32682664-6:33236497	1.7	1.59e-11	0
6:32682664-6:33236497	ENSG00000204392		LSM2	Lung	gtex	protein_coding	6	31765173	31774761	35	trait	ElasticNet		0.0862368	4.51855e-06	6:32682664-6:33236497	-0.735	1.36e-11	0
6:32682664-6:33236497	ENSG00000227057		WDR46	Lung	gtex	protein_coding	6	33246885	33257304	35	trait	ElasticNet		-0.00609541	0.337076	6:32682664-6:33236497	8.26	1.21e-11	0
6:32682664-6:33236497	ENSG00000237398		HLA-DPA3	Lung	gtex	pseudogene	6	33098993	33111102	35	trait	ElasticNet		0.086919	7.57724e-07	6:32682664-6:33236497	3.82	1.2e-11	0
6:32682664-6:33236497	ENSG00000204227		RING1	Lung	gtex	protein_coding	6	33176272	33180499	35	trait	ElasticNet		0.0912974	0.00534624	6:32682664-6:33236497	-9.09	1.07e-11	0
6:32682664-6:33236497	ENSG00000196735		HLA-DQA1	Lung	gtex	protein_coding	6	32595956	32614839	35	trait	ElasticNet		0.507996	3.29705e-50	6:32682664-6:33236497	-1.8	1.06e-11	0
6:32682664-6:33236497	ENSG00000204385		SLC44A4	Lung	gtex	protein_coding	6	31830969	31846823	35	trait	ElasticNet		0.127018	2.02834e-06	6:32682664-6:33236497	0.406	8.74e-12	0
6:32682664-6:33236497	ENSG00000161896		IP6K3	Lung	gtex	protein_coding	6	33689444	33714762	35	trait	ElasticNet		0.0776469	0.000175336	6:32682664-6:33236497	-0.771	8.6e-12	0
6:32682664-6:33236497	ENSG00000231389		HLA-DPA1	Lung	gtex	protein_coding	6	33032346	33048552	35	trait	ElasticNet		0.0539577	0.00212394	6:32682664-6:33236497	-2.57	8.3e-12	0
6:32682664-6:33236497	ENSG00000168394		TAP1	Lung	gtex	protein_coding	6	32812986	32821755	35	trait	ElasticNet		0.139	2.73717e-10	6:32682664-6:33236497	-5.89	6.63e-12	0
6:32682664-6:33236497	ENSG00000204338.4		CYP21A1P	Lung	gtex	pseudogene	6	32313550	32313550	35	trait	ElasticNet		0.237764	1.31494e-17	6:32682664-6:33236497	1.31	6.22e-12	0
6:32682664-6:33236497	ENSG00000204209		DAXX	Lung	gtex	protein_coding	6	33286335	33297046	35	trait	ElasticNet		0.0605862	6.50444e-05	6:32682664-6:33236497	-4.45	5.98e-12	0
6:32682664-6:33236497	ENSG00000196126		HLA-DRB1	Lung	gtex	protein_coding	6	32546546	32557625	35	trait	ElasticNet		0.361005	5.21176e-30	6:32682664-6:33236497	-4.54	5.94e-12	0
6:32682664-6:33236497	ENSG00000204356		NELFE	Lung	gtex	protein_coding	6	31919864	31926887	35	trait	ElasticNet		0.0105801	0.0120807	6:32682664-6:33236497	1.17	5.87e-12	0
6:32682664-6:33236497	ENSG00000237441		RGL2	Lung	gtex	protein_coding	6	33259431	33267101	35	trait	ElasticNet		0.0657672	0.00226302	6:32682664-6:33236497	-2.56	4.66e-12	0
6:32682664-6:33236497	ENSG00000204228		HSD17B8	Lung	gtex	protein_coding	6	33172419	33174608	35	trait	ElasticNet		0.0881122	4.47242e-08	6:32682664-6:33236497	-7.93	4.6e-12	0
6:32682664-6:33236497	ENSG00000204308		RNF5	Lung	gtex	protein_coding	6	32146131	32151930	35	trait	ElasticNet		0.0632343	4.20839e-06	6:32682664-6:33236497	-5.97	4.51e-12	0
6:32682664-6:33236497	ENSG00000204314		PRRT1	Lung	gtex	protein_coding	6	32116136	32122150	35	trait	ElasticNet		0.232019	8.17744e-14	6:32682664-6:33236497	-5.26	4.41e-12	0
6:32682664-6:33236497	ENSG00000269490.1		SBP1	Lung	gtex	protein_coding	6	33340776	33340776	35	trait	ElasticNet		0.114474	9.41693e-05	6:32682664-6:33236497	4.54	4.28e-12	0
6:32682664-6:33236497	ENSG00000231461		HLA-DPA2	Lung	gtex	pseudogene	6	33059530	33065072	35	trait	ElasticNet		0.113018	0.000396728	6:32682664-6:33236497	3.09	3.89e-12	0
6:32682664-6:33236497	ENSG00000204315		FKBPL	Lung	gtex	protein_coding	6	32096484	32098068	35	trait	ElasticNet		0.175331	0.0999379	6:32682664-6:33236497	-3.51	3.69e-12	0
6:32682664-6:33236497	ENSG00000204220		PFDN6	Lung	gtex	protein_coding	6	33257079	33266178	35	trait	ElasticNet		0.029304	0.118305	6:32682664-6:33236497	-0.145	3.17e-12	0
6:32682664-6:33236497	ENSG00000250535		STK19P	Lung	gtex	pseudogene	6	31981047	31981564	35	trait	ElasticNet		0.226158	1.0638e-20	6:32682664-6:33236497	1.72	2.79e-12	0
6:32682664-6:33236497	ENSG00000223865		HLA-DPB1	Lung	gtex	protein_coding	6	33043703	33054978	35	trait	ElasticNet		0.464985	7.10179e-31	6:32682664-6:33236497	0.448	2.68e-12	0
6:32682664-6:33236497	ENSG00000204252		HLA-DOA	Lung	gtex	protein_coding	6	32971955	32977389	35	trait	ElasticNet		0.0761739	2.85491e-06	6:32682664-6:33236497	0.0801	2.61e-12	0
6:32682664-6:33236497	ENSG00000198502		HLA-DRB5	Lung	gtex	protein_coding	6	32485120	32498064	35	trait	ElasticNet		0.627608	5.8333e-67	6:32682664-6:33236497	-1.79	2.12e-12	0
6:32682664-6:33236497	ENSG00000221988		PPT2	Lung	gtex	protein_coding	6	32121218	32134011	35	trait	ElasticNet		0.0636896	0.00112981	6:32682664-6:33236497	2.1	2.09e-12	0
6:32682664-6:33236497	ENSG00000213719		CLIC1	Lung	gtex	protein_coding	6	31698358	31707540	35	trait	ElasticNet		0.0294202	0.0011582	6:32682664-6:33236497	0.75	2.01e-12	0
6:32682664-6:33236497	ENSG00000224389		C4B	Lung	gtex	protein_coding	6	31949801	31970458	35	trait	ElasticNet		0.101538	5.85136e-09	6:32682664-6:33236497	1.69	1.94e-12	0
6:32682664-6:33236497	ENSG00000137288		UQCC2	Lung	gtex	protein_coding	6	33662070	33679504	35	trait	ElasticNet		0.584086	4.87709e-40	6:32682664-6:33236497	0.491	1.69e-12	0
6:32682664-6:33236497	ENSG00000237285		HNRNPA1P2	Lung	gtex	pseudogene	6	32292996	32293955	35	trait	ElasticNet		0.0484671	0.00332991	6:32682664-6:33236497	3.52	1.69e-12	0
6:32682664-6:33236497	ENSG00000223501		VPS52	Lung	gtex	protein_coding	6	33218049	33239824	35	trait	ElasticNet		0.020687	0.0160348	6:32682664-6:33236497	1.72	1.65e-12	0
6:32682664-6:33236497	ENSG00000204301		NOTCH4	Lung	gtex	protein_coding	6	32162620	32191844	35	trait	ElasticNet		0.244422	1.34859e-18	6:32682664-6:33236497	-1.34	1.65e-12	0
6:32682664-6:33236497	ENSG00000248290.1		TNXA	Lung	gtex	pseudogene	6	31838202	31838202	35	trait	ElasticNet		0.143092	4.52535e-11	6:32682664-6:33236497	-0.764	1.63e-12	0
6:32682664-6:33236497	NULL.MODEL		NULL	Lung		NULL	6			35	trait					6:32682664-6:33236497	0	2.7e-92	0
6:33236497-6:35455756	ENSG00000196301		HLA-DRB9	Lung	gtex	pseudogene	6	32427598	32441277	77	trait	ElasticNet		0.299257	2.83169e-23	6:33236497-6:35454791	-7.04	0.856	1
6:33236497-6:35455756	ENSG00000269490.1		SBP1	Lung	gtex	protein_coding	6	33340776	33340776	77	trait	ElasticNet		0.114474	9.41693e-05	6:33236497-6:35454791	-3.34	0.642	1
6:33236497-6:35455756	ENSG00000204267		TAP2	Lung	gtex	protein_coding	6	32789610	32806557	77	trait	ElasticNet		0.367398	1.09025e-10	6:33236497-6:35454791	1.72	0.347	1
6:33236497-6:35455756	ENSG00000227057		WDR46	Lung	gtex	protein_coding	6	33246885	33257304	77	trait	ElasticNet		-0.00609541	0.337076	6:33236497-6:35454791	-3.61	0.151	1
6:33236497-6:35455756	ENSG00000204261		TAPSAR1	Lung	gtex	lincRNA	6	32811863	32814272	77	trait	ElasticNet		0.0946277	0.256663	6:33236497-6:35454791	-6.65	0.148	1
6:33236497-6:35455756	ENSG00000124678		TCP11	Lung	gtex	protein_coding	6	35085848	35116387	77	trait	ElasticNet		0.0554139	0.00427842	6:33236497-6:35454791	3.39	0.119	1
6:33236497-6:35455756	ENSG00000112514		CUTA	Lung	gtex	protein_coding	6	33384219	33386094	77	trait	ElasticNet		0.144712	1.91463e-11	6:33236497-6:35454791	2.56	0.0997	1
6:33236497-6:35455756	ENSG00000112062		MAPK14	Lung	gtex	protein_coding	6	35995488	36079013	77	trait	ElasticNet		0.0608538	3.49047e-05	6:33236497-6:35454791	-3.35	0.0887	1
6:33236497-6:35455756	ENSG00000223865		HLA-DPB1	Lung	gtex	protein_coding	6	33043703	33054978	77	trait	ElasticNet		0.464985	7.10179e-31	6:33236497-6:35454791	-3.41	0.0754	1
6:33236497-6:35455756	ENSG00000224796		RPL32P1	Lung	gtex	pseudogene	6	33047228	33047637	77	trait	ElasticNet		0.193733	6.58948e-16	6:33236497-6:35454791	-4.2	0.0708	1
6:33236497-6:35455756	ENSG00000232080.3		XXbac-BPG254F23.7	Lung	gtex	lincRNA	6	32698207	32698207	77	trait	ElasticNet		0.494621	7.96803e-26	6:33236497-6:35454791	-3.37	0.0696	1
6:33236497-6:35455756	ENSG00000112511		PHF1	Lung	gtex	protein_coding	6	33378176	33384230	77	trait	ElasticNet		0.0271555	6.9472e-05	6:33236497-6:35454791	4.04	0.0574	1
6:33236497-6:35455756	ENSG00000235863		B3GALT4	Lung	yfs	protein_coding	6	33244917	33252609	77	trait	enet		0.278302	1.27034e-91	6:33236497-6:35454791	1.78	0.0568	0
6:33236497-6:35455756	ENSG00000179344		HLA-DQB1	Lung	gtex	protein_coding	6	32627244	32636160	77	trait	ElasticNet		0.617863	1.78862e-70	6:33236497-6:35454791	4.83	0.0485	0
6:33236497-6:35455756	ENSG00000204290		BTNL2	Lung	gtex	protein_coding	6	32361740	32374905	77	trait	ElasticNet		0.222721	0.000201975	6:33236497-6:35454791	3.42	0.03	0
6:33236497-6:35455756	ENSG00000204209		DAXX	Lung	gtex	protein_coding	6	33286335	33297046	77	trait	ElasticNet		0.0605862	6.50444e-05	6:33236497-6:35454791	-2.84	0.0216	0
6:33236497-6:35455756	ENSG00000186577		C6orf1	Lung	gtex	protein_coding	6	34214157	34217247	77	trait	ElasticNet		0.0414178	0.0760173	6:33236497-6:35454791	-3.22	0.0158	0
6:33236497-6:35455756	ENSG00000237649		KIFC1	Lung	gtex	protein_coding	6	33359313	33377701	77	trait	ElasticNet		0.0275637	0.00558864	6:33236497-6:35454791	3.41	0.0114	0
6:33236497-6:35455756	ENSG00000112473		SLC39A7	Lung	gtex	protein_coding	6	33168222	33172216	77	trait	ElasticNet		-0.0413104	0.0422475	6:33236497-6:35454791	3.44	0.00915	0
6:33236497-6:35455756	ENSG00000236104		ZBTB22	Lung	gtex	protein_coding	6	33282183	33285719	77	trait	ElasticNet		0.0311243	0.00325792	6:33236497-6:35454791	4.07	0.0059	0
6:33236497-6:35455756	ENSG00000237441		RGL2	Lung	gtex	protein_coding	6	33259431	33267101	77	trait	ElasticNet		0.0657672	0.00226302	6:33236497-6:35454791	0.525	0.0049	0
6:33236497-6:35455756	ENSG00000231925		TAPBP	Lung	gtex	protein_coding	6	33267471	33282164	77	trait	ElasticNet		0.066002	7.15479e-07	6:33236497-6:35454791	-2.23	0.00423	0
6:33236497-6:35455756	ENSG00000241106		HLA-DOB	Lung	gtex	protein_coding	6	32780540	32784825	77	trait	ElasticNet		0.486005	1.32771e-50	6:33236497-6:35454791	-2.97	0.00361	0
6:33236497-6:35455756	ENSG00000112033		PPARD	Lung	gtex	protein_coding	6	35310335	35395968	77	trait	ElasticNet		0.042913	0.000158924	6:33236497-6:35454791	2.94	0.00265	0
6:33236497-6:35455756	ENSG00000168394		TAP1	Lung	gtex	protein_coding	6	32812986	32821755	77	trait	ElasticNet		0.139	2.73717e-10	6:33236497-6:35454791	-3.4	0.00262	0
6:33236497-6:35455756	ENSG00000137392		CLPS	Lung	gtex	protein_coding	6	35762759	35765088	77	trait	ElasticNet		0.23438	1.30187e-07	6:33236497-6:35454791	2.59	0.00253	0
6:33236497-6:35455756	ENSG00000204264		PSMB8	Lung	gtex	protein_coding	6	32808494	32812480	77	trait	ElasticNet		0.0589681	0.000765406	6:33236497-6:35454791	1.66	0.00149	0
6:33236497-6:35455756	ENSG00000064995		TAF11	Lung	cmc	protein_coding	6	34845554	34855848	77	trait	lasso		0.106738	6.34913e-13	6:33236497-6:35454791	-2.19	0.00128	0
6:33236497-6:35455756	ENSG00000231389		HLA-DPA1	Lung	gtex	protein_coding	6	33032346	33048552	77	trait	ElasticNet		0.0539577	0.00212394	6:33236497-6:35454791	2.44	0.00115	0
6:33236497-6:35455756	ENSG00000232629		HLA-DQB2	Lung	gtex	protein_coding	6	32723875	32731311	77	trait	ElasticNet		0.537351	1.16536e-50	6:33236497-6:35454791	-2.71	0.00114	0
6:33236497-6:35455756	ENSG00000204220		PFDN6	Lung	gtex	protein_coding	6	33257079	33266178	77	trait	ElasticNet		0.029304	0.118305	6:33236497-6:35454791	-1.17	0.00111	0
6:33236497-6:35455756	ENSG00000065060		UHRF1BP1	Lung	gtex	protein_coding	6	34759857	34850915	77	trait	ElasticNet		0.293501	3.92487e-26	6:33236497-6:35454791	2.38	0.000873	0
6:33236497-6:35455756	ENSG00000228559		RP3-340B19.3	Lung	gtex	lincRNA	6	35512409	35513446	77	trait	ElasticNet		0.0406914	0.0162571	6:33236497-6:35454791	2.32	0.000867	0
6:33236497-6:35455756	ENSG00000096433		ITPR3	Lung	gtex	protein_coding	6	33588142	33664351	77	trait	ElasticNet		0.331733	3.49421e-16	6:33236497-6:35454791	-2.42	0.0008	0
6:33236497-6:35455756	ENSG00000146197		SCUBE3	Lung	gtex	protein_coding	6	35182190	35220856	77	trait	ElasticNet		0.172459	2.96899e-11	6:33236497-6:35454791	-2.33	0.000798	0
6:33236497-6:35455756	ENSG00000030110		BAK1	Lung	gtex	protein_coding	6	31276723	31278816	77	trait	ElasticNet		0.292453	4.82487e-22	6:33236497-6:35454791	-2.61	0.000736	0
6:33236497-6:35455756	ENSG00000204227		RING1	Lung	gtex	protein_coding	6	33176272	33180499	77	trait	ElasticNet		0.0912974	0.00534624	6:33236497-6:35454791	1.46	0.000652	0
6:33236497-6:35455756	ENSG00000137309		HMGA1	Lung	gtex	protein_coding	6	34204650	34214008	77	trait	ElasticNet		0.0351445	0.00115162	6:33236497-6:35454791	-1.58	0.000638	0
6:33236497-6:35455756	ENSG00000007866		TEAD3	Lung	gtex	protein_coding	6	35441374	35464853	77	trait	ElasticNet		0.332924	1.89031e-23	6:33236497-6:35454791	2.31	0.000632	0
6:33236497-6:35455756	ENSG00000156711		MAPK13	Lung	gtex	protein_coding	6	36095586	36107842	77	trait	ElasticNet		0.431947	2.42905e-40	6:33236497-6:35454791	-2.32	0.000625	0
6:33236497-6:35455756	ENSG00000065029		ZNF76	Lung	gtex	protein_coding	6	35226686	35263762	77	trait	ElasticNet		0.13317	0.000158786	6:33236497-6:35454791	-2.03	0.000525	0
6:33236497-6:35455756	ENSG00000240065		PSMB9	Lung	gtex	protein_coding	6	32811913	32827362	77	trait	ElasticNet		0.233689	2.30592e-18	6:33236497-6:35454791	-0.25	0.000521	0
6:33236497-6:35455756	ENSG00000217130		RP3-375P9.2	Lung	gtex	pseudogene	6	34711953	34712450	77	trait	ElasticNet		0.0141161	0.173127	6:33236497-6:35454791	-1.49	0.000451	0
6:33236497-6:35455756	ENSG00000204256		BRD2	Lung	gtex	protein_coding	6	32936437	32949282	77	trait	ElasticNet		0.0109348	0.0370896	6:33236497-6:35454791	-2.6	0.000438	0
6:33236497-6:35455756	ENSG00000096395		MLN	Lung	gtex	protein_coding	6	33762450	33771788	77	trait	ElasticNet		0.0857469	3.96268e-06	6:33236497-6:35454791	1.97	0.00043	0
6:33236497-6:35455756	ENSG00000237541		HLA-DQA2	Lung	gtex	protein_coding	6	32709119	32714992	77	trait	ElasticNet		0.688027	1.25938e-70	6:33236497-6:35454791	-2.56	0.000396	0
6:33236497-6:35455756	ENSG00000196748		CLPSL2	Lung	gtex	protein_coding	6	35744371	35747329	77	trait	ElasticNet		0.264418	1.44727e-13	6:33236497-6:35454791	2.41	0.000394	0
6:33236497-6:35455756	ENSG00000112053		SLC26A8	Lung	gtex	protein_coding	6	35911291	35992645	77	trait	ElasticNet		0.249371	1.88944e-16	6:33236497-6:35454791	1.91	0.000358	0
6:33236497-6:35455756	ENSG00000198502		HLA-DRB5	Lung	gtex	protein_coding	6	32485120	32498064	77	trait	ElasticNet		0.627608	5.8333e-67	6:33236497-6:35454791	2.56	0.00034	0
6:33236497-6:35455756	ENSG00000229391		HLA-DRB6	Lung	gtex	pseudogene	6	32520490	32527799	77	trait	ElasticNet		0.655897	8.94547e-76	6:33236497-6:35454791	-2.56	0.000337	0
6:33236497-6:35455756	ENSG00000204257		HLA-DMA	Lung	gtex	protein_coding	6	32916390	32936871	77	trait	ElasticNet		0.430355	4.80883e-30	6:33236497-6:35454791	-2.76	0.00033	0
6:33236497-6:35455756	ENSG00000112041		TULP1	Lung	gtex	protein_coding	6	35465651	35480715	77	trait	ElasticNet		0.275634	1.61925e-07	6:33236497-6:35454791	2.19	0.000327	0
6:33236497-6:35455756	ENSG00000204140		CLPSL1	Lung	gtex	protein_coding	6	35748794	35761452	77	trait	ElasticNet		0.365625	2.23725e-17	6:33236497-6:35454791	1.57	0.000324	0
6:33236497-6:35455756	ENSG00000196114		RP3-391O22.3	Lung	gtex	pseudogene	6	34544035	34544433	77	trait	ElasticNet		0.0583168	0.00897759	6:33236497-6:35454791	-1.96	0.000248	0
6:33236497-6:35455756	ENSG00000223501		VPS52	Lung	gtex	protein_coding	6	33218049	33239824	77	trait	ElasticNet		0.020687	0.0160348	6:33236497-6:35454791	2.12	0.000246	0
6:33236497-6:35455756	ENSG00000197753		LHFPL5	Lung	gtex	protein_coding	6	35773070	35801651	77	trait	ElasticNet		0.339047	2.79974e-13	6:33236497-6:35454791	1.72	0.000231	0
6:33236497-6:35455756	ENSG00000204228		HSD17B8	Lung	gtex	protein_coding	6	33172419	33174608	77	trait	ElasticNet		0.0881122	4.47242e-08	6:33236497-6:35454791	-1.3	0.000228	0
6:33236497-6:35455756	ENSG00000124664		SPDEF	Lung	gtex	protein_coding	6	34505579	34524110	77	trait	ElasticNet		0.092023	0.110781	6:33236497-6:35454791	1.73	0.000221	0
6:33236497-6:35455756	ENSG00000179165		PXT1	Lung	gtex	protein_coding	6	36358328	36410666	77	trait	ElasticNet		0.0590873	0.316976	6:33236497-6:35454791	-1.6	0.000207	0
6:33236497-6:35455756	ENSG00000204248		COL11A2	Lung	gtex	protein_coding	6	33130458	33160276	77	trait	ElasticNet		0.28011	2.56863e-11	6:33236497-6:35454791	2.12	0.000201	0
6:33236497-6:35455756	ENSG00000124562		SNRPC	Lung	gtex	protein_coding	6	34725183	34741571	77	trait	ElasticNet		0.0843818	1.0239e-07	6:33236497-6:35454791	-1.65	0.000201	0
6:33236497-6:35455756	ENSG00000124614		RPS10	Lung	gtex	protein_coding	6	34385231	34393902	77	trait	ElasticNet		0.0145932	0.0123591	6:33236497-6:35454791	1.72	0.0002	0
6:33236497-6:35455756	ENSG00000249346		LINC01016	Lung	gtex	lincRNA	6	33835283	33864691	77	trait	ElasticNet		0.0925332	1.38681e-05	6:33236497-6:35454791	-1.65	0.000197	0
6:33236497-6:35455756	ENSG00000010030		ETV7	Lung	gtex	protein_coding	6	36322419	36356164	77	trait	ElasticNet		0.382318	2.35439e-21	6:33236497-6:35454791	-1.93	0.000196	0
6:33236497-6:35455756	ENSG00000161896		IP6K3	Lung	gtex	protein_coding	6	33689444	33714762	77	trait	ElasticNet		0.0776469	0.000175336	6:33236497-6:35454791	0.224	0.000187	0
6:33236497-6:35455756	ENSG00000272325		NUDT3	Lung	yfs	protein_coding	6	34247456	34360451	77	trait	lasso		0.130137	2.49767e-40	6:33236497-6:35454791	-1.49	0.000178	0
6:33236497-6:35455756	ENSG00000234515		PPP1R2P1	Lung	gtex	pseudogene	6	32846948	32847625	77	trait	ElasticNet		0.154058	0.112841	6:33236497-6:35454791	2.78	0.000157	0
6:33236497-6:35455756	ENSG00000161904		LEMD2	Lung	gtex	protein_coding	6	33738979	33756913	77	trait	ElasticNet		0.246877	4.90885e-09	6:33236497-6:35454791	-0.261	0.000153	0
6:33236497-6:35455756	ENSG00000112039		FANCE	Lung	gtex	protein_coding	6	35420138	35434880	77	trait	ElasticNet		0.0417535	0.312458	6:33236497-6:35454791	-1.53	0.000153	0
6:33236497-6:35455756	ENSG00000187762		RP11-527B17.2	Lung	gtex	pseudogene	6	34991299	34991608	77	trait	ElasticNet		0.0325364	0.0735923	6:33236497-6:35454791	-1.36	0.000148	0
6:33236497-6:35455756	ENSG00000204252		HLA-DOA	Lung	gtex	protein_coding	6	32971955	32977389	77	trait	ElasticNet		0.0761739	2.85491e-06	6:33236497-6:35454791	0.651	0.000134	0
6:33236497-6:35455756	C6orf106		C6orf106	Lung	cmc		6	34555065	34664625	77	trait	bslmm		0.232301	6.89354e-28	6:33236497-6:35454791	1.07	0.000127	0
6:33236497-6:35455756	ENSG00000237398		HLA-DPA3	Lung	gtex	pseudogene	6	33098993	33111102	77	trait	ElasticNet		0.086919	7.57724e-07	6:33236497-6:35454791	0.974	0.00012	0
6:33236497-6:35455756	ENSG00000224557		HLA-DPB2	Lung	gtex	pseudogene	6	33080228	33102442	77	trait	ElasticNet		0.509732	1.36612e-49	6:33236497-6:35454791	1.84	0.000104	0
6:33236497-6:35455756	ENSG00000196126		HLA-DRB1	Lung	gtex	protein_coding	6	32546546	32557625	77	trait	ElasticNet		0.290602	6.5963e-29	6:33236497-6:35454791	0.502	9.71e-05	0
6:33236497-6:35455756	ENSG00000204188.3		GGNBP1	Lung	gtex	protein_coding	6	33143136	33143136	77	trait	ElasticNet		0.0905413	0.00729739	6:33236497-6:35454791	1.08	9.69e-05	0
6:33236497-6:35455756	ENSG00000096063		SRPK1	Lung	gtex	protein_coding	6	35800743	35889119	77	trait	ElasticNet		0.288155	2.9537e-13	6:33236497-6:35454791	0.893	9.61e-05	0
6:33236497-6:35455756	ENSG00000213588		ZBTB9	Lung	gtex	protein_coding	6	33422356	33425325	77	trait	ElasticNet		0.0834014	2.72614e-06	6:33236497-6:35454791	-1.44	8.33e-05	0
6:33236497-6:35455756	ENSG00000112078		KCTD20	Lung	gtex	protein_coding	6	36410544	36458920	77	trait	ElasticNet		0.0594489	0.000436478	6:33236497-6:35454791	-0.993	8.3e-05	0
6:33236497-6:35455756	ENSG00000220583		RPL35P2	Lung	gtex	pseudogene	6	34231088	34231450	77	trait	ElasticNet		0.125714	0.00702196	6:33236497-6:35454791	0.352	8.01e-05	0
6:33236497-6:35455756	ENSG00000231500		RPS18	Lung	gtex	protein_coding	6	33239787	33244287	77	trait	ElasticNet		0.144138	1.62694e-10	6:33236497-6:35454791	1.67	7.88e-05	0
6:33236497-6:35455756	ENSG00000023892		DEF6	Lung	gtex	protein_coding	6	35265595	35289548	77	trait	ElasticNet		0.0109501	0.00943635	6:33236497-6:35454791	0.238	7.03e-05	0
6:33236497-6:35455756	ENSG00000196735		HLA-DQA1	Lung	gtex	protein_coding	6	32595956	32614839	77	trait	ElasticNet		0.507996	3.29705e-50	6:33236497-6:35454791	-0.351	6.91e-05	0
6:33236497-6:35455756	ENSG00000242574		HLA-DMB	Lung	gtex	protein_coding	6	32902406	32908847	77	trait	ElasticNet		0.237845	8.4047e-16	6:33236497-6:35454791	0.801	6.84e-05	0
6:33236497-6:35455756	ENSG00000204231		RXRB	Lung	gtex	protein_coding	6	33161365	33168630	77	trait	ElasticNet		0.171566	0.00294712	6:33236497-6:35454791	0.555	6.81e-05	0
6:33236497-6:35455756	ENSG00000231461		HLA-DPA2	Lung	gtex	pseudogene	6	33059530	33065072	77	trait	ElasticNet		0.113018	0.000396728	6:33236497-6:35454791	0.0371	6.77e-05	0
6:33236497-6:35455756	ENSG00000219023		RP3-340B19.2	Lung	gtex	pseudogene	6	35523650	35524041	77	trait	ElasticNet		0.0509404	0.00543919	6:33236497-6:35454791	0.706	6.71e-05	0
6:33236497-6:35455756	ENSG00000196821		C6orf106	Lung	gtex	protein_coding	6	34555065	34664636	77	trait	ElasticNet		0.079401	1.0342e-06	6:33236497-6:35454791	-0.977	6.7e-05	0
6:33236497-6:35455756	ENSG00000189325		C6orf222	Lung	gtex	protein_coding	6	36283534	36304662	77	trait	ElasticNet		0.0542146	3.87843e-05	6:33236497-6:35454791	1.13	6.48e-05	0
6:33236497-6:35455756	ENSG00000198755		RPL10A	Lung	gtex	protein_coding	6	35436185	35438562	77	trait	ElasticNet		0.144244	3.98737e-10	6:33236497-6:35454791	-0.246	6.42e-05	0
6:33236497-6:35455756	ENSG00000137288		UQCC2	Lung	gtex	protein_coding	6	33662070	33679504	77	trait	ElasticNet		0.0283505	0.0150857	6:33236497-6:35454791	1.29	6.12e-05	0
6:33236497-6:35455756	ENSG00000271304		DPRXP2	Lung	gtex	pseudogene	6	35957292	35958213	77	trait	ElasticNet		0.0778971	1.21548e-08	6:33236497-6:35454791	-0.481	6.12e-05	0
6:33236497-6:35455756	ENSG00000124507		PACSIN1	Lung	gtex	protein_coding	6	34433916	34503006	77	trait	ElasticNet		0.0297727	0.131159	6:33236497-6:35454791	0.108	6.08e-05	0
6:33236497-6:35455756	ENSG00000180316		PNPLA1	Lung	gtex	protein_coding	6	36210980	36276372	77	trait	ElasticNet		0.0535137	0.183216	6:33236497-6:35454791	0.111	5.95e-05	0
6:33236497-6:35455756	ENSG00000157343		ARMC12	Lung	gtex	protein_coding	6	35704809	35716856	77	trait	ElasticNet		0.11779	0.105953	6:33236497-6:35454791	0.0461	5.9e-05	0
6:33236497-6:35455756	ENSG00000064999		ANKS1A	Lung	gtex	protein_coding	6	34857042	35059179	77	trait	ElasticNet		0.133162	0.043424	6:33236497-6:35454791	0.578	5.79e-05	0
6:33236497-6:35455756	ENSG00000124493		GRM4	Lung	gtex	protein_coding	6	33989628	34123399	77	trait	ElasticNet		0.186231	6.19522e-05	6:33236497-6:35454791	-0.803	5.77e-05	0
6:33236497-6:35455756	ENSG00000096070		BRPF3	Lung	gtex	protein_coding	6	36164521	36200567	77	trait	ElasticNet		0.0733601	8.28431e-07	6:33236497-6:35454791	-0.591	5.71e-05	0
6:33236497-6:35455756	ENSG00000272374		RP3-329A5.8	Lung	gtex	lincRNA	6	35188147	35192407	77	trait	ElasticNet		0.090145	0.0591271	6:33236497-6:35454791	0.436	5.7e-05	0
6:33236497-6:35455756	ENSG00000228285		LYPLA2P1	Lung	gtex	pseudogene	6	33333325	33334020	77	trait	ElasticNet		0.00116735	0.0399484	6:33236497-6:35454791	-0.192	5.55e-05	0
6:33236497-6:35455756	NULL.MODEL		NULL	Lung		NULL	6			77	trait					6:33236497-6:35454791	0	3.84e-11	0
6:137614218-6:138822629	NULL.MODEL		NULL	Lung		NULL	6			25	trait					6:137614495-6:138822629	0	0.506	1
6:137614218-6:138822629	ENSG00000112357		PEX7	Lung	gtex	protein_coding	6	137143717	137235075	25	trait	ElasticNet		0.190869	4.53624e-14	6:137614495-6:138822629	2.36	0.121	1
6:137614218-6:138822629	ENSG00000234956		RP11-356I2.1	Lung	gtex	lincRNA	6	138051307	138060120	25	trait	ElasticNet		0.0705802	0.00709001	6:137614495-6:138822629	2.36	0.112	1
6:137614218-6:138822629	ENSG00000027697		IFNGR1	Lung	gtex	protein_coding	6	137518621	137540586	25	trait	ElasticNet		0.0732639	0.0171282	6:137614495-6:138822629	1.99	0.058	1
6:137614218-6:138822629	ENSG00000213109		RP11-55K22.2	Lung	gtex	pseudogene	6	137221371	137222667	25	trait	ElasticNet		0.00927123	0.0137943	6:137614495-6:138822629	1.93	0.0534	1
6:137614218-6:138822629	ENSG00000118503		TNFAIP3	Lung	gtex	protein_coding	6	138188351	138204449	25	trait	ElasticNet		0.0230649	0.331917	6:137614495-6:138822629	-1.68	0.0327	1
6:137614218-6:138822629	ENSG00000135597		REPS1	Lung	gtex	protein_coding	6	139224630	139309398	25	trait	ElasticNet		0.279612	2.4007e-13	6:137614495-6:138822629	1.63	0.031	1
6:137614218-6:138822629	ENSG00000203734		ECT2L	Lung	gtex	protein_coding	6	139117063	139225207	25	trait	ElasticNet		0.265721	7.0926e-22	6:137614495-6:138822629	1.51	0.0251	1
6:137614218-6:138822629	ENSG00000112378		PERP	Lung	gtex	protein_coding	6	138409642	138428648	25	trait	ElasticNet		0.277088	2.34519e-20	6:137614495-6:138822629	-1.44	0.0244	1
6:137614218-6:138822629	ENSG00000262543.1		RP3-422G23.4	Lung	gtex	protein_coding	6	139586715	139586715	25	trait	ElasticNet		0.0165733	0.0325932	6:137614495-6:138822629	1.46	0.0244	1
6:137614218-6:138822629	ENSG00000177468		OLIG3	Lung	gtex	protein_coding	6	137813336	137815531	25	trait	ElasticNet		0.027516	0.13716	6:137614495-6:138822629	1.26	0.0215	1
6:137614218-6:138822629	ENSG00000112379		KIAA1244	Lung	gtex	protein_coding	6	138483058	138665800	25	trait	ElasticNet		0.105155	8.74284e-07	6:137614495-6:138822629	1.35	0.0214	1
6:137614218-6:138822629	ENSG00000164440		TXLNB	Lung	gtex	protein_coding	6	139561198	139613276	25	trait	ElasticNet		0.190504	1.00494e-13	6:137614495-6:138822629	-1.32	0.02	1
6:137614218-6:138822629	ENSG00000182747		SLC35D3	Lung	gtex	protein_coding	6	137243402	137246777	25	trait	ElasticNet		0.0639456	0.00180901	6:137614495-6:138822629	1.22	0.0177	1
6:137614218-6:138822629	ENSG00000164442		CITED2	Lung	gtex	protein_coding	6	139693393	139695757	25	trait	ElasticNet		0.204433	0.0408864	6:137614495-6:138822629	1.07	0.0154	1
6:137614218-6:138822629	ENSG00000135540		NHSL1	Lung	gtex	protein_coding	6	138743180	139013708	25	trait	ElasticNet		0.0190133	0.0464722	6:137614495-6:138822629	1.01	0.0141	1
6:137614218-6:138822629	ENSG00000218565		RP11-12A2.1	Lung	gtex	pseudogene	6	139659155	139660717	25	trait	ElasticNet		0.0430924	0.361858	6:137614495-6:138822629	0.788	0.0127	1
6:137614218-6:138822629	ENSG00000216802		RP11-390P2.2	Lung	gtex	pseudogene	6	138971363	138972110	25	trait	ElasticNet		0.0228599	0.155391	6:137614495-6:138822629	-0.872	0.0125	1
6:137614218-6:138822629	ENSG00000226004.1		RP11-10J5.1	Lung	gtex	lincRNA	6	137996134	137996134	25	trait	ElasticNet		0.0950896	0.00328899	6:137614495-6:138822629	0.466	0.0124	1
6:137614218-6:138822629	ENSG00000146386		ABRACL	Lung	gtex	protein_coding	6	139349819	139364439	25	trait	ElasticNet		0.159833	1.60109e-11	6:137614495-6:138822629	0.655	0.0114	0
6:137614218-6:138822629	ENSG00000016402		IL20RA	Lung	gtex	protein_coding	6	137321108	137366298	25	trait	ElasticNet		0.0965672	2.98403e-08	6:137614495-6:138822629	-0.684	0.0112	0
6:137614218-6:138822629	ENSG00000197442		MAP3K5	Lung	gtex	protein_coding	6	136878185	137113656	25	trait	ElasticNet		0.109682	6.64722e-08	6:137614495-6:138822629	0.451	0.0105	0
6:137614218-6:138822629	ENSG00000024862		CCDC28A	Lung	cmc	protein_coding	6	139094656	139114456	25	trait	bslmm		0.10844	4.1035e-13	6:137614495-6:138822629	-0.413	0.00989	0
6:137614218-6:138822629	ENSG00000112406		HECA	Lung	gtex	protein_coding	6	139456249	139501939	25	trait	ElasticNet		-0.00698585	0.0650355	6:137614495-6:138822629	-0.0567	0.00944	0
6:137614218-6:138822629	ENSG00000220412		RP11-95M15.2	Lung	gtex	pseudogene	6	138026560	138028338	25	trait	ElasticNet		0.100813	8.92082e-07	6:137614495-6:138822629	0.0386	0.0094	0
6:137614218-6:138822629	ENSG00000225415		RP3-509I19.1	Lung	gtex	pseudogene	6	139143884	139145015	25	trait	ElasticNet		0.00506181	0.373827	6:137614495-6:138822629	-0.235	0.00937	0
6:137614218-6:138822629	LOC100507462		LOC100507462	Lung	cmc		6	139046347	139094816	25	trait	bslmm		0.0317302	8.28672e-05	6:137614495-6:138822629	-0.201	0.00936	0
6:137614218-6:138822629	ENSG00000135525		MAP7	Lung	gtex	protein_coding	6	136663875	136871957	25	trait	ElasticNet		0.164061	4.69577e-06	6:137614495-6:138822629	-0.235	0.00934	0
6:137614218-6:138822629	ENSG00000260418		RP3-406A7.7	Lung	gtex	lincRNA	6	136656852	136657225	25	trait	ElasticNet		0.0955312	7.52596e-05	6:137614495-6:138822629	-0.241	0.00932	0
6:137614218-6:138822629	ENSG00000051620		HEBP2	Lung	gtex	protein_coding	6	138724668	138743334	25	trait	ElasticNet		0.140914	7.9597e-12	6:137614495-6:138822629	0.0533	0.00925	0
6:137614218-6:138822629	ENSG00000220600		RP3-509I19.6	Lung	gtex	pseudogene	6	139200036	139200544	25	trait	ElasticNet		0.0679683	0.0132984	6:137614495-6:138822629	-0.0677	0.00916	0
7:20124908-7:22507629	NULL.MODEL		NULL	Lung		NULL	7			28	trait					7:20124908-7:22507298	0	0.59	1
7:20124908-7:22507629	ENSG00000213860.3		RPL21P75	Lung	gtex	pseudogene	7	19359782	19359782	28	trait	ElasticNet		0.0373813	0.355016	7:20124908-7:22507298	2.41	0.12	1
7:20124908-7:22507629	ENSG00000183742		MACC1	Lung	gtex	protein_coding	7	20174278	20257027	28	trait	ElasticNet		0.26043	1.34444e-09	7:20124908-7:22507298	-2.28	0.0952	1
7:20124908-7:22507629	ENSG00000267055		RP11-486P11.1	Lung	gtex	lincRNA	7	20135760	20170098	28	trait	ElasticNet		0.0670797	0.000266303	7:20124908-7:22507298	-2.09	0.0592	1
7:20124908-7:22507629	ENSG00000004846		ABCB5	Lung	gtex	protein_coding	7	20654830	20816658	28	trait	ElasticNet		0.0211084	0.018224	7:20124908-7:22507298	1.6	0.0274	1
7:20124908-7:22507629	ENSG00000173452		TMEM196	Lung	cmc	protein_coding	7	19758937	19813216	28	trait	bslmm		0.020095	0.0014647	7:20124908-7:22507298	1.47	0.0231	1
7:20124908-7:22507629	ENSG00000105855		ITGB8	Lung	gtex	protein_coding	7	20370325	20455377	28	trait	ElasticNet		0.258286	2.21855e-05	7:20124908-7:22507298	-1.32	0.0183	1
7:20124908-7:22507629	ENSG00000219451.3		RPL23P8	Lung	gtex	pseudogene	7	2.105e+07	2.105e+07	28	trait	ElasticNet		0.125747	0.0798942	7:20124908-7:22507298	-1.31	0.0177	1
7:20124908-7:22507629	ENSG00000105877		DNAH11	Lung	gtex	protein_coding	7	21582833	21941457	28	trait	ElasticNet		0.364867	1.23668e-20	7:20124908-7:22507298	1.21	0.0164	1
7:20124908-7:22507629	ENSG00000196683		TOMM7	Lung	gtex	protein_coding	7	22852251	22862470	28	trait	ElasticNet		0.362216	7.96581e-32	7:20124908-7:22507298	1.13	0.0149	1
7:20124908-7:22507629	ENSG00000105866		SP4	Lung	gtex	protein_coding	7	21467652	21554440	28	trait	ElasticNet		0.012741	0.0107075	7:20124908-7:22507298	-1.02	0.0136	1
7:20124908-7:22507629	ENSG00000156928		MALSU1	Lung	gtex	protein_coding	7	23338358	23351348	28	trait	ElasticNet		-0.00154593	0.0805392	7:20124908-7:22507298	0.808	0.0109	1
7:20124908-7:22507629	ENSG00000226816		AC005082.12	Lung	gtex	lincRNA	7	23245632	23247664	28	trait	ElasticNet		0.126631	5.29767e-12	7:20124908-7:22507298	-0.76	0.0105	1
7:20124908-7:22507629	ENSG00000233476		EEF1A1P6	Lung	gtex	pseudogene	7	22550231	22551618	28	trait	ElasticNet		0.0978834	0.000394182	7:20124908-7:22507298	-0.772	0.0105	1
7:20124908-7:22507629	ENSG00000238033.1		AC002480.2	Lung	gtex	lincRNA	7	22638154	22638154	28	trait	ElasticNet		0.0488546	0.000880287	7:20124908-7:22507298	-0.728	0.0103	1
7:20124908-7:22507629	ENSG00000230658		KLHL7-AS1	Lung	gtex	lincRNA	7	23140847	23145322	28	trait	ElasticNet		0.496407	6.19973e-48	7:20124908-7:22507298	0.693	0.0101	1
7:20124908-7:22507629	ENSG00000164649		CDCA7L	Lung	gtex	protein_coding	7	21940518	21985702	28	trait	ElasticNet		0.370862	7.51652e-38	7:20124908-7:22507298	-0.677	0.00992	1
7:20124908-7:22507629	ENSG00000105889		STEAP1B	Lung	gtex	protein_coding	7	22459063	22672544	28	trait	ElasticNet		0.0830706	2.84693e-09	7:20124908-7:22507298	-0.666	0.00983	0
7:20124908-7:22507629	ENSG00000230042		AK3P3	Lung	gtex	pseudogene	7	23168797	23169460	28	trait	ElasticNet		0.0914335	0.0301336	7:20124908-7:22507298	-0.655	0.0097	0
7:20124908-7:22507629	ENSG00000105849		TWISTNB	Lung	gtex	protein_coding	7	19735085	19748710	28	trait	ElasticNet		0.0537388	4.72324e-07	7:20124908-7:22507298	0.00667	0.00897	0
7:20124908-7:22507629	ENSG00000136237		RAPGEF5	Lung	gtex	protein_coding	7	22157856	22396763	28	trait	ElasticNet		0.1175	6.44662e-09	7:20124908-7:22507298	0.433	0.00881	0
7:20124908-7:22507629	ENSG00000136244		IL6	Lung	gtex	protein_coding	7	22765503	22771621	28	trait	ElasticNet		0.0171362	0.0803778	7:20124908-7:22507298	0.35	0.00849	0
7:20124908-7:22507629	ENSG00000122550		KLHL7	Lung	gtex	protein_coding	7	23145353	23217533	28	trait	ElasticNet		0.052875	0.000964981	7:20124908-7:22507298	-0.359	0.00848	0
7:20124908-7:22507629	ENSG00000136235		GPNMB	Lung	gtex	protein_coding	7	23275586	23314727	28	trait	ElasticNet		0.255794	1.06218e-14	7:20124908-7:22507298	-0.215	0.00821	0
7:20124908-7:22507629	ENSG00000214871.3		AC005082.1	Lung	gtex	protein_coding	7	22841238	22841238	28	trait	ElasticNet		0.0416763	0.00137682	7:20124908-7:22507298	-0.124	0.00817	0
7:20124908-7:22507629	ENSG00000226329		AC005682.6	Lung	gtex	pseudogene	7	22903493	22920969	28	trait	ElasticNet		0.111901	5.45348e-07	7:20124908-7:22507298	-0.192	0.00815	0
7:20124908-7:22507629	ENSG00000226279		AC005682.7	Lung	gtex	pseudogene	7	22921512	22922009	28	trait	ElasticNet		0.0413875	4.48354e-05	7:20124908-7:22507298	0.126	0.00811	0
7:20124908-7:22507629	ENSG00000122591		FAM126A	Lung	gtex	protein_coding	7	22980878	23053749	28	trait	ElasticNet		0.158314	3.4795e-18	7:20124908-7:22507298	0.0419	0.00805	0
7:20124908-7:22507629	ENSG00000136243		NUPL2	Lung	gtex	protein_coding	7	23221446	23240630	28	trait	ElasticNet		0.503551	2.86248e-20	7:20124908-7:22507298	0.0503	0.00804	0
7:20124908-7:22507629	ENSG00000235664.1		AC005682.8	Lung	gtex	lincRNA	7	22892011	22892011	28	trait	ElasticNet		0.105868	6.16147e-07	7:20124908-7:22507298	0.024	0.00804	0
7:36213538-7:37555184	ENSG00000272908		RP11-121A8.1	Lung	gtex	lincRNA	7	38365671	38369244	23	trait	ElasticNet		0.228203	2.1745e-18	7:36213873-7:37554798	-3.13	0.508	1
7:36213538-7:37555184	TXNDC3		TXNDC3	Lung	ntr		7	37888192	37940000	23	trait	bslmm		0.0114332	9.29254e-05	7:36213873-7:37554798	2.99	0.328	1
7:36213538-7:37555184	NULL.MODEL		NULL	Lung		NULL	7			23	trait					7:36213873-7:37554798	0	0.224	1
7:36213538-7:37555184	ENSG00000086289		EPDR1	Lung	gtex	protein_coding	7	37723446	37991543	23	trait	ElasticNet		0.275492	3.03115e-19	7:36213873-7:37554798	-1.5	0.0904	1
7:36213538-7:37555184	ENSG00000155849		ELMO1	Lung	gtex	protein_coding	7	36893961	37488852	23	trait	ElasticNet		0.0117292	0.0371717	7:36213873-7:37554798	-1.86	0.0527	1
7:36213538-7:37555184	ENSG00000164542		KIAA0895	Lung	gtex	protein_coding	7	36363830	36429734	23	trait	ElasticNet		0.418356	1.69978e-44	7:36213873-7:37554798	1.41	0.0277	1
7:36213538-7:37555184	ENSG00000272984		RP11-85E16.1	Lung	gtex	lincRNA	7	36773609	36774140	23	trait	ElasticNet		0.0475484	0.0150185	7:36213873-7:37554798	-1.15	0.0234	1
7:36213538-7:37555184	ENSG00000122557		HERPUD2	Lung	gtex	protein_coding	7	35672269	35735181	23	trait	ElasticNet		0.0805946	1.42002e-07	7:36213873-7:37554798	1.21	0.0216	1
7:36213538-7:37555184	ENSG00000228815		MARK2P13	Lung	gtex	pseudogene	7	36148634	36150482	23	trait	ElasticNet		0.0950229	0.25997	7:36213873-7:37554798	0.937	0.0189	1
7:36213538-7:37555184	ENSG00000225314		AC018634.9	Lung	gtex	pseudogene	7	37860812	37861212	23	trait	ElasticNet		0.00827355	0.321676	7:36213873-7:37554798	1.07	0.0179	1
7:36213538-7:37555184	ENSG00000086288		NME8	Lung	gtex	protein_coding	7	37888199	37940003	23	trait	ElasticNet		0.0494966	2.97569e-05	7:36213873-7:37554798	0.776	0.016	1
7:36213538-7:37555184	ENSG00000226102		SEPT7P3	Lung	gtex	pseudogene	7	35985904	36013282	23	trait	ElasticNet		0.0480425	8.57952e-07	7:36213873-7:37554798	0.784	0.0153	1
7:36213538-7:37555184	ENSG00000235728		AC007349.5	Lung	gtex	lincRNA	7	36820613	36822394	23	trait	ElasticNet		0.347739	4.64458e-17	7:36213873-7:37554798	0.8	0.0149	1
7:36213538-7:37555184	ENSG00000232930		AC083864.3	Lung	gtex	lincRNA	7	36069221	36095041	23	trait	ElasticNet		0.081484	0.000288122	7:36213873-7:37554798	-0.686	0.0133	0
7:36213538-7:37555184	ENSG00000106483		SFRP4	Lung	gtex	protein_coding	7	37945543	38065297	23	trait	ElasticNet		0.263177	3.58051e-18	7:36213873-7:37554798	-0.616	0.0131	0
7:36213538-7:37555184	ENSG00000164532		TBX20	Lung	gtex	protein_coding	7	35242042	35293758	23	trait	ElasticNet		0.0511546	0.00462517	7:36213873-7:37554798	0.705	0.0131	0
7:36213538-7:37555184	ENSG00000010270		STARD3NL	Lung	gtex	protein_coding	7	38217824	38270272	23	trait	ElasticNet		0.496886	4.57373e-51	7:36213873-7:37554798	0.549	0.013	0
7:36213538-7:37555184	ENSG00000078053		AMPH	Lung	gtex	protein_coding	7	38423305	38671167	23	trait	ElasticNet		0.177131	1.63993e-09	7:36213873-7:37554798	0.42	0.0129	0
7:36213538-7:37555184	ENSG00000011426		ANLN	Lung	gtex	protein_coding	7	36429415	36493400	23	trait	ElasticNet		0.289994	5.61651e-20	7:36213873-7:37554798	-0.608	0.0128	0
7:36213538-7:37555184	ENSG00000136250		AOAH	Lung	gtex	protein_coding	7	36552456	36764154	23	trait	ElasticNet		0.229016	1.59454e-18	7:36213873-7:37554798	-0.424	0.0115	0
7:36213538-7:37555184	ENSG00000122545		SEPT7	Lung	gtex	protein_coding	7	35840542	35944917	23	trait	ElasticNet		0.110135	8.97773e-08	7:36213873-7:37554798	-0.339	0.0112	0
7:36213538-7:37555184	ENSG00000122547		EEPD1	Lung	gtex	protein_coding	7	36192758	36341152	23	trait	ElasticNet		0.1539	3.3655e-13	7:36213873-7:37554798	0.0334	0.011	0
7:36213538-7:37555184	ENSG00000228878.3		AC007551.3	Lung	gtex	lincRNA	7	3.62522e+07	3.62522e+07	23	trait	ElasticNet		0.233599	0.00336799	7:36213873-7:37554798	0.0937	0.011	0
7:36213538-7:37555184	ENSG00000187037		GPR141	Lung	gtex	protein_coding	7	37723399	37873390	23	trait	ElasticNet		0.09003	0.00485109	7:36213873-7:37554798	-0.121	0.011	0
7:36213538-7:37555184	ENSG00000227544.4		AC018647.3	Lung	gtex	lincRNA	7	35035109	35035109	23	trait	ElasticNet		0.111077	0.00341742	7:36213873-7:37554798	-0.017	0.0109	0
7:126869221-7:128778386	ENSG00000128604		IRF5	Lung	gtex	protein_coding	7	128577666	128590089	55	trait	ElasticNet		0.0968036	3.38653e-11	7:126869221-7:128778386	11.6	1	1
7:126869221-7:128778386	ENSG00000243679		RP11-274B21.3	Lung	gtex	pseudogene	7	128294023	128294776	55	trait	ElasticNet		0.438935	1.30645e-42	7:126869221-7:128778386	-4.34	1	1
7:126869221-7:128778386	ENSG00000229413		AC018638.1	Lung	gtex	pseudogene	7	128293740	128293989	55	trait	ElasticNet		0.200162	1.61196e-16	7:126869221-7:128778386	-1.19	0.449	1
7:126869221-7:128778386	ENSG00000243302		RP11-274B21.2	Lung	gtex	pseudogene	7	128291239	128292388	55	trait	ElasticNet		0.360152	2.97841e-33	7:126869221-7:128778386	-1.09	0.288	1
7:126869221-7:128778386	ENSG00000230715		RP11-274B21.4	Lung	gtex	pseudogene	7	128292895	128293719	55	trait	ElasticNet		0.523674	6.33108e-55	7:126869221-7:128778386	-1.13	0.263	0
7:126869221-7:128778386	ENSG00000230626.3		RP11-286H14.4	Lung	gtex	pseudogene	7	1.28742e+08	1.28742e+08	55	trait	ElasticNet		0.109931	2.98532e-05	7:126869221-7:128778386	-9.5	8.95e-05	0
7:126869221-7:128778386	ENSG00000128596		CCDC136	Lung	gtex	protein_coding	7	128430811	128462186	55	trait	ElasticNet		0.0297882	0.00582823	7:126869221-7:128778386	3.43	2.98e-05	0
7:126869221-7:128778386	ENSG00000128578		STRIP2	Lung	gtex	protein_coding	7	129074274	129128240	55	trait	ElasticNet		0.288732	4.15485e-15	7:126869221-7:128778386	-3.1	2.19e-05	0
7:126869221-7:128778386	RP11-309L24.9		RP11-309L24.9	Lung	metsim		7	128510821	128512098	55	trait	bslmm		0.0193344	0.000554814	7:126869221-7:128778386	2.5	5.78e-06	0
7:126869221-7:128778386	ENSG00000128617		OPN1SW	Lung	gtex	protein_coding	7	128412545	128415844	55	trait	ElasticNet		0.0968363	8.87766e-09	7:126869221-7:128778386	-3.48	5.06e-06	0
7:126869221-7:128778386	ENSG00000158457		TSPAN33	Lung	gtex	protein_coding	7	128784712	128808671	55	trait	ElasticNet		0.0231149	0.00459484	7:126869221-7:128778386	-1.6	3.95e-06	0
7:126869221-7:128778386	ENSG00000128607		KLHDC10	Lung	gtex	protein_coding	7	129710350	129775560	55	trait	ElasticNet		0.0637703	0.00263953	7:126869221-7:128778386	-1.68	3.48e-06	0
7:126869221-7:128778386	ENSG00000244556		ODCP	Lung	gtex	pseudogene	7	128668943	128670581	55	trait	ElasticNet		0.0305837	0.0438845	7:126869221-7:128778386	-2.76	2.3e-06	0
7:126869221-7:128778386	ENSG00000128594		LRRC4	Lung	gtex	protein_coding	7	127667124	127672160	55	trait	ElasticNet		0.0640775	0.000569247	7:126869221-7:128778386	1.35	1.5e-06	0
7:126869221-7:128778386	RP11-212P7.2		RP11-212P7.2	Lung	metsim		7	128164070	128171123	55	trait	lasso		0.190124	1.05548e-27	7:126869221-7:128778386	-2.68	1.29e-06	0
7:126869221-7:128778386	ENSG00000205085		FAM71F2	Lung	gtex	protein_coding	7	128312342	128326929	55	trait	ElasticNet		0.0475076	0.00120531	7:126869221-7:128778386	2.14	1.21e-06	0
7:126869221-7:128778386	ENSG00000106348		IMPDH1	Lung	metsim	protein_coding	7	128032331	128050306	55	trait	bslmm		0.230953	4.91978e-34	7:126869221-7:128778386	2.2	8.98e-07	0
7:126869221-7:128778386	ENSG00000271553		RP11-274B21.10	Lung	gtex	lincRNA	7	128307097	128308210	55	trait	ElasticNet		0.332099	1.31378e-30	7:126869221-7:128778386	-2.26	6.61e-07	0
7:126869221-7:128778386	ENSG00000106328		FSCN3	Lung	gtex	protein_coding	7	127231463	127242198	55	trait	ElasticNet		0.0615695	0.0570767	7:126869221-7:128778386	-2.11	5.59e-07	0
7:126869221-7:128778386	RP11-274B21.10		RP11-274B21.10	Lung	metsim		7	128307097	128308210	55	trait	bslmm		0.289618	9.87956e-44	7:126869221-7:128778386	-2.32	3.2e-07	0
7:126869221-7:128778386	ENSG00000064419		TNPO3	Lung	yfs	protein_coding	7	128594948	128695198	55	trait	enet		0.360663	7.37228e-125	7:126869221-7:128778386	-5.71	2.45e-07	0
7:126869221-7:128778386	ENSG00000271529.1		CICP14	Lung	gtex	pseudogene	7	128281256	128281256	55	trait	ElasticNet		0.510264	1.13068e-52	7:126869221-7:128778386	-2.17	2.29e-07	0
7:126869221-7:128778386	ENSG00000165055		METTL2B	Lung	gtex	protein_coding	7	128116783	128146656	55	trait	ElasticNet		0.157377	3.21675e-13	7:126869221-7:128778386	1.71	1.71e-07	0
7:126869221-7:128778386	RP11-448A19.1		RP11-448A19.1	Lung	metsim		7	129244389	129251471	55	trait	blup		0.0232635	0.000167192	7:126869221-7:128778386	0.563	1.64e-07	0
7:126869221-7:128778386	ENSG00000179562		GCC1	Lung	gtex	protein_coding	7	127220672	127233665	55	trait	ElasticNet		0.124101	3.91672e-07	7:126869221-7:128778386	2.33	1.11e-07	0
7:126869221-7:128778386	ENSG00000271344		RP11-274B21.9	Lung	gtex	lincRNA	7	128330505	128331771	55	trait	ElasticNet		0.276834	6.43552e-11	7:126869221-7:128778386	0.977	9.22e-08	0
7:126869221-7:128778386	ENSG00000197157		SND1	Lung	gtex	protein_coding	7	127292234	127732661	55	trait	ElasticNet		0.0556599	1.17616e-06	7:126869221-7:128778386	-0.633	9.12e-08	0
7:126869221-7:128778386	ENSG00000135248		FAM71F1	Lung	gtex	protein_coding	7	128349115	128371797	55	trait	ElasticNet		0.13599	3.10024e-06	7:126869221-7:128778386	-0.995	7.8e-08	0
7:126869221-7:128778386	ENSG00000128595		CALU	Lung	gtex	protein_coding	7	128379346	128411861	55	trait	ElasticNet		0.211042	2.16514e-16	7:126869221-7:128778386	-1.01	7.29e-08	0
7:126869221-7:128778386	ENSG00000128602		SMO	Lung	gtex	protein_coding	7	128828713	128853386	55	trait	ElasticNet		0.161115	3.83126e-14	7:126869221-7:128778386	-1.4	6.8e-08	0
7:126869221-7:128778386	LOC100130705		LOC100130705	Lung	cmc		7	128506463	128512101	55	trait	lasso		0.182544	1.06098e-21	7:126869221-7:128778386	0.493	5.4e-08	0
7:126869221-7:128778386	ENSG00000224940		PRRT4	Lung	gtex	protein_coding	7	127990379	128001739	55	trait	ElasticNet		0.0229542	0.0210286	7:126869221-7:128778386	-0.146	5.16e-08	0
7:126869221-7:128778386	ENSG00000106344		RBM28	Lung	gtex	protein_coding	7	127937738	127983962	55	trait	ElasticNet		0.0830743	0.0556077	7:126869221-7:128778386	-0.92	4.71e-08	0
7:126869221-7:128778386	ENSG00000226770		AC000124.1	Lung	gtex	lincRNA	7	127116937	127125858	55	trait	ElasticNet		0.14751	9.73041e-08	7:126869221-7:128778386	2.24	4.46e-08	0
7:126869221-7:128778386	ENSG00000242588.2		RP11-274B21.1	Lung	gtex	pseudogene	7	128408468	128408468	55	trait	ElasticNet		0.499462	1.04971e-49	7:126869221-7:128778386	-1.88	4.38e-08	0
7:126869221-7:128778386	ENSG00000239815.1		RP11-309L24.4	Lung	gtex	lincRNA	7	128567996	128567996	55	trait	ElasticNet		0.146155	0.0649136	7:126869221-7:128778386	-0.408	3.88e-08	0
7:126869221-7:128778386	ENSG00000128591		FLNC	Lung	gtex	protein_coding	7	128470431	128499328	55	trait	ElasticNet		0.158295	6.29991e-07	7:126869221-7:128778386	-2.15	3.77e-08	0
7:126869221-7:128778386	ENSG00000179603		GRM8	Lung	cmc	protein_coding	7	126078651	126893147	55	trait	bslmm		0.156975	1.16636e-18	7:126869221-7:128778386	1.71	3.64e-08	0
7:126869221-7:128778386	ENSG00000270810.1		RP11-274B21.8	Lung	gtex	lincRNA	7	128203846	128203846	55	trait	ElasticNet		0.0265376	0.0271116	7:126869221-7:128778386	0.579	3.21e-08	0
7:126869221-7:128778386	ENSG00000224163		RP11-309L24.6	Lung	gtex	pseudogene	7	128552714	128554117	55	trait	ElasticNet		0.0588348	0.00299515	7:126869221-7:128778386	2.51	3.13e-08	0
7:126869221-7:128778386	ENSG00000272899.1		RP11-309L24.9	Lung	gtex	lincRNA	7	1.28531e+08	1.28531e+08	55	trait	ElasticNet		0.02447	0.0430404	7:126869221-7:128778386	-0.179	2.84e-08	0
7:126869221-7:128778386	ENSG00000158467		AHCYL2	Lung	gtex	protein_coding	7	128864864	129070052	55	trait	ElasticNet		0.0532642	0.0506761	7:126869221-7:128778386	-0.789	2.82e-08	0
7:126869221-7:128778386	ENSG00000135245		HILPDA	Lung	gtex	protein_coding	7	128095903	128098472	55	trait	ElasticNet		0.0506441	1.33067e-05	7:126869221-7:128778386	-0.318	2.56e-08	0
7:126869221-7:128778386	ENSG00000240204		SMKR1	Lung	gtex	protein_coding	7	129142320	129152773	55	trait	ElasticNet		0.108155	1.97166e-07	7:126869221-7:128778386	-0.106	2.53e-08	0
7:126869221-7:128778386	ENSG00000239722		RP11-274B21.7	Lung	gtex	pseudogene	7	128333504	128333978	55	trait	ElasticNet		0.121009	0.000499035	7:126869221-7:128778386	0.718	2.47e-08	0
7:126869221-7:128778386	ENSG00000106459		NRF1	Lung	gtex	protein_coding	7	129251555	129396922	55	trait	ElasticNet		0.0854405	0.0233524	7:126869221-7:128778386	0.232	2.41e-08	0
7:126869221-7:128778386	ENSG00000048405		ZNF800	Lung	cmc	protein_coding	7	127010353	127032767	55	trait	bslmm		0.633149	2.93024e-100	7:126869221-7:128778386	0.671	2.28e-08	0
7:126869221-7:128778386	ENSG00000272601		RP11-155G14.5	Lung	gtex	pseudogene	7	128106617	128109225	55	trait	ElasticNet		0.0739556	8.37789e-05	7:126869221-7:128778386	-1.15	2.12e-08	0
7:126869221-7:128778386	ENSG00000128524		ATP6V1F	Lung	gtex	protein_coding	7	128502880	128505898	55	trait	ElasticNet		0.0863364	0.346859	7:126869221-7:128778386	-1.05	2.11e-08	0
7:126869221-7:128778386	ENSG00000273270		RP11-212P7.2	Lung	gtex	lincRNA	7	128164070	128171123	55	trait	ElasticNet		0.259912	6.10036e-20	7:126869221-7:128778386	1.01	2.06e-08	0
7:126869221-7:128778386	ENSG00000213280		RP11-212P7.1	Lung	gtex	pseudogene	7	128210295	128210742	55	trait	ElasticNet		0.0741539	0.283489	7:126869221-7:128778386	-0.777	1.98e-08	0
7:126869221-7:128778386	ENSG00000272915		RP11-62J1.4	Lung	gtex	lincRNA	7	127904579	127904942	55	trait	ElasticNet		0.0388863	0.0204916	7:126869221-7:128778386	2.17	1.97e-08	0
7:126869221-7:128778386	ENSG00000273329		RP11-448A19.1	Lung	gtex	lincRNA	7	129244389	129251471	55	trait	ElasticNet		0.197069	1.14651e-17	7:126869221-7:128778386	-0.331	1.92e-08	0
7:126869221-7:128778386	ENSG00000186591		UBE2H	Lung	gtex	protein_coding	7	129470572	129592789	55	trait	ElasticNet		0.0432612	0.000137024	7:126869221-7:128778386	-0.129	1.83e-08	0
7:126869221-7:128778386	ENSG00000230359.3		TPI1P2	Lung	gtex	pseudogene	7	128340833	128340833	55	trait	ElasticNet		0.061452	0.00805832	7:126869221-7:128778386	-0.00608	1.83e-08	0
7:126869221-7:128778386	ENSG00000004059		ARF5	Lung	gtex	protein_coding	7	127228399	127231759	55	trait	ElasticNet		0.0325327	0.0935674	7:126869221-7:128778386	0.00783	1.81e-08	0
7:126869221-7:128778386	ENSG00000174697		LEP	Lung	gtex	protein_coding	7	127881337	127897681	55	trait	ElasticNet		0.0980586	5.1689e-07	7:126869221-7:128778386	0.328	1.8e-08	0
7:126869221-7:128778386	NULL.MODEL		NULL	Lung		NULL	7			55	trait					7:126869221-7:128778386	0	7.87e-37	0
9:98922040-9:101592859	ENSG00000228038		VN1R51P	Lung	gtex	pseudogene	9	99855976	99856920	52	trait	ElasticNet		0.0362807	0.00867175	9:98922799-9:101592459	-5.17	0.999	1
9:98922040-9:101592859	ENSG00000095380		NANS	Lung	gtex	protein_coding	9	100819021	100845357	52	trait	ElasticNet		0.039049	3.81415e-05	9:98922799-9:101592459	2.9	0.0497	1
9:98922040-9:101592859	ENSG00000130958		SLC35D2	Lung	gtex	protein_coding	9	99082988	99145992	52	trait	ElasticNet		0.0430038	0.000640641	9:98922799-9:101592459	-2	0.0492	1
9:98922040-9:101592859	ENSG00000271086		NAMA	Lung	gtex	lincRNA	9	102117619	102139522	52	trait	ElasticNet		0.0365162	0.00741293	9:98922799-9:101592459	2.08	0.047	1
9:98922040-9:101592859	ENSG00000197816		CCDC180	Lung	gtex	protein_coding	9	100000765	100140806	52	trait	ElasticNet		0.0463979	0.00840978	9:98922799-9:101592459	2.18	0.0253	1
9:98922040-9:101592859	ENSG00000228957		RP11-23J9.3	Lung	gtex	pseudogene	9	100148522	100158394	52	trait	ElasticNet		0.0404169	0.00139151	9:98922799-9:101592459	-2.32	0.0251	1
9:98922040-9:101592859	ENSG00000159712.10		ANKRD18CP	Lung	gtex	pseudogene	9	100201360	100201360	52	trait	ElasticNet		0.0404111	0.00268846	9:98922799-9:101592459	-1.83	0.0185	1
9:98922040-9:101592859	ENSG00000229338		RP11-92C4.4	Lung	gtex	pseudogene	9	101652872	101654219	52	trait	ElasticNet		0.00602933	0.215861	9:98922799-9:101592459	1.74	0.0157	1
9:98922040-9:101592859	ENSG00000136938		ANP32B	Lung	gtex	protein_coding	9	100745643	100778225	52	trait	ElasticNet		0.0624408	0.00720832	9:98922799-9:101592459	2.06	0.0156	1
9:98922040-9:101592859	ENSG00000136932		C9orf156	Lung	gtex	protein_coding	9	100666771	100684852	52	trait	ElasticNet		0.145491	2.5642e-09	9:98922799-9:101592459	-2.75	0.0146	1
9:98922040-9:101592859	C9orf156		C9orf156	Lung	metsim		9	100666771	100684852	52	trait	lasso		0.172688	4.30511e-25	9:98922799-9:101592459	-2.97	0.0117	1
9:98922040-9:101592859	ENSG00000106799		TGFBR1	Lung	gtex	protein_coding	9	101866320	101916474	52	trait	ElasticNet		0.124272	7.27325e-05	9:98922799-9:101592459	-1.38	0.0102	1
9:98922040-9:101592859	ENSG00000227269		RP11-96L7.2	Lung	gtex	lincRNA	9	101945655	101947173	52	trait	ElasticNet		0.0705378	1.05381e-05	9:98922799-9:101592459	-1.43	0.00926	1
9:98922040-9:101592859	ENSG00000235494		RP11-498P14.4	Lung	gtex	lincRNA	9	99995483	99997296	52	trait	ElasticNet		0.110846	2.7511e-07	9:98922799-9:101592459	-1.19	0.00826	1
9:98922040-9:101592859	ENSG00000182150		ERCC6L2	Lung	gtex	protein_coding	9	98637983	98776842	52	trait	ElasticNet		0.0334077	0.00136573	9:98922799-9:101592459	-2.01	0.00795	1
9:98922040-9:101592859	ENSG00000130948		HSD17B3	Lung	gtex	protein_coding	9	98997588	99064434	52	trait	ElasticNet		0.163395	0.000419795	9:98922799-9:101592459	1.41	0.00754	1
9:98922040-9:101592859	ENSG00000213612		FAM220CP	Lung	gtex	pseudogene	9	99883941	99884771	52	trait	ElasticNet		0.0403505	0.000134834	9:98922799-9:101592459	1.07	0.00719	1
9:98922040-9:101592859	ENSG00000196597		ZNF782	Lung	gtex	protein_coding	9	99578754	99637905	52	trait	ElasticNet		0.0359086	0.264717	9:98922799-9:101592459	-1.17	0.00656	1
9:98922040-9:101592859	ENSG00000130956		HABP4	Lung	gtex	protein_coding	9	99212483	99253618	52	trait	ElasticNet		0.332107	4.19907e-16	9:98922799-9:101592459	-1.09	0.00624	1
9:98922040-9:101592859	ENSG00000260677		RP11-546O6.4	Lung	gtex	lincRNA	9	100505490	100507217	52	trait	ElasticNet		0.0489702	0.0528212	9:98922799-9:101592459	-1.01	0.00607	1
9:98922040-9:101592859	ENSG00000185920		PTCH1	Lung	gtex	protein_coding	9	98205262	98279339	52	trait	ElasticNet		0.122182	0.163595	9:98922799-9:101592459	1.41	0.00604	1
9:98922040-9:101592859	ENSG00000196312.7		HIATL2	Lung	gtex	protein_coding	9	100117340	100117340	52	trait	ElasticNet		0.093674	0.00581557	9:98922799-9:101592459	1.21	0.0056	1
9:98922040-9:101592859	ENSG00000178919		FOXE1	Lung	gtex	protein_coding	9	100615536	100618986	52	trait	ElasticNet		0.412375	4.09091e-21	9:98922799-9:101592459	-0.12	0.0056	1
9:98922040-9:101592859	ENSG00000242375		RP11-498P14.3	Lung	gtex	lincRNA	9	99957633	99959969	52	trait	ElasticNet		0.0733079	0.0634652	9:98922799-9:101592459	-0.888	0.00547	1
9:98922040-9:101592859	ENSG00000165138		ANKS6	Lung	gtex	protein_coding	9	101493611	101559247	52	trait	ElasticNet		0.0556894	0.00020018	9:98922799-9:101592459	-0.309	0.00544	0
9:98922040-9:101592859	ENSG00000214417		KRT18P13	Lung	gtex	pseudogene	9	100461204	100463016	52	trait	ElasticNet		0.198476	3.63741e-16	9:98922799-9:101592459	-0.627	0.0054	0
9:98922040-9:101592859	ENSG00000158122		AAED1	Lung	gtex	protein_coding	9	99401859	99417585	52	trait	ElasticNet		0.128464	0.00105054	9:98922799-9:101592459	-0.971	0.00537	0
9:98922040-9:101592859	ENSG00000269907		RP11-330M2.4	Lung	gtex	pseudogene	9	99672358	99672687	52	trait	ElasticNet		0.0434063	0.159182	9:98922799-9:101592459	0.698	0.00525	0
9:98922040-9:101592859	ENSG00000236130		RP11-23B15.1	Lung	gtex	lincRNA	9	100568217	100572290	52	trait	ElasticNet		0.0329172	0.0280279	9:98922799-9:101592459	-0.0536	0.0046	0
9:98922040-9:101592859	ENSG00000158169		FANCC	Lung	gtex	protein_coding	9	97861336	98079991	52	trait	ElasticNet		0.010439	0.171251	9:98922799-9:101592459	0.593	0.0045	0
9:98922040-9:101592859	ENSG00000228376		RP11-520B13.4	Lung	gtex	pseudogene	9	99837953	99844227	52	trait	ElasticNet		0.503425	9.72839e-13	9:98922799-9:101592459	-0.868	0.00444	0
9:98922040-9:101592859	ENSG00000165244		ZNF367	Lung	gtex	protein_coding	9	99148223	99180611	52	trait	ElasticNet		0.0160688	0.0725881	9:98922799-9:101592459	-0.803	0.00443	0
9:98922040-9:101592859	ENSG00000081377		CDC14B	Lung	gtex	protein_coding	9	99252523	99382112	52	trait	ElasticNet		0.133155	0.0508443	9:98922799-9:101592459	-0.411	0.00438	0
9:98922040-9:101592859	ENSG00000188152		NUTM2G	Lung	gtex	protein_coding	9	97077605	97090926	52	trait	ElasticNet		0.0446227	0.0730705	9:98922799-9:101592459	-0.883	0.00422	0
9:98922040-9:101592859	ENSG00000136928		GABBR2	Lung	gtex	protein_coding	9	101050391	101471479	52	trait	ElasticNet		0.00410365	0.026689	9:98922799-9:101592459	-0.526	0.00418	0
9:98922040-9:101592859	ENSG00000136842		TMOD1	Lung	gtex	protein_coding	9	100263462	100364030	52	trait	ElasticNet		0.232455	4.51466e-06	9:98922799-9:101592459	-0.0324	0.00416	0
9:98922040-9:101592859	ENSG00000203279.3		RP11-498P14.5	Lung	gtex	lincRNA	9	1.00145e+08	1.00145e+08	52	trait	ElasticNet		0.0773813	2.99338e-05	9:98922799-9:101592459	-0.635	0.00407	0
9:98922040-9:101592859	ENSG00000204291		COL15A1	Lung	gtex	protein_coding	9	101705461	101833069	52	trait	ElasticNet		0.090962	9.70405e-09	9:98922799-9:101592459	-0.458	0.00405	0
9:98922040-9:101592859	ENSG00000136937		NCBP1	Lung	gtex	protein_coding	9	100395908	100436030	52	trait	ElasticNet		0.0129128	0.0372217	9:98922799-9:101592459	0.226	0.00399	0
9:98922040-9:101592859	ENSG00000136936		XPA	Lung	gtex	protein_coding	9	100437191	100459639	52	trait	ElasticNet		0.124987	5.78359e-12	9:98922799-9:101592459	0.395	0.00399	0
9:98922040-9:101592859	ENSG00000136925		TSTD2	Lung	gtex	protein_coding	9	100362362	100395962	52	trait	ElasticNet		0.0860393	0.000208929	9:98922799-9:101592459	0.279	0.00398	0
9:98922040-9:101592859	ENSG00000196116		TDRD7	Lung	gtex	protein_coding	9	100174232	100258407	52	trait	ElasticNet		0.000266467	0.024537	9:98922799-9:101592459	0.617	0.00381	0
9:98922040-9:101592859	ENSG00000224848.1		RP11-535M15.1	Lung	gtex	lincRNA	9	99476080	99476080	52	trait	ElasticNet		0.12584	1.82774e-11	9:98922799-9:101592459	-0.423	0.00378	0
9:98922040-9:101592859	ENSG00000119514		GALNT12	Lung	gtex	protein_coding	9	101569981	101612363	52	trait	ElasticNet		0.0504196	0.260753	9:98922799-9:101592459	-0.337	0.00374	0
9:98922040-9:101592859	ENSG00000237212		RP11-569G13.2	Lung	gtex	lincRNA	9	98857493	98864194	52	trait	ElasticNet		0.128015	3.01515e-11	9:98922799-9:101592459	1.08	0.00374	0
9:98922040-9:101592859	LOC441455		LOC441455	Lung	cmc		9	99488102	99489749	52	trait	lasso		0.441162	4.71403e-59	9:98922799-9:101592459	-0.375	0.0037	0
9:98922040-9:101592859	ENSG00000213761		MT1P1	Lung	gtex	pseudogene	9	98175549	98175731	52	trait	ElasticNet		0.077751	0.159349	9:98922799-9:101592459	0.625	0.00367	0
9:98922040-9:101592859	ENSG00000136943		CTSV	Lung	gtex	protein_coding	9	99794940	99801925	52	trait	ElasticNet		0.00228461	0.27086	9:98922799-9:101592459	0.336	0.00364	0
9:98922040-9:101592859	C9orf102		C9orf102	Lung	cmc		9	98734214	98801358	52	trait	enet		0.0743522	2.26986e-09	9:98922799-9:101592459	0.404	0.00362	0
9:98922040-9:101592859	ENSG00000233820		RP11-535M15.2	Lung	gtex	pseudogene	9	99488172	99489751	52	trait	ElasticNet		0.0960631	1.12427e-12	9:98922799-9:101592459	-0.359	0.00362	0
9:98922040-9:101592859	ENSG00000095383		TBC1D2	Lung	gtex	protein_coding	9	100961311	101017915	52	trait	ElasticNet		0.20507	3.20756e-17	9:98922799-9:101592459	-0.11	0.0036	0
9:98922040-9:101592859	ENSG00000225194		LINC00092	Lung	gtex	lincRNA	9	98782014	98790247	52	trait	ElasticNet		0.196917	4.01553e-07	9:98922799-9:101592459	-0.129	0.00359	0
9:98922040-9:101592859	ENSG00000254633		RP11-23J9.7	Lung	gtex	pseudogene	9	100038848	100058041	52	trait	ElasticNet		0.0342953	0.108183	9:98922799-9:101592459	0.696	0.00358	0
9:98922040-9:101592859	RP11-535M15.1		RP11-535M15.1	Lung	metsim		9	99449338	99483403	52	trait	lasso		0.0992968	1.21617e-14	9:98922799-9:101592459	-0.213	0.00354	0
9:98922040-9:101592859	ENSG00000255815		KRT8P11	Lung	gtex	pseudogene	9	102067394	102068893	52	trait	ElasticNet		0.236638	1.95655e-27	9:98922799-9:101592459	0.191	0.00354	0
9:98922040-9:101592859	ENSG00000106803		SEC61B	Lung	gtex	protein_coding	9	101984346	101992897	52	trait	ElasticNet		0.0689303	0.0976156	9:98922799-9:101592459	-0.344	0.00352	0
9:98922040-9:101592859	ENSG00000081386		ZNF510	Lung	gtex	protein_coding	9	99518147	99540411	52	trait	ElasticNet		0.00653396	0.0985087	9:98922799-9:101592459	0.105	0.00348	0
9:98922040-9:101592859	ENSG00000106789		CORO2A	Lung	gtex	protein_coding	9	100883257	100954922	52	trait	ElasticNet		0.358593	1.16373e-26	9:98922799-9:101592459	-0.546	0.00346	0
9:98922040-9:101592859	ENSG00000224546		EIF4BP3	Lung	gtex	pseudogene	9	98908289	98910138	52	trait	ElasticNet		0.0348038	0.0316127	9:98922799-9:101592459	-0.268	0.00345	0
9:98922040-9:101592859	ENSG00000106785		TRIM14	Lung	gtex	protein_coding	9	100831557	100881494	52	trait	ElasticNet		0.0414394	0.0101471	9:98922799-9:101592459	-0.356	0.00343	0
9:98922040-9:101592859	ENSG00000119523		ALG2	Lung	gtex	protein_coding	9	101978708	101984238	52	trait	ElasticNet		0.056778	0.0221561	9:98922799-9:101592459	-0.131	0.0034	0
9:98922040-9:101592859	NULL.MODEL		NULL	Lung		NULL	9			52	trait					9:98922799-9:101592459	0	0.000522	0
10:48760450-10:50840915	NULL.MODEL		NULL	Lung		NULL	10			50	trait					10:48768733-10:50840914	0	0.633	1
10:48760450-10:50840915	ENSG00000170324		FRMPD2	Lung	gtex	protein_coding	10	49364601	49482941	50	trait	ElasticNet		0.353491	1.13437e-11	10:48768733-10:50840914	-2.84	0.153	1
10:48760450-10:50840915	ENSG00000128805		ARHGAP22	Lung	gtex	protein_coding	10	49654077	49864310	50	trait	ElasticNet		0.048146	9.09048e-05	10:48768733-10:50840914	2.17	0.0365	1
10:48760450-10:50840915	ENSG00000188279.7		FAM25C	Lung	gtex	protein_coding	10	49683897	49683897	50	trait	ElasticNet		0.0380849	0.000388484	10:48768733-10:50840914	-1.76	0.0196	1
10:48760450-10:50840915	ENSG00000165633		VSTM4	Lung	gtex	protein_coding	10	50222290	50323554	50	trait	ElasticNet		0.251951	6.86468e-10	10:48768733-10:50840914	1.87	0.0195	1
10:48760450-10:50840915	ENSG00000128815		WDFY4	Lung	gtex	protein_coding	10	49892921	50191001	50	trait	ElasticNet		0.0727679	2.12005e-06	10:48768733-10:50840914	1.82	0.0168	1
10:48760450-10:50840915	ENSG00000243251.4		PGBD3	Lung	gtex	protein_coding	10	50667105	50667105	50	trait	ElasticNet		0.117223	0.0104934	10:48768733-10:50840914	1.65	0.0131	1
10:48760450-10:50840915	ENSG00000227345		PARG	Lung	gtex	protein_coding	10	51026325	51130715	50	trait	ElasticNet		0.0362014	4.1994e-06	10:48768733-10:50840914	1.55	0.0115	1
10:48760450-10:50840915	ENSG00000232426.1		RP11-508M1.7	Lung	gtex	lincRNA	10	48603506	48603506	50	trait	ElasticNet		0.0289964	0.00877181	10:48768733-10:50840914	1.36	0.0115	1
10:48760450-10:50840915	ENSG00000179296.9		CTGLF12P	Lung	gtex	pseudogene	10	49201964	49201964	50	trait	ElasticNet		0.0996275	6.89806e-06	10:48768733-10:50840914	1.39	0.00971	1
10:48760450-10:50840915	ENSG00000165383		LRRC18	Lung	gtex	protein_coding	10	50117528	50143242	50	trait	ElasticNet		0.0831159	0.01956	10:48768733-10:50840914	1.38	0.00888	1
10:48760450-10:50840915	ENSG00000204149		AGAP6	Lung	gtex	protein_coding	10	51748078	51770259	50	trait	ElasticNet		0.347591	2.90337e-27	10:48768733-10:50840914	-1.27	0.00886	1
10:48760450-10:50840915	ENSG00000165606		DRGX	Lung	gtex	protein_coding	10	50572237	50603497	50	trait	ElasticNet		0.114594	4.50463e-12	10:48768733-10:50840914	-1.27	0.00865	1
10:48760450-10:50840915	ENSG00000138294.9		MSMB	Lung	gtex	protein_coding	10	5.15316e+07	5.15316e+07	50	trait	ElasticNet		0.018121	0.00597767	10:48768733-10:50840914	1.21	0.00842	1
10:48760450-10:50840915	ENSG00000229870		RP11-507K13.6	Lung	gtex	pseudogene	10	51023142	51023608	50	trait	ElasticNet		0.100209	0.0256788	10:48768733-10:50840914	-1.27	0.0082	1
10:48760450-10:50840915	ENSG00000107643		MAPK8	Lung	gtex	protein_coding	10	49514698	49647403	50	trait	ElasticNet		0.124341	7.21058e-10	10:48768733-10:50840914	1.28	0.00804	1
10:48760450-10:50840915	ENSG00000138293.15		NCOA4	Lung	gtex	protein_coding	10	5.20201e+07	5.20201e+07	50	trait	ElasticNet		0.0617083	1.15507e-05	10:48768733-10:50840914	1.15	0.00758	1
10:48760450-10:50840915	ENSG00000174196.5		FAM21D	Lung	gtex	protein_coding	10	50709621	50709621	50	trait	ElasticNet		0.0325329	0.233103	10:48768733-10:50840914	-1.11	0.00732	1
10:48760450-10:50840915	LOC399753		LOC399753	Lung	cmc		10	49218158	49239658	50	trait	lasso		0.198303	1.27693e-23	10:48768733-10:50840914	-0.856	0.00703	1
10:48760450-10:50840915	ENSG00000126542.10		PTPN20CP	Lung	gtex	pseudogene	10	48529987	48529987	50	trait	ElasticNet		0.000696755	0.212017	10:48768733-10:50840914	1.08	0.00697	1
10:48760450-10:50840915	ENSG00000070748		CHAT	Lung	gtex	protein_coding	10	50817141	50901925	50	trait	ElasticNet		-0.00965675	0.149046	10:48768733-10:50840914	1.06	0.00687	1
10:48760450-10:50840915	ENSG00000204161		C10orf128	Lung	gtex	protein_coding	10	50362773	50396630	50	trait	ElasticNet		0.0706501	0.000112488	10:48768733-10:50840914	1.1	0.0068	1
10:48760450-10:50840915	ENSG00000187714		SLC18A3	Lung	gtex	protein_coding	10	50818347	50820765	50	trait	ElasticNet		0.0629741	0.177357	10:48768733-10:50840914	1.02	0.0066	0
10:48760450-10:50840915	ENSG00000214982.6		PARGP1	Lung	gtex	pseudogene	10	51550917	51550917	50	trait	ElasticNet		0.180383	1.96774e-18	10:48768733-10:50840914	0.97	0.00602	0
[truncated: 1,570 more rows]

## Sheet: PBC Whole blood
block	ens_gene_id	ens_tx_id	mol_name	tissue	ref_name	type	chrom	tx_start	tx_stop	block_genes	trait	inference_pop1	inter_z_pop1	cv.R2_pop1	cv.R2.pval_pop1	ldregion_pop1	twas_z_pop1	pips_pop1	in_cred_set_pop1
[truncated: 3,461 more rows]

[truncated: 2 more sheets: T1DM Lung, T1DM Whole blood]
