# Supplementary material for: A study on the genetic comorbidity between autoimmune diseases and pulmonary hypertension: an observational study and POST-GWAS analysis
Source: Int J Med Sci. 2025 Feb 18;22(6):1344–62. doi: 10.7150/ijms.107884 (PMC11898843; doi:10.7150/ijms.107884)
Supplement: Supplementary file 4 — Supplementary tables for Hess & colocalization. [file ijmsv22p1344s4.xlsx]

## Sheet: Directory
TABLE 1	ρ-HESS analysis of PAH and PBC
TABLE 2	ρ-HESS analysis of PAH and T1DM
TABLE 3	CPASSOC and MTAG analyses of PAH and PBC
TABLE 4	CPASSOC and MTAG analyses of PAH and T1DM
TABLE 5	CPASSOC, MTAG analysis and HESS analysis for PAH and PBC
TABLE 6	CPASSOC, MTAG analysis and HESS analysis for PAH and T1DM
TABLE 7	Coloc analyses of PAH and PBC(rs137687)
TABLE 8	Coloc analyses of PAH and PBC(rs12163078)
TABLE 9	Coloc analyses of PAH and T1DM(rs231779)
TABLE 10	Coloc analyses of PAH and T1DM(rs2852151)
TABLE 11	Coloc analyses of PAH and T1DM(rs7237497)

## Sheet: HESS PBC&PAH
chr	start	end	num_snp	k	local_rhog	var	se	z	p
22	39307894	40545797	555	36	0.0032852	5.6627e-07	0.00075251	4.3656	1.2676e-05

## Sheet: HESS T1DM&PAH
chr	start	end	num_snp	k	local_rhog	var	se	z	p
1	83991748	84844495	1224	50	-0.001662	1.5135e-07	0.00038903	-4.2721	1.9367e-05
1	165191702	166460517	2259	50	0.0018041	1.822e-07	0.00042685	4.2265	2.373e-05
2	68010176	69139564	2118	50	-0.0018929	1.7253e-07	0.00041537	-4.5572	5.1832e-06
2	202818637	205799241	3541	50	0.0017958	1.5092e-07	0.00038849	4.6226	3.7905e-06
2	237449032	238760981	2769	50	-0.0016461	1.4435e-07	0.00037993	-4.3325	1.4743e-05
3	40221298	41064528	670	41	-0.001396	8.7624e-08	0.00029601	-4.7159	2.4062e-06
4	33172766	35151415	2808	50	0.0017017	1.4716e-07	0.00038361	4.4361	9.1594e-06
4	167018858	167852917	1556	50	0.0014228	1.0371e-07	0.00032204	4.4182	9.9545e-06
5	73759326	75798866	3388	50	-0.0016829	1.3427e-07	0.00036643	-4.5928	4.3731e-06
6	25684587	26791233	2044	50	0.0038262	6.8971e-07	0.00083049	4.6072	4.0813e-06
12	109025901	110336719	2113	50	0.0017572	1.4904e-07	0.00038605	4.5517	5.3205e-06
14	35859593	38667725	3643	50	-0.0016625	1.435e-07	0.00037881	-4.3889	1.1395e-05
18	11905440	14440799	4697	50	0.0016593	1.4606e-07	0.00038218	4.3416	1.4144e-05
20	8117011	9730921	2886	50	0.0016581	1.5707e-07	0.00039632	4.1838	2.8671e-05

## Sheet: PBC_PAH_merge_cpassoc_MTAG_sig
SNP	CHR_PBC	BP_PBC	A1_PBC	A2_PBC	Z_PBC	N_PBC	FRQ_PBC	mtag_beta_PBC	mtag_se_PBC	mtag_z_PBC	mtag_pval_PBC	CHR_PAH	BP_PAH	A1_PAH	A2_PAH	Z_PAH	N_PAH	FRQ_PAH	mtag_beta_PAH	mtag_se_PAH	mtag_z_PAH	mtag_pval_PAH	CHR.x	BP.x	effect_allele.x	other_allele.x	beta.x	se.x	pval.x	Z.x	CHR.y	BP.y	effect_allele.y	other_allele.y	beta.y	se.y	pval.y	Z.y	p_Shet	p_Shom
rs10027437	4	103557251	G	A	-9.19255	24510	0.4901	-0.0834597	0.00878989	-9.49497	2.20269e-21	4	103557251	G	A	-1.42216	11744	0.499009	-0.0631642	0.0106774	-5.91571	3.30449e-09	4	103557251	G	A	-0.197305	0.0214636	3.86608e-20	-9.19255	4	103557251	G	A	-0.0767601	0.0539743	0.15498	-1.42216	1.83281e-20	6.90889e-19
rs1008723	17	38066267	G	T	-11.6821	24510	0.499	-0.105936	0.00878818	-12.0544	1.83909e-33	17	38066267	G	T	-1.56436	11744	0.49875	-0.0782164	0.0106774	-7.32543	2.38129e-13	17	38066267	G	T	-0.250736	0.0214632	1.68999e-31	-11.6821	17	38066267	G	T	-0.0562518	0.0359584	0.117734	-1.56436	1.34132e-32	5.20948e-29
rs1011082	17	38068514	C	T	-11.1509	24510	0.4831	-0.10125	0.00879319	-11.5146	1.11401e-30	17	38068514	C	T	-1.66115	11744	0.489531	-0.076096	0.0106797	-7.12531	1.03849e-12	17	38068514	C	T	-0.239904	0.0215143	7.33245e-29	-11.1509	17	38068514	C	T	-0.0597819	0.0359883	0.096684	-1.66115	9.11966e-30	6.57016e-27
rs1029388	12	111926901	C	T	-7.17976	24510	0.2028	-0.0816772	0.0109282	-7.47395	7.78242e-14	12	111926901	C	T	-2.27518	11744	0.208483	-0.0728416	0.0131422	-5.54258	2.98047e-08	12	111926901	C	T	-0.19768	0.027533	6.9833e-13	-7.17976	12	111926901	C	T	-0.104188	0.0457932	0.022895	-2.27518	1.35785e-13	1.15484e-13
rs1031458	17	38072173	T	G	-11.2314	24510	0.498	-0.101789	0.00878823	-11.5824	5.0609e-31	17	38072173	T	G	-1.36654	11744	0.505513	-0.0740403	0.010678	-6.93391	4.09352e-12	17	38072173	T	G	-0.244869	0.0218022	2.90381e-29	-11.2314	17	38072173	T	G	-0.0492543	0.036043	0.171769	-1.36654	3.46288e-30	1.14341e-26
rs1031460	17	38072247	G	T	-11.2405	24510	0.499	-0.101883	0.00878818	-11.5931	4.46419e-31	17	38072247	G	T	-1.39403	11744	0.507601	-0.0743277	0.0106786	-6.96045	3.39183e-12	17	38072247	G	T	-0.245588	0.0218485	2.59318e-29	-11.2405	17	38072247	G	T	-0.0503222	0.0360983	0.163308	-1.39403	3.10049e-30	9.23586e-27
rs1042153	6	33048663	A	G	13.1304	24510	0.2296	0.140323	0.0104478	13.4309	3.98386e-41	6	33048663	A	G	-0.608058	11744	0.222078	0.081684	0.0128444	6.35952	2.02382e-10	6	33048663	A	G	0.330528	0.0251728	2.29219e-39	13.1304	6	33048663	A	G	-0.026728	0.0439564	0.543149	-0.608058	5.45028e-41	5.83789e-31
rs1042187	6	33052768	C	T	16.0789	24510	0.3151	0.155441	0.00945868	16.4337	1.09761e-60	6	33052768	C	T	-1.01109	11744	0.304677	0.0878805	0.011599	7.57657	3.54822e-14	6	33052768	C	T	0.360984	0.0224507	8.16571e-58	16.0789	6	33052768	C	T	-0.0398204	0.0393837	0.311974	-1.01109	4.2193e-61	7.03676e-45
rs1042212	6	33052803	A	G	16.0789	24510	0.3151	0.155995	0.00945868	16.4923	4.17037e-61	6	33052803	A	G	0.165044	11744	0.308024	0.0983838	0.0115637	8.50801	1.7694e-17	6	33052803	A	G	0.360984	0.0224507	8.16571e-58	16.0789	6	33052803	A	G	0.00860983	0.0521667	0.868909	0.165044	4.2193e-61	5.80655e-48
rs1042331	6	33052950	C	T	16.0789	24510	0.3151	0.155448	0.00945868	16.4344	1.08488e-60	6	33052950	C	T	-0.996882	11744	0.304231	0.0880472	0.0116038	7.58782	3.2534e-14	6	33052950	C	T	0.360984	0.0224507	8.16571e-58	16.0789	6	33052950	C	T	-0.0392618	0.0393846	0.318822	-0.996882	4.2193e-61	6.46778e-45
rs1042335	6	33052958	T	C	16.0789	24510	0.3151	0.15544	0.00945868	16.4336	1.1001e-60	6	33052958	T	C	-1.01384	11744	0.304429	0.0878753	0.0116016	7.57438	3.60838e-14	6	33052958	T	C	0.360984	0.0224507	8.16571e-58	16.0789	6	33052958	T	C	-0.0399266	0.0393814	0.310657	-1.01384	4.2193e-61	7.15276e-45
rs1042544	6	33054457	G	A	16.0897	24510	0.3151	0.155496	0.00945868	16.4395	9.97552e-61	6	33054457	G	A	-1.11589	11744	0.302513	0.0871577	0.0116223	7.49916	6.42261e-14	6	33054457	G	A	0.360974	0.0224351	8.16571e-58	16.0897	6	33054457	G	A	-0.0441191	0.0395371	0.264469	-1.11589	3.50385e-61	1.1424e-44
rs1043620	6	31783755	T	C	-11.7286	24510	0.1083	-0.170872	0.0141398	-12.0844	1.27675e-33	6	31783755	T	C	-1.21073	11744	0.1026	-0.124383	0.0175941	-7.06959	1.55393e-12	6	31783755	T	C	-0.401792	0.0342574	1.22554e-31	-11.7286	6	31783755	T	C	-0.19721	0.162885	0.225999	-1.21073	7.47274e-33	1.72298e-28
rs10456405	6	32212867	G	T	-7.89239	24510	0.166	-0.096761	0.0118095	-8.19349	2.53751e-16	6	32212867	G	T	-2.05349	11744	0.149844	-0.0858316	0.0149577	-5.7383	9.56325e-09	6	32212867	G	T	-0.257154	0.0325825	2.9976e-15	-7.89239	6	32212867	G	T	-0.105798	0.0515212	0.040025	-2.05349	1.44751e-15	1.57954e-15
rs1046080	6	31595882	C	A	-10.4644	24510	0.2326	-0.112051	0.0104005	-10.7737	4.58277e-27	6	31595882	C	A	-0.916267	11744	0.264689	-0.074758	0.0121012	-6.17772	6.5035e-10	6	31595882	C	A	-0.265279	0.0253506	1.35552e-25	-10.4644	6	31595882	C	A	-0.0381076	0.0415901	0.359527	-0.916267	2.66121e-26	1.02638e-22
rs1046089	6	31602967	A	G	9.57464	24510	0.3449	0.0911189	0.00924417	9.85691	6.39877e-23	6	31602967	A	G	0.824038	11744	0.354767	0.0629458	0.0111584	5.6411	1.68969e-08	6	31602967	A	G	0.210803	0.0220168	1.03476e-21	9.57464	6	31602967	A	G	0.0327595	0.0397548	0.409918	0.824038	3.87817e-22	2.98515e-19
rs10488631	7	128594183	C	T	13.3267	24510	0.1004	0.199381	0.014621	13.6366	2.42445e-42	7	128594183	C	T	-0.519364	11744	0.112629	0.110308	0.0168871	6.53207	6.48674e-11	7	128594183	C	T	0.417199	0.0313054	2.03231e-40	13.3267	7	128594183	C	T	-0.0301551	0.0580617	0.603507	-0.519364	3.33666e-42	4.70595e-32
rs10513547	3	159672597	G	A	10.7459	24510	0.1501	0.136657	0.0123025	11.1081	1.14624e-28	3	159672597	G	A	1.83671	11744	0.147278	0.106256	0.0150647	7.0533	1.74719e-12	3	159672597	G	A	0.304209	0.0283094	6.51875e-27	10.7459	3	159672597	G	A	0.0914099	0.0497683	0.066253	1.83671	1.07426e-27	1.47436e-25
rs1054029	4	103553053	G	A	-9.49217	24510	0.493	-0.0863188	0.00878903	-9.8212	9.12491e-23	4	103553053	G	A	-1.80492	11744	0.49338	-0.0680734	0.0106783	-6.37495	1.83028e-10	4	103553053	G	A	-0.20278	0.0213629	2.27471e-21	-9.49217	4	103553053	G	A	-0.0696585	0.0385937	0.071087	-1.80492	9.0331e-22	1.31542e-20
rs1054037	4	103552709	C	T	-9.51223	24510	0.493	-0.0864995	0.00878903	-9.84177	7.43928e-23	4	103552709	C	T	-1.80492	11744	0.49338	-0.068185	0.0106783	-6.3854	1.70954e-10	4	103552709	C	T	-0.203193	0.0213612	1.86927e-21	-9.51223	4	103552709	C	T	-0.0696585	0.0385937	0.071087	-1.80492	7.35897e-22	1.10955e-20
rs1071597	6	33052986	C	T	16.0994	24510	0.3151	0.155647	0.00945868	16.4555	7.6647e-61	6	33052986	C	T	-0.996449	11744	0.304528	0.088151	0.0116006	7.59885	2.98783e-14	6	33052986	C	T	0.361364	0.0224457	8.16571e-58	16.0994	6	33052986	C	T	-0.0392389	0.0393787	0.319032	-0.996449	2.95882e-61	4.96802e-45
rs10749775	1	67822087	C	A	15.0837	24510	0.1223	0.208274	0.0134116	15.5294	2.1955e-54	1	67822087	C	A	1.3171	11744	0.127475	0.1425	0.0160078	8.90189	5.49055e-19	1	67822087	C	A	0.447418	0.0296623	2.17905e-51	15.0837	1	67822087	C	A	0.0694508	0.05273	0.187804	1.3171	7.36367e-54	2.2156e-45
rs1077358	4	103553926	C	T	-9.41305	24510	0.493	-0.0855986	0.00878903	-9.73926	2.05035e-22	4	103553926	C	T	-1.78828	11744	0.493271	-0.0674927	0.0106783	-6.32054	2.60643e-10	4	103553926	C	T	-0.201256	0.0213805	4.82969e-21	-9.41305	4	103553926	C	T	-0.0690315	0.0386022	0.073731	-1.78828	2.01886e-21	2.73894e-20
rs10774625	12	111910219	G	A	-8.90343	24510	0.4771	-0.0810415	0.0087974	-9.21199	3.20133e-20	12	111910219	G	A	-1.6917	11744	0.504633	-0.0638376	0.0106778	-5.97854	2.25153e-09	12	111910219	G	A	-0.191213	0.0214763	5.49987e-19	-8.90343	12	111910219	G	A	-0.0613702	0.0362773	0.090704	-1.6917	3.05381e-19	2.56545e-18
rs10774631	12	112023001	A	G	-7.12941	24510	0.1918	-0.0830737	0.0111605	-7.44353	9.80275e-14	12	112023001	A	G	-2.70091	11744	0.200315	-0.0780788	0.0133388	-5.85351	4.81312e-09	12	112023001	A	G	-0.204233	0.0286465	1.00797e-12	-7.12941	12	112023001	A	G	-0.126905	0.046986	0.006915	-2.70091	4.6351e-14	4.17798e-14
rs107822	6	33175575	T	C	16.4361	24510	0.2704	0.16711	0.00989287	16.892	5.15487e-64	6	33175575	T	C	0.839355	11744	0.240384	0.115291	0.0124935	9.22811	2.75452e-20	6	33175575	T	C	0.389334	0.0236878	1.05654e-60	16.4361	6	33175575	T	C	0.0351799	0.041913	0.40127	0.839355	8.19684e-64	6.99391e-52
rs10790261	11	118579747	G	A	-9.03027	24510	0.2326	-0.0967963	0.0104005	-9.30693	1.31583e-20	11	118579747	G	A	-0.986722	11744	0.232917	-0.0692934	0.0126302	-5.48632	4.10404e-08	11	118579747	G	A	-0.241742	0.0267702	1.71943e-19	-9.03027	11	118579747	G	A	-0.0425203	0.0430925	0.323779	-0.986722	8.98742e-20	1.25983e-17
rs10790268	11	118729391	A	G	-12.1488	24510	0.1889	-0.14058	0.0112257	-12.523	5.58749e-36	11	118729391	A	G	-1.36711	11744	0.202028	-0.0985578	0.0132964	-7.41238	1.24056e-13	11	118729391	A	G	-0.365297	0.0300685	6.01695e-34	-12.1488	11	118729391	A	G	-0.0637651	0.0466422	0.17159	-1.36711	3.3921e-35	1.09909e-30
rs10790269	11	118729456	C	T	-12.123	24510	0.1889	-0.140238	0.0112257	-12.4926	8.19592e-36	11	118729456	C	T	-1.28803	11744	0.195608	-0.0987375	0.0134588	-7.33628	2.19611e-13	11	118729456	C	T	-0.364192	0.0300414	9.73501e-34	-12.123	11	118729456	C	T	-0.0595332	0.0462203	0.197735	-1.28803	4.75303e-35	2.11342e-30
rs10849947	12	111864684	C	T	-6.97566	24510	0.2038	-0.0792721	0.0109082	-7.26717	3.67106e-13	12	111864684	C	T	-2.32455	11744	0.208073	-0.0720102	0.0131517	-5.47534	4.3667e-08	12	111864684	C	T	-0.201662	0.0289094	3.04434e-12	-6.97566	12	111864684	C	T	-0.106905	0.0459896	0.020096	-2.32455	4.91941e-13	3.90587e-13
rs10849949	12	111893537	G	A	-7.07987	24510	0.2028	-0.0805973	0.0109282	-7.37513	1.64179e-13	12	111893537	G	A	-2.34718	11744	0.208283	-0.0729329	0.0131468	-5.54756	2.89681e-08	12	111893537	G	A	-0.195073	0.0275532	1.44285e-12	-7.07987	12	111893537	G	A	-0.107379	0.0457481	0.018916	-2.34718	2.18275e-13	1.80974e-13
rs10849951	12	111910912	A	G	-7.10415	24510	0.2028	-0.0808331	0.0109282	-7.39671	1.396e-13	12	111910912	A	G	-2.2806	11744	0.208232	-0.0724125	0.013148	-5.50748	3.64001e-08	12	111910912	A	G	-0.195676	0.0275439	1.21059e-12	-7.10415	12	111910912	A	G	-0.104422	0.0457871	0.022572	-2.2806	2.29067e-13	1.89432e-13
rs10892256	11	118578705	A	G	-8.98936	24510	0.2326	-0.0963531	0.0104005	-9.26431	1.9634e-20	11	118578705	A	G	-0.973276	11744	0.233088	-0.0688721	0.012627	-5.45435	4.91526e-08	11	118578705	A	G	-0.240654	0.026771	2.51829e-19	-8.98936	11	118578705	A	G	-0.0418715	0.0430212	0.330416	-0.973276	1.33599e-19	1.81879e-17
rs10892258	11	118579865	A	G	-8.98259	24510	0.2326	-0.0963022	0.0104005	-9.25942	2.05543e-20	11	118579865	A	G	-1.01447	11744	0.232917	-0.0692572	0.0126302	-5.48345	4.1712e-08	11	118579865	A	G	-0.240349	0.0267572	2.64614e-19	-8.98259	11	118579865	A	G	-0.0437346	0.0431107	0.310358	-1.01447	1.42633e-19	1.65126e-17
rs10892259	11	118583002	A	G	-9.01298	24510	0.2326	-0.0966359	0.0104005	-9.29151	1.52122e-20	11	118583002	A	G	-1.03297	11744	0.233064	-0.0696269	0.0126275	-5.51393	3.50905e-08	11	118583002	A	G	-0.241212	0.0267627	2.01624e-19	-9.01298	11	118583002	A	G	-0.0445393	0.0431178	0.301619	-1.03297	1.06288e-19	1.21849e-17
rs10892260	11	118583525	C	A	-9.085	24510	0.2326	-0.0974199	0.0104005	-9.36688	7.47067e-21	11	118583525	C	A	-1.06405	11744	0.232829	-0.0704363	0.0126319	-5.57606	2.46021e-08	11	118583525	C	A	-0.245504	0.027023	1.07411e-19	-9.085	11	118583525	C	A	-0.0458984	0.0431357	0.287308	-1.06405	5.27401e-20	6.18474e-18
rs10892263	11	118587319	C	T	-10.3813	24510	0.2137	-0.114844	0.0107194	-10.7136	8.78338e-27	11	118587319	C	T	-1.42219	11744	0.216538	-0.0847047	0.0129616	-6.53507	6.35797e-11	11	118587319	C	T	-0.30448	0.0293298	3.06318e-25	-10.3813	11	118587319	C	T	-0.0634341	0.0446031	0.154971	-1.42219	6.75741e-26	2.60016e-23
rs10892264	11	118590714	A	G	-10.3718	24510	0.2137	-0.114807	0.0107194	-10.7102	9.11548e-27	11	118590714	A	G	-1.54801	11744	0.216491	-0.0859391	0.0129626	-6.62978	3.36179e-11	11	118590714	A	G	-0.305429	0.029448	3.40995e-25	-10.3718	11	118590714	A	G	-0.0927679	0.0599272	0.12162	-1.54801	7.5099e-26	1.6642e-23
rs10892269	11	118598222	G	T	-10.463	24510	0.2237	-0.113811	0.0105444	-10.7936	3.69161e-27	11	118598222	G	T	-1.34365	11744	0.222067	-0.0836886	0.0128446	-6.51548	7.24599e-11	11	118598222	G	T	-0.305196	0.029169	1.35552e-25	-10.463	11	118598222	G	T	-0.0796473	0.0592769	0.179062	-1.34365	2.70234e-26	1.72683e-23
rs10892271	11	118598544	A	G	-10.4799	24510	0.2237	-0.114159	0.0105444	-10.8266	2.57613e-27	11	118598544	A	G	-1.65967	11744	0.224153	-0.0867265	0.0128019	-6.77452	1.24816e-11	11	118598544	A	G	-0.305575	0.0291582	1.13109e-25	-10.4799	11	118598544	A	G	-0.0734388	0.0442491	0.096981	-1.65967	2.23549e-26	3.84332e-24
rs10892273	11	118602809	A	G	-10.4338	24510	0.2247	-0.113517	0.0105277	-10.7828	4.15119e-27	11	118602809	A	G	-1.7294	11744	0.223079	-0.0872751	0.0128238	-6.80573	1.00536e-11	11	118602809	A	G	-0.303937	0.0291301	1.77518e-25	-10.4338	11	118602809	A	G	-0.0766942	0.0443472	0.083737	-1.7294	3.75409e-26	4.35531e-24
rs10892279	11	118611781	A	G	-11.6313	24510	0.2087	-0.129566	0.0108128	-11.9827	4.37917e-33	11	118611781	A	G	-1.17224	11744	0.210029	-0.0915934	0.0131065	-6.98838	2.7808e-12	11	118611781	A	G	-0.330861	0.0284458	3.41219e-31	-11.6313	11	118611781	A	G	-0.052571	0.0448466	0.241101	-1.17224	2.5385e-32	5.46171e-28
rs10892280	11	118611817	T	C	-11.5089	24510	0.2038	-0.129381	0.0109082	-11.8609	1.89002e-32	11	118611817	T	C	-1.24597	11744	0.206595	-0.0920805	0.0131864	-6.983	2.88944e-12	11	118611817	T	C	-0.332984	0.0289328	1.19576e-30	-11.5089	11	118611817	T	C	-0.0562318	0.0451309	0.212775	-1.24597	1.16405e-31	1.3081e-27
rs10892299	11	118726843	T	C	-12.1345	24510	0.1909	-0.139756	0.0111806	-12.4999	7.47205e-36	11	118726843	T	C	-1.1994	11744	0.195935	-0.0978115	0.0134503	-7.27207	3.54017e-13	11	118726843	T	C	-0.366285	0.0301855	9.73501e-34	-12.1345	11	118726843	T	C	-0.0554081	0.0461963	0.230371	-1.1994	4.09221e-35	2.88169e-30
rs10947130	6	31013746	T	C	10.8458	24510	0.169	0.130264	0.0117253	11.1097	1.12595e-28	6	31013746	T	C	-0.188528	11744	0.132988	0.0864954	0.0157222	5.50147	3.76643e-08	6	31013746	T	C	0.320304	0.0295326	2.71867e-27	10.8458	6	31013746	T	C	-0.00999074	0.0529935	0.850463	-0.188528	3.36736e-28	3.36494e-22
rs10947131	6	31015936	T	C	10.9083	24510	0.168	0.13151	0.0117531	11.1894	4.59433e-29	6	31015936	T	C	0.125599	11744	0.130508	0.0916478	0.0158483	5.78283	7.34541e-09	6	31015936	T	C	0.322307	0.0295469	1.13426e-27	10.9083	6	31015936	T	C	0.00715633	0.0569774	0.900049	0.125599	1.62016e-28	5.23476e-23
rs10947251	6	32261952	A	G	14.7103	24510	0.07455	0.252619	0.0167289	15.1007	1.60183e-51	6	32261952	A	G	0.398274	11744	0.040233	0.216791	0.0271681	7.97962	1.46779e-15	6	32261952	A	G	0.683499	0.0464641	7.20845e-49	14.7103	6	32261952	A	G	0.0356422	0.0894916	0.690428	0.398274	2.92078e-51	4.89337e-41
rs10947260	6	32373185	C	T	12.972	24510	0.09742	0.197924	0.0148184	13.3566	1.08335e-40	6	32373185	C	T	1.16158	11744	0.069615	0.161074	0.0209773	7.67846	1.61008e-14	6	32373185	C	T	0.500129	0.0385546	1.78644e-38	12.972	6	32373185	C	T	0.0807197	0.0694914	0.245407	1.16158	5.03461e-40	4.44982e-34
rs10947261	6	32373232	T	G	12.3868	24510	0.1004	0.186332	0.014621	12.7441	3.36106e-37	6	32373232	T	G	0.908769	11744	0.074461	0.145879	0.0203363	7.17336	7.3177e-13	6	32373232	T	G	0.466634	0.0376719	3.71965e-35	12.3868	6	32373232	T	G	0.0613256	0.067482	0.363472	0.908769	1.46947e-36	8.53329e-31
rs10947262	6	32373312	T	C	12.3799	24510	0.1004	0.186221	0.014621	12.7366	3.70262e-37	6	32373312	T	C	0.899058	11744	0.074504	0.145611	0.0203309	7.16208	7.94614e-13	6	32373312	T	C	0.466128	0.037652	3.71965e-35	12.3799	6	32373312	T	C	0.0606322	0.0674397	0.368622	0.899058	1.61075e-36	9.6166e-31
rs10947263	6	32373374	T	C	12.3799	24510	0.1004	0.186221	0.014621	12.7366	3.70262e-37	6	32373374	T	C	0.899058	11744	0.074504	0.145611	0.0203309	7.16208	7.94614e-13	6	32373374	T	C	0.466128	0.037652	3.71965e-35	12.3799	6	32373374	T	C	0.0606322	0.0674397	0.368622	0.899058	1.61075e-36	9.6166e-31
rs10947264	6	32373529	G	A	12.3799	24510	0.1004	0.185335	0.014621	12.676	8.03408e-37	6	32373529	G	A	-0.317809	11744	0.072951	0.127246	0.0205289	6.19838	5.70489e-10	6	32373529	G	A	0.466128	0.037652	3.71965e-35	12.3799	6	32373529	G	A	-0.0288183	0.0906781	0.75063	-0.317809	1.61075e-36	3.19416e-28
rs11066283	12	112840766	G	A	7.45739	24510	0.4215	0.0689836	0.00889852	7.75225	9.02762e-15	12	112840766	G	A	2.1483	11744	0.410899	0.0606219	0.010851	5.58674	2.31369e-08	12	112840766	G	A	0.16546	0.0221874	8.82627e-14	7.45739	12	112840766	G	A	0.109532	0.0509855	0.03169	2.1483	2.76591e-14	2.56422e-14
rs11078926	17	38062976	A	G	10.7657	24510	0.4662	0.0981433	0.00880831	11.1421	7.82291e-29	17	38062976	A	G	2.11311	11744	0.462936	0.0779725	0.0107068	7.28252	3.27631e-13	17	38062976	A	G	0.231007	0.0214578	5.01183e-27	10.7657	17	38062976	A	G	0.0760384	0.035984	0.034591	2.11311	8.54335e-28	3.56026e-26
rs11078927	17	38064405	T	C	10.7082	24510	0.4652	0.097635	0.00880953	11.0829	1.51896e-28	17	38064405	T	C	2.10681	11744	0.462401	0.0776047	0.0107077	7.24759	4.24268e-13	17	38064405	T	C	0.229471	0.0214295	9.83814e-27	10.7082	17	38064405	T	C	0.0757835	0.0359707	0.035134	2.10681	1.65901e-27	6.35537e-26
rs11078928	17	38064469	C	T	10.6601	24510	0.4652	0.097197	0.00880953	11.0332	2.64399e-28	17	38064469	C	T	2.09798	11744	0.462523	0.0772602	0.0107075	7.21554	5.37184e-13	17	38064469	C	T	0.229001	0.0214821	1.56502e-26	10.6601	17	38064469	C	T	0.0754655	0.0359706	0.035907	2.09798	2.88214e-27	1.04593e-25
rs1111186	16	11347048	C	T	-8.24899	24510	0.334	-0.079494	0.00931661	-8.5325	1.43214e-17	16	11347048	C	T	-1.51966	11744	0.29484	-0.0644115	0.0117084	-5.50133	3.76947e-08	16	11347048	C	T	-0.19856	0.0240708	1.61855e-16	-8.24899	16	11347048	C	T	-0.060043	0.0395108	0.128596	-1.51966	1.27662e-16	7.17415e-16
rs111255178	6	32420943	T	C	-11.4082	24510	0.09742	-0.174051	0.0148184	-11.7456	7.43912e-32	6	32420943	T	C	-1.00345	11744	0.098078	-0.120955	0.0179499	-6.73849	1.60041e-11	6	32420943	T	C	-0.508496	0.0445728	4.07284e-30	-11.4082	6	32420943	T	C	-0.0840916	0.0838026	0.315644	-1.00345	4.02365e-31	1.0631e-26
rs111335405	6	32655722	G	A	19.0885	24510	0.06064	0.360687	0.0184108	19.5911	1.84314e-85	6	32655722	G	A	0.433433	11744	0.038	0.287283	0.0279225	10.2886	7.93191e-25	6	32655722	G	A	1.04689	0.0548439	3.30746e-81	19.0885	6	32655722	G	A	0.136966	0.316002	0.6647	0.433433	8.13589e-86	1.30654e-67
rs111594182	6	32790718	A	G	9.20145	24510	0.07256	0.161324	0.0169386	9.52408	1.66511e-21	6	32790718	A	G	1.82343	11744	0.048372	0.155223	0.024883	6.23813	4.42828e-10	6	32790718	A	G	0.391125	0.0425069	3.53186e-20	9.20145	6	32790718	A	G	0.192376	0.105502	0.068239	1.82343	1.67836e-20	1.39215e-19
rs1119132	16	27403469	A	G	-6.17585	24510	0.1113	-0.0904391	0.0139715	-6.47311	9.60055e-11	16	27403469	A	G	-2.84487	11744	0.138242	-0.0846181	0.0154675	-5.4707	4.4827e-08	16	27403469	A	G	-0.20264	0.0328117	6.58105e-10	-6.17585	16	27403469	A	G	-0.156713	0.0550863	0.004443	-2.84487	2.15895e-11	1.40889e-11
rs112117693	6	32662754	T	C	19.1189	24510	0.05865	0.367254	0.0187007	19.6385	7.25275e-86	6	32662754	T	C	0.761303	11744	0.025741	0.356135	0.0337119	10.5641	4.37296e-26	6	32662754	T	C	1.04791	0.0548102	1.90406e-81	19.1189	6	32662754	T	C	0.0894293	0.117469	0.446476	0.761303	4.36267e-86	7.25995e-69
rs112162078	6	32390621	G	A	-12.1208	24510	0.09443	-0.18841	0.0150263	-12.5387	4.58651e-36	6	32390621	G	A	-2.25954	11744	0.08929	-0.151729	0.0187215	-8.10451	5.29584e-16	6	32390621	G	A	-0.542253	0.0447375	9.73501e-34	-12.1208	6	32390621	G	A	-0.146615	0.0648874	0.02385	-2.25954	4.89311e-35	1.79295e-32
rs11216962	11	118580813	C	T	-8.98259	24510	0.2326	-0.0963002	0.0104005	-9.25923	2.05915e-20	11	118580813	C	T	-1.0106	11744	0.232179	-0.0692951	0.0126442	-5.48038	4.24414e-08	11	118580813	C	T	-0.240349	0.0267572	2.64614e-19	-8.98259	11	118580813	C	T	-0.0436531	0.0431952	0.312208	-1.0106	1.42633e-19	1.67459e-17
rs11216963	11	118580814	A	G	-8.98259	24510	0.2326	-0.0962919	0.0104005	-9.25843	2.07467e-20	11	118580814	A	G	-0.994499	11744	0.232129	-0.069139	0.0126452	-5.46763	4.56096e-08	11	118580814	A	G	-0.240349	0.0267572	2.64614e-19	-8.98259	11	118580814	A	G	-0.0429524	0.04319	0.31998	-0.994499	1.42633e-19	1.77517e-17
rs11216964	11	118581895	A	G	-8.99157	24510	0.2326	-0.096406	0.0104005	-9.2694	1.87195e-20	11	118581895	A	G	-1.0299	11744	0.232955	-0.0694667	0.0126295	-5.50034	3.79051e-08	11	118581895	A	G	-0.240605	0.026759	2.43951e-19	-8.99157	11	118581895	A	G	-0.0443888	0.0431002	0.303058	-1.0299	1.30771e-19	1.45598e-17
rs11216965	11	118582613	A	C	-8.99157	24510	0.2326	-0.0964083	0.0104005	-9.26963	1.86801e-20	11	118582613	A	C	-1.03442	11744	0.232993	-0.069508	0.0126288	-5.50393	3.71427e-08	11	118582613	A	C	-0.240605	0.026759	2.43951e-19	-8.99157	11	118582613	A	C	-0.0445937	0.0431099	0.30094	-1.03442	1.30771e-19	1.43226e-17
rs11216969	11	118584340	C	T	-9.20451	24510	0.2336	-0.0985478	0.0103849	-9.48949	2.32171e-21	11	118584340	C	T	-1.06578	11744	0.232948	-0.0712275	0.0126296	-5.63971	1.70341e-08	11	118584340	C	T	-0.248247	0.0269702	3.48581e-20	-9.20451	11	118584340	C	T	-0.0459863	0.043148	0.286522	-1.06578	1.62831e-20	2.38448e-18
rs11216972	11	118585826	T	C	-9.97164	24510	0.2237	-0.108661	0.0105444	-10.3051	6.67874e-25	11	118585826	T	C	-1.65215	11744	0.222762	-0.0834451	0.0128303	-6.50377	7.83303e-11	11	118585826	T	C	-0.284773	0.0285583	2.04705e-23	-9.97164	11	118585826	T	C	-0.072775	0.0440485	0.098503	-1.65215	5.97855e-24	3.8651e-22
rs11216974	11	118587002	C	T	-10.0739	24510	0.2107	-0.112402	0.0107749	-10.4318	1.77497e-25	11	118587002	C	T	-2.09109	11744	0.1835	-0.095231	0.0137923	-6.90465	5.03289e-12	11	118587002	C	T	-0.299348	0.0297153	7.85516e-24	-10.0739	11	118587002	C	T	-0.34146	0.163293	0.03652	-2.09109	1.98672e-24	2.49564e-23
rs11216980	11	118590668	A	C	-10.3801	24510	0.2137	-0.114763	0.0107194	-10.7061	9.53118e-27	11	118590668	A	C	-1.29397	11744	0.213614	-0.0837932	0.0130257	-6.43292	1.25173e-10	11	118590668	A	C	-0.30566	0.0294467	3.06318e-25	-10.3801	11	118590668	A	C	-0.0584239	0.045151	0.195677	-1.29397	6.84473e-26	4.50637e-23
rs11216985	11	118591776	T	C	-10.3843	24510	0.2137	-0.114949	0.0107194	-10.7234	7.90283e-27	11	118591776	T	C	-1.55634	11744	0.214528	-0.0863937	0.0130055	-6.64288	3.07612e-11	11	118591776	T	C	-0.306073	0.0294746	2.95549e-25	-10.3843	11	118591776	T	C	-0.0938064	0.0602738	0.119628	-1.55634	6.53362e-26	1.43413e-23
rs11216994	11	118603520	T	C	-10.4528	24510	0.2247	-0.113647	0.0105277	-10.7951	3.63019e-27	11	118603520	T	C	-1.58555	11744	0.223351	-0.0859039	0.0128182	-6.70171	2.0599e-11	11	118603520	T	C	-0.304318	0.0291135	1.50469e-25	-10.4528	11	118603520	T	C	-0.070209	0.0442805	0.112841	-1.58555	3.03239e-26	6.77324e-24
rs11216995	11	118603526	A	G	-10.4591	24510	0.2247	-0.113713	0.0105277	-10.8013	3.39181e-27	11	118603526	A	G	-1.58083	11744	0.223301	-0.0859049	0.0128192	-6.70126	2.0663e-11	11	118603526	A	G	-0.304473	0.0291108	1.35552e-25	-10.4591	11	118603526	A	G	-0.0699977	0.0442792	0.113918	-1.58083	2.82458e-26	6.52282e-24
rs11216997	11	118604638	T	C	-10.4246	24510	0.2207	-0.114141	0.0105953	-10.7728	4.62952e-27	11	118604638	T	C	-1.7167	11744	0.223033	-0.0870912	0.0128247	-6.79089	1.1144e-11	11	118604638	T	C	-0.30414	0.0291752	1.93422e-25	-10.4246	11	118604638	T	C	-0.0761405	0.0443528	0.086034	-1.7167	4.16073e-26	5.00403e-24
rs11217000	11	118604984	G	A	-10.4028	24510	0.2197	-0.113601	0.0106126	-10.7043	9.71112e-27	11	118604984	G	A	-0.793151	11744	0.219921	-0.0779559	0.0128893	-6.04809	1.46571e-09	11	118604984	G	A	-0.304122	0.0292348	2.62974e-25	-10.4028	11	118604984	G	A	-0.0526468	0.0663768	0.42769	-0.793151	5.31498e-26	2.95346e-22
rs11217001	11	118607046	A	G	-11.0518	24510	0.2058	-0.123871	0.0108688	-11.3969	4.3315e-30	11	118607046	A	G	-1.33962	11744	0.209166	-0.089509	0.0131264	-6.81902	9.16654e-12	11	118607046	A	G	-0.321349	0.0290767	2.43384e-28	-11.0518	11	118607046	A	G	-0.0603606	0.0450579	0.180368	-1.33962	2.97862e-29	7.27927e-26
rs11217002	11	118607150	T	C	-11.0712	24510	0.2107	-0.123014	0.0107749	-11.4166	3.45305e-30	11	118607150	T	C	-1.33477	11744	0.210715	-0.0893494	0.0130909	-6.82532	8.77277e-12	11	118607150	T	C	-0.320772	0.0289735	1.73511e-28	-11.0712	11	118607150	T	C	-0.0605199	0.0453409	0.18195	-1.33477	2.36278e-29	6.17467e-26
rs11217006	11	118609790	A	G	-11.6474	24510	0.2087	-0.129733	0.0108128	-11.9981	3.63535e-33	11	118609790	A	G	-1.14989	11744	0.210205	-0.0914434	0.0131025	-6.97908	2.97124e-12	11	118609790	A	G	-0.331353	0.0284487	2.42013e-31	-11.6474	11	118609790	A	G	-0.0516249	0.0448957	0.250191	-1.14989	2.07452e-32	5.16017e-28
rs11217009	11	118615785	T	C	-11.4291	24510	0.2018	-0.129023	0.0109484	-11.7846	4.68384e-32	11	118615785	T	C	-1.3568	11744	0.205249	-0.0929148	0.0132183	-7.02923	2.07675e-12	11	118615785	T	C	-0.333428	0.0291735	3.22956e-30	-11.4291	11	118615785	T	C	-0.0614149	0.0452644	0.174844	-1.3568	3.11207e-31	1.72562e-27
rs11217066	11	118726753	G	T	-12.1431	24510	0.1909	-0.139851	0.0111806	-12.5084	6.71425e-36	11	118726753	G	T	-1.19313	11744	0.195985	-0.0977954	0.013449	-7.27158	3.55313e-13	11	118726753	G	T	-0.366677	0.0301964	9.73501e-34	-12.1431	11	118726753	G	T	-0.055109	0.0461887	0.23282	-1.19313	3.65793e-35	2.71713e-30
rs11217074	11	118734000	C	T	-12.2344	24510	0.1889	-0.14145	0.0112257	-12.6005	2.09909e-36	11	118734000	C	T	-1.16089	11744	0.194831	-0.0983117	0.0134791	-7.29364	3.01688e-13	11	118734000	C	T	-0.366081	0.0299223	2.03964e-34	-12.2344	11	118734000	C	T	-0.0537848	0.0463305	0.245685	-1.16089	1.10479e-35	1.22783e-30
rs112234915	6	32198272	T	C	-8.74271	24510	0.06163	-0.165188	0.018272	-9.04049	1.55965e-19	6	32198272	T	C	-1.5566	11744	0.065375	-0.125004	0.0215978	-5.78781	7.13113e-09	6	32198272	T	C	-0.444404	0.0508314	2.28395e-18	-8.74271	6	32198272	T	C	-0.116935	0.0751222	0.119566	-1.5566	1.40315e-18	1.4931e-17
rs112317305	6	32667199	C	T	18.9946	24510	0.05865	0.364871	0.0187007	19.511	8.84677e-85	6	32667199	C	T	0.759879	11744	0.025741	0.353914	0.0337119	10.4982	8.80387e-26	6	32667199	C	T	1.04379	0.0549519	2.10945e-80	18.9946	6	32667199	C	T	0.0892601	0.117466	0.447327	0.759879	5.566e-85	5.22224e-68
rs112336504	6	32417933	A	G	-11.4068	24510	0.09742	-0.1749	0.0148184	-11.8029	3.7712e-32	6	32417933	A	G	-2.18332	11744	0.095286	-0.139502	0.0181829	-7.67216	1.69129e-14	6	32417933	A	G	-0.502193	0.0440259	4.07284e-30	-11.4068	6	32417933	A	G	-0.138441	0.0634082	0.029012	-2.18332	4.09465e-31	4.55215e-29
rs112466823	6	32660104	T	C	19.0945	24510	0.05865	0.366787	0.0187007	19.6135	1.18542e-85	6	32660104	T	C	0.760816	11744	0.025752	0.35562	0.0337049	10.551	5.02572e-26	6	32660104	T	C	1.04757	0.0548623	2.99124e-81	19.0945	6	32660104	T	C	0.0894421	0.117561	0.446767	0.760816	7.19229e-86	1.07114e-68
rs112496097	6	32194206	A	G	-10.2649	24510	0.07356	-0.178827	0.0168321	-10.6242	2.3009e-26	6	32194206	A	G	-2.01988	11744	0.077593	-0.138646	0.0199554	-6.94781	3.71007e-12	6	32194206	A	G	-0.482912	0.0470448	1.01794e-24	-10.2649	6	32194206	A	G	-0.14255	0.0705737	0.043396	-2.01988	2.45807e-25	5.9191e-24
rs112561833	11	118603736	C	A	-10.4229	24510	0.2217	-0.113941	0.0105782	-10.7713	4.70066e-27	11	118603736	C	A	-1.72329	11744	0.223078	-0.0871406	0.0128238	-6.79523	1.08137e-11	11	118603736	C	A	-0.304062	0.0291724	2.18348e-25	-10.4229	11	118603736	C	A	-0.0764341	0.0443536	0.084836	-1.72329	4.24027e-26	4.94075e-24
rs112574398	6	32658610	T	G	19.1189	24510	0.05865	0.367295	0.0187007	19.6407	6.94536e-86	6	32658610	T	G	0.805471	11744	0.025857	0.356533	0.0336382	10.599	3.01036e-26	6	32658610	T	G	1.04791	0.0548102	1.90406e-81	19.1189	6	32658610	T	G	0.094931	0.117858	0.420548	0.805471	4.36267e-86	5.23723e-69
rs112608098	6	32665270	A	C	19.1189	24510	0.05865	0.368367	0.0187007	19.698	2.24328e-86	6	32665270	A	C	1.95635	11744	0.029189	0.365048	0.0317144	11.5105	1.1681e-30	6	32665270	A	C	1.04791	0.0548102	1.90406e-81	19.1189	6	32665270	A	C	0.286523	0.146458	0.050424	1.95635	4.36267e-86	9.35106e-73
rs1126506	6	33048459	G	T	19.0917	24510	0.2992	0.188378	0.009596	19.6309	8.41921e-86	6	33048459	G	T	1.1686	11744	0.2788	0.129446	0.0119058	10.8725	1.55921e-27	6	33048459	G	T	0.437229	0.0229015	2.99124e-81	19.0917	6	33048459	G	T	0.133531	0.114266	0.242565	1.1686	7.62441e-86	5.4458e-70
rs1126511	6	33048466	T	G	21.2816	24510	0.2485	0.222605	0.0101681	21.8924	3.06693e-106	6	33048466	T	G	1.49956	11744	0.228	0.156206	0.012725	12.2755	1.22595e-34	6	33048466	T	G	0.516108	0.0242514	4.91287e-96	21.2816	6	33048466	T	G	0.188742	0.125865	0.133728	1.49956	1.72596e-106	3.18934e-87
rs1126513	6	33048467	T	G	21.2736	24510	0.2485	0.222045	0.0101681	21.8373	1.02551e-105	6	33048467	T	G	0.557519	11744	0.197462	0.154565	0.0134109	11.5253	9.83591e-31	6	33048467	T	G	0.515947	0.0242529	4.91287e-96	21.2736	6	33048467	T	G	0.0334067	0.0599204	0.577173	0.557519	2.07177e-106	8.72777e-84
rs112748105	6	32368483	A	G	12.6977	24510	0.2177	0.138373	0.0106476	12.9957	1.29385e-38	6	32368483	A	G	-0.44075	11744	0.168289	0.0894236	0.0142698	6.26661	3.68986e-10	6	32368483	A	G	0.33876	0.0266788	6.43176e-37	12.6977	6	32368483	A	G	-0.0285157	0.0646982	0.659394	-0.44075	2.21688e-38	2.29559e-29
rs112894468	6	32371533	T	C	13.4414	24510	0.09642	0.204784	0.0148868	13.7561	4.68262e-43	6	32371533	T	C	-0.481718	11744	0.0833	0.127927	0.0193196	6.62162	3.55277e-11	6	32371533	T	C	0.52963	0.0394029	3.88138e-41	13.4414	6	32371533	T	C	-0.0953101	0.197854	0.630006	-0.481718	6.40609e-43	1.13719e-32
rs112950911	13	50824709	T	C	-8.82795	24510	0.05666	-0.174522	0.0190062	-9.18237	4.21714e-20	13	50824709	T	C	-2.65072	11744	0.070452	-0.139747	0.0208617	-6.69872	2.10255e-11	13	50824709	T	C	-0.438665	0.0496905	1.06832e-18	-8.82795	13	50824709	T	C	-0.195784	0.0738606	0.008032	-2.65072	6.47362e-20	1.25757e-19
rs113194380	6	32671391	T	C	19.051	24510	0.05865	0.367063	0.0187007	19.6283	8.86844e-86	6	32671391	T	C	1.95272	11744	0.029189	0.363836	0.0317144	11.4723	1.81821e-30	6	32671391	T	C	1.04488	0.0548464	6.66256e-81	19.051	6	32671391	T	C	0.28597	0.146447	0.050853	1.95272	1.75542e-85	2.89824e-72
rs113358109	6	32371528	A	C	13.4414	24510	0.09642	0.206249	0.0148868	13.8545	1.19505e-43	6	32371528	A	C	1.49459	11744	0.080071	0.161039	0.0196706	8.18678	2.68319e-16	6	32371528	A	C	0.52963	0.0394029	3.88138e-41	13.4414	6	32371528	A	C	0.158872	0.106298	0.135021	1.49459	6.40609e-43	3.85677e-37
rs113580416	6	31065423	C	T	11.8182	24510	0.1163	0.166023	0.0137065	12.1128	9.04045e-34	6	31065423	C	T	-0.0645529	11744	0.08433	0.117314	0.019212	6.1063	1.0197e-09	6	31065423	C	T	0.417415	0.0353197	3.37491e-32	11.8182	6	31065423	C	T	-0.0041747	0.064671	0.94853	-0.0645529	2.40373e-33	2.49343e-26
rs113669229	6	32365928	A	G	12.9359	24510	0.2147	0.141949	0.0107012	13.2647	3.707e-40	6	32365928	A	G	0.0586448	11744	0.1769	0.0949443	0.0139908	6.78619	1.15132e-11	6	32365928	A	G	0.347987	0.0269009	3.92003e-38	12.9359	6	32365928	A	G	0.00803265	0.136971	0.953235	0.0586448	8.32178e-40	1.71036e-31
rs113928914	6	32423195	A	G	11.7106	24510	0.08847	0.186428	0.0154734	12.0483	1.97999e-33	6	32423195	A	G	0.857107	11744	0.055739	0.157778	0.0232706	6.78013	1.2007e-11	6	32423195	A	G	0.514227	0.0439114	1.22554e-31	11.7106	6	32423195	A	G	0.06666	0.0777733	0.391386	0.857107	9.38212e-33	1.06939e-27
rs114165089	6	32219611	T	C	15.5042	24510	0.04076	0.352104	0.0222222	15.8447	1.52939e-56	6	32219611	T	C	-1.00769	11744	0.026672	0.241211	0.0331341	7.27984	3.34209e-13	6	32219611	T	C	0.870129	0.056122	3.25131e-54	15.5042	6	32219611	T	C	-0.120626	0.119706	0.313604	-1.00769	7.30348e-57	9.04623e-42
rs114305335	6	33059947	T	C	8.28571	24510	0.02386	0.25035	0.0287923	8.69501	3.46785e-18	6	33059947	T	C	4.02739	11744	0.013651	0.345359	0.0460082	7.50646	6.07463e-14	6	33059947	T	C	0.602356	0.0726982	1.19059e-16	8.28571	6	33059947	T	C	0.715121	0.177565	5.64e-05	4.02739	2.68467e-20	5.4939e-20
rs114325417	6	32666222	A	C	18.9946	24510	0.05865	0.365984	0.0187007	19.5706	2.75476e-85	6	32666222	A	C	1.95579	11744	0.029053	0.363804	0.0317863	11.4453	2.48205e-30	6	32666222	A	C	1.04379	0.0549519	2.10945e-80	18.9946	6	32666222	A	C	0.287445	0.146971	0.05049	1.95579	5.566e-85	7.06963e-72
rs114364259	6	33045896	G	A	10.8698	24510	0.09046	0.171402	0.0153189	11.1889	4.6214e-29	6	33045896	G	A	0.908315	11744	0.067288	0.136016	0.0213103	6.38263	1.74067e-10	6	33045896	G	A	0.419532	0.0385961	1.69611e-27	10.8698	6	33045896	G	A	0.0651096	0.0716818	0.363712	0.908315	2.54381e-28	2.66856e-24
rs114366563	6	32371390	T	G	17.8038	24510	0.05467	0.354087	0.0193287	18.3192	5.81109e-75	6	32371390	T	G	1.34243	11744	0.035498	0.298307	0.0288522	10.3391	4.68735e-25	6	32371390	T	G	0.914049	0.05134	1.756e-70	17.8038	6	32371390	T	G	0.208909	0.155621	0.179458	1.34243	9.50306e-75	7.15824e-62
rs114394166	6	32371840	T	C	13.0087	24510	0.09742	0.198505	0.0148184	13.3959	6.39274e-41	6	32371840	T	C	1.1923	11744	0.069067	0.162579	0.0210542	7.72195	1.14565e-14	6	32371840	T	C	0.501614	0.0385598	1.12655e-38	13.0087	6	32371840	T	C	0.0829818	0.069598	0.233143	1.1923	3.01262e-40	2.52964e-34
rs114437758	6	32335657	G	A	15.9807	24510	0.03976	0.368046	0.0224882	16.3662	3.33482e-60	6	32335657	G	A	-0.343679	11744	0.023573	0.283409	0.0351889	8.05393	8.01801e-16	6	32335657	G	A	0.9082	0.0568312	1.84653e-57	15.9807	6	32335657	G	A	-0.0451982	0.131513	0.731088	-0.343679	2.29573e-60	4.59836e-46
rs114685974	6	32429516	A	G	18.8984	24510	0.05268	0.382808	0.0196697	19.4618	2.31294e-84	6	32429516	A	G	1.75378	11744	0.027668	0.365693	0.032549	11.2352	2.73932e-29	6	32429516	A	G	1.09548	0.0579669	1.35611e-79	18.8984	6	32429516	A	G	0.269821	0.153851	0.079468	1.75378	3.95611e-84	1.5233e-70
rs114744294	6	32660866	G	A	19.1189	24510	0.05865	0.367267	0.0187007	19.6392	7.15636e-86	6	32660866	G	A	0.774949	11744	0.025684	0.356884	0.0337483	10.5749	3.89703e-26	6	32660866	G	A	1.04791	0.0548102	1.90406e-81	19.1189	6	32660866	G	A	0.0912885	0.117799	0.43837	0.774949	4.36267e-86	6.56343e-69
rs114801596	6	32663093	G	T	19.1189	24510	0.05865	0.368509	0.0187007	19.7056	1.92977e-86	6	32663093	G	T	2.1094	11744	0.027267	0.381295	0.0327807	11.6317	2.84371e-31	6	32663093	G	T	1.04791	0.0548102	1.90406e-81	19.1189	6	32663093	G	T	0.320188	0.151791	0.03491	2.1094	4.36267e-86	2.91591e-73
rs114926982	6	32390197	G	A	17.4526	24510	0.04871	0.366272	0.0204128	17.9433	5.41806e-72	6	32390197	G	A	1.02257	11744	0.025331	0.336464	0.0339765	9.90284	4.04624e-23	6	32390197	G	A	1.11795	0.0640563	3.37826e-68	17.4526	6	32390197	G	A	0.161771	0.158201	0.306513	1.02257	7.40107e-72	1.178e-58
rs114928941	6	32321169	G	T	16.4026	24510	0.03877	0.382216	0.0227618	16.792	2.79262e-63	6	32321169	G	T	-0.47885	11744	0.024689	0.280968	0.0344041	8.1667	3.1694e-16	6	32321169	G	T	0.973141	0.0593285	2.0515e-60	16.4026	6	32321169	G	T	-0.0581748	0.121488	0.632045	-0.47885	1.48057e-63	4.26797e-48
rs114996593	6	32658360	C	T	19.1189	24510	0.05865	0.368428	0.0187007	19.7012	2.10379e-86	6	32658360	C	T	2.02163	11744	0.029309	0.365959	0.0316513	11.5622	6.40555e-31	6	32658360	C	T	1.04791	0.0548102	1.90406e-81	19.1189	6	32658360	C	T	0.297523	0.14717	0.043215	2.02163	4.36267e-86	5.69158e-73
rs115020225	6	32371731	T	C	13.0099	24510	0.09642	0.197943	0.0148868	13.2966	2.42389e-40	6	32371731	T	C	-0.825295	11744	0.0773	0.122433	0.01999	6.12469	9.08622e-10	6	32371731	T	C	0.506265	0.0389139	1.12655e-38	13.0099	6	32371731	T	C	-0.177309	0.214843	0.409204	-0.825295	2.96543e-40	5.87408e-30
rs115117407	6	32371867	A	G	13.0087	24510	0.09742	0.19849	0.0148184	13.3948	6.48274e-41	6	32371867	A	G	1.17146	11744	0.069503	0.16176	0.020993	7.70544	1.30393e-14	6	32371867	A	G	0.501614	0.0385598	1.12655e-38	13.0087	6	32371867	A	G	0.0813966	0.0694832	0.241415	1.17146	3.01262e-40	2.81709e-34
rs115237266	6	32370521	A	G	12.9972	24510	0.09742	0.197318	0.0148184	13.3158	1.87472e-40	6	32370521	A	G	-0.178162	11744	0.06686	0.141719	0.0213735	6.63057	3.34394e-11	6	32370521	A	G	0.501287	0.038569	1.36452e-38	12.9972	6	32370521	A	G	-0.0169254	0.0950004	0.858596	-0.178162	3.54192e-40	2.87637e-31
rs115262684	6	32666235	A	G	18.9946	24510	0.05865	0.364855	0.0187007	19.5102	8.99222e-85	6	32666235	A	G	0.743138	11744	0.025722	0.353595	0.033724	10.4849	1.01303e-25	6	32666235	A	G	1.04379	0.0549519	2.10945e-80	18.9946	6	32666235	A	G	0.0875108	0.117758	0.457398	0.743138	5.566e-85	5.90519e-68
rs115276762	6	32674178	T	C	19.0711	24510	0.05765	0.370587	0.0188522	19.6575	4.99083e-86	6	32674178	T	C	2.12638	11744	0.026363	0.387215	0.0333225	11.6202	3.25211e-31	6	32674178	T	C	1.04796	0.0549502	4.88454e-81	19.0711	6	32674178	T	C	0.328533	0.154504	0.033472	2.12638	1.16409e-85	5.59449e-73
rs115293482	6	32371739	G	T	13.0087	24510	0.09742	0.197141	0.0148184	13.3038	2.19914e-40	6	32371739	G	T	-0.655958	11744	0.0913	0.115994	0.0185348	6.25821	3.8943e-10	6	32371739	G	T	0.501614	0.0385598	1.12655e-38	13.0087	6	32371739	G	T	-0.123986	0.189015	0.511851	-0.655958	3.01262e-40	2.62451e-30
rs11530564	11	118598714	T	C	-10.489	24510	0.2237	-0.114123	0.0105444	-10.8231	2.6759e-27	11	118598714	T	C	-1.4026	11744	0.221261	-0.0845717	0.0128613	-6.57567	4.84332e-11	11	118598714	T	C	-0.305915	0.0291654	9.75051e-26	-10.489	11	118598714	T	C	-0.0841275	0.0599797	0.160736	-1.4026	2.0177e-26	1.06167e-23
rs115341895	6	32649824	T	C	15.9151	24510	0.05865	0.307416	0.0187007	16.4387	1.01048e-60	6	32649824	T	C	2.46308	11744	0.029736	0.321926	0.0314302	10.2426	1.27778e-24	6	32649824	T	C	1.01999	0.0640896	5.59804e-57	15.9151	6	32649824	T	C	0.388105	0.157569	0.013775	2.46308	7.06989e-60	2.68243e-53
rs115360810	6	32796310	G	A	9.11829	24510	0.02783	0.253064	0.0267141	9.47306	2.71764e-21	6	32796310	G	A	2.51088	11744	0.024015	0.235007	0.0348715	6.73924	1.59215e-11	6	32796310	G	A	0.569841	0.0624943	7.98263e-20	9.11829	6	32796310	G	A	0.283712	0.112993	0.012043	2.51088	8.77537e-21	1.91905e-20
rs115391129	6	32263592	T	G	15.6724	24510	0.03877	0.365117	0.0227618	16.0408	6.63087e-58	6	32263592	T	G	-0.532055	11744	0.024842	0.265629	0.0343007	7.74414	9.62323e-15	6	32263592	T	G	0.894574	0.0570795	2.9186e-55	15.6724	6	32263592	T	G	-0.0646857	0.121577	0.594688	-0.532055	4.35812e-58	7.13399e-44
rs115493740	6	32838539	A	G	8.55802	24510	0.08847	0.136932	0.0154734	8.84954	8.78777e-19	6	32838539	A	G	1.52431	11744	0.071564	0.117351	0.0207114	5.66601	1.46162e-08	6	32838539	A	G	0.341573	0.0399126	1.15561e-17	8.55802	6	32838539	A	G	0.105312	0.0690883	0.127432	1.52431	7.82064e-18	6.9556e-17
rs115543900	6	32283275	A	G	15.048	24510	0.03877	0.350351	0.0227618	15.392	1.85105e-53	6	32283275	A	G	-0.704719	11744	0.025321	0.247467	0.033983	7.28207	3.28744e-13	6	32283275	A	G	0.892043	0.0592799	1.3374e-50	15.048	6	32283275	A	G	-0.111658	0.158443	0.480985	-0.704719	1.31399e-53	4.13211e-40
rs11557467	17	38028634	G	T	-11.8977	24510	0.492	-0.107229	0.00878929	-12.2	3.10829e-34	17	38028634	G	T	-0.0499515	11744	0.493282	-0.0666157	0.0106783	-6.23842	4.42017e-10	17	38028634	G	T	-0.256025	0.0215188	1.41333e-32	-11.8977	17	38028634	G	T	-0.00179838	0.0360025	0.960161	-0.0499515	8.71796e-34	6.86864e-27
rs115577932	6	32663819	T	C	19.1189	24510	0.05865	0.367255	0.0187007	19.6385	7.24383e-86	6	32663819	T	C	0.762558	11744	0.025741	0.356168	0.0337119	10.5651	4.32689e-26	6	32663819	T	C	1.04791	0.0548102	1.90406e-81	19.1189	6	32663819	T	C	0.089603	0.117503	0.445727	0.762558	4.36267e-86	7.19293e-69
rs115649989	6	32431488	A	C	18.7327	24510	0.05268	0.379456	0.0196697	19.2914	6.33895e-83	6	32431488	A	C	1.7423	11744	0.027736	0.362156	0.0325102	11.1398	8.03231e-29	6	32431488	A	C	1.10439	0.0589552	4.77438e-78	18.7327	6	32431488	A	C	0.268183	0.153925	0.081456	1.7423	1.12987e-82	2.33993e-69
rs115653647	6	32370993	T	C	17.7674	24510	0.05467	0.353567	0.0193287	18.2924	9.52154e-75	6	32370993	T	C	1.55293	11744	0.032857	0.314065	0.0299484	10.4869	9.92772e-26	6	32370993	T	C	0.923919	0.0520009	1.756e-70	17.7674	6	32370993	T	C	0.203569	0.131087	0.120439	1.55293	1.90852e-74	2.83166e-62
rs115700874	6	32371538	A	C	13.4414	24510	0.09642	0.206034	0.0148868	13.8401	1.46087e-43	6	32371538	A	C	1.20482	11744	0.074831	0.161453	0.02029	7.95729	1.75851e-15	6	32371538	A	C	0.52963	0.0394029	3.88138e-41	13.4414	6	32371538	A	C	0.133541	0.110839	0.228273	1.20482	6.40609e-43	1.82043e-36
rs115739548	6	32245836	T	C	15.7023	24510	0.04076	0.356553	0.0222222	16.0449	6.20813e-58	6	32245836	T	C	-1.0648	11744	0.026745	0.242808	0.0330901	7.33779	2.17154e-13	6	32245836	T	C	0.877106	0.0558585	1.96388e-55	15.7023	6	32245836	T	C	-0.127022	0.119292	0.286966	-1.0648	2.63321e-58	1.09322e-42
rs115777056	6	32664154	A	C	19.1189	24510	0.05865	0.367255	0.0187007	19.6385	7.24383e-86	6	32664154	A	C	0.762558	11744	0.025741	0.356168	0.0337119	10.5651	4.32689e-26	6	32664154	A	C	1.04791	0.0548102	1.90406e-81	19.1189	6	32664154	A	C	0.089603	0.117503	0.445727	0.762558	4.36267e-86	7.19293e-69
rs115842332	6	32666213	A	G	18.9904	24510	0.05865	0.36482	0.0187007	19.5083	9.3326e-85	6	32666213	A	G	0.791514	11744	0.025623	0.355479	0.0337874	10.5211	6.90854e-26	6	32666213	A	G	1.04353	0.0549503	2.10945e-80	18.9904	6	32666213	A	G	0.0932235	0.117779	0.428644	0.791514	6.06483e-85	4.42271e-68
rs115911154	6	32674194	G	A	19.0935	24510	0.05765	0.369386	0.0188522	19.5938	1.7472e-85	6	32674194	G	A	0.385408	11744	0.0269	0.338327	0.0329973	10.2532	1.14528e-24	6	32674194	G	A	1.04955	0.0549689	2.99124e-81	19.0935	6	32674194	G	A	0.141564	0.367309	0.699935	0.385408	7.34413e-86	1.71699e-67
rs116050038	6	33050455	G	A	8.10591	24510	0.02386	0.245065	0.0287923	8.51148	1.71727e-17	6	33050455	G	A	4.04332	11744	0.013929	0.338251	0.0455532	7.4254	1.12437e-13	6	33050455	G	A	0.587597	0.07249	5.30649e-16	8.10591	6	33050455	G	A	0.717917	0.177556	5.27e-05	4.04332	1.22159e-19	2.28588e-19
rs116109251	6	32371865	T	C	13.0087	24510	0.09742	0.197496	0.0148184	13.3278	1.5959e-40	6	32371865	T	C	-0.175096	11744	0.067661	0.141118	0.0212558	6.63903	3.15758e-11	6	32371865	T	C	0.501614	0.0385598	1.12655e-38	13.0087	6	32371865	T	C	-0.0164516	0.0939574	0.861004	-0.175096	3.01262e-40	2.50738e-31
rs116123674	6	32302163	G	A	15.3743	24510	0.03976	0.35397	0.0224882	15.7403	8.01177e-56	6	32302163	G	A	-0.429826	11744	0.024633	0.264164	0.0344422	7.66978	1.72291e-14	6	32302163	G	A	0.91149	0.0592866	3.76869e-53	15.3743	6	32302163	G	A	-0.0523813	0.121866	0.667322	-0.429826	6.31716e-56	1.622e-42
rs116147199	6	32658355	G	A	19.1189	24510	0.05865	0.368429	0.0187007	19.7013	2.10006e-86	6	32658355	G	A	2.02343	11744	0.029331	0.365871	0.0316398	11.5636	6.29993e-31	6	32658355	G	A	1.04791	0.0548102	1.90406e-81	19.1189	6	32658355	G	A	0.297802	0.147177	0.043029	2.02343	4.36267e-86	5.61403e-73
rs116239570	6	32344331	A	G	17.2136	24510	0.05467	0.342544	0.0193287	17.7221	2.83195e-70	6	32344331	A	G	1.50152	11744	0.029689	0.319501	0.0314543	10.1576	3.0644e-24	6	32344331	A	G	0.949275	0.0551467	2.10262e-66	17.2136	6	32344331	A	G	0.151825	0.101114	0.133221	1.50152	6.36769e-70	1.47992e-58
rs116309362	6	32754876	C	T	8.92575	24510	0.02684	0.25151	0.0271885	9.2506	2.23227e-20	6	32754876	C	T	2.00749	11744	0.023844	0.218367	0.0349932	6.24027	4.36826e-10	6	32754876	C	T	0.573205	0.0642192	4.49032e-19	8.92575	6	32754876	C	T	0.230251	0.114696	0.044697	2.00749	2.46542e-19	6.57176e-19
rs116391620	6	32371898	T	G	13.0087	24510	0.09742	0.198482	0.0148184	13.3943	6.52994e-41	6	32371898	T	G	1.16064	11744	0.069599	0.161477	0.0209796	7.69687	1.39435e-14	6	32371898	T	G	0.501614	0.0385598	1.12655e-38	13.0087	6	32371898	T	G	0.0806662	0.0695014	0.245788	1.16064	3.01262e-40	2.9788e-34
rs116416438	6	32270731	A	G	15.6724	24510	0.03877	0.365119	0.0227618	16.0409	6.62121e-58	6	32270731	A	G	-0.530236	11744	0.02483	0.265741	0.0343087	7.74558	9.51478e-15	6	32270731	A	G	0.894574	0.0570795	2.9186e-55	15.6724	6	32270731	A	G	-0.0644927	0.12163	0.595948	-0.530236	4.35812e-58	7.05831e-44
rs116459302	6	32666559	T	C	18.9946	24510	0.05865	0.364988	0.0187007	19.5173	7.82169e-85	6	32666559	T	C	0.886283	11744	0.025161	0.361276	0.0340881	10.5983	3.0341e-26	6	32666559	T	C	1.04379	0.0549519	2.10945e-80	18.9946	6	32666559	T	C	0.104615	0.118038	0.375465	0.886283	5.566e-85	2.06127e-68
rs11651596	17	38056116	C	T	10.9703	24510	0.4672	0.0999628	0.00880713	11.3502	7.39875e-30	17	38056116	C	T	2.0796	11744	0.462179	0.0788387	0.010708	7.36258	1.80389e-13	17	38056116	C	T	0.23609	0.0215209	5.65256e-28	10.9703	17	38056116	C	T	0.0748635	0.0359989	0.037562	2.0796	7.81963e-29	5.70361e-27
rs116540263	6	32671372	A	G	16.7097	24510	0.05666	0.326115	0.0190062	17.1583	5.44764e-66	6	32671372	A	G	0.555166	11744	0.025023	0.312592	0.0341795	9.14559	5.93059e-20	6	32671372	A	G	1.02703	0.0614632	4.74331e-62	16.7097	6	32671372	A	G	0.0662717	0.119373	0.578781	0.555166	6.25264e-66	1.00334e-52
rs11655198	17	38026169	C	T	-11.8707	24510	0.492	-0.106982	0.00878929	-12.1719	4.38768e-34	17	38026169	C	T	-0.0420322	11744	0.493658	-0.0663978	0.0106782	-6.21807	5.03322e-10	17	38026169	C	T	-0.25555	0.0215278	1.70359e-32	-11.8707	17	38026169	C	T	-0.00151286	0.0359927	0.966473	-0.0420322	1.23146e-33	9.26429e-27
rs11658278	17	38031164	T	C	-11.9293	24510	0.492	-0.108267	0.00878929	-12.318	7.24402e-35	17	38031164	T	C	-1.77001	11744	0.49534	-0.0813338	0.0106778	-7.61709	2.5946e-14	17	38031164	T	C	-0.256869	0.0215326	1.13693e-32	-11.9293	17	38031164	T	C	-0.0639452	0.036127	0.076725	-1.77001	5.81669e-34	1.5287e-30
rs116607050	6	32369077	C	T	17.7775	24510	0.05467	0.353741	0.0193287	18.3013	8.07342e-75	6	32369077	C	T	1.52458	11744	0.029629	0.32964	0.0314851	10.4697	1.19036e-25	6	32369077	C	T	0.912524	0.0513302	1.756e-70	17.7775	6	32369077	C	T	0.153945	0.100976	0.127364	1.52458	1.5721e-74	2.96587e-62
rs116672192	6	32301989	A	G	10.728	24510	0.02087	0.339218	0.0307388	11.0355	2.57612e-28	6	32301989	A	G	0.747304	11744	0.017478	0.251821	0.0407395	6.18124	6.36008e-10	6	32301989	A	G	1.17999	0.109992	7.77991e-27	10.728	6	32301989	A	G	0.14453	0.193401	0.45488	0.747304	1.32028e-27	1.94592e-23
rs116826930	6	32371539	A	G	13.4392	24510	0.09642	0.206197	0.0148868	13.851	1.25431e-43	6	32371539	A	G	1.46998	11744	0.078004	0.162565	0.0199072	8.16614	3.18412e-16	6	32371539	A	G	0.529368	0.0393898	3.88138e-41	13.4392	6	32371539	A	G	0.158554	0.107861	0.141567	1.46998	6.61256e-43	4.51545e-37
rs11703434	22	39698915	T	C	8.87721	24510	0.1859	0.104034	0.0112951	9.21055	3.24471e-20	22	39698915	T	C	2.20233	11744	0.192633	0.0862229	0.0135373	6.36928	1.89919e-10	22	39698915	T	C	0.235603	0.0265402	6.87375e-19	8.87721	22	39698915	T	C	0.0990749	0.0449864	0.027642	2.20233	2.60441e-19	4.66136e-19
rs11704385	22	39700994	C	T	8.84597	24510	0.1869	0.103471	0.0112718	9.17971	4.32266e-20	22	39700994	C	T	2.2263	11744	0.192927	0.0862095	0.0135295	6.37198	1.86598e-10	22	39700994	C	T	0.235142	0.0265818	9.11754e-19	8.84597	22	39700994	C	T	0.1001	0.0449623	0.025994	2.2263	3.09685e-19	5.48669e-19
rs11704615	22	39696834	G	A	8.91482	24510	0.1869	0.10425	0.0112718	9.24877	2.27083e-20	22	39696834	G	A	2.19583	11744	0.192956	0.0863634	0.0135287	6.38372	1.72832e-10	22	39696834	G	A	0.237064	0.0265921	4.89772e-19	8.91482	22	39696834	G	A	0.0987515	0.0449723	0.028104	2.19583	1.93093e-19	3.51723e-19
rs11708713	3	159734286	A	G	-15.6424	24510	0.3598	-0.147249	0.00915545	-16.0832	3.34706e-58	3	159734286	A	G	-0.938046	11744	0.421796	-0.096134	0.0108104	-8.89274	5.96208e-19	3	159734286	A	G	-0.349625	0.0223512	4.66865e-55	-15.6424	3	159734286	A	G	-0.0343699	0.0366399	0.348221	-0.938046	7.22804e-58	1.57721e-47
rs11716424	3	159734310	G	A	-15.6173	24510	0.3598	-0.147013	0.00915545	-16.0575	5.06877e-58	3	159734310	G	A	-0.938046	11744	0.421796	-0.0959926	0.0108104	-8.87966	6.70622e-19	3	159734310	G	A	-0.348363	0.0223063	7.31611e-55	-15.6173	3	159734310	G	A	-0.0343699	0.0366399	0.348221	-0.938046	1.10203e-57	2.19075e-47
rs11716451	3	159734349	G	A	-15.6221	24510	0.3598	-0.147056	0.00915545	-16.0621	4.70211e-58	3	159734349	G	A	-0.931902	11744	0.421444	-0.0959782	0.0108116	-8.87732	6.84894e-19	3	159734349	G	A	-0.348522	0.0223095	5.40478e-55	-15.6221	3	159734349	G	A	-0.0341226	0.0366161	0.351387	-0.931902	1.01596e-57	2.13482e-47
rs11724614	4	103550248	A	G	-9.44298	24510	0.493	-0.0858468	0.00878903	-9.7675	1.55242e-22	4	103550248	A	G	-1.73912	11744	0.493151	-0.0672437	0.0106783	-6.2972	3.03064e-10	4	103550248	A	G	-0.201918	0.0213829	3.71812e-21	-9.44298	4	103550248	A	G	-0.0671202	0.0385944	0.082014	-1.73912	1.49052e-21	2.58236e-20
rs11727546	4	103557664	A	G	-9.56072	24510	0.493	-0.0869181	0.00878903	-9.88939	4.62862e-23	4	103557664	A	G	-1.76271	11744	0.493062	-0.0680984	0.0106784	-6.37723	1.80317e-10	4	103557664	A	G	-0.204348	0.0213737	1.18095e-21	-9.56072	4	103557664	A	G	-0.0680427	0.0386013	0.07795	-1.76271	4.47523e-22	8.68433e-21
rs117296796	6	32674192	G	A	19.0694	24510	0.05765	0.370544	0.0188522	19.6552	5.21713e-86	6	32674192	G	A	2.11491	11744	0.026637	0.384943	0.0331553	11.6103	3.65307e-31	6	32674192	G	A	1.04787	0.0549502	4.88454e-81	19.0694	6	32674192	G	A	0.327354	0.154784	0.034438	2.11491	1.20386e-85	6.27021e-73
rs11751697	6	32266425	T	C	14.7103	24510	0.07455	0.252619	0.0167289	15.1007	1.60183e-51	6	32266425	T	C	0.398274	11744	0.040233	0.216791	0.0271681	7.97962	1.46779e-15	6	32266425	T	C	0.683499	0.0464641	7.20845e-49	14.7103	6	32266425	T	C	0.0356422	0.0894916	0.690428	0.398274	2.92078e-51	4.89337e-41
rs11755505	6	32277479	T	G	14.728	24510	0.07455	0.252927	0.0167289	15.1191	1.21119e-51	6	32277479	T	G	0.402994	11744	0.04021	0.217203	0.0271755	7.9926	1.32118e-15	6	32277479	T	G	0.684484	0.046475	7.20845e-49	14.728	6	32277479	T	G	0.0360657	0.0894946	0.686953	0.402994	2.20577e-51	3.84003e-41
rs11759575	6	32269848	T	C	14.728	24510	0.07455	0.252926	0.0167289	15.1191	1.21249e-51	6	32269848	T	C	0.401572	11744	0.040222	0.217142	0.0271716	7.99148	1.3333e-15	6	32269848	T	C	0.684484	0.046475	7.20845e-49	14.728	6	32269848	T	C	0.0359432	0.0895063	0.687999	0.401572	2.20577e-51	3.87112e-41
rs11759612	6	32270009	T	C	14.728	24510	0.07455	0.252926	0.0167289	15.1191	1.21249e-51	6	32270009	T	C	0.401572	11744	0.040222	0.217142	0.0271716	7.99148	1.3333e-15	6	32270009	T	C	0.684484	0.046475	7.20845e-49	14.728	6	32270009	T	C	0.0359432	0.0895063	0.687999	0.401572	2.20577e-51	3.87112e-41
rs117773289	6	32675292	G	A	16.5504	24510	0.05169	0.337966	0.0198468	17.0288	5.02477e-65	6	32675292	G	A	1.2336	11744	0.026561	0.318729	0.0332014	9.59988	8.00405e-22	6	32675292	G	A	1.06507	0.0643533	2.27366e-61	16.5504	6	32675292	G	A	0.195239	0.158268	0.217353	1.2336	1.07978e-64	1.13286e-53
rs11826521	11	118610549	T	G	-11.5139	24510	0.2038	-0.12943	0.0109082	-11.8653	1.79184e-32	11	118610549	T	G	-1.23262	11744	0.20674	-0.0919516	0.013183	-6.97503	3.05797e-12	11	118610549	T	G	-0.333594	0.0289733	1.14766e-30	-11.5139	11	118610549	T	G	-0.0555962	0.045104	0.217717	-1.23262	1.09413e-31	1.324e-27
rs11860603	16	11165017	C	T	-9.45047	24510	0.335	-0.090539	0.00930968	-9.72525	2.35336e-22	16	11165017	C	T	-0.736442	11744	0.323755	-0.0628334	0.0114097	-5.50703	3.64939e-08	16	11165017	C	T	-0.22528	0.023838	3.5338e-21	-9.45047	16	11165017	C	T	-0.0282441	0.0383522	0.461462	-0.736442	1.3813e-21	1.13814e-18
rs11865121	16	11166688	A	C	-9.64967	24510	0.333	-0.0926056	0.00932359	-9.93239	3.0094e-23	16	11166688	A	C	-0.795293	11744	0.322798	-0.0645992	0.0114185	-5.65742	1.53663e-08	16	11166688	A	C	-0.22955	0.0237884	4.99328e-22	-9.64967	16	11166688	A	C	-0.0305809	0.0384523	0.426443	-0.795293	1.78579e-22	1.80098e-19
rs11889341	2	191943742	T	C	9.60896	24510	0.2286	0.104317	0.0104638	9.96928	2.07733e-23	2	191943742	T	C	2.37412	11744	0.226858	0.0877869	0.0127475	6.88657	5.71528e-12	2	191943742	T	C	0.238025	0.0247712	7.43226e-22	9.60896	2	191943742	T	C	0.101502	0.0427535	0.017591	2.37412	1.75736e-22	4.8578e-22
rs12103884	17	38045725	C	T	-12.0005	24510	0.492	-0.108154	0.00878929	-12.3052	8.49783e-35	17	38045725	C	T	-0.0467544	11744	0.493556	-0.0671597	0.0106782	-6.28941	3.18683e-10	17	38045725	C	T	-0.258162	0.0215127	3.77866e-33	-12.0005	17	38045725	C	T	-0.00168258	0.0359877	0.962709	-0.0467544	2.329e-34	2.54885e-27
rs12117045	1	197638716	A	G	7.95141	24510	0.1948	0.0915144	0.0110949	8.24836	1.60581e-16	1	197638716	A	G	1.94009	11744	0.215924	0.0736875	0.0129749	5.67924	1.35293e-08	1	197638716	A	G	0.200615	0.0252301	1.88738e-15	7.95141	1	197638716	A	G	0.0830986	0.0428324	0.052369	1.94009	1.38046e-15	1.51037e-15
rs12127676	1	67808441	C	T	11.54	24510	0.1918	0.131961	0.0111605	11.8239	2.93794e-32	1	67808441	C	T	-0.138696	11744	0.189495	0.0804087	0.0136225	5.90265	3.57718e-09	1	67808441	C	T	0.301048	0.0260873	8.50234e-31	11.54	1	67808441	C	T	-0.00945516	0.0681716	0.88969	-0.138696	7.90995e-32	4.89513e-25
rs12131588	1	197666111	A	G	7.89031	24510	0.1938	0.0910143	0.0111165	8.18728	2.672e-16	1	197666111	A	G	1.97152	11744	0.215835	0.0736085	0.0129768	5.6723	1.40893e-08	1	197666111	A	G	0.199611	0.0252983	2.9976e-15	7.89031	1	197666111	A	G	0.0845534	0.0428874	0.048664	1.97152	1.97445e-15	2.11752e-15
rs12134279	1	197781198	T	C	8.51111	24510	0.1839	0.099974	0.0113424	8.81417	1.20573e-18	1	197781198	T	C	1.77969	11744	0.205654	0.0771893	0.0132087	5.84383	5.10155e-09	1	197781198	T	C	0.216308	0.0254148	1.72816e-17	8.51111	1	197781198	T	C	0.0774952	0.0435441	0.075126	1.77969	1.20284e-17	4.00328e-17
rs12163078	22	39731680	A	G	9.34769	24510	0.1869	0.10938	0.0112718	9.70393	2.9011e-22	22	39731680	A	G	2.42427	11744	0.192803	0.0918898	0.0135328	6.79017	1.11999e-11	22	39731680	A	G	0.25136	0.0268901	8.96239e-21	9.34769	22	39731680	A	G	0.109101	0.0450036	0.015339	2.42427	1.58409e-21	3.83687e-21
rs12175179	6	31040264	T	C	11.1644	24510	0.165	0.135415	0.0118381	11.4389	2.67211e-30	6	31040264	T	C	-0.137015	11744	0.131291	0.090237	0.0158081	5.70829	1.14116e-08	6	31040264	T	C	0.331688	0.0297093	6.43098e-29	11.1644	6	31040264	T	C	-0.00730663	0.0533272	0.891019	-0.137015	7.75275e-30	1.56414e-23
rs12364971	11	118607794	G	T	-11.2258	24510	0.2117	-0.124405	0.0107563	-11.5658	6.14177e-31	11	118607794	G	T	-1.14693	11744	0.211597	-0.0883213	0.0130709	-6.75711	1.40767e-11	11	118607794	G	T	-0.321954	0.0286797	3.08511e-29	-11.2258	11	118607794	G	T	-0.0513617	0.0447818	0.251409	-1.14693	3.70188e-30	3.24601e-26
rs12421790	11	118588952	T	C	-10.3916	24510	0.2137	-0.114951	0.0107194	-10.7236	7.88946e-27	11	118588952	T	C	-1.40951	11744	0.216356	-0.0846698	0.0129655	-6.53039	6.55972e-11	11	118588952	T	C	-0.305167	0.0293668	2.79083e-25	-10.3916	11	118588952	T	C	-0.06296	0.0446681	0.158685	-1.40951	6.02301e-26	2.49897e-23
rs12421793	11	118589012	A	C	-10.3784	24510	0.2137	-0.114747	0.0107194	-10.7046	9.68602e-27	11	118589012	A	C	-1.3	11744	0.214931	-0.0836564	0.0129966	-6.43679	1.22026e-10	11	118589012	A	C	-0.304719	0.029361	3.40995e-25	-10.3784	11	118589012	A	C	-0.0583635	0.044895	0.193601	-1.3	6.97966e-26	4.4634e-23
rs12494314	3	119122820	C	T	-9.4111	24510	0.1561	-0.117614	0.0121066	-9.71492	2.60447e-22	3	119122820	C	T	-1.33955	11744	0.183286	-0.0822967	0.0137986	-5.96416	2.45899e-09	3	119122820	C	T	-0.281225	0.0298823	4.99177e-21	-9.4111	3	119122820	C	T	-0.0633051	0.0472584	0.180391	-1.33955	2.05904e-21	1.58846e-19
rs12498722	4	103554522	C	T	-9.54778	24510	0.492	-0.0868119	0.00878929	-9.87701	5.23749e-23	4	103554522	C	T	-1.78064	11744	0.493315	-0.0681776	0.0106783	-6.38469	1.71744e-10	4	103554522	C	T	-0.204044	0.0213708	1.36304e-21	-9.54778	4	103554522	C	T	-0.0686871	0.0385743	0.074971	-1.78064	5.11193e-22	9.02987e-21
rs12524510	6	32129434	A	G	10.0681	24510	0.1769	0.119671	0.0115154	10.3923	2.68922e-25	6	32129434	A	G	1.41589	11744	0.1448	0.0965926	0.015171	6.36691	1.92876e-10	6	32129434	A	G	0.289594	0.0287636	7.85516e-24	10.0681	6	32129434	A	G	0.0712736	0.0503383	0.156807	1.41589	2.11498e-24	4.3619e-22
rs12524536	6	31611256	C	T	11.9197	24510	0.163	0.145498	0.0118963	12.2305	2.13539e-34	6	31611256	C	T	0.210527	11744	0.129494	0.101401	0.0159009	6.37704	1.80543e-10	6	31611256	C	T	0.352828	0.0296003	1.13693e-32	11.9197	6	31611256	C	T	0.0113019	0.0536837	0.833256	0.210527	6.57896e-34	2.66059e-27
rs12524661	6	32419204	A	G	12.6491	24510	0.08847	0.201334	0.0154734	13.0117	1.05005e-38	6	32419204	A	G	0.881133	11744	0.055796	0.169518	0.0232594	7.28815	3.14248e-13	6	32419204	A	G	0.536003	0.0423748	1.51429e-36	12.6491	6	32419204	A	G	0.0684275	0.0776586	0.378246	0.881133	4.30143e-38	6.11362e-32
rs12525220	6	32675470	A	G	19.0394	24510	0.05865	0.365718	0.0187007	19.5564	3.6423e-85	6	32675470	A	G	0.747896	11744	0.02582	0.353853	0.0336617	10.512	7.6026e-26	6	32675470	A	G	1.04594	0.0549355	8.86666e-81	19.0394	6	32675470	A	G	0.0879523	0.1176	0.454523	0.747896	2.22753e-85	2.81562e-68
rs12527228	6	32679992	T	C	16.8086	24510	0.05666	0.328133	0.0190062	17.2645	8.70804e-67	6	32679992	T	C	0.650154	11744	0.025084	0.31655	0.034139	9.27237	1.82057e-20	6	32679992	T	C	1.03222	0.0614102	6.61382e-63	16.8086	6	32679992	T	C	0.0777598	0.119602	0.515593	0.650154	1.05097e-66	1.37389e-53
rs12528026	6	32419116	G	A	12.6491	24510	0.08847	0.201205	0.0154734	13.0033	1.17109e-38	6	32419116	G	A	0.713683	11744	0.056253	0.165796	0.0231703	7.15553	8.33479e-13	6	32419116	G	A	0.536003	0.0423748	1.51429e-36	12.6491	6	32419116	G	A	0.0551291	0.0772459	0.475423	0.713683	4.30143e-38	1.403e-31
rs12529850	6	32370347	T	G	12.9913	24510	0.09742	0.198218	0.0148184	13.3765	8.29862e-41	6	32370347	T	G	1.16246	11744	0.069621	0.161293	0.0209765	7.68922	1.48035e-14	6	32370347	T	G	0.500958	0.0385611	1.59337e-38	12.9913	6	32370347	T	G	0.0807898	0.0694989	0.245048	1.16246	3.84543e-40	3.57934e-34
rs12531054	7	128644251	T	G	13.1497	24510	0.1004	0.196698	0.014621	13.4531	2.95087e-41	7	128644251	T	G	-0.559369	11744	0.112541	0.108252	0.0168929	6.40814	1.4731e-10	7	128644251	T	G	0.415822	0.0316222	1.76516e-39	13.1497	7	128644251	T	G	-0.0325501	0.0581907	0.57591	-0.559369	4.14952e-41	3.75371e-31
rs12534421	7	128624073	A	C	13.3366	24510	0.1004	0.199529	0.014621	13.6468	2.10976e-42	7	128624073	A	C	-0.519329	11744	0.112629	0.110395	0.0168871	6.53725	6.26615e-11	7	128624073	A	C	0.41788	0.0313333	1.52582e-40	13.3366	7	128624073	A	C	-0.0301531	0.0580615	0.603531	-0.519329	2.89571e-42	4.23313e-32
rs12535158	7	128625019	T	C	13.3486	24510	0.1004	0.199716	0.014621	13.6595	1.77139e-42	7	128625019	T	C	-0.509915	11744	0.11253	0.110669	0.0168936	6.55094	5.71771e-11	7	128625019	T	C	0.418417	0.0313454	1.24856e-40	13.3486	7	128625019	T	C	-0.0296132	0.0580747	0.610111	-0.509915	2.43889e-42	3.55331e-32
rs12536266	7	128611035	A	G	13.3625	24510	0.1004	0.199918	0.014621	13.6733	1.46531e-42	7	128611035	A	G	-0.518839	11744	0.112564	0.110657	0.0168914	6.55111	5.71099e-11	7	128611035	A	G	0.418501	0.0313191	1.02773e-40	13.3625	7	128611035	A	G	-0.0301757	0.0581601	0.603873	-0.518839	1.99748e-42	3.20121e-32
rs12536672	7	128717523	A	C	10.4392	24510	0.1243	0.142882	0.0133185	10.7281	7.51401e-27	7	128717523	A	C	0.518773	11744	0.137238	0.0907594	0.015515	5.8498	4.92159e-09	7	128717523	A	C	0.307406	0.0294472	1.6485e-25	10.4392	7	128717523	A	C	0.0275899	0.0531829	0.603919	0.518773	3.53162e-26	6.60146e-22
rs12536719	7	128717740	T	C	10.3558	24510	0.1243	0.14169	0.0133185	10.6386	1.97069e-26	7	128717740	T	C	0.439759	11744	0.13716	0.0891353	0.0155187	5.74375	9.26024e-09	7	128717740	T	C	0.304393	0.0293935	4.1835e-25	10.3558	7	128717740	T	C	0.0233903	0.053189	0.660112	0.439759	8.9779e-26	1.8816e-21
rs12537284	7	128717906	A	G	10.3918	24510	0.1243	0.14216	0.0133185	10.6739	1.34869e-26	7	128717906	A	G	0.407628	11744	0.137408	0.0889637	0.0155069	5.73705	9.63406e-09	7	128717906	A	G	0.305213	0.0293707	2.79083e-25	10.3918	7	128717906	A	G	0.0216724	0.0531673	0.683547	0.407628	6.00994e-26	1.56858e-21
rs12539476	7	128657483	C	T	13.3513	24510	0.1004	0.19975	0.014621	13.6619	1.7154e-42	7	128657483	C	T	-0.517797	11744	0.112602	0.110556	0.0168889	6.54608	5.90657e-11	7	128657483	C	T	0.418649	0.0313565	1.24856e-40	13.3513	7	128657483	C	T	-0.0300871	0.058106	0.6046	-0.517797	2.34737e-42	3.59201e-32
rs12539741	7	128596805	T	C	13.3356	24510	0.1004	0.199514	0.014621	13.6458	2.13967e-42	7	128596805	T	C	-0.519364	11744	0.112629	0.110386	0.0168871	6.5367	6.28914e-11	7	128596805	T	C	0.417582	0.0313133	1.52582e-40	13.3356	7	128596805	T	C	-0.0301551	0.0580617	0.603507	-0.519364	2.9375e-42	4.27935e-32
rs12580300	12	111849271	A	G	-6.64542	24510	0.2008	-0.076196	0.0109688	-6.94663	3.74128e-12	12	111849271	A	G	-2.68634	11744	0.204094	-0.0740429	0.0132461	-5.5898	2.27326e-08	12	111849271	A	G	-0.198149	0.0298174	3.02348e-11	-6.64542	12	111849271	A	G	-0.125279	0.0466355	0.007224	-2.68634	1.51395e-12	1.13285e-12
rs12603332	17	38082807	C	T	-11.125	24510	0.495	-0.1008	0.0087886	-11.4694	1.87864e-30	17	38082807	C	T	-1.28859	11744	0.506471	-0.0727909	0.0106782	-6.81675	9.31238e-12	17	38082807	C	T	-0.243042	0.0218465	9.81636e-29	-11.125	17	38082807	C	T	-0.0464168	0.0360213	0.19754	-1.28859	1.24414e-29	4.53516e-26
rs12627761	22	39724137	A	G	9.15446	24510	0.2028	0.10405	0.0109282	9.52116	1.71263e-21	22	39724137	A	G	2.73206	11744	0.204566	0.0917595	0.0132347	6.93325	4.11282e-12	22	39724137	A	G	0.23499	0.0256695	5.52308e-20	9.15446	22	39724137	A	G	0.120192	0.0439931	0.006294	2.73206	2.49209e-21	5.87474e-21
rs12627970	22	39721745	G	A	9.08251	24510	0.2038	0.102998	0.0109082	9.44217	3.65121e-21	22	39721745	G	A	2.62728	11744	0.204784	0.0901296	0.0132295	6.81278	9.5728e-12	22	39721745	G	A	0.232284	0.0255749	1.07411e-19	9.08251	22	39721745	G	A	0.115533	0.0439742	0.008607	2.62728	7.43152e-21	1.64133e-20
rs12628367	22	39717104	C	A	9.09902	24510	0.2038	0.103175	0.0109082	9.45848	3.12461e-21	22	39717104	C	A	2.61468	11744	0.205483	0.0899975	0.0132128	6.81141	9.66463e-12	22	39717104	C	A	0.232931	0.0255996	9.15031e-20	9.09902	22	39717104	C	A	0.115083	0.0440139	0.008931	2.61468	6.75329e-21	1.50006e-20
rs12635377	3	119260454	A	G	-8.94636	24510	0.1481	-0.114125	0.0123708	-9.22535	2.82634e-20	3	119260454	A	G	-1.07603	11744	0.179266	-0.0767355	0.0139182	-5.51332	3.52121e-08	3	119260454	A	G	-0.264181	0.0295294	3.7111e-19	-8.94636	3	119260454	A	G	-0.0513701	0.0477405	0.281915	-1.07603	2.02243e-19	1.75056e-17
rs12636784	3	119174383	G	A	-9.79101	24510	0.1531	-0.123369	0.0122029	-10.1098	4.99795e-24	3	119174383	G	A	-1.44814	11744	0.182765	-0.0863099	0.0138138	-6.24809	4.15495e-10	3	119174383	G	A	-0.290198	0.0296392	1.5634e-22	-9.79101	3	119174383	G	A	-0.068583	0.0473594	0.147578	-1.44814	4.0753e-23	4.24977e-21
rs12644381	4	103552430	A	G	-9.52327	24510	0.493	-0.0865991	0.00878903	-9.85309	6.64657e-23	4	103552430	A	G	-1.80492	11744	0.49338	-0.0682465	0.0106783	-6.39115	1.6464e-10	4	103552430	A	G	-0.203464	0.0213649	1.68099e-21	-9.52327	4	103552430	A	G	-0.0696585	0.0385937	0.071087	-1.80492	6.5721e-22	1.01012e-20
rs1265057	6	31078615	C	T	7.98017	24510	0.4205	0.0735716	0.0089014	8.26517	1.39498e-16	6	31078615	C	T	1.68558	11744	0.416213	0.0594882	0.0108305	5.49266	3.95915e-08	6	31078615	C	T	0.172778	0.0216509	1.44329e-15	7.98017	6	31078615	C	T	0.0662511	0.0393047	0.091877	1.68558	1.33302e-15	2.90093e-15
rs1265763	6	32319364	T	C	11.4852	24510	0.2545	0.118597	0.0100879	11.7563	6.55057e-32	6	32319364	T	C	-0.366345	11744	0.190065	0.0774746	0.0136068	5.6938	1.24243e-08	6	32319364	T	C	0.296372	0.0258046	1.59022e-30	11.4852	6	32319364	T	C	-0.0168786	0.0460731	0.714108	-0.366345	1.55916e-31	2.19766e-24
rs1266073	6	31667028	A	C	11.1834	24510	0.2972	0.110912	0.00961453	11.5359	8.70143e-31	6	31667028	A	C	1.41915	11744	0.254781	0.0851589	0.012252	6.9506	3.63742e-12	6	31667028	A	C	0.265392	0.0237308	4.9437e-29	11.1834	6	31667028	A	C	0.0578131	0.0407377	0.155854	1.41915	6.17204e-30	1.435e-26
rs1266075	6	31653120	A	G	11.1916	24510	0.2962	0.111351	0.0096239	11.5703	5.82761e-31	6	31653120	A	G	1.94272	11744	0.250504	0.0907985	0.0123209	7.36949	1.71277e-13	6	31653120	A	G	0.265024	0.0236806	4.9437e-29	11.1916	6	31653120	A	G	0.104834	0.0539624	0.05205	1.94272	5.59443e-30	1.21261e-27
rs1266076	6	31640518	G	T	9.1114	24510	0.3718	0.0856557	0.00909211	9.42088	4.47305e-21	6	31640518	G	T	1.60504	11744	0.376012	0.0663308	0.0110216	6.01826	1.763e-09	6	31640518	G	T	0.197892	0.0217192	8.13859e-20	9.1114	6	31640518	G	T	0.0626686	0.0390449	0.108485	1.60504	4.07357e-20	6.68139e-19
rs12695386	3	119209027	C	T	-9.63662	24510	0.1531	-0.121385	0.0122029	-9.94717	2.59469e-23	3	119209027	C	T	-1.36058	11744	0.182495	-0.0842892	0.0138217	-6.09831	1.07197e-09	3	119209027	C	T	-0.286019	0.0296804	6.28331e-22	-9.63662	3	119209027	C	T	-0.0644969	0.0474039	0.173646	-1.36058	2.04457e-22	2.23593e-20
rs12706861	7	128616582	T	C	13.3684	24510	0.1004	0.200012	0.014621	13.6798	1.34064e-42	7	128616582	T	C	-0.509915	11744	0.112519	0.110848	0.0168943	6.56124	5.33618e-11	7	128616582	T	C	0.418685	0.0313191	9.71036e-41	13.3684	7	128616582	T	C	-0.0296132	0.0580747	0.610111	-0.509915	1.83574e-42	2.87461e-32
rs12708715	16	11177824	T	C	-9.72243	24510	0.327	-0.0936969	0.0093667	-10.0032	1.4756e-23	16	11177824	T	C	-0.7191	11744	0.321233	-0.0644252	0.0114331	-5.63499	1.75068e-08	16	11177824	T	C	-0.230642	0.0237227	2.51317e-22	-9.72243	16	11177824	T	C	-0.0276292	0.0384219	0.472079	-0.7191	8.36932e-23	1.3252e-19
rs12919083	16	11188930	C	A	-9.9267	24510	0.329	-0.0954851	0.0093521	-10.21	1.78834e-24	16	11188930	C	A	-0.666914	11744	0.323302	-0.0650599	0.0114138	-5.70009	1.19744e-08	16	11188930	C	A	-0.235177	0.0236914	3.40781e-23	-9.9267	16	11188930	C	A	-0.0256091	0.0383994	0.504827	-0.666914	9.66964e-24	2.96162e-20
rs12923098	16	11177053	C	T	-9.74645	24510	0.33	-0.0936728	0.00934488	-10.024	1.19596e-23	16	11177053	C	T	-0.641731	11744	0.322336	-0.0638103	0.0114228	-5.58623	2.32045e-08	16	11177053	C	T	-0.231028	0.0237038	1.91026e-22	-9.74645	16	11177053	C	T	-0.0246657	0.0384362	0.521048	-0.641731	6.50818e-23	1.46378e-19
rs12924729	16	11187783	A	G	-9.91394	24510	0.3429	-0.0943496	0.00925697	-10.1923	2.14664e-24	16	11187783	A	G	-0.573598	11744	0.325727	-0.0640161	0.0113917	-5.61954	1.9147e-08	16	11187783	A	G	-0.234387	0.0236422	3.82814e-23	-9.91394	16	11187783	A	G	-0.0219992	0.038353	0.56624	-0.573598	1.10804e-23	4.74566e-20
rs12925642	16	11171602	G	A	-9.89293	24510	0.332	-0.0949234	0.00933063	-10.1733	2.6087e-24	16	11171602	G	A	-0.625183	11744	0.32296	-0.0644997	0.011417	-5.64945	1.60966e-08	16	11171602	G	A	-0.234707	0.0237247	4.48002e-23	-9.89293	16	11171602	G	A	-0.0239772	0.0383522	0.531851	-0.625183	1.38582e-23	4.62617e-20
rs12927355	16	11194771	T	C	-9.9448	24510	0.325	-0.095985	0.00938155	-10.2313	1.43646e-24	16	11194771	T	C	-0.720765	11744	0.32203	-0.0657221	0.0114256	-5.75217	8.8106e-09	16	11194771	T	C	-0.237207	0.0238524	2.65886e-23	-9.9448	16	11194771	T	C	-0.0276847	0.0384102	0.471054	-0.720765	7.9693e-24	2.05857e-20
rs12928537	16	11191400	A	G	-10.0117	24510	0.329	-0.0963503	0.0093521	-10.3025	6.86272e-25	16	11191400	A	G	-0.775519	11744	0.323427	-0.0665402	0.0114127	-5.83037	5.53041e-09	16	11191400	A	G	-0.237471	0.0237194	1.5498e-23	-10.0117	16	11191400	A	G	-0.0297945	0.0384188	0.438033	-0.775519	3.88862e-24	9.41024e-21
rs12939832	17	38064876	A	G	10.7722	24510	0.4592	0.0983043	0.00881757	11.1487	7.26752e-29	17	38064876	A	G	2.11049	11744	0.462371	0.0779933	0.0107077	7.28385	3.24437e-13	17	38064876	A	G	0.233044	0.0216339	4.85476e-27	10.7722	17	38064876	A	G	0.0759615	0.0359923	0.034816	2.11049	7.92189e-28	3.38338e-26
rs12944882	17	37983492	T	C	-11.6932	24510	0.4563	-0.106301	0.00882192	-12.0497	1.94718e-33	17	37983492	T	C	-1.24159	11744	0.465159	-0.0757326	0.0107034	-7.07559	1.48814e-12	17	37983492	T	C	-0.259421	0.0221856	1.68999e-31	-11.6932	17	37983492	T	C	-0.0449887	0.0362348	0.214389	-1.24159	1.16686e-32	2.12743e-28
rs12946510	17	37912377	T	C	9.99294	24510	0.4712	0.0911453	0.00880278	10.3542	4.00721e-25	17	37912377	T	C	2.19762	11744	0.469067	0.0743163	0.0106978	6.94686	3.73509e-12	17	37912377	T	C	0.220341	0.0220497	1.98525e-23	9.99294	17	37912377	T	C	0.0791032	0.0359949	0.027976	2.19762	4.75642e-24	3.30956e-23
rs12949100	17	38057189	A	G	10.96	24510	0.4652	0.0999247	0.00880953	11.3428	8.05274e-30	17	38057189	A	G	2.14204	11744	0.460437	0.0793325	0.0107109	7.40669	1.29495e-13	17	38057189	A	G	0.235905	0.0215242	6.16008e-28	10.96	17	38057189	A	G	0.0768333	0.0358691	0.03219	2.14204	8.82517e-29	4.74334e-27
rs12950209	17	38049102	T	C	-12.02	24510	0.492	-0.108342	0.00878929	-12.3266	6.5142e-35	17	38049102	T	C	-0.0754194	11744	0.493617	-0.0675107	0.0106782	-6.32228	2.57731e-10	17	38049102	T	C	-0.258571	0.0215117	2.86107e-33	-12.02	17	38049102	T	C	-0.00271531	0.0360028	0.939881	-0.0754194	1.80989e-34	1.84366e-27
rs12950743	17	38049233	T	C	-12.0145	24510	0.492	-0.10829	0.00878929	-12.3206	7.01454e-35	17	38049233	T	C	-0.0694983	11744	0.493567	-0.0674299	0.0106782	-6.31471	2.70671e-10	17	38049233	T	C	-0.258452	0.0215117	3.13731e-33	-12.0145	17	38049233	T	C	-0.00250187	0.035999	0.944593	-0.0694983	1.94401e-34	2.0007e-27
rs13064168	3	159692206	A	C	9.66092	24510	0.1551	0.121417	0.0121383	10.0027	1.48241e-23	3	159692206	A	C	1.97626	11744	0.157221	0.0967766	0.0146663	6.59856	4.15165e-11	3	159692206	A	C	0.269981	0.0279457	4.64095e-22	9.66092	3	159692206	A	C	0.0958019	0.0484763	0.048125	1.97626	1.58889e-22	1.55913e-21
rs13077737	3	159687810	A	C	9.9638	24510	0.1571	0.124317	0.0120751	10.2953	7.40152e-25	3	159687810	A	C	1.61513	11744	0.158265	0.0946415	0.0146269	6.47036	9.77681e-11	3	159687810	A	C	0.276233	0.0277237	2.37433e-23	9.9638	3	159687810	A	C	0.0782704	0.0484608	0.106283	1.61513	6.5029e-24	4.82022e-22
rs13090564	3	159677125	G	A	10.6067	24510	0.1511	0.134516	0.012269	10.9639	5.69692e-28	3	159677125	G	A	1.80654	11744	0.147719	0.104675	0.0150461	6.95693	3.47769e-12	3	159677125	G	A	0.300868	0.0283658	2.99237e-26	10.6067	3	159677125	G	A	0.0898453	0.0497333	0.070834	1.80654	5.30608e-27	6.2552e-25
rs13092998	3	119245044	T	G	-9.55411	24510	0.164	-0.116894	0.0118671	-9.85032	6.83243e-23	3	119245044	T	G	-1.11446	11744	0.190903	-0.0796075	0.013584	-5.8604	4.61747e-09	3	119245044	T	G	-0.283188	0.0296404	1.24744e-21	-9.55411	3	119245044	T	G	-0.0518566	0.0465307	0.265082	-1.11446	4.79009e-22	1.16054e-19
rs13106304	4	103554975	A	G	-9.5837	24510	0.496	-0.0871211	0.00878845	-9.91314	3.64977e-23	4	103554975	A	G	-1.76672	11744	0.493142	-0.0682601	0.0106783	-6.39238	1.63319e-10	4	103554975	A	G	-0.205332	0.0214251	9.36794e-22	-9.5837	4	103554975	A	G	-0.0682015	0.0386034	0.077275	-1.76672	3.53251e-22	7.02612e-21
rs13106325	4	103554992	A	G	-9.51012	24510	0.494	-0.0864719	0.0087888	-9.83888	7.65621e-23	4	103554992	A	G	-1.7903	11744	0.493186	-0.06805	0.0106783	-6.37272	1.8571e-10	4	103554992	A	G	-0.203407	0.0213885	1.95654e-21	-9.51012	4	103554992	A	G	-0.0691342	0.038616	0.073406	-1.7903	7.51954e-22	1.19694e-20
rs13112557	4	103552253	T	C	-9.53329	24510	0.493	-0.0864006	0.00878903	-9.83051	8.31948e-23	4	103552253	T	C	-1.14516	11744	0.490783	-0.062728	0.0106792	-5.87387	4.25732e-09	4	103552253	T	C	-0.203573	0.0213539	1.53385e-21	-9.53329	4	103552253	T	C	-0.0617261	0.0539017	0.252142	-1.14516	5.9309e-22	1.22456e-19
rs13192471	6	32671103	C	T	14.7597	24510	0.1948	0.167385	0.0110949	15.0867	1.9805e-51	6	32671103	C	T	-0.899794	11744	0.1409	0.107065	0.0153446	6.97735	3.00806e-12	6	32671103	C	T	0.415598	0.0281577	7.20845e-49	14.7597	6	32671103	C	T	-0.0471556	0.0524071	0.36823	-0.899794	1.33529e-51	3.70547e-38
rs13222044	7	128716525	T	C	10.4521	24510	0.1243	0.143038	0.0133185	10.7398	6.6166e-27	7	128716525	T	C	0.490203	11744	0.137346	0.0904823	0.0155098	5.83387	5.41564e-09	7	128716525	T	C	0.308742	0.0295388	1.50469e-25	10.4521	7	128716525	T	C	0.0260614	0.0531645	0.62399	0.490203	3.05702e-26	6.62902e-22
rs13227075	7	128643297	C	T	13.3506	24510	0.1004	0.19974	0.014621	13.6612	1.73159e-42	7	128643297	C	T	-0.517797	11744	0.112591	0.110555	0.0168896	6.54574	5.92033e-11	7	128643297	C	T	0.418357	0.0313362	1.24856e-40	13.3506	7	128643297	C	T	-0.0300871	0.058106	0.6046	-0.517797	2.36997e-42	3.61777e-32
rs13229034	7	128714843	C	T	10.7516	24510	0.1243	0.147096	0.0133185	11.0445	2.3307e-28	7	128714843	C	T	0.44198	11744	0.13752	0.0922612	0.0155016	5.95173	2.65319e-09	7	128714843	C	T	0.320818	0.0298391	5.86847e-27	10.7516	7	128714843	C	T	0.0235271	0.0532311	0.658504	0.44198	1.00524e-27	5.6848e-23
rs13236009	7	128663173	G	T	13.3586	24510	0.1004	0.199843	0.014621	13.6682	1.57202e-42	7	128663173	G	T	-0.54215	11744	0.112462	0.110355	0.0168981	6.53064	6.54885e-11	7	128663173	G	T	0.41883	0.0313527	1.24856e-40	13.3586	7	128663173	G	T	-0.0314948	0.0580924	0.587715	-0.54215	2.11129e-42	3.74825e-32
rs13237546	7	128720433	A	G	10.287	24510	0.1243	0.140749	0.0133185	10.568	4.19473e-26	7	128720433	A	G	0.436904	11744	0.137182	0.0885384	0.0155176	5.70567	1.15888e-08	7	128720433	A	G	0.302413	0.0293975	8.28603e-25	10.287	7	128720433	A	G	0.0232496	0.0532145	0.662181	0.436904	1.92573e-25	3.44531e-21
rs13238352	7	128647942	T	C	13.3599	24510	0.1004	0.19982	0.014621	13.6667	1.60611e-42	7	128647942	T	C	-0.600027	11744	0.113352	0.109216	0.01684	6.48548	8.84517e-11	7	128647942	T	C	0.418685	0.0313389	1.24856e-40	13.3599	7	128647942	T	C	-0.0347726	0.0579517	0.548488	-0.600027	2.07258e-42	4.93421e-32
rs13239597	7	128695983	A	C	12.8107	24510	0.1014	0.190855	0.0145568	13.1111	2.84581e-39	7	128695983	A	C	-0.449496	11744	0.112922	0.106581	0.016868	6.31853	2.6407e-10	7	128695983	A	C	0.413206	0.0322548	1.52739e-37	12.8107	7	128695983	A	C	-0.0260309	0.0579113	0.653074	-0.449496	4.71033e-39	7.51745e-30
rs13240595	7	128731777	A	C	10.042	24510	0.1322	0.133957	0.0129731	10.3258	5.3862e-25	7	128731777	A	C	0.618507	11744	0.14181	0.0875634	0.0153034	5.72183	1.05385e-08	7	128731777	A	C	0.301633	0.0300371	1.04035e-23	10.042	7	128731777	A	C	0.0325204	0.0525789	0.536241	0.618507	2.80398e-24	1.35451e-20
rs13241591	7	128714746	G	A	10.8433	24510	0.1243	0.14833	0.0133185	11.1372	8.27201e-29	7	128714746	G	A	0.415654	11744	0.137431	0.0927035	0.0155058	5.97864	2.25009e-09	7	128714746	G	A	0.323355	0.0298208	2.71867e-27	10.8433	7	128714746	G	A	0.0221323	0.0532468	0.677663	0.415654	3.46786e-28	2.78042e-23
rs13242075	7	128708939	A	G	12.6434	24510	0.1123	0.179947	0.013917	12.93	3.04804e-38	7	128708939	A	G	-0.640776	11744	0.118514	0.100423	0.0165174	6.07987	1.20283e-09	7	128708939	A	G	0.411389	0.032538	1.51429e-36	12.6434	7	128708939	A	G	-0.0364358	0.056862	0.521668	-0.640776	4.65118e-38	1.02793e-28
rs13246321	7	128701331	C	T	12.7247	24510	0.1014	0.189548	0.0145568	13.0212	9.26506e-39	7	128701331	C	T	-0.482774	11744	0.113188	0.105272	0.0168507	6.24737	4.17432e-10	7	128701331	C	T	0.413691	0.0325109	4.31699e-37	12.7247	7	128701331	C	T	-0.0279664	0.0579286	0.629256	-0.482774	1.53402e-38	2.1298e-29
rs137685	22	39739628	T	C	-9.95532	24510	0.4364	-0.0916448	0.00886013	-10.3435	4.47864e-25	22	39739628	T	C	-2.75832	11744	0.449508	-0.0791103	0.0107322	-7.3713	1.6897e-13	22	39739628	T	C	-0.217872	0.021885	2.40968e-23	-9.95532	22	39739628	T	C	-0.0999795	0.0362466	0.00581	-2.75832	1.14591e-24	4.30059e-24
rs137687	22	39740078	A	G	-9.95605	24510	0.4374	-0.0916361	0.00885786	-10.3452	4.40126e-25	22	39740078	A	G	-2.77684	11744	0.449332	-0.0792747	0.0107326	-7.38635	1.50911e-13	22	39740078	A	G	-0.217763	0.0218724	2.37433e-23	-9.95605	22	39740078	A	G	-0.100591	0.0362249	0.005489	-2.77684	1.0453e-24	3.94511e-24
rs137688	22	39741091	A	G	-9.90306	24510	0.4374	-0.0911354	0.00885786	-10.2886	7.92871e-25	22	39741091	A	G	-2.73263	11744	0.449427	-0.0786011	0.0107324	-7.32373	2.41167e-13	22	39741091	A	G	-0.216033	0.0218148	4.21859e-23	-9.90306	22	39741091	A	G	-0.0991311	0.0362767	0.006283	-2.73263	2.14756e-24	7.75614e-24
rs137689	22	39742406	T	C	-9.9155	24510	0.4374	-0.0912279	0.00885786	-10.2991	7.11361e-25	22	39742406	T	C	-2.6862	11744	0.44944	-0.0782758	0.0107324	-7.29344	3.02141e-13	22	39742406	T	C	-0.215579	0.0217416	3.82814e-23	-9.9155	22	39742406	T	C	-0.0977341	0.0363838	0.007227	-2.6862	2.34934e-24	8.43849e-24
rs138256019	6	32673055	A	G	19.0772	24510	0.05865	0.36751	0.0187007	19.6522	5.53897e-86	6	32673055	A	G	1.894	11744	0.028735	0.365563	0.0319565	11.4394	2.65703e-30	6	32673055	A	G	1.04687	0.0548754	3.95522e-81	19.0772	6	32673055	A	G	0.282325	0.149063	0.058225	1.894	1.02658e-85	2.95599e-72
rs139712278	6	32228057	C	T	15.6977	24510	0.03877	0.365775	0.0227618	16.0697	4.1606e-58	6	32228057	C	T	-0.47277	11744	0.024776	0.268039	0.0343451	7.80429	5.98398e-15	6	32228057	C	T	0.898789	0.057256	1.96388e-55	15.6977	6	32228057	C	T	-0.0575677	0.121767	0.636377	-0.47277	2.84292e-58	3.66036e-44
rs14050	17	37828072	C	T	-7.67309	24510	0.3141	-0.0755436	0.00946681	-7.97983	1.4653e-15	17	37828072	C	T	-2.27774	11744	0.309499	-0.0669996	0.0115484	-5.80164	6.56706e-09	17	37828072	C	T	-0.187061	0.0243788	1.67644e-14	-7.67309	17	37828072	C	T	-0.0900153	0.0395195	0.022742	-2.27774	3.4893e-15	3.62544e-15
rs140882479	6	32663083	G	A	16.6501	24510	0.05666	0.326592	0.0190062	17.1834	3.53547e-66	6	32663083	G	A	2.28447	11744	0.026032	0.351511	0.033528	10.4841	1.02202e-25	6	32663083	G	A	1.02627	0.0616373	4.74331e-62	16.6501	6	32663083	G	A	0.352744	0.15441	0.022344	2.28447	1.81849e-65	2.62882e-57
rs141345764	6	32673811	T	G	19.052	24510	0.05865	0.364474	0.0187007	19.4898	1.33881e-84	6	32673811	T	G	-0.846328	11744	0.024278	0.321062	0.0346868	9.25604	2.12161e-20	6	32673811	T	G	1.04574	0.0548888	6.66256e-81	19.052	6	32673811	T	G	-0.143763	0.169867	0.39737	-0.846328	1.72208e-85	2.31215e-63
rs141748883	6	32663156	C	T	19.1189	24510	0.05865	0.367022	0.0187007	19.6261	9.25542e-86	6	32663156	C	T	0.512533	11744	0.0321	0.313994	0.0302876	10.3671	3.50162e-25	6	32663156	C	T	1.04791	0.0548102	1.90406e-81	19.1189	6	32663156	C	T	0.157824	0.307929	0.608278	0.512533	4.36267e-86	4.53948e-68
rs142831262	6	31576714	A	G	12.2358	24510	0.1571	0.151378	0.0120751	12.5363	4.72267e-36	6	31576714	A	G	-0.156254	11744	0.129524	0.0993911	0.0158994	6.25127	4.0714e-10	6	31576714	A	G	0.379812	0.0310409	2.03964e-34	12.2358	6	31576714	A	G	-0.0084375	0.0539987	0.875833	-0.156254	1.08409e-35	6.33878e-28
rs1431403	6	33047031	C	T	15.8448	24510	0.2992	0.155297	0.009596	16.1835	6.59804e-59	6	33047031	C	T	-1.2163	11744	0.293462	0.0854949	0.0117244	7.29207	3.05239e-13	6	33047031	C	T	0.360877	0.0227757	3.35257e-56	15.8448	6	33047031	C	T	-0.0486137	0.0399684	0.223869	-1.2163	2.34685e-59	4.47449e-43
rs143229898	6	32214785	A	G	15.3904	24510	0.04076	0.349576	0.0222222	15.7309	9.28367e-56	6	32214785	A	G	-0.949564	11744	0.026776	0.240317	0.0330715	7.26658	3.68692e-13	6	32214785	A	G	0.867778	0.0563842	1.97599e-53	15.3904	6	32214785	A	G	-0.11332	0.119339	0.342334	-0.949564	4.83636e-56	2.61076e-41
rs143607013	6	32658807	T	C	19.1309	24510	0.05865	0.367228	0.0187007	19.6371	7.4528e-86	6	32658807	T	C	0.485868	11744	0.0311	0.31838	0.0307548	10.3522	4.0897e-25	6	32658807	T	C	1.05269	0.0550256	1.59904e-81	19.1309	6	32658807	T	C	0.175544	0.361301	0.627061	0.485868	3.40642e-86	4.56853e-68
rs14365	6	31635710	C	T	11.9717	24510	0.2237	0.12997	0.0105444	12.3261	6.55805e-35	6	31635710	C	T	1.05787	11744	0.185445	0.0971861	0.0137362	7.0752	1.49231e-12	6	31635710	C	T	0.313754	0.0262079	5.31064e-33	11.9717	6	31635710	C	T	0.0484339	0.0457843	0.290114	1.05787	3.3725e-34	3.02689e-29
rs143895212	6	32673761	T	C	18.8292	24510	0.05666	0.369267	0.0190062	19.4287	4.41084e-84	6	32673761	T	C	2.51359	11744	0.025095	0.402784	0.0341317	11.8009	3.86344e-32	6	32673761	T	C	1.05102	0.0558187	7.81434e-79	18.8292	6	32673761	T	C	0.521249	0.207372	0.011951	2.51359	1.61039e-83	1.52015e-72
rs144360625	6	31573577	C	T	12.1968	24510	0.1581	0.150527	0.012044	12.4981	7.64713e-36	6	31573577	C	T	-0.120186	11744	0.126751	0.100444	0.0160468	6.25947	3.86283e-10	6	31573577	C	T	0.38149	0.031278	3.45719e-34	12.1968	6	31573577	C	T	-0.0065494	0.054494	0.904336	-0.120186	1.81132e-35	7.90766e-28
rs144832631	6	32238362	A	G	15.6581	24510	0.03877	0.364791	0.0227618	16.0265	8.34872e-58	6	32238362	A	G	-0.524809	11744	0.024819	0.26569	0.0343161	7.74242	9.75426e-15	6	32238362	A	G	0.896735	0.0572697	3.10445e-55	15.6581	6	32238362	A	G	-0.063838	0.12164	0.599716	-0.524809	5.54643e-58	8.18512e-44
rs145026354	6	32371727	G	A	13.0099	24510	0.09642	0.197943	0.0148868	13.2966	2.42389e-40	6	32371727	G	A	-0.825295	11744	0.0773	0.122433	0.01999	6.12469	9.08622e-10	6	32371727	G	A	0.506265	0.0389139	1.12655e-38	13.0099	6	32371727	G	A	-0.177309	0.214843	0.409204	-0.825295	2.96543e-40	5.87408e-30
rs145097304	6	32371724	C	T	13.0099	24510	0.09642	0.197943	0.0148868	13.2966	2.42389e-40	6	32371724	C	T	-0.825295	11744	0.0773	0.122433	0.01999	6.12469	9.08622e-10	6	32371724	C	T	0.506265	0.0389139	1.12655e-38	13.0099	6	32371724	C	T	-0.177309	0.214843	0.409204	-0.825295	2.96543e-40	5.87408e-30
rs145250786	6	32658793	A	G	19.1309	24510	0.05865	0.367169	0.0187007	19.6339	7.93158e-86	6	32658793	A	G	0.422354	11744	0.0311	0.316833	0.0307548	10.3019	6.90822e-25	6	32658793	A	G	1.05269	0.0550256	1.59904e-81	19.1309	6	32658793	A	G	0.146182	0.346113	0.672767	0.422354	3.40642e-86	7.28219e-68
rs1453559	17	38020419	T	C	-11.8651	24510	0.4811	-0.107738	0.00879445	-12.2506	1.66701e-34	17	38020419	T	C	-1.73973	11744	0.490151	-0.0807323	0.0106794	-7.55962	4.04252e-14	17	38020419	T	C	-0.256336	0.0216043	2.13958e-32	-11.8651	17	38020419	T	C	-0.0627691	0.0360798	0.081906	-1.73973	1.3238e-33	3.45249e-30
rs146335245	6	32662357	C	T	16.9128	24510	0.05268	0.343951	0.0196697	17.4864	1.81928e-68	6	32662357	C	T	2.96134	11744	0.031086	0.343207	0.0307615	11.157	6.61751e-29	6	32662357	C	T	1.02072	0.0603519	5.07508e-64	16.9128	6	32662357	C	T	0.484792	0.163707	0.003063	2.96134	1.5891e-67	5.46913e-61
rs1463515	3	159572169	A	G	-11.6121	24510	0.3022	-0.114677	0.00956876	-11.9845	4.28413e-33	3	159572169	A	G	-1.60277	11744	0.348604	-0.0820008	0.0112033	-7.31937	2.49142e-13	3	159572169	A	G	-0.279416	0.0240624	3.60679e-31	-11.6121	3	159572169	A	G	-0.0623953	0.0389297	0.108986	-1.60277	3.22441e-32	8.83022e-29
rs146626550	6	32244129	C	T	9.76907	24510	0.01789	0.335448	0.03315	10.1191	4.54486e-24	6	32244129	C	T	2.08681	11744	0.0215	0.248172	0.0368073	6.74246	1.55725e-11	6	32244129	C	T	1.12569	0.11523	1.5634e-22	9.76907	6	32244129	C	T	0.791863	0.379461	0.036905	2.08681	5.13324e-23	3.86054e-22
rs146797694	6	32658866	T	C	19.1458	24510	0.05865	0.366169	0.0187007	19.5805	2.26924e-85	6	32658866	T	C	-0.958279	11744	0.023354	0.325791	0.0353496	9.21626	3.07633e-20	6	32658866	T	C	1.05376	0.0550387	1.59904e-81	19.1458	6	32658866	T	C	-0.165205	0.172397	0.337922	-0.958279	2.50675e-86	1.22798e-63
rs147324178	6	31324742	T	C	-10.0385	24510	0.1233	-0.137952	0.0133648	-10.3221	5.60004e-25	6	31324742	T	C	-0.615917	11744	0.1554	-0.0842601	0.0147361	-5.71794	1.07822e-08	6	31324742	T	C	-0.336617	0.0335327	1.04035e-23	-10.0385	6	31324742	T	C	-0.1441	0.23396	0.537949	-0.615917	2.91257e-24	1.40986e-20
rs1475865	6	31657413	T	C	-10.4286	24510	0.2276	-0.112607	0.01048	-10.745	6.25644e-27	6	31657413	T	C	-1.07671	11744	0.262702	-0.0762542	0.0121305	-6.28614	3.25463e-10	6	31657413	T	C	-0.264621	0.0253745	1.89738e-25	-10.4286	6	31657413	T	C	-0.0449963	0.0417907	0.281612	-1.07671	3.9777e-26	7.23958e-23
rs148781980	6	32667577	G	A	18.7516	24510	0.06064	0.353236	0.0184108	19.1864	4.81079e-82	6	32667577	G	A	-0.757567	11744	0.026446	0.305095	0.0332716	9.16986	4.73649e-20	6	32667577	G	A	1.03202	0.0550362	4.77438e-78	18.7516	6	32667577	G	A	-0.122634	0.161879	0.44871	-0.757567	7.71292e-83	1.14826e-61
rs149448443	6	32227204	A	G	15.4275	24510	0.03877	0.359406	0.0227618	15.7899	3.65339e-56	6	32227204	A	G	-0.528463	11744	0.024518	0.263027	0.0345208	7.61937	2.5491e-14	6	32227204	A	G	0.904158	0.058607	1.20034e-53	15.4275	6	32227204	A	G	-0.0650635	0.123118	0.597178	-0.528463	2.61815e-56	1.48402e-42
rs1495100	17	37832279	C	T	-8.04535	24510	0.3211	-0.0786767	0.0094112	-8.3599	6.27728e-17	17	37832279	C	T	-2.24603	11744	0.325593	-0.0680211	0.0113929	-5.97048	2.3656e-09	17	37832279	C	T	-0.192719	0.0239541	8.63919e-16	-8.04535	17	37832279	C	T	-0.0875089	0.0389616	0.024702	-2.24603	2.16576e-16	2.62984e-16
rs1495101	17	37832103	C	A	-7.61486	24510	0.3052	-0.07556	0.00954214	-7.91856	2.40285e-15	17	37832103	C	A	-2.24594	11744	0.308036	-0.0664454	0.0115635	-5.74611	9.13184e-09	17	37832103	C	A	-0.185462	0.0243553	2.64233e-14	-7.61486	17	37832103	C	A	-0.0890589	0.0396533	0.024708	-2.24594	6.07419e-15	6.12031e-15
rs1495102	17	37832093	T	C	-7.62058	24510	0.3052	-0.0756134	0.00954214	-7.92415	2.29711e-15	17	37832093	T	C	-2.24041	11744	0.307804	-0.0664432	0.011566	-5.74472	9.20722e-09	17	37832093	T	C	-0.185596	0.0243546	2.52021e-14	-7.62058	17	37832093	T	C	-0.0888521	0.0396588	0.025064	-2.24041	5.93131e-15	5.98421e-15
rs149999552	6	32658763	C	T	19.1309	24510	0.05865	0.367005	0.0187007	19.6252	9.42363e-86	6	32658763	C	T	0.246468	11744	0.0368	0.288175	0.0283564	10.1626	2.91183e-24	6	32658763	C	T	1.05269	0.0550256	1.59904e-81	19.1309	6	32658763	C	T	0.0768814	0.311933	0.80532	0.246468	3.40642e-86	2.63867e-67
rs150953172	6	32744988	T	C	11.8689	24510	0.02783	0.324684	0.0267141	12.154	5.46101e-34	6	32744988	T	C	-0.279182	11744	0.017576	0.242253	0.0406278	5.96272	2.48068e-09	6	32744988	T	C	0.860334	0.0724865	2.13958e-32	11.8689	6	32744988	T	C	-0.0593966	0.212752	0.780105	-0.279182	1.26058e-33	4.01197e-26
rs1539414	1	197743506	A	G	8.52668	24510	0.1889	0.0989519	0.0112257	8.81473	1.19975e-18	1	197743506	A	G	1.47027	11744	0.211361	0.0733168	0.0130762	5.60689	2.05998e-08	1	197743506	A	G	0.214688	0.0251784	1.53951e-17	8.52668	1	197743506	A	G	0.0634432	0.0431508	0.141489	1.47027	1.04292e-17	1.06894e-16
rs1557685	12	111901204	A	C	-7.09646	24510	0.2038	-0.0806318	0.0109082	-7.39182	1.4483e-13	12	111901204	A	C	-2.34095	11744	0.208301	-0.0729792	0.0131464	-5.55126	2.83617e-08	12	111901204	A	C	-0.195616	0.0275653	1.27998e-12	-7.09646	12	111901204	A	C	-0.107245	0.0458125	0.019235	-2.34095	1.97985e-13	1.65012e-13
rs1565920	17	37831613	G	A	-7.96334	24510	0.3201	-0.0779532	0.00941896	-8.2762	1.27165e-16	17	37831613	G	A	-2.25368	11744	0.325736	-0.0675957	0.0113916	-5.93381	2.95983e-09	17	37831613	G	A	-0.191485	0.0240458	1.66533e-15	-7.96334	17	37831613	G	A	-0.0880145	0.0390536	0.024216	-2.25368	4.02377e-16	4.71794e-16
rs1565922	17	37831035	A	G	-7.62304	24510	0.3131	-0.0750958	0.00947501	-7.92567	2.26917e-15	17	37831035	A	G	-2.22042	11744	0.30902	-0.0662025	0.0115533	-5.73017	1.00331e-08	17	37831035	A	G	-0.185683	0.0243581	2.4758e-14	-7.62304	17	37831035	A	G	-0.0877636	0.0395256	0.02639	-2.22042	6.24724e-15	6.2849e-15
rs1565923	17	37858678	A	G	-8.15623	24510	0.3101	-0.0806296	0.00950001	-8.48731	2.11468e-17	17	37858678	A	G	-2.52206	11744	0.312211	-0.0719685	0.0115208	-6.24685	4.18818e-10	17	37858678	A	G	-0.196332	0.0240714	3.45831e-16	-8.15623	17	37858678	A	G	-0.0996399	0.0395073	0.011667	-2.52206	3.15801e-17	4.2791e-17
rs1612904	6	32669018	C	A	-12.267	24510	0.3111	-0.118826	0.00949161	-12.5191	5.87165e-36	6	32669018	C	A	1.14479	11744	0.36271	-0.060902	0.0111041	-5.48462	4.14351e-08	6	32669018	C	A	-0.278465	0.0227003	1.39096e-34	-12.267	6	32669018	C	A	0.0440982	0.0385207	0.252295	1.14479	7.1902e-36	4.23194e-26
rs1646019	16	11359680	T	C	-8.90771	24510	0.3231	-0.0864466	0.00939588	-9.20048	3.56368e-20	16	11359680	T	C	-1.37236	11744	0.291717	-0.0672731	0.0117449	-5.72787	1.01702e-08	16	11359680	T	C	-0.213994	0.0240235	5.26376e-19	-8.90771	16	11359680	T	C	-0.0543189	0.0395806	0.169951	-1.37236	2.93118e-19	8.04824e-18
rs1651076	3	159686606	A	G	-8.8763	24510	0.1123	-0.127662	0.013917	-9.17307	4.59727e-20	3	159686606	A	G	-1.46859	11744	0.125969	-0.0931204	0.0160893	-5.78771	7.13525e-09	3	159686606	A	G	-0.309484	0.0348663	6.93969e-19	-8.8763	3	159686606	A	G	-0.0806831	0.0549393	0.141945	-1.46859	3.95785e-19	7.24045e-18
rs1675497	3	159582382	A	G	-11.8321	24510	0.3042	-0.116771	0.00955095	-12.2262	2.25322e-34	3	159582382	A	G	-1.92656	11744	0.336084	-0.0869166	0.0113019	-7.69042	1.46657e-14	3	159582382	A	G	-0.279166	0.0235939	2.85458e-32	-11.8321	3	159582382	A	G	-0.0742602	0.0385456	0.054035	-1.92656	2.014e-33	1.96696e-30
rs16841842	1	197611682	A	C	7.68263	24510	0.1938	0.0886731	0.0111165	7.97668	1.50323e-15	1	197611682	A	C	2.01783	11744	0.215681	0.0726991	0.0129802	5.60077	2.13399e-08	1	197611682	A	C	0.195127	0.0253985	1.55431e-14	7.68263	1	197611682	A	C	0.0864657	0.0428509	0.043609	2.01783	8.12617e-15	8.05734e-15
rs16841904	1	197701992	T	C	8.13538	24510	0.1879	0.0949208	0.0112486	8.43842	3.21646e-17	1	197701992	T	C	1.96941	11744	0.210607	0.0759192	0.0130933	5.79831	6.69853e-09	1	197701992	T	C	0.205596	0.0252718	4.10722e-16	8.13538	1	197701992	T	C	0.0850587	0.0431899	0.048906	1.96941	2.94822e-16	3.51806e-16
rs16868789	6	33072598	G	A	8.15512	24510	0.02386	0.246406	0.0287923	8.55803	1.14815e-17	6	33072598	G	A	3.96499	11744	0.013878	0.337202	0.0456357	7.38901	1.47931e-13	6	33072598	G	A	0.596313	0.0731213	3.48851e-16	8.15512	6	33072598	G	A	0.703184	0.177348	7.34e-05	3.96499	1.09373e-19	2.06e-19
rs16870917	6	32792092	C	T	10.3923	24510	0.03579	0.252249	0.0236538	10.6642	1.49688e-26	6	32792092	C	T	0.202899	11744	0.02317	0.197842	0.0354863	5.57517	2.47288e-08	6	32792092	C	T	0.643348	0.0619065	2.79083e-25	10.3923	6	32792092	C	T	0.0339414	0.167282	0.839214	0.202899	5.97681e-26	3.56292e-21
rs16870918	6	32792162	G	T	10.3923	24510	0.03579	0.252249	0.0236538	10.6642	1.49688e-26	6	32792162	G	T	0.202899	11744	0.02317	0.197842	0.0354863	5.57517	2.47288e-08	6	32792162	G	T	0.643348	0.0619065	2.79083e-25	10.3923	6	32792162	G	T	0.0339414	0.167282	0.839214	0.202899	5.97681e-26	3.56292e-21
rs16870919	6	32792283	C	T	10.3923	24510	0.03579	0.252271	0.0236538	10.6651	1.48218e-26	6	32792283	C	T	0.22132	11744	0.023085	0.198716	0.03555	5.58976	2.27385e-08	6	32792283	C	T	0.643348	0.0619065	2.79083e-25	10.3923	6	32792283	C	T	0.03721	0.168128	0.824843	0.22132	5.97681e-26	3.30909e-21
rs16898264	6	32677152	A	G	-8.46908	24510	0.3529	-0.0806408	0.0091951	-8.76997	1.78708e-18	6	32677152	A	G	-1.75738	11744	0.361464	-0.0644992	0.0111124	-5.80426	6.46522e-09	6	32677152	A	G	-0.192021	0.0226732	2.58691e-17	-8.46908	6	32677152	A	G	-0.066874	0.0380533	0.078853	-1.75738	1.76545e-17	5.98204e-17
rs16899941	6	31633689	T	C	12.0135	24510	0.163	0.14673	0.0118963	12.3341	5.93444e-35	6	31633689	T	C	0.359865	11744	0.12972	0.103981	0.0158891	6.54417	5.98277e-11	6	31633689	T	C	0.355909	0.0296257	3.13731e-33	12.0135	6	31633689	T	C	0.019279	0.0535727	0.718948	0.359865	1.96822e-34	5.28036e-28
rs1694113	6	32650101	A	C	17.8524	24510	0.05865	0.343231	0.0187007	18.3539	3.07474e-75	6	32650101	A	C	1.03691	11744	0.026525	0.336303	0.0332233	10.1225	4.39021e-24	6	32650101	A	C	1.04218	0.0583775	4.50899e-71	17.8524	6	32650101	A	C	0.125923	0.12144	0.299776	1.03691	3.74287e-75	2.91688e-61
rs17000962	22	39680187	G	A	8.8603	24510	0.1849	0.10398	0.0113186	9.18662	4.05373e-20	22	39680187	G	A	2.07022	11744	0.187397	0.0855851	0.0136808	6.25584	3.95391e-10	22	39680187	G	A	0.236171	0.026655	8.08831e-19	8.8603	22	39680187	G	A	0.0943543	0.045577	0.038432	2.07022	4.61054e-19	8.80624e-19
rs17190491	6	31081635	A	G	11.0896	24510	0.1302	0.148423	0.0130573	11.367	6.102e-30	6	31081635	A	G	-0.040315	11744	0.098505	0.102939	0.0179152	5.7459	9.14324e-09	6	31081635	A	G	0.371381	0.033489	1.45592e-28	11.0896	6	31081635	A	G	-0.00243897	0.0604979	0.967842	-0.040315	1.89744e-29	2.04842e-23
rs17201826	6	32195021	A	G	-10.2423	24510	0.07356	-0.178443	0.0168321	-10.6014	2.93706e-26	6	32195021	A	G	-2.0281	11744	0.077627	-0.138513	0.0199514	-6.94252	3.85159e-12	6	32195021	A	G	-0.48076	0.0469387	1.28327e-24	-10.2423	6	32195021	A	G	-0.143141	0.0705788	0.04255	-2.0281	3.15512e-25	7.03324e-24
rs17202724	6	32397989	T	C	-12.272	24510	0.09443	-0.19068	0.0150263	-12.6898	6.73762e-37	6	32397989	T	C	-2.18088	11744	0.089411	-0.151945	0.0187101	-8.12101	4.62331e-16	6	32397989	T	C	-0.553611	0.0451118	1.32332e-34	-12.272	6	32397989	T	C	-0.14153	0.0648958	0.029192	-2.18088	6.73352e-36	5.19974e-33
rs17204995	6	32578328	A	G	11.5778	24510	0.4682	0.104666	0.00880599	11.8857	1.40385e-32	6	32578328	A	G	0.326027	11744	0.458784	0.0673937	0.0107138	6.29036	3.16723e-10	6	32578328	A	G	0.246207	0.0212654	5.89385e-31	11.5778	6	32578328	A	G	0.0167667	0.0514272	0.744404	0.326027	4.94646e-32	4.36756e-26
rs17205738	6	32650762	G	T	-11.0272	24510	0.2485	-0.115536	0.0101681	-11.3626	6.41986e-30	6	32650762	G	T	-1.15632	11744	0.232953	-0.0841261	0.0126296	-6.66105	2.7188e-11	6	32650762	G	T	-0.297862	0.0270116	3.19333e-28	-11.0272	6	32650762	G	T	-0.0763758	0.0660507	0.24755	-1.15632	3.98739e-29	2.07334e-25
rs17205851	6	32651265	C	T	-11.5677	24510	0.2485	-0.121542	0.0101681	-11.9532	6.24712e-33	6	32651265	C	T	-1.88811	11744	0.252246	-0.0924672	0.0122925	-7.52222	5.38539e-14	6	32651265	C	T	-0.301682	0.0260796	7.17029e-31	-11.5677	6	32651265	C	T	-0.0799798	0.0423597	0.059011	-1.88811	5.60694e-32	3.59273e-29
rs17205858	6	32651297	C	T	-11.6086	24510	0.2495	-0.121808	0.0101545	-11.9955	3.75148e-33	6	32651297	C	T	-1.89592	11744	0.252418	-0.0927841	0.0122898	-7.54971	4.36243e-14	6	32651297	C	T	-0.300988	0.025928	4.04437e-31	-11.6086	6	32651297	C	T	-0.0803135	0.0423611	0.05797	-1.89592	3.36894e-32	2.28199e-29
rs17205928	6	32651737	G	A	-11.0183	24510	0.2435	-0.116602	0.010238	-11.3891	4.73661e-30	6	32651737	G	A	-1.87255	11744	0.253282	-0.0886764	0.0122759	-7.22363	5.06196e-13	6	32651737	G	A	-0.295818	0.0268479	3.19333e-28	-11.0183	6	32651737	G	A	-0.105307	0.0562374	0.061131	-1.87255	4.43171e-29	9.15382e-27
rs17205942	6	32651798	T	C	-11.5375	24510	0.2525	-0.120565	0.0101142	-11.9203	9.27368e-33	6	32651798	T	C	-1.8507	11744	0.252682	-0.0918567	0.0122855	-7.47683	7.61351e-14	6	32651798	T	C	-0.299317	0.025943	1.14766e-30	-11.5375	6	32651798	T	C	-0.104054	0.056224	0.064213	-1.8507	8.16394e-32	5.83171e-29
rs17205949	6	32651816	A	C	-11.6141	24510	0.2525	-0.121286	0.0101142	-11.9916	3.93003e-33	6	32651816	A	C	-1.70557	11744	0.2785	-0.0881537	0.0119097	-7.40181	1.34336e-13	6	32651816	A	C	-0.301	0.0259168	3.56969e-31	-11.6141	6	32651816	A	C	-0.2062	0.120898	0.088088	-1.70557	3.14573e-32	5.32671e-29
rs17205998	6	32652050	G	A	-10.8143	24510	0.2425	-0.114614	0.0102523	-11.1793	5.14746e-29	6	32652050	G	A	-1.85862	11744	0.251271	-0.0874671	0.0123083	-7.10633	1.19173e-12	6	32652050	G	A	-0.28997	0.0268135	3.02769e-27	-10.8143	6	32652050	G	A	-0.0787024	0.0423445	0.063081	-1.85862	4.85786e-28	6.96718e-26
rs17206005	6	32652069	G	A	-11.1684	24510	0.2445	-0.11784	0.0102238	-11.526	9.75247e-31	6	32652069	G	A	-1.53153	11744	0.25679	-0.0859315	0.0122205	-7.03176	2.03945e-12	6	32652069	G	A	-0.295544	0.0264625	6.43098e-29	-11.1684	6	32652069	G	A	-0.0869521	0.0567747	0.125639	-1.53153	7.39427e-30	9.9843e-27
rs17206012	6	32652077	C	A	-11.1721	24510	0.2445	-0.118088	0.0102238	-11.5503	7.35706e-31	6	32652077	C	A	-1.94147	11744	0.251779	-0.0905086	0.0123001	-7.35837	1.86173e-13	6	32652077	C	A	-0.295643	0.0264625	6.43098e-29	-11.1721	6	32652077	C	A	-0.0822714	0.0423758	0.052201	-1.94147	7.06933e-30	1.47831e-27
rs17206147	6	32665311	C	T	14.7597	24510	0.1958	0.167074	0.0110734	15.0879	1.9454e-51	6	32665311	C	T	-0.876098	11744	0.140828	0.107376	0.0153479	6.99611	2.63161e-12	6	32665311	C	T	0.415598	0.0281577	7.20845e-49	14.7597	6	32665311	C	T	-0.0459738	0.0524756	0.380977	-0.876098	1.33529e-51	3.25587e-38
rs17206343	6	32675032	T	C	-8.5099	24510	0.3509	-0.0811192	0.00920705	-8.81055	1.24532e-18	6	32675032	T	C	-1.7318	11744	0.361581	-0.0645059	0.0111116	-5.80527	6.42632e-09	6	32675032	T	C	-0.192067	0.0225698	1.77253e-17	-8.5099	6	32675032	T	C	-0.0659475	0.0380803	0.083309	-1.7318	1.21619e-17	4.79566e-17
rs17206371	6	32675147	T	C	-8.48706	24510	0.3509	-0.0809155	0.00920705	-8.78842	1.51672e-18	6	32675147	T	C	-1.75789	11744	0.368968	-0.0643265	0.011064	-5.81402	6.09899e-09	6	32675147	T	C	-0.191579	0.0225731	2.12909e-17	-8.48706	6	32675147	T	C	-0.0894423	0.0508806	0.078767	-1.75789	1.49862e-17	5.20456e-17
rs17206392	6	32675171	T	C	-8.48706	24510	0.3509	-0.0809155	0.00920705	-8.78842	1.51672e-18	6	32675171	T	C	-1.75789	11744	0.368968	-0.0643265	0.011064	-5.81402	6.09899e-09	6	32675171	T	C	-0.191579	0.0225731	2.12909e-17	-8.48706	6	32675171	T	C	-0.0894423	0.0508806	0.078767	-1.75789	1.49862e-17	5.20456e-17
rs17206420	6	32675242	C	T	-8.4778	24510	0.3509	-0.0808617	0.00920705	-8.78258	1.59762e-18	6	32675242	C	T	-1.83112	11744	0.362537	-0.0651568	0.0111053	-5.8672	4.43228e-09	6	32675242	C	T	-0.191345	0.0225701	2.31833e-17	-8.4778	6	32675242	C	T	-0.105824	0.057792	0.067083	-1.83112	1.63063e-17	4.30051e-17
rs17208587	6	32355511	C	T	11.0983	24510	0.08549	0.179717	0.0157151	11.436	2.76449e-30	6	32355511	C	T	1.16551	11744	0.062641	0.147732	0.0220318	6.70537	2.00895e-11	6	32355511	C	T	0.450606	0.0406013	1.45592e-28	11.0983	6	32355511	C	T	0.0846995	0.0726719	0.243814	1.16551	1.71124e-29	1.01326e-25
rs17208811	6	32370462	G	A	-10.0201	24510	0.07952	-0.168593	0.0162414	-10.3805	3.04329e-25	6	32370462	G	A	-2.16722	11744	0.077731	-0.138316	0.0199392	-6.93692	4.00748e-12	6	32370462	G	A	-0.487881	0.0486904	1.33781e-23	-10.0201	6	32370462	G	A	-0.149367	0.068921	0.030218	-2.16722	3.55214e-24	2.9442e-23
rs17208888	6	32379506	A	G	-10.4899	24510	0.09543	-0.162072	0.0149556	-10.8369	2.30181e-27	6	32379506	A	G	-1.65951	11744	0.09331	-0.124436	0.0183544	-6.77964	1.20477e-11	6	32379506	A	G	-0.451981	0.0430871	9.75051e-26	-10.4899	6	32379506	A	G	-0.102896	0.0620039	0.097014	-1.65951	1.99571e-26	3.50526e-24
rs17208902	6	32379547	T	C	13.6017	24510	0.2505	0.141381	0.0101409	13.9416	3.53974e-44	6	32379547	T	C	-0.0574308	11744	0.196629	0.0945795	0.0134323	7.04118	1.90616e-12	6	32379547	T	C	0.347992	0.0255844	4.35013e-42	13.6017	6	32379547	T	C	-0.00260238	0.0453133	0.954202	-0.0574308	6.2235e-44	2.25942e-34
rs17212062	6	32650648	G	A	-11.5598	24510	0.2525	-0.120842	0.0101142	-11.9478	6.67036e-33	6	32650648	G	A	-1.94096	11744	0.247125	-0.0935693	0.0123769	-7.55997	4.03167e-14	6	32650648	G	A	-0.299377	0.025898	7.17029e-31	-11.5598	6	32650648	G	A	-0.0822627	0.0423824	0.052263	-1.94096	6.18426e-32	3.02886e-29
rs17212076	6	32650724	G	A	-11.3351	24510	0.2505	-0.118814	0.0101409	-11.7163	1.05222e-31	6	32650724	G	A	-1.9181	11744	0.252048	-0.0912933	0.0122957	-7.42479	1.12955e-13	6	32650724	G	A	-0.297623	0.0262566	9.17018e-30	-11.3351	6	32650724	G	A	-0.108258	0.0564402	0.055098	-1.9181	9.83085e-31	3.25942e-28
rs17212090	6	32650809	T	C	-11.492	24510	0.2535	-0.119964	0.010101	-11.8765	1.56826e-32	6	32650809	T	C	-1.90657	11744	0.252406	-0.0921425	0.01229	-7.49738	6.51038e-14	6	32650809	T	C	-0.299571	0.0260678	1.47502e-30	-11.492	6	32650809	T	C	-0.0806289	0.04229	0.056576	-1.90657	1.43386e-31	7.10018e-29
rs17212104	6	32650883	G	T	-11.4004	24510	0.2495	-0.119315	0.0101545	-11.75	7.06542e-32	6	32650883	G	T	-1.25235	11744	0.247175	-0.0857853	0.0123761	-6.93153	4.16324e-12	6	32650883	G	T	-0.313018	0.0274569	4.17341e-30	-11.4004	6	32650883	G	T	-0.0797653	0.0636923	0.210441	-1.25235	4.42977e-31	3.69676e-27
rs17212286	6	32651819	A	G	-11.6141	24510	0.2525	-0.121381	0.0101142	-12.0011	3.50752e-33	6	32651819	A	G	-1.89467	11744	0.252807	-0.0927598	0.0122835	-7.55157	4.30031e-14	6	32651819	A	G	-0.301	0.0259168	3.56969e-31	-11.6141	6	32651819	A	G	-0.10678	0.0563583	0.058136	-1.89467	3.14573e-32	2.17046e-29
rs17212343	6	32652147	G	A	-11.3696	24510	0.2445	-0.120138	0.0102238	-11.7508	6.99373e-32	6	32652147	G	A	-1.90227	11744	0.251734	-0.0913979	0.0123008	-7.43022	1.08416e-13	6	32652147	G	A	-0.301859	0.0265496	6.0544e-30	-11.3696	6	32652147	G	A	-0.0806961	0.042421	0.057136	-1.90227	6.45298e-31	2.48493e-28
rs17212650	6	32674869	T	C	-8.61597	24510	0.3598	-0.0817365	0.00915545	-8.92763	4.3522e-19	6	32674869	T	C	-1.89941	11744	0.365782	-0.0664303	0.0110842	-5.99326	2.0567e-09	6	32674869	T	C	-0.193827	0.0224963	6.94876e-18	-8.61597	6	32674869	T	C	-0.0722374	0.0380316	0.057511	-1.89941	4.57972e-18	1.15321e-17
rs17212657	6	32674903	C	T	-8.60455	24510	0.3598	-0.0816296	0.00915545	-8.91596	4.83629e-19	6	32674903	C	T	-1.90007	11744	0.3661	-0.066358	0.0110821	-5.98784	2.12649e-09	6	32674903	C	T	-0.193563	0.0224954	7.69154e-18	-8.60455	6	32674903	C	T	-0.0721772	0.0379866	0.057424	-1.90007	5.09066e-18	1.25771e-17
rs17212671	6	32675002	C	T	-8.5099	24510	0.3509	-0.0811775	0.00920705	-8.81688	1.17696e-18	6	32675002	C	T	-1.85885	11744	0.362735	-0.0655788	0.011104	-5.90588	3.50765e-09	6	32675002	C	T	-0.192067	0.0225698	1.77253e-17	-8.5099	6	32675002	C	T	-0.10745	0.0578049	0.063049	-1.85885	1.21619e-17	3.04146e-17
rs17212699	6	32675130	G	A	-11.4875	24510	0.2465	-0.121028	0.0101957	-11.8705	1.68436e-32	6	32675130	G	A	-1.8793	11744	0.248094	-0.092377	0.0123607	-7.47344	7.81263e-14	6	32675130	G	A	-0.301472	0.0262435	1.59022e-30	-11.4875	6	32675130	G	A	-0.106996	0.0569342	0.060204	-1.8793	1.51587e-31	8.45131e-29
rs17212720	6	32675207	T	C	-8.48184	24510	0.3509	-0.0808663	0.00920705	-8.78308	1.59064e-18	6	32675207	T	C	-1.75789	11744	0.36882	-0.0643018	0.0110649	-5.8113	6.19886e-09	6	32675207	T	C	-0.191482	0.0225755	2.31833e-17	-8.48184	6	32675207	T	C	-0.0894423	0.0508806	0.078767	-1.75789	1.57169e-17	5.41653e-17
rs17212748	6	32675266	T	C	-8.46668	24510	0.3509	-0.0807137	0.00920705	-8.7665	1.84303e-18	6	32675266	T	C	-1.73717	11744	0.36163	-0.064301	0.0111113	-5.78699	7.16571e-09	6	32675266	T	C	-0.191081	0.0225686	2.58691e-17	-8.46668	6	32675266	T	C	-0.0661558	0.0380826	0.082358	-1.73717	1.80454e-17	6.54756e-17
rs17212762	6	32675312	C	T	-8.45959	24510	0.3509	-0.0806472	0.00920705	-8.75929	1.96493e-18	6	32675312	C	T	-1.73806	11744	0.35929	-0.0643589	0.011127	-5.78401	7.29409e-09	6	32675312	C	T	-0.190878	0.0225635	2.70424e-17	-8.45959	6	32675312	C	T	-0.0666549	0.0383503	0.082201	-1.73806	1.92469e-17	6.88912e-17
rs17212776	6	32675399	C	T	-8.49186	24510	0.3519	-0.080906	0.00920105	-8.79312	1.4546e-18	6	32675399	C	T	-1.75333	11744	0.368905	-0.0643165	0.0110644	-5.81292	6.13934e-09	6	32675399	C	T	-0.191794	0.0225856	2.0497e-17	-8.49186	6	32675399	C	T	-0.0891963	0.0508725	0.079545	-1.75333	1.43433e-17	5.09888e-17
rs17212818	6	32675449	C	T	-8.4325	24510	0.3529	-0.080317	0.0091951	-8.73476	2.44179e-18	6	32675449	C	T	-1.80328	11744	0.368968	-0.0644097	0.011064	-5.82154	5.83061e-09	6	32675449	C	T	-0.190573	0.0225998	3.4018e-17	-8.4325	6	32675449	C	T	-0.0917886	0.050901	0.071345	-1.80328	2.46166e-17	6.71674e-17
rs17212832	6	32675497	C	T	-8.39646	24510	0.3529	-0.0799469	0.0091951	-8.69451	3.48324e-18	6	32675497	C	T	-1.73717	11744	0.36163	-0.0638945	0.0111113	-5.75041	8.90281e-09	6	32675497	C	T	-0.189653	0.0225873	4.69849e-17	-8.39646	6	32675497	C	T	-0.0661558	0.0380826	0.082358	-1.73717	3.41099e-17	1.1166e-16
rs17212867	6	32675691	A	G	-8.44762	24510	0.3509	-0.0805432	0.00920705	-8.74799	2.17184e-18	6	32675691	A	G	-1.75789	11744	0.368968	-0.0640991	0.011064	-5.79347	6.89459e-09	6	32675691	A	G	-0.190712	0.0225758	3.00519e-17	-8.44762	6	32675691	A	G	-0.0894423	0.0508806	0.078767	-1.75789	2.14613e-17	7.03408e-17
rs17212881	6	32675709	C	A	-8.42999	24510	0.3499	-0.0804304	0.00921311	-8.73	2.54671e-18	6	32675709	C	A	-1.75944	11744	0.368598	-0.0640245	0.0110663	-5.78552	7.22864e-09	6	32675709	C	A	-0.190364	0.0225818	3.47013e-17	-8.42999	6	32675709	C	A	-0.0897081	0.0509866	0.078502	-1.75944	2.51835e-17	8.00002e-17
rs17219176	6	32675313	A	G	-8.45604	24510	0.3519	-0.0805611	0.00920105	-8.75564	2.02947e-18	6	32675313	A	G	-1.73808	11744	0.35929	-0.0643386	0.011127	-5.78218	7.37392e-09	6	32675313	A	G	-0.190834	0.0225678	2.77488e-17	-8.45604	6	32675313	A	G	-0.0666207	0.03833	0.082196	-1.73808	1.98796e-17	7.07771e-17
rs17219211	6	32675424	C	A	-8.4325	24510	0.3529	-0.0802883	0.0091951	-8.73164	2.51014e-18	6	32675424	C	A	-1.74059	11744	0.368744	-0.0638685	0.0110654	-5.7719	7.83812e-09	6	32675424	C	A	-0.190573	0.0225998	3.4018e-17	-8.4325	6	32675424	C	A	-0.0885384	0.0508668	0.081755	-1.74059	2.46166e-17	8.39144e-17
rs17338998	7	128618559	T	C	13.3684	24510	0.1004	0.200012	0.014621	13.6798	1.34064e-42	7	128618559	T	C	-0.509915	11744	0.11253	0.110843	0.0168936	6.56124	5.33618e-11	7	128618559	T	C	0.418685	0.0313191	9.71036e-41	13.3684	7	128618559	T	C	-0.0296132	0.0580747	0.610111	-0.509915	1.83574e-42	2.87461e-32
rs17339836	7	128681062	T	C	13.1829	24510	0.1004	0.197245	0.014621	13.4906	1.77724e-41	7	128681062	T	C	-0.490824	11744	0.112753	0.109371	0.016879	6.47971	9.18994e-11	7	128681062	T	C	0.416948	0.031628	1.22652e-39	13.1829	7	128681062	T	C	-0.0285271	0.0581208	0.623551	-0.490824	2.59391e-41	1.88693e-31
rs17340542	7	128720045	C	T	10.3493	24510	0.1243	0.141555	0.0133185	10.6284	2.19799e-26	7	128720045	C	T	0.36855	11744	0.137381	0.0881482	0.0155082	5.68399	1.31591e-08	7	128720045	C	T	0.303809	0.0293555	4.59024e-25	10.3493	7	128720045	C	T	0.0196173	0.0532283	0.712463	0.36855	9.64824e-26	2.65129e-21
rs17424602	7	128687940	G	A	13.1577	24510	0.1004	0.196843	0.014621	13.4631	2.58007e-41	7	128687940	G	A	-0.524405	11744	0.112652	0.108743	0.0168856	6.43998	1.19486e-10	7	128687940	G	A	0.420604	0.0319665	1.64479e-39	13.1577	7	128687940	G	A	-0.0304468	0.0580598	0.599997	-0.524405	3.70653e-41	2.9059e-31
rs17577980	6	32359821	A	G	-9.83234	24510	0.09543	-0.151787	0.0149556	-10.1491	3.34322e-24	6	32359821	A	G	-1.38693	11744	0.091185	-0.115373	0.0185453	-6.22115	4.93527e-10	6	32359821	A	G	-0.429082	0.0436399	9.3648e-23	-9.83234	6	32359821	A	G	-0.0871245	0.0628182	0.165463	-1.38693	2.63506e-23	3.80799e-21
rs17581326	6	32678753	G	A	-8.1378	24510	0.3499	-0.0777004	0.00921311	-8.43368	3.34955e-17	6	32678753	G	A	-1.82436	11744	0.361113	-0.063184	0.0111147	-5.6847	1.31043e-08	6	32678753	G	A	-0.185517	0.0227969	4.04302e-16	-8.1378	6	32678753	G	A	-0.0694894	0.0380898	0.068098	-1.82436	3.4005e-16	5.70993e-16
rs17581404	6	32679518	G	A	-8.19774	24510	0.3479	-0.0783345	0.00922537	-8.4912	2.04508e-17	6	32679518	G	A	-1.74545	11744	0.361379	-0.0628265	0.011113	-5.65344	1.57272e-08	6	32679518	G	A	-0.186579	0.0227598	2.50501e-16	-8.19774	6	32679518	G	A	-0.0664796	0.0380874	0.080907	-1.74545	2.00861e-16	4.81039e-16
rs17615293	6	32679489	C	A	-8.2143	24510	0.3479	-0.0784911	0.00922537	-8.50818	1.76683e-17	6	32679489	C	A	-1.74545	11744	0.361379	-0.0629223	0.011113	-5.66206	1.49563e-08	6	32679489	C	A	-0.186971	0.0227616	2.16872e-16	-8.2143	6	32679489	C	A	-0.0664796	0.0380874	0.080907	-1.74545	1.73551e-16	4.25388e-16
rs17641524	1	197704717	T	C	8.03934	24510	0.1829	0.0948176	0.0113664	8.3419	7.31044e-17	1	197704717	T	C	2.00845	11744	0.208302	0.0759755	0.0131464	5.77919	7.50625e-09	1	197704717	T	C	0.207823	0.0258508	9.03457e-16	8.03934	1	197704717	T	C	0.0871268	0.0433802	0.044596	2.00845	5.43734e-16	6.26816e-16
rs17753641	3	159647674	G	A	-11.1079	24510	0.08549	-0.179722	0.0157151	-11.4363	2.75452e-30	3	159647674	G	A	-0.975146	11744	0.124423	-0.106099	0.0161747	-6.55959	5.39558e-11	3	159647674	G	A	-0.485831	0.0437376	1.16949e-28	-11.1079	3	159647674	G	A	-0.0546706	0.056064	0.329488	-0.975146	1.52679e-29	2.14995e-25
rs17809756	3	159630084	A	G	-11.4449	24510	0.09443	-0.176774	0.0150263	-11.7643	5.96037e-32	3	159630084	A	G	-0.623897	11744	0.1276	-0.103319	0.0160011	-6.45702	1.06785e-10	3	159630084	A	G	-0.437785	0.0382515	2.64687e-30	-11.4449	3	159630084	A	G	-0.0343451	0.0550493	0.532695	-0.623897	2.56327e-31	4.1227e-26
rs17810546	3	159665050	G	A	-11.7363	24510	0.09443	-0.180906	0.0150263	-12.0393	2.20865e-33	3	159665050	G	A	-0.146714	11744	0.130271	-0.0988257	0.0158605	-6.23092	4.6369e-10	3	159665050	G	A	-0.437083	0.037242	1.22554e-31	-11.7363	3	159665050	G	A	-0.00850305	0.0579567	0.883358	-0.146714	6.78443e-33	2.12437e-26
rs17811014	3	159688029	T	C	9.86242	24510	0.1561	0.123344	0.0121066	10.1882	2.23902e-24	3	159688029	T	C	1.55201	11744	0.15806	0.0931868	0.0146346	6.36756	1.92062e-10	3	159688029	T	C	0.27385	0.027767	6.52739e-23	9.86242	3	159688029	T	C	0.0752921	0.0485125	0.120659	1.55201	1.91634e-23	1.51056e-21
rs1794269	6	32673894	T	C	17.2604	24510	0.4046	0.158752	0.00895263	17.7324	2.35737e-70	6	32673894	T	C	0.745408	11744	0.380169	0.105395	0.0109979	9.5832	9.40871e-22	6	32673894	T	C	0.377969	0.021898	9.60882e-67	17.2604	6	32673894	T	C	0.0395236	0.0530227	0.456025	0.745408	2.67514e-70	1.23342e-56
rs1794275	6	32671248	A	G	16.8176	24510	0.2247	0.181196	0.0105277	17.2114	2.17951e-66	6	32671248	A	G	-0.599861	11744	0.166774	0.118683	0.0143215	8.28709	1.16055e-16	6	32671248	A	G	0.443521	0.0263725	6.61382e-63	16.8176	6	32671248	A	G	-0.0290427	0.0484157	0.548599	-0.599861	8.93547e-67	3.58501e-50
rs1794510	6	32652171	A	C	19.0888	24510	0.05964	0.365247	0.0185546	19.685	2.90194e-86	6	32652171	A	C	2.3127	11744	0.030305	0.366771	0.0311429	11.7771	5.12479e-32	6	32652171	A	C	1.05349	0.0551888	3.30746e-81	19.0888	6	32652171	A	C	0.350008	0.151342	0.020739	2.3127	8.08472e-86	1.00901e-73
rs1800693	12	6440009	C	T	8.28422	24510	0.4254	0.0765866	0.00888764	8.6172	6.86126e-18	12	6440009	C	T	2.49533	11744	0.402865	0.0684906	0.0108847	6.29236	3.12667e-10	12	6440009	C	T	0.179759	0.021699	1.19059e-16	8.28422	12	6440009	C	T	0.0918223	0.0367977	0.012584	2.49533	1.22595e-17	1.75393e-17
rs1810132	17	37866005	C	T	-7.96769	24510	0.3111	-0.0786769	0.00949161	-8.28909	1.14116e-16	17	37866005	C	T	-2.42288	11744	0.312526	-0.0699127	0.0115176	-6.07007	1.27851e-09	17	37866005	C	T	-0.191797	0.0240718	1.66533e-15	-7.96769	17	37866005	C	T	-0.0953938	0.0393721	0.015398	-2.42288	2.08452e-16	2.53667e-16
rs1812006	6	32778656	A	G	-9.16054	24510	0.09344	-0.142561	0.0150974	-9.44275	3.63113e-21	6	32778656	A	G	-1.03245	11744	0.1368	-0.0868515	0.0155358	-5.5904	2.26545e-08	6	32778656	A	G	-0.325808	0.0355665	5.1679e-20	-9.16054	6	32778656	A	G	-0.172271	0.166856	0.30186	-1.03245	2.51359e-20	3.82613e-18
rs182229954	6	32353735	T	C	11.0691	24510	0.08549	0.178894	0.0157151	11.3836	5.04832e-30	6	32353735	T	C	0.714421	11744	0.061341	0.140899	0.0222487	6.33292	2.40557e-10	6	32353735	T	C	0.450948	0.0407393	1.79343e-28	11.0691	6	32353735	T	C	0.0694039	0.097147	0.474967	0.714421	2.42317e-29	9.70264e-25
rs1874791	1	67806432	A	G	11.2704	24510	0.1909	0.129258	0.0111806	11.5609	6.49874e-31	1	67806432	A	G	0.133122	11744	0.188353	0.0816162	0.0136541	5.97741	2.26712e-09	1	67806432	A	G	0.298776	0.0265099	1.86733e-29	11.2704	1	67806432	A	G	0.00611868	0.045963	0.894097	0.133122	2.16069e-30	1.85869e-24
rs1874886	3	159729655	A	G	-15.5659	24510	0.3598	-0.146545	0.00915545	-16.0063	1.15523e-57	3	159729655	A	G	-0.966798	11744	0.422166	-0.0959384	0.0108091	-8.87569	6.94985e-19	3	159729655	A	G	-0.348503	0.0223888	1.52147e-54	-15.5659	3	159729655	A	G	-0.0354013	0.0366171	0.333645	-0.966798	2.6057e-57	3.59579e-47
rs1877031	17	37814080	G	A	-7.04757	24510	0.327	-0.0687312	0.0093667	-7.33782	2.17104e-13	17	37814080	G	A	-2.2629	11744	0.339837	-0.0615859	0.0112713	-5.46398	4.65576e-08	17	37814080	G	A	-0.16364	0.0232194	1.82065e-12	-7.04757	17	37814080	G	A	-0.0931278	0.0411542	0.023642	-2.2629	3.62905e-13	2.92833e-13
rs1883414	6	33086448	A	G	13.3853	24510	0.326	0.128715	0.0093741	13.731	6.62422e-43	6	33086448	A	G	0.169094	11744	0.309528	0.0820816	0.0115481	7.10781	1.179e-12	6	33086448	A	G	0.299076	0.0223436	8.57415e-41	13.3853	6	33086448	A	G	0.00660712	0.0390738	0.865723	0.169094	1.43892e-42	7.67754e-34
rs1967437	6	32337392	T	C	11.5281	24510	0.2555	0.118885	0.0100749	11.8002	3.89527e-32	6	32337392	T	C	-0.36931	11744	0.190103	0.0777407	0.0136058	5.7138	1.10484e-08	6	32337392	T	C	0.297948	0.0258454	1.14766e-30	11.5281	6	32337392	T	C	-0.0170017	0.0460365	0.711897	-0.36931	9.17108e-32	1.49511e-24
rs199526678	6	32653823	G	A	18.7506	24510	0.06064	0.353002	0.0184108	19.1737	6.14217e-82	6	32653823	G	A	-0.990258	11744	0.022926	0.320497	0.0356702	8.98501	2.58715e-19	6	32653823	G	A	1.03249	0.0550645	4.77438e-78	18.7506	6	32653823	G	A	-0.182092	0.183883	0.322048	-0.990258	7.88419e-83	5.90024e-61
rs2004781	11	118619253	T	C	-11.4238	24510	0.2008	-0.129214	0.0109688	-11.7802	4.93892e-32	11	118619253	T	C	-1.3763	11744	0.206059	-0.0929466	0.0131991	-7.04191	1.89623e-12	11	118619253	T	C	-0.334215	0.029256	3.22956e-30	-11.4238	11	118619253	T	C	-0.0622829	0.0452538	0.168728	-1.3763	3.32174e-31	1.66232e-27
rs2007418	22	39712394	C	T	9.08552	24510	0.2038	0.103011	0.0109082	9.44342	3.60804e-21	22	39712394	C	T	2.59038	11744	0.204894	0.0897458	0.0132268	6.78513	1.15985e-11	22	39712394	C	T	0.232995	0.0256447	1.07411e-19	9.08552	22	39712394	C	T	0.114012	0.0440138	0.009587	2.59038	8.44293e-21	1.8506e-20
rs2021408	6	33046726	C	T	18.7444	24510	0.1849	0.217264	0.0113186	19.1953	4.05451e-82	6	33046726	C	T	-0.429632	11744	0.169446	0.134138	0.0142309	9.42578	4.269e-21	6	33046726	C	T	0.495372	0.0264278	4.77438e-78	18.7444	6	33046726	C	T	-0.0205926	0.0479307	0.667463	-0.429632	8.92844e-83	1.28459e-62
rs2021905	6	32281201	G	A	14.7551	24510	0.07455	0.253391	0.0167289	15.1469	7.94145e-52	6	32281201	G	A	0.402936	11744	0.040071	0.217947	0.0272207	8.00667	1.17852e-15	6	32281201	G	A	0.68585	0.0464823	7.20845e-49	14.7551	6	32281201	G	A	0.0362885	0.0900602	0.686995	0.402936	1.43562e-51	2.76194e-41
rs2022669	6	32289660	C	T	12.5439	24510	0.08052	0.207854	0.016149	12.8711	6.55008e-38	6	32289660	C	T	0.222437	11744	0.049178	0.165703	0.0246887	6.71169	1.92383e-11	6	32289660	C	T	0.550907	0.0439182	4.38386e-36	12.5439	6	32289660	C	T	0.0183408	0.0824539	0.823974	0.222437	1.78793e-37	4.64728e-30
rs2027856	6	32402705	A	G	11.0007	24510	0.1372	0.144257	0.0127713	11.2954	1.38295e-29	6	32402705	A	G	0.352075	11744	0.118139	0.0994108	0.01654	6.01031	1.85168e-09	6	32402705	A	G	0.342529	0.031137	3.92731e-28	11.0007	6	32402705	A	G	0.0199683	0.056716	0.724782	0.352075	5.45796e-29	8.7e-24
rs2041670	16	11174652	A	G	-9.8531	24510	0.327	-0.094849	0.0093667	-10.1262	4.22808e-24	16	11174652	A	G	-0.498861	11744	0.319941	-0.0632767	0.0114452	-5.52865	3.22703e-08	16	11174652	A	G	-0.234149	0.023764	6.70309e-23	-9.8531	16	11174652	A	G	-0.0191879	0.0384634	0.617877	-0.498861	2.11534e-23	1.05172e-19
rs2049502	3	119254385	G	A	-9.32873	24510	0.1481	-0.1189	0.0123708	-9.61136	7.15988e-22	3	119254385	G	A	-0.955662	11744	0.179188	-0.0781948	0.0139206	-5.61722	1.94059e-08	3	119254385	G	A	-0.284148	0.0304595	1.26672e-20	-9.32873	3	119254385	G	A	-0.0456388	0.0477562	0.339243	-0.955662	4.72205e-21	1.33126e-18
rs2058531	16	11172109	C	T	-9.79184	24510	0.335	-0.0938004	0.00930968	-10.0756	7.08464e-24	16	11172109	C	T	-0.743624	11744	0.32401	-0.0649142	0.0114073	-5.69057	1.26612e-08	16	11172109	C	T	-0.231832	0.0236761	1.5634e-22	-9.79184	16	11172109	C	T	-0.028525	0.0383594	0.457104	-0.743624	4.04019e-23	6.78098e-20
rs2064473	6	33073515	A	G	19.1005	24510	0.1879	0.220102	0.0112486	19.567	2.95792e-85	6	33073515	A	G	-0.297458	11744	0.171808	0.13751	0.0141529	9.71602	2.57659e-22	6	33073515	A	G	0.494958	0.0259133	2.73005e-81	19.1005	6	33073515	A	G	-0.0141608	0.0476061	0.766117	-0.297458	6.35953e-86	2.18391e-65
rs2064474	6	33073463	A	G	16.342	24510	0.2396	0.171985	0.0102945	16.7066	1.17422e-62	6	33073463	A	G	-0.947182	11744	0.238193	0.0973071	0.0125327	7.76423	8.21428e-15	6	33073463	A	G	0.389298	0.023822	1.39391e-59	16.342	6	33073463	A	G	-0.040445	0.0427003	0.343546	-0.947182	4.30298e-63	1.63744e-46
rs2064475	6	33073440	A	G	16.1239	24510	0.2316	0.171734	0.0104161	16.4874	4.52085e-61	6	33073440	A	G	-0.858718	11744	0.23112	0.0977777	0.0126644	7.72067	1.15723e-14	6	33073440	A	G	0.386745	0.0239858	2.56181e-58	16.1239	6	33073440	A	G	-0.0371091	0.0432145	0.390496	-0.858718	1.93675e-61	1.59916e-45
rs2064476	6	33073322	G	A	16.1621	24510	0.3151	0.156233	0.00945868	16.5174	2.74796e-61	6	33073322	G	A	-1.04228	11744	0.305219	0.0880528	0.0115932	7.59521	3.0729e-14	6	33073322	G	A	0.362138	0.0224066	1.29079e-58	16.1621	6	33073322	G	A	-0.0410314	0.0393668	0.29728	-1.04228	9.97263e-62	2.93207e-45
rs2064477	6	33072287	A	G	14.8527	24510	0.2634	0.151438	0.00997572	15.1807	4.74734e-52	6	33072287	A	G	-0.927618	11744	0.25787	0.0854722	0.0122037	7.00377	2.49157e-12	6	33072287	A	G	0.346794	0.0233489	6.93804e-50	14.8527	6	33072287	A	G	-0.0385932	0.0416047	0.353606	-0.927618	3.03655e-52	1.44876e-38
rs2064478	6	33072266	T	C	16.1239	24510	0.2316	0.171738	0.0104161	16.4878	4.49132e-61	6	33072266	T	C	-0.850765	11744	0.231071	0.0978647	0.0126654	7.72697	1.10141e-14	6	33072266	T	C	0.386745	0.0239858	2.56181e-58	16.1239	6	33072266	T	C	-0.0367459	0.0431917	0.3949	-0.850765	1.93675e-61	1.52491e-45
rs2064479	6	33072240	T	C	14.8527	24510	0.2634	0.151436	0.00997572	15.1805	4.76426e-52	6	33072240	T	C	-0.932305	11744	0.257919	0.0854216	0.012203	7.00006	2.55848e-12	6	33072240	T	C	0.346794	0.0233489	6.93804e-50	14.8527	6	33072240	T	C	-0.0387897	0.0416062	0.351179	-0.932305	3.03655e-52	1.4865e-38
rs2068205	6	33058583	T	C	-11.8975	24510	0.3946	-0.111209	0.00899018	-12.37	3.79781e-35	6	33058583	T	C	-3.46921	11744	0.403551	-0.0973499	0.0108817	-8.94619	3.67964e-19	6	33058583	T	C	-0.264681	0.0222468	1.41333e-32	-11.8975	6	33058583	T	C	-0.130773	0.0376954	0.000522	-3.46921	2.49677e-35	4.36739e-34
rs2070197	7	128589000	C	T	13.1843	24510	0.1004	0.197211	0.014621	13.4882	1.83483e-41	7	128589000	C	T	-0.567838	11744	0.112629	0.108406	0.0168871	6.41947	1.36748e-10	7	128589000	C	T	0.416227	0.0315699	1.22652e-39	13.1843	7	128589000	C	T	-0.0330378	0.0581817	0.570145	-0.567838	2.54123e-41	2.71629e-31
rs2071025	6	33143756	G	A	16.4174	24510	0.2724	0.166571	0.00987003	16.8765	6.70574e-64	6	33143756	G	A	0.912756	11744	0.240011	0.115957	0.0125001	9.27649	1.7515e-20	6	33143756	G	A	0.388323	0.0236532	1.83117e-60	16.4174	6	33143756	G	A	0.0382144	0.0418671	0.361371	0.912756	1.14068e-63	5.6528e-52
rs2071473	6	32782605	T	C	10.8428	24510	0.3857	0.100494	0.0090272	11.1323	8.732e-29	6	32782605	T	C	0.327237	11744	0.342343	0.0664772	0.0112513	5.9084	3.45439e-09	6	32782605	T	C	0.237363	0.0218912	2.71867e-27	10.8428	6	32782605	T	C	0.0124847	0.038152	0.743489	0.327237	3.48442e-28	4.04877e-23
rs2073950	12	111894072	T	C	-7.13815	24510	0.1998	-0.0818555	0.0109893	-7.44864	9.4309e-14	12	111894072	T	C	-2.62351	11744	0.204303	-0.0767551	0.013241	-5.79676	6.76085e-09	12	111894072	T	C	-0.197364	0.0276492	9.4591e-13	-7.13815	12	111894072	T	C	-0.121511	0.0463164	0.008703	-2.62351	5.66061e-14	5.04729e-14
rs2076125	22	39711351	G	A	9.10212	24510	0.2038	0.103201	0.0109082	9.46086	3.05409e-21	22	39711351	G	A	2.59884	11744	0.204845	0.0899568	0.013228	6.80048	1.04275e-11	22	39711351	G	A	0.233783	0.0256845	8.8732e-20	9.10212	22	39711351	G	A	0.114381	0.0440123	0.009354	2.59884	7.01921e-21	1.55554e-20
rs2076310	6	33166034	G	A	16.4035	24510	0.2714	0.166577	0.0098814	16.8577	9.21691e-64	6	33166034	G	A	0.821222	11744	0.241392	0.114736	0.0124756	9.19677	3.6888e-20	6	33166034	G	A	0.388172	0.023664	1.83117e-60	16.4035	6	33166034	G	A	0.0343995	0.0418882	0.41152	0.821222	1.45739e-63	1.22688e-51
rs2076312	6	33142162	A	C	16.2486	24510	0.174	0.192862	0.0115905	16.6396	3.59858e-62	6	33142162	A	C	-0.367719	11744	0.167894	0.116758	0.0142832	8.17446	2.97192e-16	6	33142162	A	C	0.43464	0.0267495	2.65695e-59	16.2486	6	33142162	A	C	-0.0177557	0.0482861	0.713083	-0.367719	2.21213e-62	1.63532e-47
rs2076523	6	32370835	C	T	13.0774	24510	0.3738	0.121881	0.00908222	13.4197	4.6328e-41	6	32370835	C	T	0.257365	11744	0.371516	0.0775298	0.0110483	7.01732	2.26168e-12	6	32370835	C	T	0.285435	0.0218265	4.56867e-39	13.0774	6	32370835	C	T	0.00983547	0.038216	0.796897	0.257365	1.14922e-40	1.40018e-32
rs2077102	6	31611840	A	C	11.9944	24510	0.163	0.146449	0.0118963	12.3104	7.95806e-35	6	31611840	A	C	0.278992	11744	0.12932	0.10294	0.01591	6.47014	9.79101e-11	6	31611840	A	C	0.355469	0.0296364	4.27738e-33	11.9944	6	31611840	A	C	0.0149783	0.0536871	0.780251	0.278992	2.52012e-34	9.2918e-28
rs2077579	11	118619047	G	T	-11.4256	24510	0.2018	-0.129033	0.0109484	-11.7856	4.63322e-32	11	118619047	G	T	-1.44801	11744	0.205673	-0.0937735	0.0132082	-7.09962	1.251e-12	11	118619047	G	T	-0.334163	0.0292469	3.22956e-30	-11.4256	11	118619047	G	T	-0.065483	0.0452227	0.147614	-1.44801	3.25032e-31	1.1738e-27
rs2078290	6	32312655	A	G	10.6784	24510	0.1889	0.122975	0.0112257	10.9547	6.30904e-28	6	32312655	A	G	0.146234	11744	0.1235	0.0921559	0.0162265	5.67936	1.35199e-08	6	32312655	A	G	0.319206	0.0298928	1.32721e-26	10.6784	6	32312655	A	G	0.0253178	0.173132	0.883737	0.146234	2.33734e-27	3.71705e-22
rs2092305	6	33100189	G	A	16.2351	24510	0.1292	0.217479	0.0131002	16.6012	6.82637e-62	6	33100189	G	A	-0.862263	11744	0.127801	0.124338	0.0159904	7.77581	7.49653e-15	6	33100189	G	A	0.470966	0.0290091	2.85424e-59	16.2351	6	33100189	G	A	-0.0470644	0.0545824	0.388543	-0.862263	2.79642e-62	3.90717e-46
rs2125211	4	103559876	A	G	-9.50402	24510	0.493	-0.0863896	0.00878903	-9.82926	8.42353e-23	4	103559876	A	G	-1.72277	11744	0.493379	-0.0674446	0.0106783	-6.31606	2.68324e-10	4	103559876	A	G	-0.20544	0.0216161	2.04834e-21	-9.50402	4	103559876	A	G	-0.066558	0.0386344	0.084931	-1.72277	8.00329e-22	1.64575e-20
rs213208	6	33178010	T	G	16.4828	24510	0.2704	0.167564	0.00989287	16.9379	2.36474e-64	6	33178010	T	G	0.798349	11744	0.239863	0.115275	0.0125028	9.22	2.9709e-20	6	33178010	T	G	0.39152	0.0237532	5.44691e-61	16.4828	6	33178010	T	G	0.0334957	0.0419562	0.424668	0.798349	3.58176e-64	4.78598e-52
rs213209	6	33176958	T	C	15.7866	24510	0.3072	0.154452	0.00952475	16.2158	3.89663e-59	6	33176958	T	C	0.633562	11744	0.27346	0.104522	0.0119772	8.72673	2.62153e-18	6	33176958	T	C	0.363469	0.023024	3.86962e-56	15.7866	6	33176958	T	C	0.0254835	0.0402226	0.526367	0.633562	6.32138e-59	1.53254e-47
rs213211	6	33187355	T	C	13.5809	24510	0.2913	0.134401	0.0096709	13.8975	6.55907e-44	6	33187355	T	C	-0.513371	11744	0.263209	0.0808512	0.012123	6.66923	2.57149e-11	6	33187355	T	C	0.319807	0.0235483	7.41705e-42	13.5809	6	33187355	T	C	-0.0210153	0.0409359	0.607692	-0.513371	8.44153e-44	2.94011e-33
rs2133309	3	159676712	T	C	-8.88548	24510	0.1123	-0.127731	0.013917	-9.17806	4.38917e-20	3	159676712	T	C	-1.37992	11744	0.125761	-0.0921327	0.0161007	-5.72227	1.05108e-08	3	159676712	T	C	-0.309065	0.0347832	6.4273e-19	-8.88548	3	159676712	T	C	-0.0757823	0.0549177	0.16761	-1.37992	3.62582e-19	9.31909e-18
rs2144013	6	33065993	G	A	17.6961	24510	0.2276	0.189886	0.01048	18.1189	2.25949e-73	6	33065993	G	A	-0.461618	11744	0.205683	0.116947	0.013208	8.85426	8.42374e-19	6	33065993	G	A	0.438435	0.0247759	5.60447e-70	17.6961	6	33065993	G	A	-0.0205956	0.0446162	0.644355	-0.461618	7.43397e-74	7.59741e-56
rs2144015	6	33062889	A	C	15.0656	24510	0.2714	0.152123	0.0098814	15.3949	1.771e-53	6	33062889	A	C	-1.00909	11744	0.264456	0.0853399	0.0121046	7.05018	1.7869e-12	6	33062889	A	C	0.34941	0.0231926	1.3374e-50	15.0656	6	33062889	A	C	-0.041591	0.0412165	0.312933	-1.00909	9.88599e-54	1.82796e-39
rs2144016	6	33062822	G	A	14.9768	24510	0.2704	0.151399	0.00989287	15.3039	7.20212e-53	6	33062822	G	A	-1.00909	11744	0.264456	0.08478	0.0121046	7.00393	2.48889e-12	6	33062822	G	A	0.348106	0.023243	1.3374e-50	14.9768	6	33062822	G	A	-0.041591	0.0412165	0.312933	-1.00909	4.1475e-53	5.24337e-39
rs2155433	11	118612921	A	G	-11.6129	24510	0.2097	-0.129152	0.0107938	-11.9654	5.39313e-33	11	118612921	A	G	-1.20416	11744	0.209524	-0.0918804	0.0131181	-7.00408	2.48622e-12	11	118612921	A	G	-0.330885	0.028493	3.56969e-31	-11.6129	11	118612921	A	G	-0.0540413	0.0448786	0.228526	-1.20416	3.19485e-32	5.65608e-28
rs2179916	6	33063196	G	T	15.0561	24510	0.2714	0.152046	0.0098814	15.3871	1.99718e-53	6	33063196	G	T	-0.97081	11744	0.262682	0.0858326	0.0121308	7.07557	1.48836e-12	6	33063196	G	T	0.349214	0.0231942	1.3374e-50	15.0561	6	33063196	G	T	-0.0400077	0.0412107	0.331643	-0.97081	1.152e-53	1.65382e-39
rs2179917	6	33062062	C	T	15.0082	24510	0.2714	0.152085	0.0098814	15.391	1.88117e-53	6	33062062	C	T	0.0941437	11744	0.267096	0.0952516	0.0120664	7.89398	2.92688e-15	6	33062062	C	T	0.348941	0.0232501	1.3374e-50	15.0082	6	33062062	C	T	0.0058419	0.062053	0.924995	0.0941437	2.50079e-53	7.27459e-42
rs2179919	6	33059262	C	T	15.001	24510	0.2714	0.151467	0.0098814	15.3285	4.93404e-53	6	33059262	C	T	-1.01394	11744	0.262765	0.0850613	0.0121296	7.0127	2.33759e-12	6	33059262	C	T	0.348545	0.0232348	1.3374e-50	15.001	6	33059262	C	T	-0.0419341	0.0413576	0.310612	-1.01394	2.80694e-53	4.04265e-39
rs2179920	6	33058874	T	C	16.1269	24510	0.2316	0.171744	0.0104161	16.4883	4.45376e-61	6	33058874	T	C	-0.902936	11744	0.228714	0.0977122	0.012711	7.68723	1.50359e-14	6	33058874	T	C	0.387981	0.024058	2.56181e-58	16.1269	6	33058874	T	C	-0.0391328	0.0433395	0.36656	-0.902936	1.83765e-61	2.00335e-45
rs2206618	6	32324544	G	A	11.4852	24510	0.2545	0.118597	0.0100879	11.7563	6.55057e-32	6	32324544	G	A	-0.366345	11744	0.190065	0.0774746	0.0136068	5.6938	1.24243e-08	6	32324544	G	A	0.296372	0.0258046	1.59022e-30	11.4852	6	32324544	G	A	-0.0168786	0.0460731	0.714108	-0.366345	1.55916e-31	2.19766e-24
rs2223638	6	32324641	G	A	11.4852	24510	0.2545	0.118597	0.0100879	11.7563	6.55057e-32	6	32324641	G	A	-0.366345	11744	0.190065	0.0774746	0.0136068	5.6938	1.24243e-08	6	32324641	G	A	0.296372	0.0258046	1.59022e-30	11.4852	6	32324641	G	A	-0.0168786	0.0460731	0.714108	-0.366345	1.55916e-31	2.19766e-24
rs2227314	3	159712054	G	T	12.3027	24510	0.4682	0.111206	0.00880599	12.6285	1.47101e-36	3	159712054	G	T	0.316609	11744	0.43944	0.071645	0.0107565	6.66061	2.727e-11	3	159712054	G	T	0.26534	0.0215676	8.86686e-35	12.3027	3	159712054	G	T	0.0115302	0.0364178	0.75154	0.316609	4.48489e-36	3.5156e-29
rs2227956	6	31778272	G	A	-11.9985	24510	0.1571	-0.148639	0.0120751	-12.3095	8.05299e-35	6	31778272	G	A	-0.17532	11744	0.174514	-0.0898827	0.0140658	-6.39018	1.65694e-10	6	31778272	G	A	-0.361211	0.0301048	3.77866e-33	-11.9985	6	31778272	G	A	-0.00840359	0.0479328	0.860828	-0.17532	2.39023e-34	1.43977e-27
rs2233976	6	31079994	T	C	11.8127	24510	0.1163	0.165906	0.0137065	12.1042	1.00327e-33	6	31079994	T	C	-0.123579	11744	0.084345	0.116352	0.0192105	6.0567	1.3894e-09	6	31079994	T	C	0.417463	0.0353401	3.37491e-32	11.8127	6	31079994	T	C	-0.00800294	0.0647599	0.901649	-0.123579	2.57661e-33	3.42615e-26
rs2238151	12	112211833	C	T	-6.50839	24510	0.3131	-0.0644637	0.00947501	-6.80355	1.02073e-11	12	112211833	C	T	-2.63426	11744	0.326407	-0.0623607	0.0113856	-5.47717	4.32186e-08	12	112211833	C	T	-0.15265	0.0234543	7.59596e-11	-6.50839	12	112211833	C	T	-0.106032	0.040251	0.008432	-2.63426	4.54821e-12	3.21402e-12
rs2238154	12	111882485	A	C	-7.11913	24510	0.2038	-0.08083	0.0109082	-7.40999	1.26311e-13	12	111882485	A	C	-2.239	11744	0.207685	-0.0721518	0.0131608	-5.48234	4.19748e-08	12	111882485	A	C	-0.197377	0.0277249	1.08613e-12	-7.11913	12	111882485	A	C	-0.102845	0.0459334	0.025156	-2.239	2.36409e-13	1.95174e-13
rs2239195	12	111881309	T	G	-7.10908	24510	0.2018	-0.0811702	0.0109484	-7.41387	1.22668e-13	12	111881309	T	G	-2.52381	11744	0.203719	-0.0755895	0.0132551	-5.70266	1.17953e-08	12	111881309	T	G	-0.199236	0.0280256	1.16818e-12	-7.10908	12	111881309	T	G	-0.117174	0.0464276	0.011609	-2.52381	9.79802e-14	8.48095e-14
rs2242653	6	31675765	A	G	11.5801	24510	0.1859	0.134262	0.0112951	11.8867	1.38752e-32	6	31675765	A	G	0.29889	11744	0.146343	0.0947059	0.0151045	6.27006	3.60919e-10	6	31675765	A	G	0.328546	0.0283717	5.89385e-31	11.5801	6	31675765	A	G	0.0161873	0.054158	0.765024	0.29889	4.8085e-32	4.82507e-26
rs2242657	6	31602489	C	T	11.9258	24510	0.164	0.145268	0.0118671	12.2413	1.87073e-34	6	31602489	C	T	0.300333	11744	0.12975	0.102496	0.0158876	6.45135	1.10858e-10	6	31602489	C	T	0.352874	0.029589	1.13693e-32	11.9258	6	31602489	C	T	0.0160908	0.0535766	0.763923	0.300333	6.08269e-34	1.65832e-27
rs2242658	6	31601520	C	T	11.9007	24510	0.164	0.144926	0.0118671	12.2124	2.66768e-34	6	31601520	C	T	0.238406	11744	0.129838	0.10148	0.015883	6.38922	1.66734e-10	6	31601520	C	T	0.352557	0.0296248	1.41333e-32	11.9007	6	31601520	C	T	0.0127849	0.0536266	0.811566	0.238406	8.3916e-34	2.82216e-27
rs2242659	6	31601513	G	A	9.09479	24510	0.3668	0.0856381	0.00911765	9.39256	5.85579e-21	6	31601513	G	A	1.37825	11744	0.378784	0.064163	0.0110057	5.83	5.54272e-09	6	31601513	G	A	0.197792	0.0217478	9.47978e-20	9.09479	6	31601513	G	A	0.0576508	0.041829	0.168126	1.37825	4.79282e-20	1.78882e-18
rs2242660	6	31597753	A	G	9.38511	24510	0.3738	0.0882469	0.00908222	9.71644	2.56589e-22	6	31597753	A	G	1.90519	11744	0.382364	0.070293	0.0109857	6.39858	1.56829e-10	6	31597753	A	G	0.20406	0.0217429	6.33315e-21	9.38511	6	31597753	A	G	0.0741553	0.0389227	0.056755	1.90519	2.67759e-21	2.18974e-20
rs2247862	17	37829129	A	G	-7.65925	24510	0.3111	-0.0755858	0.00949161	-7.96343	1.67334e-15	17	37829129	A	G	-2.23317	11744	0.308547	-0.0665653	0.0115582	-5.75913	8.45502e-09	17	37829129	A	G	-0.186694	0.024375	1.86517e-14	-7.65925	17	37829129	A	G	-0.088346	0.0395609	0.025538	-2.23317	4.5403e-15	4.64906e-15
rs2269425	6	32123639	A	G	10.086	24510	0.1769	0.119871	0.0115154	10.4096	2.24096e-25	6	32123639	A	G	1.39584	11744	0.145023	0.0964316	0.0151613	6.36036	2.01276e-10	6	32123639	A	G	0.289739	0.0287268	6.6932e-24	10.086	6	32123639	A	G	0.0700884	0.0502124	0.162763	1.39584	1.74166e-24	4.04519e-22
rs2269475	6	31583931	T	C	12.2889	24510	0.16	0.151112	0.0119858	12.6076	1.91854e-36	6	31583931	T	C	0.18087	11744	0.128617	0.104388	0.015947	6.54591	5.91344e-11	6	31583931	T	C	0.365814	0.0297678	1.07162e-34	12.2889	6	31583931	T	C	0.0104225	0.0576244	0.85647	0.18087	5.38359e-36	7.68826e-29
rs2272592	6	31698352	T	C	-12.1243	24510	0.1561	-0.150564	0.0121066	-12.4366	1.65451e-35	6	31698352	T	C	-0.13579	11744	0.172119	-0.0908597	0.0141428	-6.42446	1.32342e-10	6	31698352	T	C	-0.368812	0.0304192	9.73501e-34	-12.1243	6	31698352	T	C	-0.00654752	0.0482178	0.891987	-0.13579	4.6705e-35	4.95735e-28
rs2272593	6	31601344	T	C	-10.4879	24510	0.2316	-0.112453	0.0104161	-10.796	3.59357e-27	6	31601344	T	C	-0.880652	11744	0.264352	-0.0745955	0.0121062	-6.16178	7.19337e-10	6	31601344	T	C	-0.264354	0.0252055	9.89012e-26	-10.4879	6	31601344	T	C	-0.0366472	0.0416137	0.378506	-0.880652	2.04135e-26	9.64813e-23
rs2272696	4	103555821	G	A	-9.49447	24510	0.493	-0.0863263	0.00878903	-9.82206	9.04788e-23	4	103555821	G	A	-1.77456	11744	0.49323	-0.0678298	0.0106783	-6.3521	2.12394e-10	4	103555821	G	A	-0.202901	0.0213704	2.22997e-21	-9.49447	4	103555821	G	A	-0.0685172	0.0386108	0.075971	-1.77456	8.82272e-22	1.45436e-20
rs2272697	4	103555992	A	G	-9.49447	24510	0.493	-0.0863263	0.00878903	-9.82206	9.04788e-23	4	103555992	A	G	-1.77456	11744	0.49323	-0.0678298	0.0106783	-6.3521	2.12394e-10	4	103555992	A	G	-0.202901	0.0213704	2.22997e-21	-9.49447	4	103555992	A	G	-0.0685172	0.0386108	0.075971	-1.77456	8.82272e-22	1.45436e-20
rs2280800	6	31646398	A	C	12.0498	24510	0.163	0.147178	0.0118963	12.3717	3.71701e-35	6	31646398	A	C	0.368891	11744	0.129259	0.104553	0.0159132	6.57021	5.02439e-11	6	31646398	A	C	0.356606	0.0295944	2.24092e-33	12.0498	6	31646398	A	C	0.0197909	0.0536496	0.712209	0.368891	1.23108e-34	3.5259e-28
rs2281389	6	33059796	G	A	19.1219	24510	0.1879	0.22036	0.0112486	19.59	1.88336e-85	6	33059796	G	A	-0.275419	11744	0.171309	0.138074	0.0141692	9.7446	1.9454e-22	6	33059796	G	A	0.496052	0.0259416	1.90406e-81	19.1219	6	33059796	G	A	-0.0131278	0.0476647	0.782994	-0.275419	4.0998e-86	1.33967e-65
rs2283358	12	111865565	T	C	-6.93861	24510	0.2008	-0.0794428	0.0109688	-7.24262	4.40095e-13	12	111865565	T	C	-2.59439	11744	0.204147	-0.0750945	0.0132448	-5.66974	1.43018e-08	12	111865565	T	C	-0.202775	0.0292242	3.95972e-12	-6.93861	12	111865565	T	C	-0.120712	0.0465282	0.009476	-2.59439	2.6262e-13	2.15598e-13
rs2285520	12	111867487	T	C	-6.91936	24510	0.2008	-0.0792232	0.0109688	-7.22261	5.1e-13	12	111867487	T	C	-2.58877	11744	0.204135	-0.0749044	0.0132451	-5.65526	1.55613e-08	12	111867487	T	C	-0.20078	0.0290171	4.53682e-12	-6.91936	12	111867487	T	C	-0.12043	0.0465203	0.009632	-2.58877	3.0672e-13	2.49725e-13
rs228611	4	103561709	A	G	-8.95662	24510	0.4821	-0.0812941	0.0087938	-9.24448	2.36396e-20	4	103561709	A	G	-1.24897	11744	0.476919	-0.0604516	0.0106887	-5.65563	1.55274e-08	4	103561709	A	G	-0.196168	0.021902	3.36049e-19	-8.95662	4	103561709	A	G	-0.0484111	0.0387608	0.211675	-1.24897	1.83232e-19	8.61188e-18
rs2286895	2	191535698	A	G	9.51478	24510	0.1481	0.12106	0.0123708	9.78596	1.29358e-22	2	191535698	A	G	0.631591	11744	0.13475	0.0853281	0.015635	5.4575	4.82877e-08	2	191535698	A	G	0.279342	0.0293587	1.83961e-21	9.51478	2	191535698	A	G	0.0354395	0.0561115	0.527654	0.631591	7.16882e-22	1.00528e-18
rs2290400	17	38066240	T	C	-11.7451	24510	0.4911	-0.106493	0.00878956	-12.1159	8.70447e-34	17	38066240	T	C	-1.50268	11744	0.496237	-0.0780471	0.0106776	-7.3094	2.68347e-13	17	38066240	T	C	-0.252109	0.021465	1.22554e-31	-11.7451	17	38066240	T	C	-0.054116	0.0360129	0.132921	-1.50268	6.06848e-33	3.68016e-29
rs2293370	3	119219934	A	G	-10.3323	24510	0.164	-0.126373	0.0118671	-10.6491	1.76153e-26	3	119219934	A	G	-1.13334	11744	0.190945	-0.0853109	0.0135828	-6.28079	3.3685e-10	3	119219934	A	G	-0.299009	0.0289393	5.53931e-25	-10.3323	3	119219934	A	G	-0.0527038	0.0465032	0.257073	-1.13334	1.16594e-25	1.35159e-22
rs2294881	6	32367604	C	T	12.6294	24510	0.2177	0.137626	0.0106476	12.9255	3.23212e-38	6	32367604	C	T	-0.443625	11744	0.171276	0.088263	0.0141703	6.22872	4.70261e-10	6	32367604	C	T	0.336569	0.0266497	1.51429e-36	12.6294	6	32367604	C	T	-0.0212829	0.047975	0.657314	-0.443625	5.62385e-38	4.66824e-29
rs2294882	6	32367515	C	T	12.6316	24510	0.2177	0.137587	0.0106476	12.9218	3.39027e-38	6	32367515	C	T	-0.563908	11744	0.173658	0.0864559	0.0140931	6.13464	8.53535e-10	6	32367515	C	T	0.336673	0.0266531	1.51429e-36	12.6316	6	32367515	C	T	-0.0269941	0.0478697	0.572817	-0.563908	5.45398e-38	8.05544e-29
rs2294884	6	32367259	G	T	12.9467	24510	0.2147	0.141816	0.0107012	13.2523	4.3782e-40	6	32367259	G	T	-0.414006	11744	0.168768	0.0914729	0.0142537	6.41749	1.38538e-10	6	32367259	G	T	0.348499	0.026918	2.47307e-38	12.9467	6	32367259	G	T	-0.0200568	0.0484457	0.67887	-0.414006	7.16216e-40	1.54756e-30
rs2295118	6	33060892	T	C	16.0806	24510	0.3151	0.155451	0.00945868	16.4347	1.07869e-60	6	33060892	T	C	-1.02388	11744	0.304601	0.0877791	0.0115998	7.5673	3.81066e-14	6	33060892	T	C	0.360601	0.0224246	8.16571e-58	16.0806	6	33060892	T	C	-0.0403357	0.0393951	0.305894	-1.02388	4.10066e-61	7.43372e-45
rs2295664	6	31633165	A	C	12.0135	24510	0.163	0.14673	0.0118963	12.3341	5.93756e-35	6	31633165	A	C	0.359016	11744	0.130017	0.103869	0.0158737	6.5435	6.00974e-11	6	31633165	A	C	0.355909	0.0296257	3.13731e-33	12.0135	6	31633165	A	C	0.0205337	0.0571945	0.719583	0.359016	1.96822e-34	5.30123e-28
rs2295665	6	31632686	T	C	12.0135	24510	0.163	0.14668	0.0118963	12.3299	6.25265e-35	6	31632686	T	C	0.275356	11744	0.129209	0.103091	0.0159158	6.47724	9.34157e-11	6	31632686	T	C	0.355909	0.0296257	3.13731e-33	12.0135	6	31632686	T	C	0.0147842	0.0536912	0.783043	0.275356	1.96822e-34	7.81434e-28
rs2301621	12	111895272	T	C	-7.13837	24510	0.1998	-0.0818601	0.0109893	-7.44905	9.40126e-14	12	111895272	T	C	-2.6274	11744	0.204285	-0.0767999	0.0132415	-5.79996	6.63321e-09	12	111895272	T	C	-0.197327	0.0276432	9.44467e-13	-7.13837	12	111895272	T	C	-0.121704	0.0463212	0.008604	-2.6274	5.57731e-14	4.97701e-14
rs2305249	3	119128398	A	G	-9.54062	24510	0.1551	-0.119533	0.0121383	-9.84753	7.02487e-23	3	119128398	A	G	-1.33603	11744	0.183248	-0.0831961	0.0137997	-6.02885	1.65132e-09	3	119128398	A	G	-0.282982	0.0296607	1.42359e-21	-9.54062	3	119128398	A	G	-0.0631379	0.0472579	0.18154	-1.33603	5.50141e-22	5.50353e-20
rs2305479	17	38062217	C	T	-11.7706	24510	0.498	-0.106837	0.00878823	-12.1568	5.27557e-34	17	38062217	C	T	-1.80154	11744	0.499775	-0.0807137	0.0106773	-7.55934	4.0511e-14	17	38062217	C	T	-0.252473	0.0214495	6.56158e-32	-11.7706	17	38062217	C	T	-0.0649184	0.036035	0.071618	-1.80154	4.39806e-33	6.80409e-30
rs2305480	17	38062196	A	G	10.8434	24510	0.4662	0.0988498	0.00880831	11.2223	3.16805e-29	17	38062196	A	G	2.12401	11744	0.462751	0.0785006	0.0107071	7.33164	2.27351e-13	17	38062196	A	G	0.2324	0.0214325	2.71867e-27	10.8434	17	38062196	A	G	0.0764461	0.0359913	0.033669	2.12401	3.46361e-28	1.60167e-26
rs2308931	6	33036950	T	C	10.064	24510	0.1183	0.141335	0.0136055	10.388	2.81079e-25	6	33036950	T	C	1.41576	11744	0.097194	0.114707	0.0180225	6.36466	1.95722e-10	6	33036950	T	C	0.326579	0.0324503	8.19873e-24	10.064	6	33036950	T	C	0.114585	0.0809356	0.156847	1.41576	2.21112e-24	4.52481e-22
rs2313430	17	37929816	C	T	-11.7882	24510	0.4841	-0.106943	0.00879261	-12.1629	4.90053e-34	17	37929816	C	T	-1.55893	11744	0.48912	-0.0787791	0.0106799	-7.37641	1.62617e-13	17	37929816	C	T	-0.257438	0.0218386	4.96077e-32	-11.7882	17	37929816	C	T	-0.0561736	0.0360334	0.119013	-1.55893	3.51648e-33	1.81375e-29
rs2339816	12	111912188	C	T	-7.14098	24510	0.1998	-0.0818841	0.0109893	-7.45124	9.24705e-14	12	111912188	C	T	-2.61749	11744	0.204362	-0.0767032	0.0132396	-5.79346	6.89489e-09	12	111912188	C	T	-0.197617	0.0276737	9.26703e-13	-7.14098	12	111912188	C	T	-0.121271	0.046331	0.008858	-2.61749	5.65983e-14	5.04663e-14
rs2366408	3	159696099	T	G	11.2212	24510	0.3519	0.106374	0.00920105	11.5611	6.48815e-31	3	159696099	T	G	1.14801	11744	0.344478	0.0758961	0.0112346	6.75555	1.42299e-11	3	159696099	T	G	0.246123	0.0219337	3.24147e-29	11.2212	3	159696099	T	G	0.0436809	0.0380493	0.250965	1.14801	3.9154e-30	3.37808e-26
rs2366409	3	159696107	G	A	11.2178	24510	0.3519	0.106328	0.00920105	11.5561	6.87993e-31	3	159696107	G	A	1.11686	11744	0.344577	0.0755938	0.0112339	6.7291	1.70712e-11	3	159696107	G	A	0.246124	0.0219405	3.33534e-29	11.2178	3	159696107	G	A	0.0425076	0.0380601	0.264056	1.11686	4.07929e-30	4.01335e-26
rs2366643	3	159736485	C	T	-15.6187	24510	0.3598	-0.147014	0.00915545	-16.0576	5.06072e-58	3	159736485	C	T	-0.911287	11744	0.421773	-0.0957721	0.0108105	-8.8592	8.05902e-19	3	159736485	C	T	-0.349226	0.0223595	7.31611e-55	-15.6187	3	159736485	C	T	-0.0333903	0.0366408	0.362144	-0.911287	1.07649e-57	2.53249e-47
rs2366644	3	159736572	G	T	-15.6053	24510	0.3598	-0.146887	0.00915545	-16.0437	6.32669e-58	3	159736572	G	T	-0.908495	11744	0.421637	-0.095677	0.0108109	-8.85002	8.75057e-19	3	159736572	G	T	-0.349258	0.0223808	7.31611e-55	-15.6053	3	159736572	G	T	-0.0332662	0.0366169	0.363617	-0.908495	1.34763e-57	3.06823e-47
rs2394425	6	31019765	T	C	10.8547	24510	0.167	0.130979	0.0117811	11.1177	1.02922e-28	6	31019765	T	C	-0.211676	11744	0.132979	0.0862829	0.0157227	5.4878	4.06979e-08	6	31019765	T	C	0.320422	0.0295191	2.71867e-27	10.8547	6	31019765	T	C	-0.0112288	0.0530472	0.83236	-0.211676	3.0336e-28	3.42025e-22
rs2394426	6	31019621	A	G	10.8593	24510	0.167	0.131075	0.0117811	11.1259	9.38874e-29	6	31019621	A	G	-0.142053	11744	0.133029	0.0871737	0.0157202	5.54534	2.93388e-08	6	31019621	A	G	0.320536	0.0295171	2.71867e-27	10.8593	6	31019621	A	G	-0.00752323	0.0529606	0.887038	-0.142053	2.87455e-28	2.46519e-22
rs2394427	6	31019562	A	G	10.8664	24510	0.167	0.13117	0.0117811	11.1339	8.58353e-29	6	31019562	A	G	-0.127845	11744	0.133063	0.0873994	0.0157185	5.56029	2.69323e-08	6	31019562	A	G	0.320891	0.0295305	1.69611e-27	10.8664	6	31019562	A	G	-0.0067759	0.0530011	0.898272	-0.127845	2.64556e-28	2.18306e-22
rs2394986	6	31327177	T	C	8.11432	24510	0.1292	0.110018	0.0131002	8.3982	4.53393e-17	6	31327177	T	C	1.59513	11744	0.1087	0.0941785	0.0171517	5.49092	3.99836e-08	6	31327177	T	C	0.300394	0.0370202	4.91551e-16	8.11432	6	31327177	T	C	0.26788	0.167936	0.110684	1.59513	4.17498e-16	1.48814e-15
rs2395148	6	32321554	T	G	15.9008	24510	0.04175	0.357131	0.0219685	16.2565	2.00878e-59	6	32321554	T	G	-0.902783	11744	0.026448	0.251841	0.0332703	7.56955	3.74525e-14	6	32321554	T	G	0.88308	0.0555367	7.95429e-57	15.9008	6	32321554	T	G	-0.107357	0.118918	0.366641	-0.902783	9.02001e-60	3.54417e-44
rs2395312	6	33058436	A	C	15.015	24510	0.2714	0.151595	0.0098814	15.3414	4.04296e-53	6	33058436	A	C	-1.04258	11744	0.262715	0.0848798	0.0121303	6.99732	2.60912e-12	6	33058436	A	C	0.348944	0.0232397	1.3374e-50	15.015	6	33058436	A	C	-0.0431309	0.0413693	0.297142	-1.04258	2.23899e-53	4.01164e-39
rs2395313	6	33059336	C	A	15.012	24510	0.2714	0.151562	0.0098814	15.3381	4.25752e-53	6	33059336	C	A	-1.04846	11744	0.262765	0.0847993	0.0121296	6.9911	2.72731e-12	6	33059336	C	A	0.348945	0.0232444	1.3374e-50	15.012	6	33059336	C	A	-0.04337	0.0413655	0.294427	-1.04846	2.34968e-53	4.29349e-39
rs2395314	6	33062673	T	G	15.0022	24510	0.2724	0.151289	0.00987003	15.3282	4.95906e-53	6	33062673	T	G	-1.04453	11744	0.262944	0.0847562	0.0121269	6.98908	2.76694e-12	6	33062673	T	G	0.348892	0.0232561	1.3374e-50	15.0022	6	33062673	T	G	-0.0431601	0.04132	0.296239	-1.04453	2.75465e-53	4.72146e-39
rs2395323	6	33067857	A	G	15.1261	24510	0.2714	0.152747	0.0098814	15.458	6.65915e-54	6	33067857	A	G	-0.987042	11744	0.265061	0.0858701	0.0120958	7.09917	1.25511e-12	6	33067857	A	G	0.351147	0.0232147	2.17905e-51	15.1261	6	33067857	A	G	-0.0406585	0.0411922	0.323622	-0.987042	3.7012e-54	7.8522e-40
rs2395324	6	33067897	A	G	15.1261	24510	0.2714	0.152749	0.0098814	15.4582	6.64265e-54	6	33067897	A	G	-0.983832	11744	0.264822	0.0859256	0.0120993	7.10171	1.23223e-12	6	33067897	A	G	0.351147	0.0232147	2.17905e-51	15.1261	6	33067897	A	G	-0.0405272	0.0411932	0.325198	-0.983832	3.7012e-54	7.71282e-40
rs243317	16	11357331	C	A	-8.88572	24510	0.3231	-0.0862483	0.00939588	-9.17938	4.3358e-20	16	11357331	C	A	-1.40137	11744	0.291957	-0.0673922	0.011742	-5.73939	9.50192e-09	16	11357331	C	A	-0.21393	0.0240757	6.4273e-19	-8.88572	16	11357331	C	A	-0.0553859	0.0395225	0.161102	-1.40137	3.6174e-19	8.6001e-18
rs243318	16	11358018	A	G	-8.89214	24510	0.3231	-0.0863093	0.00939588	-9.18587	4.08212e-20	16	11358018	A	G	-1.39962	11744	0.291681	-0.0674339	0.0117453	-5.74134	9.39294e-09	16	11358018	A	G	-0.214001	0.0240663	6.15382e-19	-8.89214	16	11358018	A	G	-0.0553267	0.0395298	0.161627	-1.39962	3.40221e-19	8.23074e-18
rs243323	16	11361202	G	A	-8.94672	24510	0.3231	-0.0868127	0.00939588	-9.23944	2.47788e-20	16	11361202	G	A	-1.35153	11744	0.292164	-0.0672879	0.0117396	-5.7317	9.94292e-09	16	11361202	G	A	-0.214443	0.0239689	3.7111e-19	-8.94672	16	11361202	G	A	-0.0534103	0.0395183	0.176525	-1.35153	2.0154e-19	6.39275e-18
rs243325	16	11354497	C	T	-8.83237	24510	0.336	-0.0848192	0.00930282	-9.11758	7.68205e-20	16	11354497	C	T	-1.25868	11744	0.304257	-0.0649631	0.0116035	-5.59859	2.16107e-08	16	11354497	C	T	-0.209112	0.0236756	1.03505e-18	-8.83237	16	11354497	C	T	-0.0490947	0.0390048	0.208145	-1.25868	6.01354e-19	2.18885e-17
rs2471960	6	31580539	A	G	9.74596	24510	0.2903	0.097293	0.00968071	10.0502	9.1687e-24	6	31580539	A	G	1.17849	11744	0.304376	0.0697417	0.0116022	6.01107	1.84304e-09	6	31580539	A	G	0.225911	0.02318	1.91946e-22	9.74596	6	31580539	A	G	0.0492348	0.0417778	0.2386	1.17849	6.54207e-23	1.8196e-20
rs2488393	1	197722240	T	C	8.17954	24510	0.1879	0.0951945	0.0112486	8.46275	2.61135e-17	1	197722240	T	C	1.54883	11744	0.212056	0.0716793	0.0130605	5.48824	4.05953e-08	1	197722240	T	C	0.206904	0.0252953	2.88114e-16	8.17954	1	197722240	T	C	0.0884851	0.0571302	0.121422	1.54883	2.35774e-16	1.08165e-15
rs2488401	1	197702401	T	C	8.09319	24510	0.1829	0.0952765	0.0113664	8.38228	5.1914e-17	1	197702401	T	C	1.71044	11744	0.208948	0.0731582	0.0131314	5.57124	2.52937e-08	1	197702401	T	C	0.20851	0.0257636	5.83368e-16	8.09319	1	197702401	T	C	0.0739807	0.0432525	0.087185	1.71044	5.01906e-16	1.17229e-15
rs2516440	6	31440497	A	G	8.14342	24510	0.3797	0.0762839	0.00905414	8.42532	3.59779e-17	6	31440497	A	G	1.54064	11744	0.324577	0.0622891	0.0114021	5.46293	4.68331e-08	6	31440497	A	G	0.183985	0.0225931	3.85137e-16	8.14342	6	31440497	A	G	0.0597226	0.0387648	0.123405	1.54064	3.23725e-16	1.44862e-15
rs2516516	6	31443570	T	C	-10.8845	24510	0.1163	-0.153418	0.0137065	-11.1931	4.4066e-29	6	31443570	T	C	-0.690867	11744	0.143933	-0.0945703	0.0152089	-6.21807	5.03298e-10	6	31443570	T	C	-0.357909	0.0328825	1.69611e-27	-10.8845	6	31443570	T	C	-0.0360088	0.0521212	0.489649	-0.690867	2.1425e-28	5.93299e-24
rs2517479	6	31074246	A	G	8.00426	24510	0.4205	0.0740177	0.0089014	8.31528	9.15348e-17	6	31074246	A	G	2.19601	11744	0.422193	0.0638754	0.010809	5.90946	3.43238e-09	6	31074246	A	G	0.172999	0.0216134	1.22125e-15	8.00426	6	31074246	A	G	0.119877	0.0545884	0.028091	2.19601	3.60336e-16	4.25138e-16
rs2517542	6	31070884	T	G	10.3929	24510	0.2396	0.110508	0.0102945	10.7347	6.99257e-27	6	31070884	T	G	1.60685	11744	0.191777	0.0906825	0.0135603	6.68735	2.27241e-11	6	31070884	T	G	0.275187	0.0264785	2.79083e-25	10.3929	6	31070884	T	G	0.0731938	0.0455511	0.108087	1.60685	5.9366e-26	1.07006e-23
rs2517951	17	37853097	C	T	-8.36013	24510	0.326	-0.0815776	0.0093741	-8.70245	3.24796e-18	17	37853097	C	T	-2.64451	11744	0.330527	-0.0732026	0.0113491	-6.45006	1.11809e-10	17	37853097	C	T	-0.197835	0.0236641	6.32001e-17	-8.36013	17	37853097	C	T	-0.10305	0.0389676	0.008181	-2.64451	3.66256e-18	5.61865e-18
rs2517952	17	37838301	A	G	-8.04725	24510	0.3062	-0.0796685	0.00953341	-8.35676	6.44636e-17	17	37838301	A	G	-2.14396	11744	0.309709	-0.0680146	0.0115462	-5.89063	3.84723e-09	17	37838301	A	G	-0.195052	0.0242383	8.5374e-16	-8.04725	17	37838301	A	G	-0.0855188	0.0398882	0.032036	-2.14396	3.10913e-16	3.69894e-16
rs2523659	6	31440309	G	T	8.12455	24510	0.3797	0.076138	0.00905414	8.4092	4.12826e-17	6	31440309	G	T	1.60559	11744	0.324711	0.0627567	0.0114009	5.50453	3.70146e-08	6	31440309	G	T	0.183498	0.0225856	4.49905e-16	8.12455	6	31440309	G	T	0.0623229	0.0388163	0.108365	1.60559	3.81844e-16	1.33279e-15
rs2523882	6	31042217	T	C	10.1854	24510	0.337	0.0973399	0.00929601	10.4711	1.17211e-25	6	31042217	T	C	0.585642	11744	0.27956	0.0686451	0.0118959	5.77049	7.90402e-09	6	31042217	T	C	0.238734	0.0234389	2.43432e-24	10.1854	6	31042217	T	C	0.0235192	0.0401597	0.558116	0.585642	5.89685e-25	4.54704e-21
rs2523887	6	31040725	G	A	10.0854	24510	0.3002	0.0996862	0.00958685	10.3982	2.52584e-25	6	31040725	G	A	1.17881	11744	0.250111	0.0762837	0.0123273	6.18818	6.08613e-10	6	31040725	G	A	0.244063	0.0241996	6.6932e-24	10.0854	6	31040725	G	A	0.0488435	0.0414347	0.238475	1.17881	1.7526e-24	9.86658e-22
rs2535278	6	31074258	C	T	8.00426	24510	0.4205	0.0738122	0.0089014	8.2922	1.11172e-16	6	31074258	C	T	1.73252	11744	0.41543	0.0600431	0.0108334	5.54239	2.9837e-08	6	31074258	C	T	0.172999	0.0216134	1.22125e-15	8.00426	6	31074258	C	T	0.0681828	0.0393547	0.083181	1.73252	1.08373e-15	2.07956e-15
rs2561285	3	159686068	C	T	-8.9237	24510	0.1123	-0.128327	0.013917	-9.22087	2.94704e-20	3	159686068	C	T	-1.45266	11744	0.12606	-0.0932859	0.0160844	-5.79979	6.63977e-09	3	159686068	C	T	-0.31105	0.0348566	4.5282e-19	-8.9237	3	159686068	C	T	-0.0798065	0.0549381	0.146318	-1.45266	2.51454e-19	5.2857e-18
rs2561287	3	159675264	T	C	-8.86312	24510	0.1123	-0.127267	0.013917	-9.14471	5.97908e-20	3	159675264	T	C	-1.17035	11744	0.127375	-0.0887874	0.0160132	-5.54465	2.94541e-08	3	159675264	T	C	-0.308301	0.0347847	7.88332e-19	-8.86312	3	159675264	T	C	-0.0682135	0.0582848	0.241861	-1.17035	4.48804e-19	2.3731e-17
rs2596489	6	31325028	A	G	-10.5806	24510	0.1233	-0.145352	0.0133648	-10.8758	1.50358e-27	6	31325028	A	G	-0.574208	11744	0.1373	-0.0925658	0.015512	-5.96736	2.41116e-09	6	31325028	A	G	-0.355868	0.033634	3.7802e-26	-10.5806	6	31325028	A	G	-0.117783	0.205122	0.565827	-0.574208	7.14538e-27	1.50964e-22
rs2596518	6	31316759	G	A	-8.50248	24510	0.1431	-0.110271	0.0125483	-8.78773	1.52615e-18	6	31316759	G	A	-1.4264	11744	0.1713	-0.078776	0.0141695	-5.55953	2.70498e-08	6	31316759	G	A	-0.261219	0.0307227	1.87659e-17	-8.50248	6	31316759	G	A	-0.24686	0.173065	0.153753	-1.4264	1.3017e-17	1.49831e-16
rs2596533	6	31388053	C	T	-11.0171	24510	0.1143	-0.15577	0.0138103	-11.2793	1.66109e-29	6	31388053	C	T	0.308408	11744	0.132233	-0.0866143	0.0157602	-5.49576	3.89022e-08	6	31388053	C	T	-0.374774	0.0340176	3.19333e-28	-11.0171	6	31388053	C	T	0.0169732	0.055035	0.757772	0.308408	4.49662e-29	1.21028e-22
rs2596534	6	31445345	C	T	7.28721	24510	0.3996	0.0679588	0.00897088	7.57549	3.57781e-14	6	31445345	C	T	2.10207	11744	0.412408	0.0592299	0.0108451	5.46147	4.72213e-08	6	31445345	C	T	0.156397	0.0214619	3.16414e-13	7.28721	6	31445345	C	T	0.0803377	0.0382184	0.035547	2.10207	1.1202e-13	9.62643e-14
rs2621339	6	32775582	A	C	10.0048	24510	0.338	0.0956167	0.00928925	10.2933	7.55718e-25	6	32775582	A	C	0.730941	11744	0.310467	0.0668248	0.0115385	5.79148	6.97678e-09	6	32775582	A	C	0.226429	0.0226321	1.5498e-23	10.0048	6	32775582	A	C	0.038659	0.0528894	0.464815	0.730941	4.18755e-24	1.19046e-20
rs2621340	6	32775480	C	T	10.0206	24510	0.338	0.0957677	0.00928925	10.3095	6.3823e-25	6	32775480	C	T	0.730941	11744	0.310467	0.0669201	0.0115385	5.79974	6.6417e-09	6	32775480	C	T	0.226661	0.0226194	1.33781e-23	10.0206	6	32775480	C	T	0.038659	0.0528894	0.464815	0.730941	3.53044e-24	1.04051e-20
rs2643194	17	37853048	C	T	-8.10001	24510	0.3091	-0.0801349	0.00950848	-8.42773	3.52427e-17	17	37853048	C	T	-2.48298	11744	0.311817	-0.071299	0.0115247	-6.1866	6.14737e-10	17	37853048	C	T	-0.194687	0.0240354	5.66362e-16	-8.10001	17	37853048	C	T	-0.0983646	0.0396156	0.013029	-2.48298	5.77497e-17	7.55963e-17
rs2643195	17	37853118	A	G	-7.97639	24510	0.3101	-0.0788684	0.00950001	-8.30192	1.02441e-16	17	37853118	A	G	-2.50141	11744	0.312853	-0.0706611	0.0115143	-6.1368	8.42006e-10	17	37853118	A	G	-0.191077	0.0239553	1.55431e-15	-7.97639	17	37853118	A	G	-0.0988168	0.0395044	0.01237	-2.50141	1.45352e-16	1.80533e-16
rs2646996	6	32665741	G	A	-8.3958	24510	0.3449	-0.0803667	0.00924417	-8.69378	3.50579e-18	6	32665741	G	A	-1.73593	11744	0.356908	-0.0640645	0.0111434	-5.74909	8.97274e-09	6	32665741	G	A	-0.190004	0.0226308	4.69849e-17	-8.3958	6	32665741	G	A	-0.0661377	0.0380994	0.082577	-1.73593	3.43121e-17	1.12707e-16
rs2647021	6	32663151	T	C	-9.49932	24510	0.3449	-0.0905847	0.00924417	-9.79912	1.13572e-22	6	32663151	T	C	-1.21409	11744	0.4076	-0.0642173	0.0108645	-5.91076	3.40524e-09	6	32663151	T	C	-0.209294	0.0220325	2.17831e-21	-9.49932	6	32663151	T	C	-0.139762	0.115116	0.224712	-1.21409	8.39645e-22	1.24315e-19
rs2647043	6	32667549	A	G	-9.36294	24510	0.339	-0.0894385	0.00928256	-9.63511	5.68295e-22	6	32667549	A	G	-0.728352	11744	0.6134	-0.0598035	0.010963	-5.45502	4.89669e-08	6	32667549	A	G	-0.208987	0.0223207	8.71452e-21	-9.36294	6	32667549	A	G	-0.10425	0.143131	0.466398	-0.728352	3.34812e-21	2.36417e-18
rs2647045	6	32668100	A	G	17.3058	24510	0.2763	0.174931	0.00982649	17.802	6.82472e-71	6	32668100	A	G	1.20823	11744	0.248257	0.123251	0.012358	9.97336	1.9936e-23	6	32668100	A	G	0.412884	0.0238582	4.87616e-67	17.3058	6	32668100	A	G	0.0511065	0.0422987	0.226959	1.20823	1.15139e-70	2.83536e-58
rs2647050	6	32669767	C	T	-8.45555	24510	0.3509	-0.080614	0.00920705	-8.75568	2.02879e-18	6	32669767	C	T	-1.7489	11744	0.361953	-0.0643274	0.0111091	-5.79049	7.01826e-09	6	32669767	C	T	-0.190364	0.0225135	2.77816e-17	-8.45555	6	32669767	C	T	-0.0665288	0.0380404	0.080309	-1.7489	1.99681e-17	6.83623e-17
rs2647930	3	159736893	C	T	-15.632	24510	0.3598	-0.147139	0.00915545	-16.0712	4.06136e-58	3	159736893	C	T	-0.911287	11744	0.421773	-0.0958471	0.0108105	-8.86613	7.57297e-19	3	159736893	C	T	-0.349691	0.0223702	4.66865e-55	-15.632	3	159736893	C	T	-0.0333903	0.0366408	0.362144	-0.911287	8.6081e-58	2.12792e-47
rs2647931	3	159737076	A	G	-15.6362	24510	0.3598	-0.147194	0.00915545	-16.0772	3.68729e-58	3	159737076	A	G	-0.944352	11744	0.421823	-0.0961525	0.0108103	-8.89453	5.86694e-19	3	159737076	A	G	-0.349765	0.0223689	4.66865e-55	-15.6362	3	159737076	A	G	-0.0346028	0.0366419	0.34499	-0.944352	8.0165e-58	1.64508e-47
rs2647934	3	159684448	A	G	-8.96381	24510	0.1103	-0.129866	0.0140268	-9.25839	2.0753e-20	3	159684448	A	G	-1.38037	11744	0.124889	-0.0930724	0.0161488	-5.76344	8.2418e-09	3	159684448	A	G	-0.314079	0.0350386	3.16114e-19	-8.96381	3	159684448	A	G	-0.0762862	0.0552652	0.167474	-1.38037	1.70962e-19	5.02536e-18
rs2647935	3	159684522	T	C	-8.93504	24510	0.1123	-0.128475	0.013917	-9.23156	2.66723e-20	3	159684522	T	C	-1.43376	11744	0.125911	-0.0931874	0.0160925	-5.79073	7.008e-09	3	159684522	T	C	-0.311574	0.034871	4.12927e-19	-8.93504	3	159684522	T	C	-0.0787413	0.0549195	0.151641	-1.43376	2.255e-19	5.18121e-18
rs2736177	6	31586094	C	T	-11.5318	24510	0.1064	-0.168619	0.0142504	-11.8326	2.64732e-32	6	31586094	C	T	-0.20734	11744	0.132477	-0.097202	0.0157479	-6.17238	6.72701e-10	6	31586094	C	T	-0.404469	0.0350744	1.14766e-30	-11.5318	6	31586094	C	T	-0.0110596	0.0533404	0.835744	-0.20734	8.76544e-32	1.15107e-25
rs2736192	6	31559353	A	G	-11.0874	24510	0.1083	-0.161196	0.0141398	-11.4001	4.1752e-30	6	31559353	A	G	-0.670591	11744	0.136171	-0.0981861	0.015566	-6.30773	2.83157e-10	6	31559353	A	G	-0.394985	0.0356247	1.45592e-28	-11.0874	6	31559353	A	G	-0.0358728	0.0534943	0.502481	-0.670591	1.9493e-29	9.90155e-25
rs2744507	6	33148878	T	C	14.7092	24510	0.1441	0.188119	0.0125119	15.0352	4.31948e-51	6	33148878	T	C	-0.895539	11744	0.137008	0.107973	0.0155259	6.95441	3.54039e-12	6	33148878	T	C	0.420094	0.02856	7.20845e-49	14.7092	6	33148878	T	C	-0.0471744	0.0526771	0.370499	-0.895539	2.97175e-51	6.52996e-38
rs2744539	6	33155602	T	C	14.7005	24510	0.1431	0.188583	0.0125483	15.0286	4.76813e-51	6	33155602	T	C	-0.849649	11744	0.137045	0.108456	0.0155241	6.98627	2.82299e-12	6	33155602	T	C	0.419953	0.0285672	7.20845e-49	14.7005	6	33155602	T	C	-0.0447443	0.052662	0.39552	-0.849649	3.40537e-51	5.62497e-38
rs28362508	12	111884415	C	T	-7.11503	24510	0.2018	-0.0812863	0.0109484	-7.42448	1.13226e-13	12	111884415	C	T	-2.61423	11744	0.204267	-0.0765033	0.0132419	-5.77737	7.5879e-09	12	111884415	C	T	-0.202187	0.0284169	1.11888e-12	-7.11503	12	111884415	C	T	-0.121255	0.0463828	0.008943	-2.61423	6.91274e-14	6.09738e-14
rs28362680	6	32370816	A	G	12.3964	24510	0.1004	0.186468	0.014621	12.7535	2.9819e-37	6	32370816	A	G	0.899058	11744	0.074504	0.145786	0.0203309	7.17066	7.46365e-13	6	32370816	A	G	0.467149	0.0376844	2.79922e-35	12.3964	6	32370816	A	G	0.0606322	0.0674397	0.368622	0.899058	1.29345e-36	8.09421e-31
rs28362681	6	32370879	T	C	12.9972	24510	0.09742	0.198307	0.0148184	13.3825	7.65177e-41	6	32370879	T	C	1.16246	11744	0.069621	0.161357	0.0209765	7.69229	1.4453e-14	6	32370879	T	C	0.501287	0.038569	1.36452e-38	12.9972	6	32370879	T	C	0.0807898	0.0694989	0.245048	1.16246	3.54192e-40	3.35398e-34
rs28362683	6	32372963	A	G	12.9815	24510	0.09841	0.197178	0.0147518	13.3664	9.50035e-41	6	32372963	A	G	1.16246	11744	0.069621	0.161186	0.0209765	7.68411	1.54067e-14	6	32372963	A	G	0.50063	0.038565	1.59337e-38	12.9815	6	32372963	A	G	0.0807898	0.0694989	0.245048	1.16246	4.41012e-40	3.98907e-34
rs28371251	6	32653018	C	T	-8.40573	24510	0.3539	-0.0801026	0.00918921	-8.71703	2.85604e-18	6	32653018	C	T	-1.9984	11744	0.362422	-0.0662156	0.011106	-5.96213	2.48974e-09	6	32653018	C	T	-0.189865	0.0225876	4.28342e-17	-8.40573	6	32653018	C	T	-0.0764924	0.0382767	0.045673	-1.9984	3.02481e-17	4.10874e-17
rs28371285	6	32675929	T	C	-8.43204	24510	0.3499	-0.0804395	0.00921311	-8.73098	2.52473e-18	6	32675929	T	C	-1.73698	11744	0.366705	-0.0639083	0.0110783	-5.7688	7.98365e-09	6	32675929	T	C	-0.190695	0.0226155	3.4018e-17	-8.43204	6	32675929	T	C	-0.0889033	0.0511826	0.08239	-1.73698	2.47204e-17	8.52955e-17
rs28371286	6	32675994	T	C	-8.41626	24510	0.3509	-0.0802323	0.00920705	-8.71422	2.92761e-18	6	32675994	T	C	-1.72524	11744	0.361447	-0.0639112	0.0111125	-5.75128	8.85705e-09	6	32675994	T	C	-0.190376	0.02262	3.96264e-17	-8.41626	6	32675994	T	C	-0.0656923	0.0380773	0.084485	-1.72524	2.85183e-17	1.00235e-16
rs28371287	6	32676040	T	C	-8.41626	24510	0.3509	-0.0802039	0.00920705	-8.71113	3.00856e-18	6	32676040	T	C	-1.66317	11744	0.367539	-0.0631395	0.011073	-5.70212	1.18324e-08	6	32676040	T	C	-0.190376	0.02262	3.96264e-17	-8.41626	6	32676040	T	C	-0.0844844	0.0507973	0.096279	-1.66317	2.85183e-17	1.24802e-16
rs28371288	6	32676043	T	C	-8.41439	24510	0.3509	-0.0801927	0.00920705	-8.70992	3.0409e-18	6	32676043	T	C	-1.67741	11744	0.367781	-0.0632449	0.0110715	-5.71243	1.11375e-08	6	32676043	T	C	-0.190307	0.0226169	3.96264e-17	-8.41439	6	32676043	T	C	-0.0852301	0.0508105	0.093462	-1.67741	2.9006e-17	1.2038e-16
rs28371289	6	32676075	G	A	-8.41573	24510	0.3509	-0.0802328	0.00920705	-8.71427	2.92628e-18	6	32676075	G	A	-1.73717	11744	0.361653	-0.0640052	0.0111111	-5.76045	8.38891e-09	6	32676075	G	A	-0.190024	0.0225796	3.96264e-17	-8.41573	6	32676075	G	A	-0.0661558	0.0380826	0.082358	-1.73717	2.86552e-17	9.64785e-17
rs28371292	6	32676299	C	T	-8.40845	24510	0.3509	-0.0801318	0.00920705	-8.70331	3.22354e-18	6	32676299	C	T	-1.66683	11744	0.361207	-0.0633611	0.0111141	-5.70096	1.19137e-08	6	32676299	C	T	-0.189863	0.02258	4.20622e-17	-8.40845	6	32676299	C	T	-0.0634341	0.0380567	0.095548	-1.66683	3.06064e-17	1.30694e-16
rs28371297	6	32677315	C	T	-8.50609	24510	0.3509	-0.0811073	0.00920705	-8.80926	1.25975e-18	6	32677315	C	T	-1.78439	11744	0.360557	-0.0649867	0.0111185	-5.84493	5.06795e-09	6	32677315	C	T	-0.192795	0.0226655	1.81223e-17	-8.50609	6	32677315	C	T	-0.0680294	0.0381248	0.074361	-1.78439	1.25938e-17	4.0913e-17
rs28371298	6	32677321	C	A	-8.50609	24510	0.3509	-0.0810955	0.00920705	-8.80798	1.27426e-18	6	32677321	C	A	-1.75861	11744	0.366668	-0.0645269	0.0110785	-5.82452	5.72784e-09	6	32677321	C	A	-0.192795	0.0226655	1.81223e-17	-8.50609	6	32677321	C	A	-0.089637	0.0509702	0.078643	-1.75861	1.25938e-17	4.48659e-17
rs28371301	6	32677453	T	C	-8.49794	24510	0.3499	-0.0811534	0.00921311	-8.80847	1.26863e-18	6	32677453	T	C	-1.93635	11744	0.362438	-0.0662028	0.0111059	-5.96103	2.50656e-09	6	32677453	T	C	-0.193108	0.0227241	1.93922e-17	-8.49794	6	32677453	T	C	-0.111938	0.0578086	0.052825	-1.93635	1.35679e-17	2.52358e-17
rs28371302	6	32677454	C	T	-8.48713	24510	0.3499	-0.0810552	0.00921311	-8.79781	1.39507e-18	6	32677454	C	T	-1.94488	11744	0.362537	-0.0662114	0.0111053	-5.96215	2.48934e-09	6	32677454	C	T	-0.192845	0.0227221	2.12909e-17	-8.48713	6	32677454	C	T	-0.112438	0.0578121	0.051789	-1.94488	1.49759e-17	2.66035e-17
rs28371305	6	32677690	G	T	-8.38412	24510	0.3499	-0.0799806	0.00921311	-8.68117	3.91715e-18	6	32677690	G	T	-1.72331	11744	0.368864	-0.0634338	0.0110647	-5.733	9.86672e-09	6	32677690	G	T	-0.189512	0.0226037	5.20427e-17	-8.38412	6	32677690	G	T	-0.0876374	0.0508542	0.084833	-1.72331	3.81271e-17	1.2873e-16
rs28371306	6	32677751	C	T	-8.39137	24510	0.3499	-0.0800659	0.00921311	-8.69044	3.61047e-18	6	32677751	C	T	-1.76002	11744	0.369349	-0.06378	0.0110617	-5.76586	8.12419e-09	6	32677751	C	T	-0.18967	0.022603	4.95445e-17	-8.39137	6	32677751	C	T	-0.0895539	0.0508822	0.078404	-1.76002	3.57119e-17	1.07042e-16
rs28371307	6	32677761	G	A	-8.39137	24510	0.3499	-0.0800689	0.00921311	-8.69076	3.60016e-18	6	32677761	G	A	-1.76655	11744	0.369467	-0.0638329	0.0110609	-5.77103	7.8789e-09	6	32677761	G	A	-0.18967	0.022603	4.95445e-17	-8.39137	6	32677761	G	A	-0.0898875	0.0508831	0.077304	-1.76655	3.57119e-17	1.04602e-16
rs28371309	6	32678234	A	G	-8.33385	24510	0.3449	-0.079823	0.00924417	-8.63496	5.87473e-18	6	32678234	A	G	-1.83017	11744	0.365977	-0.064186	0.0110829	-5.79144	6.9784e-09	6	32678234	A	G	-0.189119	0.0226929	7.83465e-17	-8.33385	6	32678234	A	G	-0.0934682	0.0510709	0.067225	-1.83017	5.99052e-17	1.2915e-16
rs28371312	6	32678306	T	C	-8.31349	24510	0.3489	-0.0794613	0.00921921	-8.6191	6.7485e-18	6	32678306	T	C	-1.9308	11744	0.363466	-0.065047	0.0110992	-5.86053	4.61392e-09	6	32678306	T	C	-0.188226	0.022641	9.38384e-17	-8.31349	6	32678306	T	C	-0.0979117	0.0507105	0.053508	-1.9308	7.18825e-17	1.05625e-16
rs28371313	6	32678309	T	C	-8.31349	24510	0.3489	-0.0793915	0.00921921	-8.61153	7.20948e-18	6	32678309	T	C	-1.77877	11744	0.363968	-0.0636919	0.0110959	-5.74013	9.46024e-09	6	32678309	T	C	-0.188226	0.022641	9.38384e-17	-8.31349	6	32678309	T	C	-0.0902136	0.0507168	0.075277	-1.77877	7.18825e-17	1.8041e-16
rs28371315	6	32678388	C	T	-8.38077	24510	0.3509	-0.0799141	0.00920705	-8.67966	3.9696e-18	6	32678388	C	T	-1.76191	11744	0.361527	-0.0640254	0.011112	-5.76183	8.32055e-09	6	32678388	C	T	-0.189426	0.0226025	5.26365e-17	-8.38077	6	32678388	C	T	-0.0671018	0.0380846	0.078084	-1.76191	3.92963e-17	1.15224e-16
rs28371316	6	32678502	G	A	-8.30684	24510	0.3499	-0.0792696	0.00921311	-8.604	7.69829e-18	6	32678502	G	A	-1.76466	11744	0.361663	-0.0636164	0.0111111	-5.72549	1.03136e-08	6	32678502	G	A	-0.1883	0.0226681	1.00831e-16	-8.30684	6	32678502	G	A	-0.0671264	0.0380393	0.077621	-1.76466	7.6285e-17	1.99281e-16
rs28371317	6	32678634	C	T	-8.3401	24510	0.3499	-0.0795827	0.00921311	-8.63799	5.72109e-18	6	32678634	C	T	-1.76234	11744	0.361636	-0.0637895	0.0111113	-5.74098	9.41286e-09	6	32678634	C	T	-0.189077	0.0226708	7.48997e-17	-8.3401	6	32678634	C	T	-0.0669949	0.0380147	0.078012	-1.76234	5.66413e-17	1.56422e-16
rs28371318	6	32678740	G	A	-8.12228	24510	0.3499	-0.0775243	0.00921311	-8.41457	3.94355e-17	6	32678740	G	A	-1.75996	11744	0.361636	-0.0625077	0.0111113	-5.62562	1.84847e-08	6	32678740	G	A	-0.18514	0.0227941	4.60074e-16	-8.12228	6	32678740	G	A	-0.0668997	0.038012	0.078414	-1.75996	3.89467e-16	7.99167e-16
rs28371322	6	32679047	A	G	-8.33073	24510	0.3519	-0.07941	0.00920105	-8.63054	6.10646e-18	6	32679047	A	G	-1.80566	11744	0.360833	-0.0641474	0.0111166	-5.7704	7.90813e-09	6	32679047	A	G	-0.188516	0.022629	8.30621e-17	-8.33073	6	32679047	A	G	-0.0687458	0.0380724	0.070972	-1.80566	6.16059e-17	1.44155e-16
rs28371324	6	32679068	C	T	-8.37429	24510	0.3519	-0.0798077	0.00920105	-8.67376	4.18088e-18	6	32679068	C	T	-1.77678	11744	0.361329	-0.0641264	0.0111133	-5.77023	7.91615e-09	6	32679068	C	T	-0.189559	0.0226358	5.676e-17	-8.37429	6	32679068	C	T	-0.0676324	0.0380645	0.075604	-1.77678	4.16577e-17	1.14826e-16
rs28371329	6	32679236	A	G	-8.40966	24510	0.3489	-0.0803008	0.00921921	-8.71015	3.03465e-18	6	32679236	A	G	-1.7795	11744	0.368561	-0.0640844	0.0110666	-5.79081	7.00468e-09	6	32679236	A	G	-0.192624	0.0229051	4.20622e-17	-8.40966	6	32679236	A	G	-0.0905551	0.050888	0.075158	-1.7795	3.02744e-17	8.69675e-17
rs28371330	6	32679283	T	C	-8.57319	24510	0.3479	-0.0818988	0.00922537	-8.87756	6.83421e-19	6	32679283	T	C	-1.77453	11744	0.36869	-0.064979	0.0110658	-5.87208	4.30364e-09	6	32679283	T	C	-0.196969	0.022975	1.00754e-17	-8.57319	6	32679283	T	C	-0.0902026	0.0508319	0.075976	-1.77453	6.80042e-18	2.52778e-17
rs28371333	6	32679346	A	G	-8.47396	24510	0.3479	-0.0810033	0.00922537	-8.78049	1.62764e-18	6	32679346	A	G	-1.86809	11744	0.362835	-0.0654482	0.0111033	-5.89447	3.75877e-09	6	32679346	A	G	-0.192685	0.0227385	2.39197e-17	-8.47396	6	32679346	A	G	-0.107998	0.0578123	0.06175	-1.86809	1.68868e-17	3.87992e-17
rs28394230	6	32294069	A	C	14.6689	24510	0.07455	0.251938	0.0167289	15.06	2.96603e-51	6	32294069	A	C	0.433632	11744	0.039437	0.219054	0.0274295	7.98606	1.3932e-15	6	32294069	A	C	0.682113	0.0465007	1.04797e-48	14.6689	6	32294069	A	C	0.0390534	0.0900612	0.664556	0.433632	5.61659e-51	6.62066e-41
rs28395393	11	118588323	A	G	-10.0096	24510	0.2157	-0.11051	0.0106832	-10.3443	4.44363e-25	11	118588323	A	G	-1.65672	11744	0.211655	-0.0853068	0.0130696	-6.52714	6.70365e-11	11	118588323	A	G	-0.297462	0.0297178	1.5498e-23	-10.0096	11	118588323	A	G	-0.099838	0.0602626	0.097577	-1.65672	3.97794e-24	2.71486e-22
rs28413939	11	118588320	A	G	-10.0137	24510	0.2157	-0.110519	0.0106832	-10.3451	4.40291e-25	11	118588320	A	G	-1.59025	11744	0.212188	-0.0845689	0.0130575	-6.47663	9.37923e-11	11	118588320	A	G	-0.297607	0.0297201	1.33781e-23	-10.0137	11	118588320	A	G	-0.095693	0.0601749	0.111779	-1.59025	3.80664e-24	3.44262e-22
rs28437335	6	32657644	C	T	-11.7541	24510	0.2505	-0.123165	0.0101409	-12.1453	6.07355e-34	6	32657644	C	T	-1.90925	11744	0.253241	-0.0937445	0.0122765	-7.63607	2.23958e-14	6	32657644	C	T	-0.304438	0.0259006	1.22554e-31	-11.7541	6	32657644	C	T	-0.107704	0.0564119	0.05623	-1.90925	5.4163e-33	4.80198e-30
rs2844465	6	31601022	C	T	9.12539	24510	0.3678	0.0859551	0.00911245	9.43271	3.99622e-21	6	31601022	C	T	1.55437	11744	0.374867	0.066009	0.0110283	5.98542	2.15827e-09	6	31601022	C	T	0.198426	0.0217444	7.18035e-20	9.12539	6	31601022	C	T	0.0606726	0.0390337	0.120097	1.55437	3.55111e-20	7.22314e-19
rs2844466	6	31601012	C	T	9.58401	24510	0.3459	0.0911451	0.00923785	9.86648	5.81674e-23	6	31601012	C	T	0.823359	11744	0.354779	0.0629938	0.0111583	5.64544	1.64756e-08	6	31601012	C	T	0.211024	0.0220183	9.33448e-22	9.58401	6	31601012	C	T	0.0326869	0.0396995	0.410304	0.823359	3.52128e-22	2.77205e-19
rs28451714	6	32671601	T	G	14.7511	24510	0.1948	0.167288	0.0110949	15.078	2.26167e-51	6	32671601	T	G	-0.899829	11744	0.140798	0.107028	0.0153493	6.97287	3.10549e-12	6	32671601	T	G	0.415404	0.0281609	7.20845e-49	14.7511	6	32671601	T	G	-0.0472153	0.0524714	0.368211	-0.899829	1.52923e-51	4.09586e-38
rs28474889	6	31575073	T	C	10.0539	24510	0.2296	0.107846	0.0104478	10.3223	5.58452e-25	6	31575073	T	C	0.303059	11744	0.199364	0.0732035	0.0133626	5.47822	4.29616e-08	6	31575073	T	C	0.271582	0.0270125	9.02277e-24	10.0539	6	31575073	T	C	0.0139108	0.0459013	0.761845	0.303059	2.46467e-24	4.22733e-20
rs28521474	12	111898142	C	T	-7.17676	24510	0.1998	-0.0822728	0.0109893	-7.48661	7.06771e-14	12	111898142	C	T	-2.59099	11744	0.204357	-0.076673	0.0132397	-5.79113	6.99152e-09	12	111898142	C	T	-0.198439	0.0276502	7.13762e-13	-7.17676	12	111898142	C	T	-0.11994	0.046291	0.00957	-2.59099	4.76951e-14	4.29246e-14
rs2854006	6	31313591	A	G	-8.64895	24510	0.1431	-0.11201	0.0125483	-8.92634	4.40323e-19	6	31313591	A	G	-1.19441	11744	0.1582	-0.0797611	0.0146294	-5.45212	4.97716e-08	6	31313591	A	G	-0.266599	0.0308244	5.20365e-18	-8.64895	6	31313591	A	G	-0.230318	0.19283	0.232317	-1.19441	3.37175e-18	1.12184e-16
rs2854007	6	31313586	G	A	-8.64895	24510	0.1431	-0.11201	0.0125483	-8.92634	4.40323e-19	6	31313586	G	A	-1.19441	11744	0.1582	-0.0797611	0.0146294	-5.45212	4.97716e-08	6	31313586	G	A	-0.266599	0.0308244	5.20365e-18	-8.64895	6	31313586	G	A	-0.230318	0.19283	0.232317	-1.19441	3.37175e-18	1.12184e-16
rs2855426	6	33143136	A	G	16.129	24510	0.173	0.192034	0.011617	16.5305	2.21471e-61	6	33143136	A	G	-0.0984638	11744	0.167577	0.119003	0.014294	8.3254	8.40426e-17	6	33143136	A	G	0.430367	0.0266828	2.56181e-58	16.129	6	33143136	A	G	-0.00473318	0.0480703	0.921564	-0.0984638	1.77339e-61	1.51166e-47
rs2855430	6	33141280	A	G	14.7183	24510	0.1421	0.189312	0.012585	15.0427	3.85767e-51	6	33141280	A	G	-0.9325	11744	0.136718	0.107689	0.0155397	6.92988	4.21202e-12	6	33141280	A	G	0.420079	0.0285414	7.20845e-49	14.7183	6	33141280	A	G	-0.0491755	0.0527351	0.351078	-0.9325	2.57335e-51	7.17998e-38
rs2855459	6	33154656	A	G	14.7515	24510	0.1421	0.189771	0.012585	15.0791	2.22195e-51	6	33154656	A	G	-0.883495	11744	0.136674	0.108575	0.0155419	6.98598	2.82868e-12	6	33154656	A	G	0.421204	0.0285534	7.20845e-49	14.7515	6	33154656	A	G	-0.0465551	0.0526942	0.376969	-0.883495	1.52081e-51	3.73148e-38
rs2855501	6	33149486	G	A	-7.76415	24510	0.4364	-0.0719475	0.00886013	-8.12037	4.64781e-16	6	33149486	G	A	-3.22517	11744	0.432149	-0.0711219	0.010777	-6.5994	4.12829e-11	6	33149486	G	A	-0.168127	0.0216543	8.21565e-15	-7.76415	6	33149486	G	A	-0.118152	0.0366344	0.001259	-3.22517	5.31553e-17	6.99121e-17
rs2855502	6	33149308	G	A	-7.77573	24510	0.4354	-0.0720753	0.00886244	-8.13266	4.19958e-16	6	33149308	G	A	-3.23369	11744	0.431277	-0.0712771	0.0107796	-6.61219	3.78681e-11	6	33149308	G	A	-0.168377	0.0216542	7.54952e-15	-7.77573	6	33149308	G	A	-0.118376	0.036607	0.001222	-3.23369	4.68675e-17	6.2087e-17
rs2856677	6	32656815	T	C	17.6458	24510	0.2694	0.180597	0.00990443	18.2339	2.77673e-74	6	32656815	T	C	2.88221	11744	0.2545	0.140658	0.0122565	11.4762	1.73652e-30	6	32656815	T	C	0.429007	0.0243121	1.14277e-69	17.6458	6	32656815	T	C	0.362406	0.125739	0.003949	2.88221	1.93163e-73	1.41441e-65
rs2856683	6	32655218	G	T	17.7376	24510	0.2674	0.181211	0.00992782	18.2529	1.96352e-74	6	32655218	G	T	1.3718	11744	0.241047	0.12891	0.0124817	10.3279	5.26926e-25	6	32655218	G	T	0.425823	0.0240067	2.79337e-70	17.7376	6	32655218	G	T	0.0590563	0.0430504	0.170127	1.3718	3.36608e-74	1.57142e-61
rs2856687	6	32654822	T	C	-9.59784	24510	0.3519	-0.0910422	0.00920105	-9.89476	4.38671e-23	6	32654822	T	C	-1.10647	11744	0.3733	-0.0648663	0.0110376	-5.87686	4.18132e-09	6	32654822	T	C	-0.211775	0.0220649	8.26641e-22	-9.59784	6	32654822	T	C	-0.127513	0.115243	0.268525	-1.10647	3.05328e-22	8.33175e-20
rs2856688	6	32654640	T	G	17.6214	24510	0.2644	0.180676	0.00996361	18.1336	1.73057e-73	6	32654640	T	G	1.36914	11744	0.241013	0.128135	0.0124823	10.2653	1.01039e-24	6	32654640	T	G	0.423161	0.024014	1.81311e-69	17.6214	6	32654640	T	G	0.0588914	0.0430134	0.170956	1.36914	3.06607e-73	9.05563e-61
rs2856691	6	32653435	A	G	17.1338	24510	0.2714	0.174944	0.0098814	17.7044	3.87721e-70	6	32653435	A	G	2.78974	11744	0.234008	0.140425	0.0126097	11.1363	8.3556e-29	6	32653435	A	G	0.4139	0.0241569	9.26167e-66	17.1338	6	32653435	A	G	0.161095	0.0577453	0.005275	2.78974	2.78069e-69	6.64723e-62
rs2856692	6	32653385	G	T	17.74	24510	0.2634	0.182118	0.00997572	18.2562	1.84824e-74	6	32653385	G	T	1.39069	11744	0.240911	0.129137	0.0124841	10.3441	4.45149e-25	6	32653385	G	T	0.427006	0.0240703	2.79337e-70	17.74	6	32653385	G	T	0.0596868	0.0429187	0.164318	1.39069	3.22127e-74	1.33055e-61
rs2856704	6	32671014	A	C	-8.4907	24510	0.3509	-0.0809458	0.00920705	-8.79172	1.47289e-18	6	32671014	A	C	-1.7489	11744	0.361953	-0.0645309	0.0111091	-5.8088	6.29211e-09	6	32671014	A	C	-0.191288	0.0225291	2.06045e-17	-8.4907	6	32671014	A	C	-0.0665288	0.0380404	0.080309	-1.7489	1.44951e-17	5.22621e-17
rs2856718	6	32670255	T	C	-8.47002	24510	0.3509	-0.0807506	0.00920705	-8.77051	1.77858e-18	6	32670255	T	C	-1.7489	11744	0.361953	-0.0644111	0.0111091	-5.79802	6.71005e-09	6	32670255	T	C	-0.190707	0.0225155	2.45914e-17	-8.47002	6	32670255	T	C	-0.0665288	0.0380404	0.080309	-1.7489	1.75047e-17	6.12168e-17
rs2856720	6	32668657	T	C	-8.38482	24510	0.3509	-0.0799478	0.00920705	-8.68333	3.84363e-18	6	32668657	T	C	-1.75202	11744	0.361941	-0.063946	0.0111092	-5.75611	8.60726e-09	6	32668657	T	C	-0.189137	0.0225571	5.08441e-17	-8.38482	6	32668657	T	C	-0.0666079	0.0380177	0.07977	-1.75202	3.7885e-17	1.15709e-16
rs2856721	6	32668031	C	A	-8.37975	24510	0.3509	-0.079917	0.00920705	-8.67997	3.95856e-18	6	32668031	C	A	-1.78914	11744	0.361991	-0.0642413	0.0111089	-5.78287	7.34375e-09	6	32668031	C	A	-0.189209	0.0225793	5.676e-17	-8.37975	6	32668031	C	A	-0.0680112	0.0380133	0.073592	-1.78914	3.9657e-17	1.05464e-16
rs2856821	6	33046742	C	T	19.4264	24510	0.2336	0.206829	0.0103849	19.9163	2.94164e-88	6	33046742	C	T	0.00871315	11744	0.217205	0.131132	0.0129472	10.1283	4.13952e-24	6	33046742	C	T	0.475763	0.0244906	6.07873e-84	19.4264	6	33046742	C	T	0.000506872	0.0581732	0.993048	0.00871315	7.44764e-89	1.44473e-68
rs2856822	6	33047432	C	A	17.6798	24510	0.331	0.168892	0.00933773	18.087	4.03123e-73	6	33047432	C	A	-0.766834	11744	0.313909	0.0989793	0.0115038	8.60407	7.69398e-18	6	33047432	C	A	0.397866	0.022504	6.25103e-70	17.6798	6	33047432	C	A	-0.02988	0.0389654	0.44318	-0.766834	1.01312e-73	7.19262e-55
rs2857598	6	31563228	A	C	-11.1269	24510	0.1083	-0.161918	0.0141398	-11.4512	2.32027e-30	6	31563228	A	C	-0.882384	11744	0.13828	-0.100466	0.0154657	-6.49604	8.24635e-11	6	31563228	A	C	-0.400018	0.0359506	9.81636e-29	-11.1269	6	31563228	A	C	-0.0473301	0.0536388	0.377569	-0.882384	1.21626e-29	2.70366e-25
rs2857600	6	31582287	T	C	-11.7056	24510	0.1044	-0.172562	0.0143701	-12.0084	3.21187e-33	6	31582287	T	C	-0.157765	11744	0.13187	-0.0982007	0.0157786	-6.22368	4.85637e-10	6	31582287	T	C	-0.415012	0.0354542	1.22554e-31	-11.7056	6	31582287	T	C	-0.00843532	0.0534677	0.874642	-0.157765	9.9912e-33	2.71839e-26
rs2857606	6	31523207	A	G	-11.2184	24510	0.1083	-0.163256	0.0141398	-11.5458	7.75315e-31	6	31523207	A	G	-0.899091	11744	0.135933	-0.10214	0.0155775	-6.55693	5.4925e-11	6	31523207	A	G	-0.385294	0.0343449	3.3291e-29	-11.2184	6	31523207	A	G	-0.0650403	0.07234	0.368604	-0.899091	4.05178e-30	1.05445e-25
rs2857609	6	31577825	A	G	-11.6531	24510	0.1233	-0.159409	0.0133648	-11.9276	8.49992e-33	6	31577825	A	G	0.384735	11744	0.146579	-0.0870452	0.0150944	-5.76673	8.08263e-09	6	31577825	A	G	-0.39419	0.0338269	2.35058e-31	-11.6531	6	31577825	A	G	0.0195896	0.0509172	0.700434	0.384735	1.93008e-32	4.97065e-25
rs2857709	6	31532814	A	G	-11.3768	24510	0.1163	-0.159948	0.0137065	-11.6695	1.82516e-31	6	31532814	A	G	-0.121753	11744	0.141231	-0.0923431	0.0153296	-6.02386	1.7031e-09	6	31532814	A	G	-0.388331	0.0341336	5.624e-30	-11.3768	6	31532814	A	G	-0.00682962	0.0560943	0.903095	-0.121753	5.91248e-31	7.24315e-25
rs2858304	6	32671044	T	G	-8.4907	24510	0.3509	-0.0809458	0.00920705	-8.79172	1.47289e-18	6	32671044	T	G	-1.7489	11744	0.361953	-0.0645309	0.0111091	-5.8088	6.29211e-09	6	32671044	T	G	-0.191288	0.0225291	2.06045e-17	-8.4907	6	32671044	T	G	-0.0665288	0.0380404	0.080309	-1.7489	1.44951e-17	5.22621e-17
rs2858318	6	32661302	T	G	-9.64858	24510	0.3459	-0.0918848	0.00923785	-9.94656	2.61053e-23	6	32661302	T	G	-1.1022	11744	0.3806	-0.0648722	0.0109955	-5.89991	3.6369e-09	6	32661302	T	G	-0.213051	0.0220811	4.99328e-22	-9.64858	6	32661302	T	G	-0.122217	0.110885	0.270373	-1.1022	1.80612e-22	5.55391e-20
rs2858327	6	32658935	G	A	12.5235	24510	0.16	0.153847	0.0119858	12.8357	1.03428e-37	6	32658935	G	A	-0.0657297	11744	0.136964	0.10051	0.015528	6.47281	9.61952e-11	6	32658935	G	A	0.366909	0.0292977	5.59025e-36	12.5235	6	32658935	G	A	-0.00351216	0.0534334	0.947593	-0.0657297	2.35578e-37	2.2812e-29
rs2858860	6	32580366	T	G	11.5335	24510	0.4642	0.104275	0.00881078	11.835	2.57377e-32	6	32580366	T	G	0.219817	11744	0.457217	0.0662626	0.0107166	6.18315	6.28369e-10	6	32580366	T	G	0.245577	0.0212926	1.14766e-30	11.5335	6	32580366	T	G	0.0112969	0.0513926	0.826014	0.219817	8.58254e-32	1.07157e-25
rs2858861	6	32580331	T	C	11.5335	24510	0.4642	0.104529	0.00881078	11.8638	1.82452e-32	6	32580331	T	C	0.798837	11744	0.455353	0.0712002	0.0107202	6.6417	3.10077e-11	6	32580331	T	C	0.245577	0.0212926	1.14766e-30	11.5335	6	32580331	T	C	0.0406572	0.0508955	0.424385	0.798837	8.58254e-32	7.95325e-27
rs28591484	22	39729249	A	G	9.20591	24510	0.1859	0.107976	0.0112951	9.55953	1.18298e-21	22	39729249	A	G	2.44327	11744	0.192599	0.0911304	0.0135382	6.73135	1.681e-11	22	39729249	A	G	0.246567	0.0267835	3.41416e-20	9.20591	22	39729249	A	G	0.109961	0.0450059	0.014555	2.44327	5.29709e-21	1.19375e-20
rs28654725	6	32435542	G	A	6.89296	24510	0.3241	0.0681676	0.00938831	7.26091	3.84508e-13	6	32435542	G	A	3.9015	11744	0.2432	0.0831401	0.012444	6.68112	2.37116e-11	6	32435542	G	A	0.152557	0.0221323	5.46452e-12	6.89296	6	32435542	G	A	0.563875	0.144528	9.56e-05	3.9015	4.15305e-15	4.2736e-15
rs2866406	4	103554019	G	A	-9.48075	24510	0.493	-0.0862061	0.00878903	-9.80838	1.03614e-22	4	103554019	G	A	-1.7825	11744	0.493216	-0.0678206	0.0106783	-6.35124	2.13585e-10	4	103554019	G	A	-0.202571	0.0213666	2.57122e-21	-9.48075	4	103554019	G	A	-0.068815	0.0386059	0.074668	-1.7825	1.01485e-21	1.58306e-20
rs2866409	4	103554261	T	G	-9.4797	24510	0.493	-0.0861992	0.00878903	-9.80759	1.04432e-22	4	103554261	T	G	-1.78828	11744	0.493271	-0.0678635	0.0106783	-6.35527	2.08062e-10	4	103554261	T	G	-0.202651	0.0213774	2.57122e-21	-9.4797	4	103554261	T	G	-0.0690315	0.0386022	0.073731	-1.78828	1.02582e-21	1.56122e-20
rs2866413	4	103557077	G	A	-9.48343	24510	0.493	-0.0862212	0.00878903	-9.81009	1.01875e-22	4	103557077	G	A	-1.76178	11744	0.493395	-0.0676599	0.0106783	-6.33622	2.35466e-10	4	103557077	G	A	-0.202542	0.0213575	2.57122e-21	-9.48343	4	103557077	G	A	-0.0679633	0.0385766	0.078107	-1.76178	9.87564e-22	1.67946e-20
rs2866414	4	103557219	C	T	-9.48343	24510	0.493	-0.0862097	0.00878903	-9.80879	1.03201e-22	4	103557219	C	T	-1.73556	11744	0.493171	-0.0674387	0.0106783	-6.31546	2.69353e-10	4	103557219	C	T	-0.202542	0.0213575	2.57122e-21	-9.48343	4	103557219	C	T	-0.0669509	0.0385759	0.082641	-1.73556	9.87564e-22	1.86219e-20
rs2872516	17	38072727	C	T	10.3356	24510	0.4662	0.0940619	0.00880831	10.6788	1.27956e-26	17	38072727	C	T	1.66222	11744	0.45946	0.0717891	0.0107126	6.70136	2.06483e-11	17	38072727	C	T	0.225534	0.0218211	5.53931e-25	10.3356	17	38072727	C	T	0.0601439	0.0361829	0.096469	1.66222	1.12396e-25	1.42522e-23
rs28732205	6	32377712	T	C	13.5843	24510	0.2505	0.140929	0.0101409	13.897	6.60464e-44	6	32377712	T	C	-0.59254	11744	0.186323	0.0906072	0.0137112	6.60828	3.88802e-11	6	32377712	T	C	0.347069	0.0255494	7.41705e-42	13.5843	6	32377712	T	C	-0.0412711	0.0696511	0.553489	-0.59254	8.03703e-44	4.23607e-33
rs28746931	6	32650194	G	A	-10.6815	24510	0.2525	-0.111692	0.0101142	-11.0431	2.36828e-28	6	32650194	G	A	-1.85558	11744	0.250027	-0.0867291	0.0123287	-7.03474	1.9963e-12	6	32650194	G	A	-0.292574	0.0273906	1.25597e-26	-10.6815	6	32650194	G	A	-0.0788106	0.0424721	0.063513	-1.85558	2.25388e-27	2.49463e-25
rs28746934	6	32650436	C	T	-11.5692	24510	0.2555	-0.120425	0.0100749	-11.953	6.26173e-33	6	32650436	C	T	-1.85466	11744	0.251556	-0.0922345	0.0123037	-7.49647	6.55571e-14	6	32650436	C	T	-0.303326	0.0262185	7.17029e-31	-11.5692	6	32650436	C	T	-0.104987	0.0566073	0.063645	-1.85466	5.50769e-32	4.14946e-29
rs28746936	6	32651393	A	G	-11.2715	24510	0.2475	-0.118519	0.0101819	-11.6402	2.57318e-31	6	32651393	A	G	-1.70225	11744	0.2756	-0.0862745	0.0119483	-7.22068	5.17293e-13	6	32651393	A	G	-0.300119	0.0266264	1.81901e-29	-11.2715	6	32651393	A	G	-0.207826	0.122089	0.088708	-1.70225	2.13161e-30	1.66775e-27
rs28746937	6	32651401	T	C	-11.3341	24510	0.2475	-0.119172	0.0101819	-11.7044	1.2103e-31	6	32651401	T	C	-1.70225	11744	0.2756	-0.086664	0.0119483	-7.25328	4.06791e-13	6	32651401	T	C	-0.303306	0.0267606	9.17018e-30	-11.3341	6	32651401	T	C	-0.207826	0.122089	0.088708	-1.70225	9.96247e-31	8.97951e-28
rs28746939	6	32651416	C	T	-11.2847	24510	0.2485	-0.118491	0.0101681	-11.6532	2.21101e-31	6	32651416	C	T	-1.68905	11744	0.27	-0.0867869	0.0120251	-7.21713	5.30977e-13	6	32651416	C	T	-0.3021	0.0267707	1.60456e-29	-11.2847	6	32651416	C	T	-0.21107	0.124964	0.09121	-1.68905	1.81508e-30	1.55492e-27
rs28746963	6	32653079	T	C	-11.4822	24510	0.2525	-0.119694	0.0101142	-11.8342	2.59822e-32	6	32653079	T	C	-1.25825	11744	0.246779	-0.0864175	0.0123828	-6.97885	2.97599e-12	6	32653079	T	C	-0.298568	0.0260026	2.27825e-30	-11.4822	6	32653079	T	C	-0.0802268	0.0637609	0.208303	-1.25825	1.61755e-31	1.60795e-27
rs28746966	6	32653145	C	A	-11.5425	24510	0.2515	-0.120747	0.0101275	-11.9227	9.01843e-33	6	32653145	C	A	-1.79394	11744	0.246017	-0.0921556	0.0123957	-7.4345	1.04961e-13	6	32653145	C	A	-0.29973	0.0259675	8.50234e-31	-11.5425	6	32653145	C	A	-0.0761308	0.0424376	0.072822	-1.79394	7.67044e-32	7.24642e-29
rs28746971	6	32653272	A	G	-10.5679	24510	0.2455	-0.111583	0.0102097	-10.9291	8.36838e-28	6	32653272	A	G	-1.90565	11744	0.278	-0.0835954	0.0119163	-7.0152	2.29616e-12	6	32653272	A	G	-0.281012	0.026591	4.50108e-26	-10.5679	6	32653272	A	G	-0.236652	0.124185	0.056696	-1.90565	8.2532e-27	5.83489e-25
rs28746972	6	32653406	G	A	-11.2815	24510	0.2465	-0.118897	0.0101957	-11.6615	2.00501e-31	6	32653406	G	A	-1.92332	11744	0.254096	-0.0907572	0.0122629	-7.40096	1.35201e-13	6	32653406	G	A	-0.295827	0.0262224	1.63829e-29	-11.2815	6	32653406	G	A	-0.108769	0.0565525	0.05444	-1.92332	1.88819e-30	5.4352e-28
rs28746976	6	32653536	A	C	-11.3365	24510	0.2366	-0.121019	0.0103391	-11.705	1.20209e-31	6	32653536	A	C	-1.6635	11744	0.248642	-0.0892262	0.0123516	-7.22387	5.05295e-13	6	32653536	A	C	-0.301781	0.0266203	9.17018e-30	-11.3365	6	32653536	A	C	-0.0709076	0.0426255	0.096212	-1.6635	9.66986e-31	1.04838e-27
rs28746977	6	32653558	T	C	-11.3404	24510	0.2366	-0.121057	0.0103391	-11.7086	1.15204e-31	6	32653558	T	C	-1.65592	11744	0.248592	-0.089183	0.0123524	-7.21988	5.2032e-13	6	32653558	T	C	-0.301999	0.0266304	8.49108e-30	-11.3404	6	32653558	T	C	-0.0705791	0.0426224	0.097739	-1.65592	9.22236e-31	1.04477e-27
rs28747003	6	32654322	C	T	-11.0194	24510	0.2515	-0.115353	0.0101275	-11.39	4.68952e-30	6	32654322	C	T	-1.86706	11744	0.25182	-0.0888002	0.0122994	-7.21986	5.20402e-13	6	32654322	C	T	-0.29451	0.0267265	3.19333e-28	-11.0194	6	32654322	C	T	-0.106195	0.0568783	0.061893	-1.86706	4.37351e-29	9.28315e-27
rs28747013	6	32654596	A	G	-11.2006	24510	0.2505	-0.117395	0.0101409	-11.5763	5.43311e-31	6	32654596	A	G	-1.87849	11744	0.252363	-0.0900082	0.0122907	-7.32331	2.41931e-13	6	32654596	A	G	-0.29607	0.0264335	4.0811e-29	-11.2006	6	32654596	A	G	-0.079878	0.0425224	0.060314	-1.87849	5.02086e-30	1.49192e-27
rs28747014	6	32654658	C	T	-11.4223	24510	0.2515	-0.119556	0.0101275	-11.805	3.67579e-32	6	32654658	C	T	-1.90772	11744	0.25217	-0.0917356	0.0122938	-7.46196	8.52469e-14	6	32654658	C	T	-0.296787	0.0259832	3.29397e-30	-11.4223	6	32654658	C	T	-0.0812252	0.0425772	0.056428	-1.90772	3.38567e-31	1.42773e-28
rs28747015	6	32654673	T	C	-11.4115	24510	0.2505	-0.119584	0.0101409	-11.7922	4.28232e-32	6	32654673	T	C	-1.87176	11744	0.25217	-0.0913164	0.0122938	-7.42786	1.1037e-13	6	32654673	T	C	-0.297232	0.0260468	3.79294e-30	-11.4115	6	32654673	T	C	-0.0796733	0.042566	0.06124	-1.87176	3.86528e-31	1.88364e-28
rs28747016	6	32654706	A	G	-11.4277	24510	0.2515	-0.119592	0.0101275	-11.8086	3.52425e-32	6	32654706	A	G	-1.86776	11744	0.252813	-0.0913041	0.0122834	-7.43312	1.06064e-13	6	32654706	A	G	-0.298373	0.0261097	3.22956e-30	-11.4277	6	32654706	A	G	-0.106	0.0567524	0.061796	-1.86776	3.16854e-31	1.63117e-28
rs28747018	6	32654739	C	T	-11.1458	24510	0.2495	-0.116905	0.0101545	-11.5127	1.13912e-30	6	32654739	C	T	-1.72763	11744	0.2699	-0.086294	0.0120265	-7.1753	7.215e-13	6	32654739	C	T	-0.292846	0.0262741	7.76603e-29	-11.1458	6	32654739	C	T	-0.221542	0.128235	0.084055	-1.72763	9.69513e-30	5.10185e-27
rs28747019	6	32654757	A	C	-11.2561	24510	0.2455	-0.118403	0.0102097	-11.5971	4.26136e-31	6	32654757	A	C	-1.15369	11744	0.251408	-0.0834135	0.0123061	-6.77821	1.21671e-11	6	32654757	A	C	-0.306268	0.0272091	2.27053e-29	-11.2561	6	32654757	A	C	-0.080553	0.0698223	0.248629	-1.15369	2.56865e-30	2.35313e-26
rs28747020	6	32654760	C	T	-11.2561	24510	0.2455	-0.118735	0.0102097	-11.6296	2.91338e-31	6	32654760	C	T	-1.80649	11744	0.2494	-0.0900157	0.012339	-7.29521	2.98203e-13	6	32654760	C	T	-0.306268	0.0272091	2.27053e-29	-11.2561	6	32654760	C	T	-0.251537	0.139241	0.070842	-1.80649	2.56865e-30	1.20115e-27
rs28747021	6	32654772	G	A	-11.3941	24510	0.2455	-0.120112	0.0102097	-11.7645	5.9469e-32	6	32654772	G	A	-1.67367	11744	0.2669	-0.0876454	0.0120692	-7.26193	3.81614e-13	6	32654772	G	A	-0.308477	0.0270734	5.17405e-30	-11.3941	6	32654772	G	A	-0.219135	0.130931	0.094195	-1.67367	4.78345e-31	5.64524e-28
rs28747022	6	32654785	A	G	-11.559	24510	0.2455	-0.121927	0.0102097	-11.9423	7.12674e-33	6	32654785	A	G	-1.84706	11744	0.251702	-0.0920778	0.0123013	-7.48519	7.14463e-14	6	32654785	A	G	-0.310913	0.0268978	7.17029e-31	-11.559	6	32654785	A	G	-0.105248	0.0569814	0.064738	-1.84706	6.24655e-32	4.76742e-29
rs28747026	6	32654860	G	A	-11.4935	24510	0.2495	-0.120262	0.0101545	-11.8432	2.33303e-32	6	32654860	G	A	-1.20705	11744	0.247175	-0.085942	0.0123761	-6.94419	3.80629e-12	6	32654860	G	A	-0.298015	0.0259289	1.47502e-30	-11.4935	6	32654860	G	A	-0.076853	0.0636701	0.227413	-1.20705	1.40688e-31	1.82044e-27
rs28747028	6	32654989	T	C	-11.6142	24510	0.2525	-0.12136	0.0101142	-11.9989	3.5987e-33	6	32654989	T	C	-1.85008	11744	0.251609	-0.092472	0.0123029	-7.51631	5.63445e-14	6	32654989	T	C	-0.300167	0.0258448	3.56969e-31	-11.6142	6	32654989	T	C	-0.0788787	0.0426353	0.064302	-1.85008	3.14203e-32	2.68116e-29
rs28747029	6	32655096	A	G	-10.9474	24510	0.2425	-0.116047	0.0102523	-11.3191	1.05516e-29	6	32655096	A	G	-1.92644	11744	0.2582	-0.0881885	0.0121986	-7.22937	4.85252e-13	6	32655096	A	G	-0.288612	0.0263636	6.85401e-28	-10.9474	6	32655096	A	G	-0.265437	0.137786	0.054049	-1.92644	1.02392e-28	1.42762e-26
rs28747032	6	32655180	C	T	-11.539	24510	0.2505	-0.120909	0.0101409	-11.9228	8.99892e-33	6	32655180	C	T	-1.86999	11744	0.251904	-0.0921482	0.0122981	-7.4929	6.73695e-14	6	32655180	C	T	-0.299475	0.0259533	8.50234e-31	-11.539	6	32655180	C	T	-0.0796624	0.0426004	0.061485	-1.86999	8.01273e-32	5.24238e-29
rs28747033	6	32655213	C	T	-11.5394	24510	0.2505	-0.120916	0.0101409	-11.9235	8.92845e-33	6	32655213	C	T	-1.87445	11744	0.252249	-0.0921525	0.0122925	-7.49665	6.54691e-14	6	32655213	C	T	-0.299473	0.0259522	8.50234e-31	-11.5394	6	32655213	C	T	-0.0798032	0.0425741	0.060868	-1.87445	7.97089e-32	5.11093e-29
rs28747034	6	32655257	T	C	-11.6021	24510	0.2505	-0.121565	0.0101409	-11.9875	4.13185e-33	6	32655257	T	C	-1.86918	11744	0.251882	-0.0925473	0.0122984	-7.52514	5.26656e-14	6	32655257	T	C	-0.30206	0.0260349	4.04437e-31	-11.6021	6	32655257	T	C	-0.0796278	0.0426004	0.061598	-1.86918	3.65375e-32	2.76956e-29
rs28747037	6	32655336	C	T	-11.0264	24510	0.2416	-0.116993	0.0102653	-11.3969	4.3311e-30	6	32655336	C	T	-1.86282	11744	0.2457	-0.0895373	0.0124011	-7.22013	5.19364e-13	6	32655336	C	T	-0.293229	0.0265935	3.19333e-28	-11.0264	6	32655336	C	T	-0.266202	0.142903	0.062487	-1.86282	4.0271e-29	8.84364e-27
rs28747038	6	32655368	A	C	-11.6803	24510	0.2495	-0.122537	0.0101545	-12.0673	1.57235e-33	6	32655368	A	C	-1.86137	11744	0.251534	-0.093015	0.0123041	-7.5597	4.04011e-14	6	32655368	A	C	-0.303319	0.0259684	1.68999e-31	-11.6803	6	32655368	A	C	-0.07946	0.042689	0.062692	-1.86137	1.37267e-32	1.29196e-29
rs28747047	6	32655578	T	C	-11.6133	24510	0.2495	-0.121506	0.0101545	-11.9658	5.36883e-33	6	32655578	T	C	-1.20237	11744	0.24882	-0.0864761	0.0123486	-7.00289	2.50734e-12	6	32655578	T	C	-0.307473	0.0264759	3.56969e-31	-11.6133	6	32655578	T	C	-0.0692493	0.057594	0.22922	-1.20237	3.17684e-32	5.67774e-28
rs28747048	6	32655584	T	C	-11.6502	24510	0.2465	-0.12272	0.0101957	-12.0365	2.28534e-33	6	32655584	T	C	-1.86141	11744	0.2776	-0.0899374	0.0119216	-7.54407	4.55537e-14	6	32655584	T	C	-0.309113	0.0265327	2.35058e-31	-11.6502	6	32655584	T	C	-0.234282	0.125862	0.062686	-1.86141	2.00148e-32	1.75759e-29
rs28747049	6	32655659	C	A	-11.3211	24510	0.2425	-0.119953	0.0102523	-11.7001	1.27275e-31	6	32655659	C	A	-1.88307	11744	0.2789	-0.0879711	0.0119045	-7.38974	1.47121e-13	6	32655659	C	A	-0.29778	0.0263031	1.18213e-29	-11.3211	6	32655659	C	A	-0.236652	0.125673	0.059691	-1.88307	1.16643e-30	4.4147e-28
rs28747050	6	32655674	C	T	-11.2515	24510	0.2416	-0.119369	0.0102653	-11.6284	2.95654e-31	6	32655674	C	T	-1.87632	11744	0.2783	-0.0875333	0.0119124	-7.3481	2.01044e-13	6	32655674	C	T	-0.297018	0.0263982	2.54768e-29	-11.2515	6	32655674	C	T	-0.234282	0.124863	0.060612	-1.87632	2.71624e-30	9.10679e-28
rs28747051	6	32655686	T	G	-10.7993	24510	0.2406	-0.114767	0.0102798	-11.1643	6.09704e-29	6	32655686	T	G	-1.86611	11744	0.2777	-0.0846867	0.0119203	-7.10443	1.20823e-12	6	32655686	T	G	-0.289805	0.0268356	3.68038e-27	-10.7993	6	32655686	T	G	-0.235072	0.125969	0.062026	-1.86611	5.78498e-28	7.77909e-26
rs28747052	6	32655703	T	C	-10.8962	24510	0.2396	-0.115953	0.0102945	-11.2636	1.98433e-29	6	32655703	T	C	-1.86611	11744	0.2777	-0.0852884	0.0119203	-7.1549	8.37322e-13	6	32655703	T	C	-0.293003	0.0268905	1.69611e-27	-10.8962	6	32655703	T	C	-0.235072	0.125969	0.062026	-1.86611	1.86846e-28	3.07246e-26
rs28747064	6	32656770	G	A	-11.5835	24510	0.2505	-0.121381	0.0101409	-11.9694	5.14164e-33	6	32656770	G	A	-1.88842	11744	0.252368	-0.0925563	0.0122906	-7.53067	5.04799e-14	6	32656770	G	A	-0.301268	0.0260084	5.89385e-31	-11.5835	6	32656770	G	A	-0.107119	0.0567241	0.05897	-1.88842	4.60827e-32	3.05569e-29
rs28747065	6	32656806	C	T	-10.6188	24510	0.2425	-0.112518	0.0102523	-10.9749	5.04748e-28	6	32656806	C	T	-1.77853	11744	0.243734	-0.08631	0.0124348	-6.94102	3.89287e-12	6	32656806	C	T	-0.282821	0.0266341	2.99237e-26	-10.6188	6	32656806	C	T	-0.1038	0.0583626	0.075317	-1.77853	4.62507e-27	6.3157e-25
rs28752509	6	32579623	T	C	11.5229	24510	0.4612	0.105156	0.00881474	11.9295	8.30701e-33	6	32579623	T	C	2.3347	11744	0.4355	0.0845509	0.0107673	7.85255	4.07651e-15	6	32579623	T	C	0.245375	0.0212945	1.14766e-30	11.5229	6	32579623	T	C	0.306525	0.131291	0.019559	2.3347	9.78005e-32	6.73523e-30
rs28752510	6	32579626	A	G	11.5229	24510	0.4612	0.10516	0.00881474	11.93	8.25366e-33	6	32579626	A	G	2.34547	11744	0.4363	0.084625	0.0107651	7.86108	3.80826e-15	6	32579626	A	G	0.245375	0.0212945	1.14766e-30	11.5229	6	32579626	A	G	0.305167	0.130109	0.019003	2.34547	9.78005e-32	6.39533e-30
rs28755384	6	32676398	C	T	-8.27641	24510	0.3499	-0.0789929	0.00921311	-8.57397	9.99767e-18	6	32676398	C	T	-1.78791	11744	0.367869	-0.0634147	0.0110709	-5.72805	1.01592e-08	6	32676398	C	T	-0.187292	0.0226296	1.30939e-16	-8.27641	6	32676398	C	T	-0.0908814	0.0508312	0.073791	-1.78791	1.00058e-16	2.30824e-16
rs28755385	6	32676425	T	C	-8.27632	24510	0.3499	-0.0790357	0.00921311	-8.57862	9.60189e-18	6	32676425	T	C	-1.88317	11744	0.368434	-0.0642288	0.0110674	-5.80345	6.49652e-09	6	32676425	T	C	-0.187387	0.0226413	1.30939e-16	-8.27632	6	32676425	T	C	-0.0958195	0.050882	0.059677	-1.88317	1.00141e-16	1.65427e-16
rs28755386	6	32676484	A	C	-8.25237	24510	0.3499	-0.0788338	0.00921311	-8.5567	1.16142e-17	6	32676484	A	C	-1.93604	11744	0.365637	-0.0646575	0.0110851	-5.83284	5.44922e-09	6	32676484	A	C	-0.186812	0.0226374	1.56719e-16	-8.25237	6	32676484	A	C	-0.0982326	0.050739	0.052863	-1.93604	1.2389e-16	1.64547e-16
rs28755387	6	32676488	C	A	-8.25082	24510	0.3499	-0.0788384	0.00921311	-8.5572	1.15644e-17	6	32676488	C	A	-1.978	11744	0.365975	-0.0650042	0.0110829	-5.86526	4.48434e-09	6	32676488	C	A	-0.186781	0.0226379	1.59433e-16	-8.25082	6	32676488	C	A	-0.100472	0.0507951	0.047929	-1.978	1.14077e-16	1.43652e-16
rs28755389	6	32677968	A	C	-8.33546	24510	0.3479	-0.0795691	0.00922537	-8.62503	6.40774e-18	6	32677968	A	C	-1.5976	11744	0.360596	-0.062352	0.0111182	-5.6081	2.04562e-08	6	32677968	A	C	-0.188504	0.0226147	7.83465e-17	-8.33546	6	32677968	A	C	-0.081657	0.0511123	0.110132	-1.5976	5.90484e-17	2.88294e-16
rs28755390	6	32677969	G	A	-8.33546	24510	0.3479	-0.0795586	0.00922537	-8.62389	6.47148e-18	6	32677969	G	A	-1.57485	11744	0.361471	-0.062119	0.0111124	-5.59008	2.26963e-08	6	32677969	G	A	-0.188504	0.0226147	7.83465e-17	-8.33546	6	32677969	G	A	-0.0802626	0.0509652	0.115291	-1.57485	5.90484e-17	3.12066e-16
rs28755391	6	32678002	T	C	-8.34267	24510	0.3489	-0.079656	0.00921921	-8.64022	5.6107e-18	6	32678002	T	C	-1.75413	11744	0.369053	-0.0634582	0.0110635	-5.73582	9.70432e-09	6	32678002	T	C	-0.188662	0.0226141	7.48997e-17	-8.34267	6	32678002	T	C	-0.0889635	0.0507167	0.079409	-1.75413	5.53502e-17	1.57914e-16
rs28772272	6	32656980	T	C	-11.5641	24510	0.2515	-0.121036	0.0101275	-11.9512	6.40066e-33	6	32656980	T	C	-1.92306	11744	0.2708	-0.0906811	0.0120139	-7.54799	4.42023e-14	6	32656980	T	C	-0.3006	0.0259943	7.17029e-31	-11.5641	6	32656980	T	C	-0.242162	0.125925	0.054472	-1.92306	5.86848e-32	3.15906e-29
rs28772273	6	32659314	T	C	-11.3485	24510	0.2435	-0.119998	0.010238	-11.7208	9.96716e-32	6	32659314	T	C	-1.7346	11744	0.2047	-0.0964106	0.0132315	-7.28645	3.18232e-13	6	32659314	T	C	-0.296071	0.0260889	7.56101e-30	-11.3485	6	32659314	T	C	-0.279145	0.160927	0.082811	-1.7346	8.34945e-31	6.69467e-28
rs28772279	6	32673754	A	C	-11.6117	24510	0.2465	-0.122239	0.0101957	-11.9893	4.04547e-33	6	32673754	A	C	-1.70729	11744	0.249504	-0.0913197	0.0123373	-7.40191	1.34235e-13	6	32673754	A	C	-0.303302	0.0261204	3.60679e-31	-11.6117	6	32673754	A	C	-0.0725073	0.0424692	0.087768	-1.70729	3.24235e-32	5.41501e-29
rs28772280	6	32673899	T	C	-11.6309	24510	0.2545	-0.121202	0.0100879	-12.0146	2.97664e-33	6	32673899	T	C	-1.82166	11744	0.25231	-0.092217	0.0122915	-7.5025	6.26115e-14	6	32673899	T	C	-0.302674	0.0260233	3.41219e-31	-11.6309	6	32673899	T	C	-0.0774363	0.0425085	0.068506	-1.82166	2.55036e-32	2.58869e-29
rs28772281	6	32674086	A	G	-11.5723	24510	0.2475	-0.121652	0.0101819	-11.9479	6.6575e-33	6	32674086	A	G	-1.68703	11744	0.247723	-0.0910869	0.0123669	-7.36538	1.76648e-13	6	32674086	A	G	-0.302441	0.0261348	5.89385e-31	-11.5723	6	32674086	A	G	-0.0718881	0.0426122	0.091597	-1.68703	5.29442e-32	8.87345e-29
rs28772282	6	32674136	G	A	-11.6037	24510	0.2465	-0.122146	0.0101957	-11.9801	4.51781e-33	6	32674136	G	A	-1.68703	11744	0.247723	-0.0912892	0.0123669	-7.38173	1.56243e-13	6	32674136	G	A	-0.3034	0.0261468	4.04437e-31	-11.6037	6	32674136	G	A	-0.0718881	0.0426122	0.091597	-1.68703	3.58028e-32	6.45883e-29
rs28772284	6	32674313	T	C	-11.661	24510	0.2545	-0.121455	0.0100879	-12.0397	2.19826e-33	6	32674313	T	C	-1.70452	11744	0.2648	-0.0898446	0.0120996	-7.42541	1.12427e-13	6	32674313	T	C	-0.306338	0.0262703	2.04743e-31	-11.661	6	32674313	T	C	-0.219939	0.129033	0.088284	-1.70452	1.74923e-32	3.32375e-29
rs28772285	6	32674380	T	G	-11.5855	24510	0.2545	-0.120504	0.0100879	-11.9454	6.86083e-33	6	32674380	T	G	-1.36491	11744	0.255162	-0.0871566	0.012246	-7.11715	1.10181e-12	6	32674380	T	G	-0.303285	0.0261779	5.89385e-31	-11.5855	6	32674380	T	G	-0.0781745	0.0572745	0.172281	-1.36491	4.4916e-32	3.51624e-28
rs28772286	6	32674385	C	T	-11.585	24510	0.2545	-0.12066	0.0100879	-11.9609	5.69746e-33	6	32674385	C	T	-1.68588	11744	0.27	-0.088638	0.0120251	-7.37107	1.69268e-13	6	32674385	C	T	-0.30329	0.0261795	5.89385e-31	-11.585	6	32674385	C	T	-0.21269	0.126159	0.091819	-1.68588	4.52144e-32	7.84883e-29
rs28772287	6	32674400	C	T	-11.604	24510	0.2545	-0.1207	0.0100879	-11.9648	5.43147e-33	6	32674400	C	T	-1.37492	11744	0.255503	-0.087333	0.0122406	-7.13468	9.70093e-13	6	32674400	C	T	-0.303859	0.0261857	4.04437e-31	-11.604	6	32674400	C	T	-0.078618	0.0571801	0.169157	-1.37492	3.56882e-32	2.79046e-28
rs28849212	11	118588262	A	G	-10.1715	24510	0.2137	-0.112467	0.0107194	-10.4919	9.40898e-26	11	118588262	A	G	-1.28751	11744	0.201336	-0.0841295	0.0133134	-6.31914	2.63026e-10	11	118588262	A	G	-0.302918	0.0297809	2.81611e-24	-10.1715	11	118588262	A	G	-0.079316	0.0616042	0.197917	-1.28751	6.86017e-25	2.97092e-22
rs28862625	11	118589869	T	G	-10.4049	24510	0.2137	-0.115239	0.0107194	-10.7505	5.89546e-27	11	118589869	T	G	-1.67591	11744	0.214151	-0.087821	0.0130138	-6.74831	1.4958e-11	11	118589869	T	G	-0.306252	0.0294335	2.38642e-25	-10.4049	11	118589869	T	G	-0.100469	0.0599489	0.093755	-1.67591	5.19047e-26	7.14195e-24
rs28891490	6	32660697	A	C	-11.8415	24510	0.2386	-0.126107	0.0103092	-12.2324	2.086e-34	6	32660697	A	C	-1.85975	11744	0.267	-0.0922262	0.0120677	-7.64238	2.13239e-14	6	32660697	A	C	-0.31536	0.0266318	2.50506e-32	-11.8415	6	32660697	A	C	-0.230318	0.123844	0.062921	-1.85975	1.78791e-33	2.46723e-30
rs28891491	6	32661080	A	G	-11.3783	24510	0.2416	-0.120687	0.0102653	-11.7568	6.51333e-32	6	32661080	A	G	-1.84399	11744	0.24766	-0.0913819	0.012368	-7.3886	1.48382e-13	6	32661080	A	G	-0.296703	0.0260762	5.624e-30	-11.3783	6	32661080	A	G	-0.104533	0.0566884	0.065184	-1.84399	5.80198e-31	2.99019e-28
rs28891492	6	32662451	T	C	-11.5182	24510	0.2386	-0.122703	0.0103092	-11.9023	1.15196e-32	6	32662451	T	C	-1.88537	11744	0.2716	-0.0899518	0.0120028	-7.49422	6.66915e-14	6	32662451	T	C	-0.304619	0.0264468	1.14766e-30	-11.5182	6	32662451	T	C	-0.229523	0.121739	0.05938	-1.88537	1.03734e-31	6.02106e-29
rs28895224	6	32435556	G	A	6.88359	24510	0.3241	0.068022	0.00938831	7.2454	4.31177e-13	6	32435556	G	A	3.78292	11744	0.2237	0.0843267	0.0128111	6.58233	4.63117e-11	6	32435556	G	A	0.152245	0.0221171	5.83633e-12	6.88359	6	32435556	G	A	0.58519	0.154693	0.000155	3.78292	6.77652e-15	6.78682e-15
rs28895234	6	32437050	G	A	7.27249	24510	0.3211	0.0715754	0.0094112	7.60534	2.8416e-14	6	32437050	G	A	3.00452	11744	0.2789	0.0734329	0.0119045	6.1685	6.89405e-10	6	32437050	G	A	0.159841	0.0219788	3.5294e-13	7.27249	6	32437050	G	A	0.400477	0.133292	0.00266	3.00452	5.57248e-15	5.64162e-15
rs2894048	6	31019760	A	C	10.8547	24510	0.167	0.130979	0.0117811	11.1177	1.02899e-28	6	31019760	A	C	-0.211268	11744	0.132979	0.086288	0.0157227	5.48812	4.06237e-08	6	31019760	A	C	0.320422	0.0295191	2.71867e-27	10.8547	6	31019760	A	C	-0.0112076	0.053049	0.832678	-0.211268	3.0336e-28	3.41453e-22
rs28986322	6	32337304	G	T	-9.07012	24510	0.07654	-0.155502	0.0165278	-9.40854	5.03053e-21	6	32337304	G	T	-2.2071	11744	0.075673	-0.130675	0.020186	-6.47356	9.57196e-11	6	32337304	G	T	-0.425294	0.0468896	1.19749e-19	-9.07012	6	32337304	G	T	-0.154681	0.0700836	0.027307	-2.2071	4.7468e-20	9.39172e-20
rs28986326	6	32338326	T	C	-9.1374	24510	0.07753	-0.155635	0.0164307	-9.47218	2.74059e-21	6	32338326	T	C	-2.0998	11744	0.076608	-0.128939	0.0200726	-6.42364	1.33051e-10	6	32338326	T	C	-0.426148	0.0466378	6.42597e-20	-9.1374	6	32338326	T	C	-0.145912	0.0694882	0.035746	-2.0998	3.15617e-20	8.13976e-20
rs2903283	4	103557753	T	C	-9.5257	24510	0.493	-0.0865977	0.00878903	-9.85294	6.65678e-23	4	103557753	T	C	-1.75192	11744	0.49295	-0.0678126	0.0106784	-6.35044	2.14695e-10	4	103557753	T	C	-0.203543	0.0213678	1.66429e-21	-9.5257	4	103557753	T	C	-0.067639	0.0386084	0.079787	-1.75192	6.41095e-22	1.22066e-20
rs2905722	6	31449327	A	G	-10.8977	24510	0.1153	-0.154152	0.013758	-11.2045	3.8744e-29	6	31449327	A	G	-0.64785	11744	0.141299	-0.0948846	0.0153265	-6.19089	5.98258e-10	6	31449327	A	G	-0.358299	0.0328784	1.69611e-27	-10.8977	6	31449327	A	G	-0.0340265	0.0525222	0.517082	-0.64785	1.83533e-28	6.31773e-24
rs2934951	17	37833328	A	G	-8.12223	24510	0.3181	-0.0796127	0.00943465	-8.43833	3.21916e-17	17	37833328	A	G	-2.23815	11744	0.325022	-0.0684375	0.0113981	-6.0043	1.92164e-09	17	37833328	A	G	-0.193901	0.0238729	4.60074e-16	-8.12223	17	37833328	A	G	-0.0872468	0.0389816	0.025211	-2.23815	1.20899e-16	1.5174e-16
rs2934952	17	37832366	G	A	-7.67782	24510	0.3052	-0.0761741	0.00954214	-7.98291	1.42921e-15	17	37832366	G	A	-2.24211	11744	0.307452	-0.0668249	0.0115696	-5.77589	7.65486e-09	17	37832366	G	A	-0.186939	0.0243479	1.62093e-14	-7.67782	17	37832366	G	A	-0.0888054	0.0396079	0.024954	-2.24211	3.81973e-15	3.94888e-15
rs2934967	17	37870378	G	A	-7.89843	24510	0.3101	-0.0781146	0.00950001	-8.22258	1.99174e-16	17	37870378	G	A	-2.51309	11744	0.312296	-0.070334	0.0115199	-6.10543	1.02525e-09	17	37870378	G	A	-0.191092	0.0241937	2.77556e-15	-7.89843	17	37870378	G	A	-0.0990486	0.0394131	0.011968	-2.51309	2.58573e-16	3.10846e-16
rs2934971	17	37854507	G	T	-8.0169	24510	0.3101	-0.0792617	0.00950001	-8.34332	7.22315e-17	17	37854507	G	T	-2.49893	11744	0.312437	-0.0709071	0.0115185	-6.15594	7.46351e-10	17	37854507	G	T	-0.192534	0.024016	1.11022e-15	-8.0169	17	37854507	G	T	-0.0988068	0.0395397	0.012457	-2.49893	1.06133e-16	1.34197e-16
rs2936303	3	159730954	A	G	-15.5979	24510	0.3598	-0.146833	0.00915545	-16.0378	6.96282e-58	3	159730954	A	G	-0.940914	11744	0.421868	-0.0959059	0.0108101	-8.87185	7.1942e-19	3	159730954	A	G	-0.348582	0.022348	7.63103e-55	-15.5979	3	159730954	A	G	-0.0344672	0.0366317	0.346749	-0.940914	1.52522e-57	2.77308e-47
rs2941503	17	37828745	A	G	-7.60708	24510	0.3141	-0.0748882	0.00946681	-7.9106	2.56152e-15	17	37828745	A	G	-2.24628	11744	0.308834	-0.0663541	0.0115553	-5.74233	9.33812e-09	17	37828745	A	G	-0.185389	0.0243706	2.80886e-14	-7.60708	17	37828745	A	G	-0.0888347	0.0395475	0.024686	-2.24628	6.43388e-15	6.46215e-15
rs2941504	17	37830900	A	G	-7.62389	24510	0.3101	-0.0752985	0.00950001	-7.92615	2.2605e-15	17	37830900	A	G	-2.21243	11744	0.309049	-0.0661328	0.011553	-5.72428	1.03872e-08	17	37830900	A	G	-0.185808	0.0243718	2.4647e-14	-7.62389	17	37830900	A	G	-0.087442	0.0395231	0.026937	-2.21243	6.38439e-15	6.41518e-15
rs2941505	17	37832704	A	G	-8.07409	24510	0.3191	-0.0790878	0.00942677	-8.3897	4.87388e-17	17	37832704	A	G	-2.25286	11744	0.324895	-0.0682912	0.0113992	-5.99086	2.08737e-09	17	37832704	A	G	-0.19282	0.0238813	6.9037e-16	-8.07409	17	37832704	A	G	-0.0878506	0.0389952	0.024268	-2.25286	1.68059e-16	2.07024e-16
rs2941506	17	37833035	A	G	-8.05298	24510	0.3191	-0.0788865	0.00942677	-8.36835	5.84319e-17	17	37833035	A	G	-2.25864	11744	0.324944	-0.0682154	0.0113988	-5.98444	2.17142e-09	17	37833035	A	G	-0.192205	0.0238676	8.23016e-16	-8.05298	17	37833035	A	G	-0.0880814	0.0389976	0.023906	-2.25864	1.94557e-16	2.37684e-16
rs2952140	17	37928059	T	C	-11.8951	24510	0.4841	-0.10793	0.00879261	-12.2751	1.23287e-34	17	37928059	T	C	-1.61243	11744	0.489105	-0.0798261	0.0106799	-7.47444	7.75324e-14	17	37928059	T	C	-0.260298	0.0218828	1.41333e-32	-11.8951	17	37928059	T	C	-0.0581621	0.0360711	0.106869	-1.61243	9.02065e-34	4.67749e-30
rs2952144	17	37960017	T	C	-11.7073	24510	0.4841	-0.106272	0.00879261	-12.0865	1.24476e-33	17	37960017	T	C	-1.69211	11744	0.488381	-0.0794577	0.0106802	-7.4397	1.00915e-13	17	37960017	T	C	-0.254209	0.0217138	1.22554e-31	-11.7073	17	37960017	T	C	-0.0609716	0.0360329	0.090625	-1.69211	9.7793e-33	2.19927e-29
rs2952151	17	37828496	T	C	-7.62057	24510	0.3141	-0.0749942	0.00946681	-7.9218	2.34101e-15	17	37828496	T	C	-2.19351	11744	0.30828	-0.0659851	0.011561	-5.70756	1.14605e-08	17	37828496	T	C	-0.185713	0.02437	2.52021e-14	-7.62057	17	37828496	T	C	-0.0867683	0.0395569	0.028271	-2.19351	6.99725e-15	6.99549e-15
rs2952152	17	37832735	T	C	-8.08228	24510	0.3181	-0.0792315	0.00943465	-8.39792	4.54442e-17	17	37832735	T	C	-2.2494	11744	0.325256	-0.068289	0.011396	-5.99239	2.06785e-09	17	37832735	T	C	-0.193136	0.0238962	6.53172e-16	-8.08228	17	37832735	T	C	-0.0876509	0.0389663	0.024487	-2.2494	1.59484e-16	1.97045e-16
rs3016014	6	31351153	G	A	-8.78365	24510	0.2485	-0.0923916	0.0101681	-9.0864	1.0237e-19	6	31351153	G	A	-1.6356	11744	0.274805	-0.0702195	0.011959	-5.8717	4.31341e-09	6	31351153	G	A	-0.215053	0.0244833	1.58928e-18	-8.78365	6	31351153	G	A	-0.0690138	0.0421949	0.101924	-1.6356	9.53975e-19	8.13038e-18
rs3021062	6	32651741	T	C	17.501	24510	0.2704	0.178201	0.00989287	18.0131	1.53762e-72	6	32651741	T	C	1.42892	11744	0.240841	0.127973	0.0124854	10.2499	1.18509e-24	6	32651741	T	C	0.421517	0.0240853	1.60681e-68	17.501	6	32651741	T	C	0.0613829	0.0429575	0.153027	1.42892	2.98089e-72	3.57245e-60
rs3091281	6	33056566	C	T	18.4072	24510	0.2714	0.18625	0.0098814	18.8485	3.02141e-79	6	33056566	C	T	-0.451087	11744	0.247085	0.114284	0.0123776	9.23312	2.62849e-20	6	33056566	C	T	0.43085	0.0234066	1.20967e-75	18.4072	6	33056566	C	T	-0.0188506	0.0417892	0.651927	-0.451087	7.51318e-80	2.30986e-60
rs3091283	6	33057213	T	C	15.0201	24510	0.2714	0.151427	0.0098814	15.3244	5.25319e-53	6	33057213	T	C	-1.48965	11744	0.258385	0.0810524	0.0121958	6.64592	3.01319e-11	6	33057213	T	C	0.349221	0.0232502	1.3374e-50	15.0201	6	33057213	T	C	-0.0826666	0.0554938	0.136315	-1.48965	2.06108e-53	4.39468e-38
rs3091284	6	33057244	G	T	15.191	24510	0.2634	0.154789	0.00997572	15.5166	2.67903e-54	6	33057244	G	T	-1.14767	11744	0.25562	0.0857422	0.0122388	7.00578	2.45617e-12	6	33057244	G	T	0.354858	0.0233598	8.04285e-52	15.191	6	33057244	G	T	-0.0479935	0.0418182	0.251105	-1.14767	1.28468e-54	8.84928e-40
rs3097650	6	33057440	T	C	16.3127	24510	0.3072	0.158754	0.00952475	16.6675	2.25691e-62	6	33057440	T	C	-1.12875	11744	0.297868	0.0887816	0.0116738	7.60521	2.84452e-14	6	33057440	T	C	0.366934	0.0224937	1.39391e-59	16.3127	6	33057440	T	C	-0.0448007	0.0396907	0.259005	-1.12875	7.18987e-63	7.12864e-46
rs3097651	6	33057651	T	C	15.1841	24510	0.2634	0.154706	0.00997572	15.5083	3.04863e-54	6	33057651	T	C	-1.17279	11744	0.255899	0.0854243	0.0122344	6.9823	2.9038e-12	6	33057651	T	C	0.354589	0.0233526	8.04285e-52	15.1841	6	33057651	T	C	-0.048997	0.0417781	0.24088	-1.17279	1.43729e-54	1.10499e-39
rs3097652	6	33057835	T	C	16.1658	24510	0.3151	0.156277	0.00945868	16.5221	2.54314e-61	6	33057835	T	C	-1.02488	11744	0.304842	0.0882656	0.0115972	7.61093	2.72133e-14	6	33057835	T	C	0.362269	0.0224095	1.29079e-58	16.1658	6	33057835	T	C	-0.0403648	0.0393849	0.30542	-1.02488	9.34954e-62	2.52062e-45
rs3097672	6	33050442	A	C	16.0388	24510	0.3072	0.156495	0.00952475	16.4304	1.15984e-60	6	33050442	A	C	-0.252664	11744	0.29714	0.0952823	0.011682	8.15631	3.45407e-16	6	33050442	A	C	0.362815	0.022621	8.16571e-58	16.0388	6	33050442	A	C	-0.0134875	0.0533814	0.800528	-0.252664	8.43307e-61	1.2513e-46
rs3097673	6	33050671	C	A	16.0923	24510	0.3082	0.156481	0.00951616	16.4437	9.30272e-61	6	33050671	C	A	-1.08528	11744	0.294679	0.0881169	0.0117102	7.52478	5.28081e-14	6	33050671	C	A	0.36324	0.0225723	8.16571e-58	16.0923	6	33050671	C	A	-0.0575539	0.0530314	0.277798	-1.08528	3.34736e-61	9.21561e-45
rs3097674	6	33050683	G	A	16.09	24510	0.3082	0.156795	0.00951616	16.4768	5.3901e-61	6	33050683	G	A	-0.375111	11744	0.292431	0.0949013	0.0117365	8.08602	6.16453e-16	6	33050683	G	A	0.3642	0.0226351	8.16571e-58	16.09	6	33050683	G	A	-0.0177119	0.0472179	0.707578	-0.375111	3.48159e-61	1.35072e-46
rs3104362	6	32656697	G	T	17.8916	24510	0.2644	0.183019	0.00996361	18.3688	2.33671e-75	6	32656697	G	T	0.529068	11744	0.243507	0.121162	0.0124387	9.74074	2.02073e-22	6	32656697	G	T	0.434058	0.0242604	1.80075e-71	17.8916	6	32656697	G	T	0.0303934	0.057447	0.596758	0.529068	1.76186e-75	5.48578e-60
rs3104394	6	32667520	G	A	-11.4731	24510	0.1103	-0.165686	0.0140268	-11.8121	3.38036e-32	6	32667520	G	A	-1.00319	11744	0.2857	-0.0800313	0.0118178	-6.77208	1.26942e-11	6	32667520	G	A	-0.440957	0.0384341	2.27825e-30	-11.4731	6	32667520	G	A	-0.194744	0.194125	0.31577	-1.00319	1.81138e-31	5.6576e-27
rs3104419	6	32580136	T	C	11.5329	24510	0.4652	0.104207	0.00880953	11.8289	2.76681e-32	6	32580136	T	C	0.110156	11744	0.458534	0.065314	0.0107143	6.09599	1.08763e-09	6	32580136	T	C	0.245582	0.0212941	1.14766e-30	11.5329	6	32580136	T	C	0.00415237	0.0376955	0.912286	0.110156	8.64602e-32	1.7519e-25
rs3115667	6	31643399	T	C	-10.531	24510	0.2256	-0.113985	0.0105127	-10.8426	2.16347e-27	6	31643399	T	C	-0.928204	11744	0.263966	-0.0753583	0.0121118	-6.22187	4.91272e-10	6	31643399	T	C	-0.26669	0.0253243	6.23599e-26	-10.531	6	31643399	T	C	-0.0387466	0.0417436	0.353302	-0.928204	1.25483e-26	5.37909e-23
rs3115668	6	31641485	T	C	-11.9398	24510	0.1243	-0.162807	0.0133185	-12.2242	2.30964e-34	6	31641485	T	C	0.331712	11744	0.146842	-0.0898671	0.0150832	-5.95809	2.55197e-09	6	31641485	T	C	-0.389234	0.0325996	1.13693e-32	-11.9398	6	31641485	T	C	0.0168868	0.050908	0.740107	0.331712	5.08221e-34	2.5654e-26
rs3115669	6	31619024	T	G	-11.8884	24510	0.1064	-0.1738	0.0142504	-12.1962	3.25664e-34	6	31619024	T	G	-0.166925	11744	0.132623	-0.0995773	0.0157405	-6.32617	2.51327e-10	6	31619024	T	G	-0.407821	0.0343042	1.41333e-32	-11.8884	6	31619024	T	G	-0.00890127	0.0533249	0.867429	-0.166925	9.82978e-34	4.41802e-27
rs3115670	6	31761865	T	C	-12.0708	24510	0.1561	-0.150312	0.0121066	-12.4157	2.14699e-35	6	31761865	T	C	-0.819946	11744	0.174548	-0.097586	0.0140647	-6.93837	3.96637e-12	6	31761865	T	C	-0.367194	0.0304201	1.75175e-33	-12.0708	6	31761865	T	C	-0.0532573	0.0649522	0.412247	-0.819946	9.3743e-35	3.41765e-29
rs3116958	6	33125227	C	T	9.06985	24510	0.4563	0.0836655	0.00882192	9.48381	2.45158e-21	6	33125227	C	T	3.72412	11744	0.469386	0.0821009	0.0106974	7.67483	1.65634e-14	6	33125227	C	T	0.194243	0.0214163	1.19749e-19	9.06985	6	33125227	C	T	0.135258	0.0363195	0.000196	3.72412	7.51705e-23	2.18724e-22
rs3116961	6	33124031	T	C	15.6162	24510	0.1113	0.223111	0.0139715	15.969	2.09978e-57	6	33124031	T	C	-0.815285	11744	0.118526	0.123719	0.0165166	7.49054	6.85911e-14	6	33124031	T	C	0.467168	0.0299156	7.31611e-55	15.6162	6	33124031	T	C	-0.0460418	0.0564733	0.414909	-0.815285	1.12221e-57	7.50814e-43
rs3116965	6	33120677	T	C	15.6786	24510	0.1113	0.223994	0.0139715	16.0322	7.61239e-58	6	33120677	T	C	-0.830989	11744	0.118537	0.124045	0.016516	7.5106	5.88558e-14	6	33120677	T	C	0.46949	0.0299447	2.9186e-55	15.6786	6	33120677	T	C	-0.0469533	0.0565029	0.40598	-0.830989	3.92856e-58	3.78409e-43
rs3116974	6	33114333	G	A	15.7506	24510	0.1113	0.22509	0.0139715	16.1106	2.14797e-58	6	33114333	G	A	-0.738587	11744	0.118681	0.125807	0.0165073	7.6213	2.51135e-14	6	33114333	G	A	0.470936	0.0298996	7.15714e-56	15.7506	6	33114333	G	A	-0.0416181	0.0563484	0.460158	-0.738587	1.16345e-58	8.96198e-44
rs3116976	6	33111953	A	G	15.7498	24510	0.1123	0.224208	0.013917	16.1104	2.15748e-58	6	33111953	A	G	-0.727985	11744	0.118581	0.125985	0.0165133	7.62929	2.36053e-14	6	33111953	A	G	0.471549	0.02994	7.15714e-56	15.7498	6	33111953	A	G	-0.0410418	0.0563773	0.466623	-0.727985	1.17895e-58	8.50536e-44
rs3116985	6	33100590	A	G	8.98969	24510	0.2555	0.0946406	0.0100749	9.39371	5.79249e-21	6	33100590	A	G	3.5649	11744	0.286126	0.0886765	0.0118126	7.50697	6.05096e-14	6	33100590	A	G	0.208345	0.023176	2.51829e-19	8.98969	6	33100590	A	G	0.139587	0.039156	0.000364	3.5649	3.18894e-22	8.50417e-22
rs3116989	6	33099538	T	G	16.2327	24510	0.1292	0.21737	0.0131002	16.5929	7.84241e-62	6	33099538	T	G	-0.978779	11744	0.128035	0.122746	0.0159779	7.68225	1.56318e-14	6	33099538	T	G	0.470863	0.0290071	3.06592e-59	16.2327	6	33099538	T	G	-0.0535611	0.0547224	0.327689	-0.978779	2.91943e-62	8.12196e-46
rs3116992	6	33099129	A	G	15.9065	24510	0.1123	0.226408	0.013917	16.2685	1.65159e-59	6	33099129	A	G	-0.777757	11744	0.118851	0.126557	0.0164971	7.67149	1.70004e-14	6	33099129	A	G	0.474774	0.0298479	7.95429e-57	15.9065	6	33099129	A	G	-0.0438359	0.0563619	0.436712	-0.777757	8.1925e-60	1.57905e-44
rs3116993	6	33098828	A	G	15.9269	24510	0.1123	0.226726	0.013917	16.2913	1.13706e-59	6	33098828	A	G	-0.740186	11744	0.11884	0.127229	0.0164977	7.71191	1.2395e-14	6	33098828	A	G	0.47524	0.0298388	4.3399e-57	15.9269	6	33098828	A	G	-0.0416901	0.0563238	0.459187	-0.740186	5.77221e-60	9.75287e-45
rs3116994	6	33098797	G	A	-10.4276	24510	0.4622	-0.09469	0.00881339	-10.7439	6.33207e-27	6	33098797	G	A	-1.07584	11744	0.4569	-0.0673568	0.0107172	-6.28491	3.28051e-10	6	33098797	G	A	-0.22532	0.0216081	1.89738e-25	-10.4276	6	33098797	G	A	-0.0418145	0.038867	0.282001	-1.07584	4.02433e-26	7.33388e-23
rs3116995	6	33098051	G	T	14.2694	24510	0.1561	0.176705	0.0121066	14.5958	2.98812e-48	6	33098051	G	T	-0.665791	11744	0.158719	0.100914	0.0146099	6.90724	4.94163e-12	6	33098051	G	T	0.388932	0.0272564	3.74324e-46	14.2694	6	33098051	G	T	-0.0327381	0.0491718	0.505545	-0.665791	2.81044e-48	3.02027e-36
rs3116997	6	33097798	A	G	14.2694	24510	0.1561	0.176705	0.0121066	14.5958	2.98812e-48	6	33097798	A	G	-0.665791	11744	0.158719	0.100914	0.0146099	6.90724	4.94163e-12	6	33097798	A	G	0.388932	0.0272564	3.74324e-46	14.2694	6	33097798	A	G	-0.0327381	0.0491718	0.505545	-0.665791	2.81044e-48	3.02027e-36
rs3116998	6	33097231	C	T	-8.74311	24510	0.4821	-0.0805083	0.0087938	-9.15512	5.42961e-20	6	33097231	C	T	-3.85024	11744	0.505045	-0.0811998	0.0106779	-7.60449	2.86038e-14	6	33097231	C	T	-0.187241	0.0214158	2.27047e-18	-8.74311	6	33097231	C	T	-0.140485	0.0364873	0.000118	-3.85024	9.10406e-22	2.27953e-21
rs3117001	6	33097094	G	A	14.2593	24510	0.1561	0.176587	0.0121066	14.586	3.447e-48	6	33097094	G	A	-0.65312	11744	0.158609	0.101012	0.014614	6.912	4.77854e-12	6	33097094	G	A	0.388531	0.0272476	4.12898e-46	14.2593	6	33097094	G	A	-0.0321132	0.0491688	0.513679	-0.65312	3.28248e-48	3.16874e-36
rs3117002	6	33097058	G	A	14.2593	24510	0.1561	0.176579	0.0121066	14.5854	3.47901e-48	6	33097058	G	A	-0.665791	11744	0.158708	0.10084	0.0146103	6.90197	5.12864e-12	6	33097058	G	A	0.388531	0.0272476	4.12898e-46	14.2593	6	33097058	G	A	-0.0327381	0.0491718	0.505545	-0.665791	3.28248e-48	3.3893e-36
rs3117003	6	33096777	A	G	15.8805	24510	0.1133	0.225129	0.0138632	16.2393	2.66082e-59	6	33096777	A	G	-0.830428	11744	0.119318	0.125433	0.0164691	7.61626	2.61132e-14	6	33096777	A	G	0.473813	0.0298361	8.87177e-57	15.8805	6	33096777	A	G	-0.0467206	0.0562609	0.406297	-0.830428	1.27662e-59	2.99193e-44
rs3117005	6	33096755	A	G	-8.74303	24510	0.4821	-0.080498	0.0087938	-9.15395	5.48903e-20	6	33096755	A	G	-3.82836	11744	0.504477	-0.0810134	0.0106778	-7.58711	3.27116e-14	6	33096755	A	G	-0.187241	0.021416	2.27047e-18	-8.74303	6	33096755	A	G	-0.139885	0.036539	0.000129	-3.82836	1.00067e-21	2.49138e-21
rs3117006	6	33096708	A	G	8.3879	24510	0.3002	0.0841499	0.00958685	8.77764	1.66939e-18	6	33096708	A	G	3.58275	11744	0.326732	0.0820412	0.0113826	7.20757	5.69589e-13	6	33096708	A	G	0.18814	0.0224299	4.95445e-17	8.3879	6	33096708	A	G	0.136126	0.0379948	0.00034	3.58275	6.7876e-20	1.31488e-19
rs3117008	6	33096274	G	A	-8.69033	24510	0.4821	-0.0800325	0.0087938	-9.10102	8.94893e-20	6	33096274	G	A	-3.85024	11744	0.505033	-0.0809062	0.0106779	-7.57699	3.53665e-14	6	33096274	G	A	-0.186109	0.0214156	3.6235e-18	-8.69033	6	33096274	G	A	-0.140485	0.0364873	0.000118	-3.85024	1.47706e-21	3.59264e-21
rs3117011	6	33095836	A	G	13.1485	24510	0.3777	0.123708	0.00906348	13.6491	2.04477e-42	6	33095836	A	G	3.39994	11744	0.399176	0.104032	0.0109013	9.54312	1.38604e-21	6	33095836	A	G	0.28434	0.0216253	1.76516e-39	13.1485	6	33095836	A	G	0.124721	0.0366832	0.000674	3.39994	7.52679e-42	3.4625e-40
rs3117012	6	33095684	G	A	13.1404	24510	0.3777	0.123632	0.00906348	13.6406	2.29517e-42	6	33095684	G	A	3.39752	11744	0.399176	0.103965	0.0109013	9.53698	1.47055e-21	6	33095684	G	A	0.284122	0.021622	2.16936e-39	13.1404	6	33095684	G	A	0.1246	0.0366738	0.00068	3.39752	8.47414e-42	3.86844e-40
rs3117013	6	33095636	G	A	13.0981	24510	0.3777	0.123266	0.00906348	13.6003	3.99065e-42	6	33095636	G	A	3.45662	11744	0.39879	0.104252	0.010903	9.56176	1.15775e-21	6	33095636	G	A	0.283085	0.0216127	4.56867e-39	13.0981	6	33095636	G	A	0.126752	0.0366695	0.000547	3.45662	1.02358e-41	4.61576e-40
rs3117014	6	33095615	C	T	13.0981	24510	0.3777	0.123245	0.00906348	13.5979	4.1186e-42	6	33095615	C	T	3.41026	11744	0.398889	0.103848	0.0109026	9.52505	1.64968e-21	6	33095615	C	T	0.283085	0.0216127	4.56867e-39	13.0981	6	33095615	C	T	0.125053	0.0366697	0.000649	3.41026	1.3505e-41	5.98151e-40
rs3117016	6	33095516	A	G	13.0981	24510	0.3777	0.12326	0.00906348	13.5996	4.02356e-42	6	33095516	A	G	3.44456	11744	0.398889	0.104144	0.0109026	9.5522	1.26966e-21	6	33095516	A	G	0.283085	0.0216127	4.56867e-39	13.0981	6	33095516	A	G	0.126325	0.0366739	0.000572	3.44456	1.10018e-41	4.93802e-40
rs3117018	6	33094720	G	A	15.8855	24510	0.1123	0.226101	0.013917	16.2464	2.36898e-59	6	33094720	G	A	-0.789643	11744	0.118841	0.126226	0.0164977	7.65115	1.99192e-14	6	33094720	G	A	0.474065	0.0298427	8.18984e-57	15.8855	6	33094720	G	A	-0.0444703	0.0563169	0.429736	-0.789643	1.17273e-59	2.20931e-44
rs3117019	6	33094408	G	T	-8.70921	24510	0.4821	-0.0796544	0.0087938	-9.05802	1.32837e-19	6	33094408	G	T	-2.59829	11744	0.512	-0.0704408	0.0106804	-6.59533	4.24321e-11	6	33094408	G	T	-0.186666	0.0214332	3.09043e-18	-8.70921	6	33094408	G	T	-0.28635	0.110207	0.009369	-2.59829	2.25523e-19	4.07065e-19
rs3117020	6	33094388	G	A	-8.70921	24510	0.4821	-0.0801173	0.0087938	-9.11065	8.18885e-20	6	33094388	G	A	-3.65518	11744	0.511948	-0.0793803	0.0106804	-7.43234	1.06692e-13	6	33094388	G	A	-0.186666	0.0214332	3.09043e-18	-8.70921	6	33094388	G	A	-0.131523	0.0359826	0.000257	-3.65518	2.84969e-21	6.66412e-21
rs3117021	6	33092049	T	C	-8.73905	24510	0.4821	-0.0804708	0.0087938	-9.15086	5.64827e-20	6	33092049	T	C	-3.84818	11744	0.505018	-0.0811597	0.0106779	-7.60073	2.94455e-14	6	33092049	T	C	-0.187163	0.0214169	2.41411e-18	-8.73905	6	33092049	T	C	-0.140389	0.0364819	0.000119	-3.84818	9.53414e-22	2.38062e-21
rs3117022	6	33091832	C	T	13.1271	24510	0.3777	0.123517	0.00906348	13.628	2.72987e-42	6	33091832	C	T	3.41664	11744	0.399283	0.10405	0.0109008	9.5452	1.35841e-21	6	33091832	C	T	0.283973	0.0216326	2.37169e-39	13.1271	6	33091832	C	T	0.125284	0.0366687	0.000634	3.41664	8.96168e-42	4.07619e-40
rs3117027	6	33089623	A	C	12.2338	24510	0.338	0.116498	0.00928925	12.5411	4.44591e-36	6	33089623	A	C	-0.018584	11744	0.326292	0.0724102	0.0113866	6.35924	2.02751e-10	6	33089623	A	C	0.272519	0.0222759	2.05463e-34	12.2338	6	33089623	A	C	-0.000716256	0.0385417	0.985173	-0.018584	1.11327e-35	3.40964e-28
rs3117028	6	33089375	T	C	12.2187	24510	0.338	0.116353	0.00928925	12.5256	5.40895e-36	6	33089375	T	C	-0.018584	11744	0.32628	0.0723209	0.0113867	6.35134	2.13445e-10	6	33089375	T	C	0.271882	0.0222514	2.67346e-34	12.2187	6	33089375	T	C	-0.000716256	0.0385417	0.985173	-0.018584	1.35889e-35	3.96737e-28
rs3117030	6	33089316	C	T	15.8682	24510	0.1123	0.225836	0.013917	16.2274	3.23e-59	6	33089316	C	T	-0.816542	11744	0.118852	0.125721	0.016497	7.62086	2.51993e-14	6	33089316	C	T	0.474478	0.0299011	3.35257e-56	15.8682	6	33089316	C	T	-0.0460356	0.0563787	0.41419	-0.816542	1.57431e-59	3.21943e-44
rs3117033	6	33088046	T	C	-9.64096	24510	0.4871	-0.0886327	0.00879109	-10.0821	6.6287e-24	6	33088046	T	C	-3.98109	11744	0.482369	-0.0873512	0.010684	-8.1759	2.93665e-16	6	33088046	T	C	-0.206663	0.0214359	6.28331e-22	-9.64096	6	33088046	T	C	-0.145976	0.0366673	6.86e-05	-3.98109	9.05851e-26	3.97263e-25
rs3117037	6	33086016	C	T	12.1411	24510	0.07058	0.212834	0.0171562	12.4056	2.43536e-35	6	33086016	C	T	-0.831137	11744	0.079086	0.112114	0.0197822	5.66744	1.44944e-08	6	33086016	C	T	0.521804	0.0429782	9.73501e-34	12.1411	6	33086016	C	T	-0.0569154	0.0684789	0.405896	-0.831137	3.75119e-35	3.47859e-26
rs3117098	6	32358513	G	A	-13.7629	24510	0.2903	-0.136068	0.00968071	-14.0556	7.11823e-45	6	32358513	G	A	1.08486	11744	0.291886	-0.0741145	0.0117429	-6.31144	2.76451e-10	6	32358513	G	A	-0.336052	0.0244173	6.60833e-43	-13.7629	6	32358513	G	A	0.0428783	0.0395242	0.277983	1.08486	5.81513e-45	7.36551e-33
rs3117102	6	32350107	C	T	-13.4417	24510	0.2903	-0.13284	0.00968071	-13.7222	7.47912e-43	6	32350107	C	T	1.16811	11744	0.291405	-0.0714099	0.0117486	-6.07817	1.21562e-09	6	32350107	C	T	-0.331881	0.0246905	3.88138e-41	-13.4417	6	32350107	C	T	0.0462241	0.0395716	0.242762	1.16811	6.38126e-43	3.44663e-31
rs3117105	6	32343714	T	C	-13.4191	24510	0.2913	-0.132471	0.0096709	-13.6979	1.04491e-42	6	32343714	T	C	1.19061	11744	0.291355	-0.0710659	0.0117492	-6.04859	1.46122e-09	6	32343714	T	C	-0.334151	0.0249012	5.40695e-41	-13.4191	6	32343714	T	C	0.0471189	0.0395752	0.233805	1.19061	8.84089e-43	4.88129e-31
rs3117189	6	32033944	A	G	-11.6212	24510	0.1064	-0.169729	0.0142504	-11.9105	1.04366e-32	6	32033944	A	G	0.0699644	11744	0.135072	-0.0937055	0.0156193	-5.99935	1.98105e-09	6	32033944	A	G	-0.396042	0.0340794	3.41219e-31	-11.6212	6	32033944	A	G	0.00367575	0.0525374	0.944222	0.0699644	2.87963e-32	1.68171e-25
rs3117213	6	33064605	T	G	15.0972	24510	0.2714	0.152464	0.0098814	15.4294	1.0384e-53	6	33064605	T	G	-0.967815	11744	0.264189	0.0859629	0.0121086	7.09935	1.25346e-12	6	33064605	T	G	0.350301	0.023203	2.17905e-51	15.0972	6	33064605	T	G	-0.0398901	0.0412167	0.333137	-0.967815	5.91765e-54	9.96257e-40
rs3117216	6	33063403	G	A	16.1484	24510	0.3151	0.156112	0.00945868	16.5047	3.39559e-61	6	33063403	G	A	-1.0169	11744	0.30477	0.0882397	0.011598	7.60818	2.77974e-14	6	33063403	G	A	0.36223	0.0224313	1.29079e-58	16.1484	6	33063403	G	A	-0.0400619	0.0393962	0.309202	-1.0169	1.26501e-61	3.00223e-45
rs3117217	6	33063271	A	G	15.0775	24510	0.2714	0.152263	0.0098814	15.4091	1.42264e-53	6	33063271	A	G	-0.970125	11744	0.262745	0.0859675	0.0121299	7.08724	1.36809e-12	6	33063271	A	G	0.350128	0.0232219	2.32605e-51	15.0775	6	33063271	A	G	-0.0403034	0.0415445	0.331984	-0.970125	8.14911e-54	1.27707e-39
rs3117218	6	33062715	A	G	19.2196	24510	0.1859	0.222351	0.0112951	19.6856	2.86302e-86	6	33062715	A	G	-0.365452	11744	0.170693	0.137982	0.0141895	9.7242	2.3776e-22	6	33062715	A	G	0.499467	0.0259874	3.72969e-82	19.2196	6	33062715	A	G	-0.0174758	0.0478197	0.714774	-0.365452	5.47061e-87	5.65487e-66
rs3117219	6	33062587	A	G	15.0187	24510	0.2714	0.151636	0.0098814	15.3456	3.7911e-53	6	33062587	A	G	-1.03441	11744	0.262833	0.0849693	0.0121286	7.0057	2.45745e-12	6	33062587	A	G	0.349247	0.0232541	1.3374e-50	15.0187	6	33062587	A	G	-0.0427384	0.0413168	0.300946	-1.03441	2.10999e-53	3.67088e-39
rs3117220	6	33062554	G	A	15.0187	24510	0.2714	0.151646	0.0098814	15.3466	3.73401e-53	6	33062554	G	A	-1.01463	11744	0.262585	0.0851851	0.0121323	7.02136	2.19713e-12	6	33062554	G	A	0.349247	0.0232541	1.3374e-50	15.0187	6	33062554	G	A	-0.0419716	0.0413662	0.31028	-1.01463	2.10999e-53	3.29054e-39
rs3117221	6	33061947	T	C	17.7016	24510	0.2256	0.190501	0.0105127	18.1209	2.17849e-73	6	33061947	T	C	-0.535632	11744	0.204733	0.116411	0.0132307	8.79854	1.38604e-18	6	33061947	T	C	0.438038	0.0247457	5.60447e-70	17.7016	6	33061947	T	C	-0.023968	0.0447471	0.592213	-0.535632	6.6882e-74	1.14704e-55
rs3117222	6	33060949	T	C	14.9962	24510	0.2714	0.151398	0.0098814	15.3215	5.49467e-53	6	33060949	T	C	-1.05561	11744	0.262853	0.0846215	0.0121283	6.9772	3.01124e-12	6	33060949	T	C	0.34866	0.0232499	1.3374e-50	14.9962	6	33060949	T	C	-0.0436646	0.0413642	0.291145	-1.05561	3.03273e-53	5.38633e-39
rs3117223	6	33060064	A	G	14.9962	24510	0.2714	0.151381	0.0098814	15.3197	5.64369e-53	6	33060064	A	G	-1.09054	11744	0.263069	0.0842638	0.0121251	6.94954	3.66486e-12	6	33060064	A	G	0.34866	0.0232499	1.3374e-50	14.9962	6	33060064	A	G	-0.0451229	0.0413766	0.275475	-1.09054	3.03273e-53	6.53058e-39
rs3117225	6	33057711	A	G	16.1658	24510	0.3151	0.156277	0.00945868	16.5221	2.54314e-61	6	33057711	A	G	-1.02488	11744	0.304842	0.0882656	0.0115972	7.61093	2.72133e-14	6	33057711	A	G	0.362269	0.0224095	1.29079e-58	16.1658	6	33057711	A	G	-0.0403648	0.0393849	0.30542	-1.02488	9.34954e-62	2.52062e-45
rs3117226	6	33057659	A	G	15.1841	24510	0.2634	0.154709	0.00997572	15.5086	3.03645e-54	6	33057659	A	G	-1.16763	11744	0.255849	0.0854798	0.0122352	6.98639	2.82047e-12	6	33057659	A	G	0.354589	0.0233526	8.04285e-52	15.1841	6	33057659	A	G	-0.0487775	0.0417749	0.242957	-1.16763	1.43729e-54	1.07367e-39
rs3117227	6	33056766	A	G	-12.1053	24510	0.3917	-0.112428	0.00900186	-12.4895	8.52277e-36	6	33056766	A	G	-1.58884	11744	0.416365	-0.0819318	0.0108299	-7.56532	3.86921e-14	6	33056766	A	G	-0.274563	0.0226811	1.07048e-33	-12.1053	6	33056766	A	G	-0.0894861	0.0563216	0.112096	-1.58884	5.98139e-35	5.86879e-31
rs3117228	6	33056435	T	G	16.1448	24510	0.3151	0.156081	0.00945868	16.5014	3.58708e-61	6	33056435	T	G	-1.00818	11744	0.304559	0.0883149	0.0116002	7.61319	2.67418e-14	6	33056435	T	G	0.361952	0.0224191	1.29079e-58	16.1448	6	33056435	T	G	-0.0397028	0.0393809	0.31337	-1.00818	1.34788e-61	2.98642e-45
rs3117229	6	33056069	A	G	18.4072	24510	0.2714	0.18625	0.0098814	18.8485	3.02141e-79	6	33056069	A	G	-0.451087	11744	0.247085	0.114284	0.0123776	9.23312	2.62849e-20	6	33056069	A	G	0.43085	0.0234066	1.20967e-75	18.4072	6	33056069	A	G	-0.0188506	0.0417892	0.651927	-0.451087	7.51318e-80	2.30986e-60
rs3117230	6	33075635	G	A	16.1239	24510	0.2316	0.171741	0.0104161	16.488	4.47407e-61	6	33075635	G	A	-0.846096	11744	0.231013	0.0979202	0.0126665	7.73066	1.06988e-14	6	33075635	G	A	0.386745	0.0239858	2.56181e-58	16.1239	6	33075635	G	A	-0.0365447	0.0431921	0.397499	-0.846096	1.93675e-61	1.48293e-45
rs3117231	6	33074908	G	A	15.2752	24510	0.2634	0.155652	0.00997572	15.6031	6.93337e-55	6	33074908	G	A	-1.14308	11744	0.258069	0.0860545	0.0122007	7.05326	1.74771e-12	6	33074908	G	A	0.356355	0.023329	1.24424e-52	15.2752	6	33074908	G	A	-0.0476159	0.0416556	0.253004	-1.14308	3.23604e-55	3.14411e-40
rs3117232	6	33074569	G	A	16.342	24510	0.2396	0.171982	0.0102945	16.7063	1.17988e-62	6	33074569	G	A	-0.952939	11744	0.238243	0.097243	0.0125318	7.75967	8.51502e-15	6	33074569	G	A	0.389298	0.023822	1.39391e-59	16.342	6	33074569	G	A	-0.0406928	0.0427025	0.340621	-0.952939	4.30298e-63	1.6954e-46
rs3117233	6	33074348	C	T	16.1193	24510	0.2326	0.171429	0.0104005	16.4828	4.87553e-61	6	33074348	C	T	-0.855591	11744	0.23112	0.0977787	0.0126644	7.72074	1.15653e-14	6	33074348	C	T	0.386651	0.0239868	2.56181e-58	16.1193	6	33074348	C	T	-0.0369545	0.0431918	0.392224	-0.855591	2.0977e-61	1.66496e-45
rs3117234	6	33073984	G	A	16.342	24510	0.2396	0.171988	0.0102945	16.7069	1.16809e-62	6	33073984	G	A	-0.940914	11744	0.238481	0.0973289	0.0125275	7.76919	7.89871e-15	6	33073984	G	A	0.389298	0.023822	1.39391e-59	16.342	6	33073984	G	A	-0.040166	0.0426882	0.346749	-0.940914	4.30298e-63	1.57656e-46
rs3117235	6	33073902	C	A	15.0902	24510	0.2714	0.152346	0.0098814	15.4175	1.24872e-53	6	33073902	C	A	-1.06229	11744	0.265022	0.084927	0.0120964	7.02087	2.20495e-12	6	33073902	C	A	0.350101	0.0232006	2.17905e-51	15.0902	6	33073902	C	A	-0.0437628	0.0411966	0.288104	-1.06229	6.63259e-54	1.83222e-39
rs3117236	6	33073068	G	A	16.3509	24510	0.2396	0.172079	0.0102945	16.7157	1.00677e-62	6	33073068	G	A	-0.947308	11744	0.238193	0.0973643	0.0125327	7.7688	7.92357e-15	6	33073068	G	A	0.389523	0.0238227	1.39391e-59	16.3509	6	33073068	G	A	-0.0404502	0.0427002	0.343482	-0.947308	3.67626e-63	1.45909e-46
rs3117238	6	33071983	C	T	15.0698	24510	0.2714	0.152161	0.0098814	15.3988	1.66833e-53	6	33071983	C	T	-1.0181	11744	0.264973	0.0852267	0.0120971	7.04523	1.85158e-12	6	33071983	C	T	0.349792	0.0232115	1.3374e-50	15.0698	6	33071983	C	T	-0.0419309	0.0411854	0.308629	-1.0181	9.23473e-54	1.82793e-39
rs3117239	6	33071777	G	A	16.1239	24510	0.2316	0.171736	0.0104161	16.4875	4.50922e-61	6	33071777	G	A	-0.855591	11744	0.23112	0.0978091	0.0126644	7.72314	1.13496e-14	6	33071777	G	A	0.386745	0.0239858	2.56181e-58	16.1239	6	33071777	G	A	-0.0369545	0.0431918	0.392224	-0.855591	1.93675e-61	1.56954e-45
rs3117240	6	33071335	C	T	16.0135	24510	0.2326	0.170292	0.0104005	16.3735	2.95651e-60	6	33071335	C	T	-0.872514	11744	0.231258	0.0968906	0.0126618	7.65222	1.97542e-14	6	33071335	C	T	0.385899	0.0240984	1.06837e-57	16.0135	6	33071335	C	T	-0.0376894	0.0431963	0.382928	-0.872514	1.305e-60	7.10972e-45
rs3117241	6	33071134	G	A	16.1239	24510	0.2316	0.171717	0.0104161	16.4858	4.6447e-61	6	33071134	G	A	-0.891519	11744	0.231071	0.097456	0.0126654	7.69469	1.41837e-14	6	33071134	G	A	0.386745	0.0239858	2.56181e-58	16.1239	6	33071134	G	A	-0.0385174	0.0432042	0.372651	-0.891519	1.93675e-61	1.94533e-45
rs3117242	6	33069893	G	A	15.1157	24510	0.2714	0.152644	0.0098814	15.4476	7.82555e-54	6	33069893	G	A	-0.981525	11744	0.265011	0.0858625	0.0120965	7.09811	1.26473e-12	6	33069893	G	A	0.350714	0.023202	2.17905e-51	15.1157	6	33069893	G	A	-0.0404294	0.0411904	0.326334	-0.981525	4.38414e-54	8.62419e-40
rs3117243	6	33069873	C	T	15.1012	24510	0.2714	0.152497	0.0098814	15.4328	9.85539e-54	6	33069873	C	T	-0.981525	11744	0.265011	0.0857711	0.0120965	7.09055	1.33578e-12	6	33069873	C	T	0.350496	0.0232099	2.17905e-51	15.1012	6	33069873	C	T	-0.0404294	0.0411904	0.326334	-0.981525	5.54958e-54	1.02571e-39
rs3117246	6	33069405	C	T	17.6503	24510	0.2286	0.189097	0.0104638	18.0715	5.34301e-73	6	33069405	C	T	-0.471302	11744	0.20574	0.116519	0.0132066	8.82274	1.1169e-18	6	33069405	C	T	0.437108	0.0247649	1.14277e-69	17.6503	6	33069405	C	T	-0.0210204	0.0446007	0.637425	-0.471302	1.7746e-73	1.55309e-55
rs3117572	6	31717692	A	G	-11.937	24510	0.1561	-0.148354	0.0121066	-12.254	1.59981e-34	6	31717692	A	G	-0.325908	11744	0.175301	-0.0909482	0.0140408	-6.47741	9.33129e-11	6	31717692	A	G	-0.360292	0.0301828	1.13693e-32	-11.937	6	31717692	A	G	-0.0156213	0.0479318	0.744494	-0.325908	5.27284e-34	1.32048e-27
rs3117578	6	31636031	A	G	-11.8844	24510	0.1153	-0.1676	0.013758	-12.182	3.87498e-34	6	31636031	A	G	0.0367755	11744	0.136095	-0.0959527	0.0155697	-6.1628	7.14701e-10	6	31636031	A	G	-0.400857	0.0337296	1.66797e-32	-11.8844	6	31636031	A	G	0.00193587	0.0526403	0.970664	0.0367755	1.03356e-33	1.15887e-26
rs3128917	6	33059996	G	T	14.9962	24510	0.2714	0.151398	0.0098814	15.3215	5.49467e-53	6	33059996	G	T	-1.05561	11744	0.262853	0.0846215	0.0121283	6.9772	3.01124e-12	6	33059996	G	T	0.34866	0.0232499	1.3374e-50	14.9962	6	33059996	G	T	-0.0436646	0.0413642	0.291145	-1.05561	3.03273e-53	5.38633e-39
rs3128921	6	33070749	A	C	14.8518	24510	0.2634	0.151089	0.00997572	15.1457	8.09028e-52	6	33070749	A	C	-1.61188	11744	0.253788	0.0792671	0.0122678	6.46139	1.03742e-10	6	33070749	A	C	0.346794	0.0233504	6.93804e-50	14.8518	6	33070749	A	C	-0.0902705	0.0560032	0.106988	-1.61188	3.08093e-52	6.00048e-37
rs3128922	6	33070817	T	C	14.8518	24510	0.2634	0.151427	0.00997572	15.1795	4.8324e-52	6	33070817	T	C	-0.932305	11744	0.257919	0.0854158	0.012203	6.99959	2.56714e-12	6	33070817	T	C	0.346794	0.0233504	6.93804e-50	14.8518	6	33070817	T	C	-0.0387897	0.0416062	0.351179	-0.932305	3.08093e-52	1.50247e-38
rs3128925	6	33071600	A	C	16.1239	24510	0.2316	0.171739	0.0104161	16.4879	4.48568e-61	6	33071600	A	C	-0.84924	11744	0.231071	0.09788	0.0126654	7.72817	1.09101e-14	6	33071600	A	C	0.386745	0.0239858	2.56181e-58	16.1239	6	33071600	A	C	-0.0366785	0.0431898	0.395748	-0.84924	1.93675e-61	1.51106e-45
rs3128926	6	33071754	A	C	16.1239	24510	0.2316	0.171736	0.0104161	16.4875	4.50922e-61	6	33071754	A	C	-0.855591	11744	0.23112	0.0978091	0.0126644	7.72314	1.13496e-14	6	33071754	A	C	0.386745	0.0239858	2.56181e-58	16.1239	6	33071754	A	C	-0.0369545	0.0431918	0.392224	-0.855591	1.93675e-61	1.56954e-45
rs3128927	6	33074288	T	C	17.2924	24510	0.2843	0.172226	0.00974124	17.6801	5.96995e-70	6	33074288	T	C	-0.964333	11744	0.278429	0.0982135	0.0119107	8.24584	1.64007e-16	6	33074288	T	C	0.395333	0.0228616	5.39456e-67	17.2924	6	33074288	T	C	-0.0389259	0.0403656	0.334879	-0.964333	1.4757e-70	5.67795e-52
rs3128929	6	33074853	T	C	16.342	24510	0.2396	0.171986	0.0102945	16.7066	1.17289e-62	6	33074853	T	C	-0.945827	11744	0.238618	0.097261	0.0125251	7.7653	8.14501e-15	6	33074853	T	C	0.389298	0.023822	1.39391e-59	16.342	6	33074853	T	C	-0.0403825	0.0426955	0.344237	-0.945827	4.30298e-63	1.62408e-46
rs3128930	6	33075666	T	C	16.1721	24510	0.2584	0.165638	0.0100378	16.5015	3.58043e-61	6	33075666	T	C	-1.56894	11744	0.264898	0.0869053	0.0120982	7.18334	6.80296e-13	6	33075666	T	C	0.374444	0.0231536	8.37882e-59	16.1721	6	33075666	T	C	-0.0647657	0.0412801	0.116663	-1.56894	8.38078e-62	5.82033e-44
rs3128932	6	33078082	T	C	16.468	24510	0.2058	0.182867	0.0108688	16.825	1.60037e-63	6	33078082	T	C	-1.16325	11744	0.19312	0.10358	0.0135243	7.65878	1.87709e-14	6	33078082	T	C	0.421611	0.0256018	7.36378e-61	16.468	6	33078082	T	C	-0.053425	0.0459274	0.244728	-1.16325	4.65743e-64	1.17983e-46
rs3128959	6	33048380	A	G	15.9043	24510	0.1153	0.223778	0.013758	16.2653	1.7393e-59	6	33048380	A	G	-0.797183	11744	0.114623	0.128286	0.0167584	7.65499	1.93324e-14	6	33048380	A	G	0.490337	0.0308304	7.95429e-57	15.9043	6	33048380	A	G	-0.0456095	0.0572133	0.425345	-0.797183	8.49899e-60	1.81988e-44
rs3128960	6	33050654	A	G	16.1104	24510	0.3072	0.156781	0.00952475	16.4604	7.06143e-61	6	33050654	A	G	-1.1232	11744	0.297815	0.0876068	0.0116744	7.50419	6.18087e-14	6	33050654	A	G	0.363779	0.0225803	2.56181e-58	16.1104	6	33050654	A	G	-0.0446303	0.0397348	0.261351	-1.1232	2.44569e-61	9.16428e-45
rs3128961	6	33050742	A	G	16.1	24510	0.3072	0.156689	0.00952475	16.4508	8.28147e-61	6	33050742	A	G	-1.10185	11744	0.297717	0.087749	0.0116755	7.51566	5.6625e-14	6	33050742	A	G	0.363203	0.0225592	2.56181e-58	16.1	6	33050742	A	G	-0.0437722	0.0397261	0.270527	-1.10185	2.93089e-61	9.22165e-45
rs3128963	6	33055780	T	C	16.1448	24510	0.3151	0.156081	0.00945868	16.5014	3.58588e-61	6	33055780	T	C	-1.00777	11744	0.304666	0.0883099	0.0115991	7.61351	2.66752e-14	6	33055780	T	C	0.361952	0.0224191	1.29079e-58	16.1448	6	33055780	T	C	-0.0396914	0.0393854	0.313565	-1.00777	1.34788e-61	2.9792e-45
rs3128964	6	33055818	G	A	16.0994	24510	0.3161	0.155509	0.00945061	16.4549	7.7363e-61	6	33055818	G	A	-1.00777	11744	0.304666	0.0880358	0.0115991	7.58988	3.20199e-14	6	33055818	G	A	0.361502	0.0224543	8.16571e-58	16.0994	6	33055818	G	A	-0.0396914	0.0393854	0.313565	-1.00777	2.95879e-61	5.31369e-45
rs3128965	6	33055899	A	G	19.0908	24510	0.1879	0.219993	0.0112486	19.5573	3.5748e-85	6	33055899	A	G	-0.290559	11744	0.171133	0.13773	0.014175	9.7164	2.56697e-22	6	33055899	A	G	0.495572	0.0259587	3.30746e-81	19.0908	6	33055899	A	G	-0.0138596	0.0476999	0.771389	-0.290559	7.77012e-86	2.41573e-65
rs3128966	6	33055946	A	G	19.0908	24510	0.1879	0.219993	0.0112486	19.5573	3.5748e-85	6	33055946	A	G	-0.290559	11744	0.171133	0.13773	0.014175	9.7164	2.56697e-22	6	33055946	A	G	0.495572	0.0259587	3.30746e-81	19.0908	6	33055946	A	G	-0.0138596	0.0476999	0.771389	-0.290559	7.77012e-86	2.41573e-65
rs3128970	6	33057232	T	C	-11.9052	24510	0.3946	-0.110752	0.00899018	-12.3192	7.13929e-35	6	33057232	T	C	-2.29123	11744	0.402294	-0.087286	0.0108872	-8.01728	1.08114e-15	6	33057232	T	C	-0.265273	0.0222822	1.13693e-32	-11.9052	6	33057232	T	C	-0.115153	0.050258	0.02195	-2.29123	7.92874e-34	1.53128e-31
rs3128972	6	33058774	C	T	15.015	24510	0.2714	0.151595	0.0098814	15.3414	4.04296e-53	6	33058774	C	T	-1.04258	11744	0.262715	0.0848798	0.0121303	6.99732	2.60912e-12	6	33058774	C	T	0.348944	0.0232397	1.3374e-50	15.015	6	33058774	C	T	-0.0431309	0.0413693	0.297142	-1.04258	2.23899e-53	4.01164e-39
rs3129196	6	33071708	A	G	16.1239	24510	0.2316	0.171736	0.0104161	16.4875	4.50922e-61	6	33071708	A	G	-0.855591	11744	0.23112	0.0978091	0.0126644	7.72314	1.13496e-14	6	33071708	A	G	0.386745	0.0239858	2.56181e-58	16.1239	6	33071708	A	G	-0.0369545	0.0431918	0.392224	-0.855591	1.93675e-61	1.56954e-45
rs3129197	6	33070907	A	G	19.0942	24510	0.1879	0.219802	0.0112486	19.5404	4.9831e-85	6	33070907	A	G	-0.701426	11744	0.171522	0.133023	0.0141623	9.3928	5.84283e-21	6	33070907	A	G	0.494794	0.0259133	2.99124e-81	19.0942	6	33070907	A	G	-0.0357173	0.050921	0.483037	-0.701426	7.24221e-86	4.34182e-64
rs3129198	6	33070822	A	G	19.1005	24510	0.1879	0.220102	0.0112486	19.567	2.95792e-85	6	33070822	A	G	-0.297458	11744	0.171819	0.137507	0.0141526	9.71602	2.57659e-22	6	33070822	A	G	0.494958	0.0259133	2.73005e-81	19.1005	6	33070822	A	G	-0.0141608	0.0476061	0.766117	-0.297458	6.35953e-86	2.18391e-65
rs3129200	6	33153833	G	A	14.7827	24510	0.1431	0.189621	0.0125483	15.1114	1.36278e-51	6	33153833	G	A	-0.879451	11744	0.138932	0.108131	0.0154352	7.00547	2.46157e-12	6	33153833	G	A	0.420107	0.0284188	7.20845e-49	14.7827	6	33153833	G	A	-0.0460219	0.0523303	0.379157	-0.879451	9.258e-52	2.53097e-38
rs3129203	6	33127757	T	C	16.2453	24510	0.1252	0.220632	0.0132774	16.6172	5.23317e-62	6	33127757	T	C	-0.751402	11744	0.124026	0.127452	0.0161969	7.86891	3.57756e-15	6	33127757	T	C	0.477006	0.0293627	2.65695e-59	16.2453	6	33127757	T	C	-0.0414753	0.0551973	0.452411	-0.751402	2.34145e-62	1.75567e-46
rs3129206	6	33125462	C	T	-9.18147	24510	0.4384	-0.0847791	0.00885563	-9.57347	1.03373e-21	6	33125462	C	T	-3.22653	11744	0.437803	-0.0789736	0.0107609	-7.33893	2.15314e-13	6	33125462	C	T	-0.198244	0.0215917	4.37687e-20	-9.18147	6	33125462	C	T	-0.161227	0.0499691	0.001253	-3.22653	2.32426e-22	6.31746e-22
rs3129262	6	33102004	G	A	15.7767	24510	0.1123	0.224585	0.013917	16.1375	1.3913e-58	6	33102004	G	A	-0.737209	11744	0.118086	0.126324	0.0165433	7.63599	2.2409e-14	6	33102004	G	A	0.471628	0.029894	7.15714e-56	15.7767	6	33102004	G	A	-0.0417693	0.0566587	0.460995	-0.737209	7.47415e-59	6.40283e-44
rs3129268	6	33098257	A	G	14.2694	24510	0.1561	0.176705	0.0121066	14.5958	2.98812e-48	6	33098257	A	G	-0.665791	11744	0.158719	0.100914	0.0146099	6.90724	4.94163e-12	6	33098257	A	G	0.388932	0.0272564	3.74324e-46	14.2694	6	33098257	A	G	-0.0327381	0.0491718	0.505545	-0.665791	2.81044e-48	3.02027e-36
rs3129269	6	33097614	A	C	12.3361	24510	0.338	0.117458	0.00928925	12.6446	1.19901e-36	6	33097614	A	C	-0.0472249	11744	0.326953	0.0727207	0.0113807	6.38984	1.66054e-10	6	33097614	A	C	0.274699	0.0222679	5.79679e-35	12.3361	6	33097614	A	C	-0.00181865	0.0385105	0.962334	-0.0472249	2.88292e-36	1.39736e-28
rs3129270	6	33097423	T	C	15.9186	24510	0.1123	0.226574	0.013917	16.2804	1.3601e-59	6	33097423	T	C	-0.789881	11744	0.118841	0.126508	0.0164977	7.66824	1.74371e-14	6	33097423	T	C	0.474959	0.0298366	4.79748e-57	15.9186	6	33097423	T	C	-0.0445048	0.0563437	0.429597	-0.789881	6.65076e-60	1.45363e-44
rs3129272	6	33096426	T	C	8.3879	24510	0.3002	0.0841499	0.00958685	8.77764	1.66939e-18	6	33096426	T	C	3.58275	11744	0.326732	0.0820412	0.0113826	7.20757	5.69589e-13	6	33096426	T	C	0.18814	0.0224299	4.95445e-17	8.3879	6	33096426	T	C	0.136126	0.0379948	0.00034	3.58275	6.7876e-20	1.31488e-19
rs3129273	6	33095801	T	C	13.1062	24510	0.3777	0.123337	0.00906348	13.6081	3.58313e-42	6	33095801	T	C	3.44788	11744	0.39884	0.104221	0.0109028	9.55906	1.18828e-21	6	33095801	T	C	0.283303	0.0216159	4.56867e-39	13.1062	6	33095801	T	C	0.126448	0.0366742	0.000565	3.44788	9.71953e-42	4.39769e-40
rs3129275	6	33094258	T	C	8.91738	24510	0.4384	0.0826116	0.00885563	9.32871	1.07167e-20	6	33094258	T	C	3.74835	11744	0.455172	0.0816323	0.0107205	7.61459	2.64531e-14	6	33094258	T	C	0.191328	0.0214556	4.81123e-19	8.91738	6	33094258	T	C	0.135864	0.0362463	0.000178	3.74835	2.81945e-22	7.57478e-22
rs3129276	6	33093309	A	G	15.8727	24510	0.1123	0.225917	0.013917	16.2332	2.93879e-59	6	33093309	A	G	-0.792073	11744	0.118841	0.126085	0.0164977	7.64257	2.12935e-14	6	33093309	A	G	0.473499	0.029831	3.35257e-56	15.8727	6	33093309	A	G	-0.0446251	0.0563396	0.428318	-0.792073	1.45871e-59	2.63426e-44
rs3129277	6	33092559	G	A	-8.87263	24510	0.4821	-0.081189	0.0087938	-9.23253	2.64315e-20	6	33092559	G	A	-2.73823	11744	0.501516	-0.0725134	0.0106774	-6.7913	1.11126e-11	6	33092559	G	A	-0.19049	0.0214694	7.384e-19	-8.87263	6	33092559	G	A	-0.134364	0.0490695	0.006177	-2.73823	3.04674e-20	6.18829e-20
rs3129278	6	33092412	A	G	15.9069	24510	0.1123	0.226405	0.013917	16.2683	1.65826e-59	6	33092412	A	G	-0.792073	11744	0.118841	0.126379	0.0164977	7.66039	1.85363e-14	6	33092412	A	G	0.474846	0.0298515	7.95429e-57	15.9069	6	33092412	A	G	-0.0446251	0.0563396	0.428318	-0.792073	8.12902e-60	1.70854e-44
rs3129293	6	33085010	A	G	-9.08598	24510	0.4294	-0.0842346	0.0088771	-9.48897	2.3332e-21	6	33085010	A	G	-3.4956	11744	0.42279	-0.0810767	0.010807	-7.50226	6.27257e-14	6	33085010	A	G	-0.198688	0.0218675	1.02915e-19	-9.08598	6	33085010	A	G	-0.128969	0.0368947	0.000473	-3.4956	1.7568e-22	4.85632e-22
rs3129294	6	33084671	C	A	12.6976	24510	0.3718	0.118468	0.00909211	13.0297	8.28821e-39	6	33084671	C	A	0.245389	11744	0.350799	0.0761829	0.011187	6.80993	9.76432e-12	6	33084671	C	A	0.277265	0.021836	6.43176e-37	12.6976	6	33084671	C	A	0.00931052	0.0379418	0.806155	0.245389	2.22101e-38	8.40506e-31
rs3129713	6	32657255	T	C	12.3466	24510	0.16	0.151704	0.0119858	12.6569	1.02429e-36	6	32657255	T	C	-0.015721	11744	0.13679	0.0997475	0.0155363	6.42029	1.36019e-10	6	32657255	T	C	0.360767	0.0292199	5.15763e-35	12.3466	6	32657255	T	C	-0.00083735	0.0532633	0.987457	-0.015721	2.50662e-36	1.08361e-28
rs3129717	6	32659308	T	C	-13.9914	24510	0.2117	-0.155176	0.0107563	-14.4265	3.52285e-47	6	32659308	T	C	-1.65877	11744	0.3358	-0.097255	0.0113043	-8.60337	7.74113e-18	6	32659308	T	C	-0.386616	0.0276323	1.96445e-44	-13.9914	6	32659308	T	C	-0.236652	0.142667	0.097162	-1.65877	1.91956e-46	2.38632e-40
rs3129719	6	32661779	T	G	-13.9956	24510	0.2127	-0.153184	0.0107378	-14.2659	3.56931e-46	6	32661779	T	G	1.65314	11744	0.230811	-0.0758023	0.0126703	-5.98265	2.19532e-09	6	32661779	T	G	-0.382553	0.0273338	1.96445e-44	-13.9956	6	32661779	T	G	0.0701264	0.0424202	0.098303	1.65314	1.8027e-46	1.04418e-32
rs3129720	6	32663631	T	C	-14.0865	24510	0.2117	-0.154471	0.0107563	-14.361	9.09003e-47	6	32663631	T	C	1.61489	11744	0.230291	-0.0768468	0.0126804	-6.06031	1.35862e-09	6	32663631	T	C	-0.385502	0.0273668	4.75467e-45	-14.0865	6	32663631	T	C	0.0686901	0.0425355	0.106335	1.61489	4.56899e-47	3.2107e-33
rs3129726	6	32678206	G	A	-14.0932	24510	0.2107	-0.154859	0.0107749	-14.3722	7.73469e-47	6	32678206	G	A	1.52904	11744	0.229519	-0.0778451	0.0126953	-6.13181	8.68859e-10	6	32678206	G	A	-0.391237	0.0277606	4.75467e-45	-14.0932	6	32678206	G	A	0.0652364	0.042665	0.126255	1.52904	4.12541e-47	1.92756e-33
rs3129785	6	32656724	T	C	17.8925	24510	0.2634	0.183237	0.00997572	18.3683	2.35837e-75	6	32656724	T	C	0.50165	11744	0.242806	0.121016	0.0124509	9.71947	2.49081e-22	6	32656724	T	C	0.433518	0.0242291	1.80075e-71	17.8925	6	32656724	T	C	0.0289606	0.0577307	0.615914	0.50165	1.7335e-75	6.54351e-60
rs3129946	6	32346772	A	G	-13.3986	24510	0.2903	-0.132411	0.00968071	-13.6779	1.37668e-42	6	32346772	A	G	1.17135	11744	0.291431	-0.0711144	0.0117483	-6.05317	1.42018e-09	6	32346772	A	G	-0.331537	0.0247441	8.57415e-41	-13.3986	6	32346772	A	G	0.0463372	0.0395589	0.24146	1.17135	1.18786e-42	5.50797e-31
rs3129948	6	32354644	C	A	-13.6683	24510	0.2903	-0.135103	0.00968071	-13.9559	2.89503e-44	6	32354644	C	A	1.13874	11744	0.291593	-0.0730563	0.0117464	-6.21948	4.9879e-10	6	32354644	C	A	-0.334095	0.0244431	1.88076e-42	-13.6683	6	32354644	C	A	0.0450633	0.039573	0.254812	1.13874	2.34696e-44	2.67715e-32
rs3129951	6	32358286	T	C	-13.75	24510	0.2903	-0.135698	0.00968071	-14.0174	1.2206e-44	6	32358286	T	C	1.58815	11744	0.298991	-0.0688728	0.0116612	-5.90617	3.50162e-09	6	32358286	T	C	-0.33581	0.0244225	6.60833e-43	-13.75	6	32358286	T	C	0.0621403	0.0391274	0.112252	1.58815	7.03168e-45	1.04845e-31
rs3129954	6	32365580	A	G	-13.7614	24510	0.2903	-0.136044	0.00968071	-14.0531	7.37635e-45	6	32365580	A	G	1.10509	11744	0.291593	-0.0739392	0.0117464	-6.29465	3.08089e-10	6	32365580	A	G	-0.33611	0.0244242	6.60833e-43	-13.7614	6	32365580	A	G	0.0437095	0.039553	0.269122	1.10509	5.94368e-45	8.28861e-33
rs3129955	6	32365840	T	C	-13.7675	24510	0.2903	-0.136095	0.00968071	-14.0584	6.84634e-45	6	32365840	T	C	1.12544	11744	0.291505	-0.073794	0.0117474	-6.28173	3.34829e-10	6	32365840	T	C	-0.336288	0.0244262	4.1497e-43	-13.7675	6	32365840	T	C	0.0445059	0.0395452	0.260401	1.12544	5.42751e-45	8.59505e-33
rs3129957	6	32368593	A	G	-13.7915	24510	0.2913	-0.137346	0.0096709	-14.202	8.90238e-46	6	32368593	A	G	-1.26486	11744	0.3765	-0.0902134	0.0110188	-8.18726	2.67236e-16	6	32368593	A	G	-0.336986	0.0244343	4.1497e-43	-13.7915	6	32368593	A	G	-0.140631	0.111183	0.205922	-1.26486	3.80183e-45	2.28163e-38
rs3129961	6	32378940	C	T	-13.7166	24510	0.2893	-0.135699	0.0096906	-14.0032	1.4907e-44	6	32378940	C	T	1.18504	11744	0.292214	-0.0728757	0.011739	-6.20799	5.36655e-10	6	32378940	C	T	-0.335009	0.0244236	8.91476e-43	-13.7166	6	32378940	C	T	0.0467332	0.0394358	0.236	1.18504	1.15202e-44	2.00889e-32
rs3129967	6	32381461	T	C	-8.94629	24510	0.2962	-0.089177	0.0096239	-9.2662	1.92889e-20	6	32381461	T	C	-1.89789	11744	0.328916	-0.0700449	0.0113632	-6.16416	7.08568e-10	6	32381461	T	C	-0.207875	0.0232359	3.7111e-19	-8.94629	6	32381461	T	C	-0.0775908	0.0408827	0.057711	-1.89789	2.02381e-19	8.41504e-19
rs3129968	6	32381472	C	T	-8.9269	24510	0.2942	-0.0891707	0.00964286	-9.24733	2.30177e-20	6	32381472	C	T	-1.91814	11744	0.328781	-0.0701197	0.0113644	-6.1701	6.82474e-10	6	32381472	C	T	-0.206886	0.0231756	4.41294e-19	-8.9269	6	32381472	C	T	-0.0784092	0.0408777	0.055093	-1.91814	2.43851e-19	9.11863e-19
rs3130050	6	31618761	G	A	-11.8133	24510	0.1153	-0.166577	0.013758	-12.1077	9.61882e-34	6	31618761	G	A	0.0653039	11744	0.136243	-0.0949802	0.0155625	-6.10314	1.04008e-09	6	31618761	G	A	-0.397617	0.0336585	3.37491e-32	-11.8133	6	31618761	G	A	0.00343489	0.0525985	0.947932	0.0653039	2.55896e-33	2.62355e-26
rs3130068	6	31590354	G	A	-11.7621	24510	0.1243	-0.160398	0.0133185	-12.0433	2.10402e-33	6	31590354	G	A	0.305283	11744	0.146942	-0.0887612	0.0150789	-5.88644	3.94612e-09	6	31590354	G	A	-0.387964	0.0329841	6.56158e-32	-11.7621	6	31590354	G	A	0.0155401	0.0509041	0.760151	0.305283	4.89349e-33	1.25015e-25
rs3130069	6	31591218	G	A	-10.4887	24510	0.2326	-0.112297	0.0104005	-10.7974	3.54237e-27	6	31591218	G	A	-0.892409	11744	0.264593	-0.0746909	0.0121026	-6.17146	6.7663e-10	6	31591218	G	A	-0.265485	0.0253116	9.75051e-26	-10.4887	6	31591218	G	A	-0.0371339	0.0416109	0.372174	-0.892409	2.02496e-26	9.12856e-23
rs3130146	6	33111093	T	C	-6.55906	24510	0.3141	-0.0648736	0.00946681	-6.85274	7.2447e-12	6	33111093	T	C	-2.57899	11744	0.318171	-0.0625808	0.0114621	-5.45979	4.7669e-08	6	33111093	T	C	-0.152073	0.0231852	5.41472e-11	-6.55906	6	33111093	T	C	-0.103493	0.0401293	0.009909	-2.57899	3.84384e-12	2.74001e-12
rs3130160	6	33124972	G	A	9.44819	24510	0.2724	0.097269	0.00987003	9.85499	6.52252e-23	6	33124972	G	A	3.3888	11744	0.296691	0.0888969	0.0116871	7.60639	2.81851e-14	6	33124972	G	A	0.216456	0.0229098	3.5338e-21	9.44819	6	33124972	G	A	0.131847	0.0389068	0.000702	3.3888	9.07961e-24	3.00329e-23
rs3130161	6	33125858	C	A	16.0249	24510	0.1282	0.215375	0.0131436	16.3862	2.39916e-60	6	33125858	C	A	-0.853172	11744	0.127645	0.122766	0.0159987	7.6735	1.6736e-14	6	33125858	C	A	0.465119	0.0290247	1.06837e-57	16.0249	6	33125858	C	A	-0.0465226	0.054529	0.393564	-0.853172	1.07131e-60	5.47838e-45
rs3130169	6	33048102	T	C	15.9412	24510	0.1153	0.224254	0.013758	16.2999	9.89041e-60	6	33048102	T	C	-0.863861	11744	0.114722	0.127675	0.0167521	7.62143	2.50889e-14	6	33048102	T	C	0.491822	0.0308522	3.57001e-57	15.9412	6	33048102	T	C	-0.0495107	0.0573132	0.387664	-0.863861	4.51595e-60	1.69028e-44
rs3130186	6	33056207	T	C	18.4072	24510	0.2714	0.18625	0.0098814	18.8485	3.02141e-79	6	33056207	T	C	-0.451087	11744	0.247153	0.114274	0.0123765	9.23312	2.62849e-20	6	33056207	T	C	0.43085	0.0234066	1.20967e-75	18.4072	6	33056207	T	C	-0.0188506	0.0417892	0.651927	-0.451087	7.51318e-80	2.30986e-60
rs3130187	6	33056405	T	C	18.4072	24510	0.2714	0.186461	0.0098814	18.8699	2.01729e-79	6	33056405	T	C	-0.0221266	11744	0.249838	0.11805	0.0123318	9.57284	1.04006e-21	6	33056405	T	C	0.43085	0.0234066	1.20967e-75	18.4072	6	33056405	T	C	-0.00122675	0.0554425	0.982347	-0.0221266	7.51318e-80	1.17352e-61
rs3130188	6	33057176	C	T	16.1618	24510	0.3151	0.156248	0.00945868	16.519	2.67869e-61	6	33057176	C	T	-1.00445	11744	0.304666	0.0884431	0.0115991	7.625	2.4404e-14	6	33057176	C	T	0.362363	0.022421	1.29079e-58	16.1618	6	33057176	C	T	-0.0395613	0.0393859	0.31516	-1.00445	1.00309e-61	2.35004e-45
rs3130189	6	33061229	C	T	19.1219	24510	0.1879	0.220344	0.0112486	19.5885	1.93752e-85	6	33061229	C	T	-0.304408	11744	0.171271	0.13776	0.0141705	9.72164	2.43812e-22	6	33061229	C	T	0.496052	0.0259416	1.90406e-81	19.1219	6	33061229	C	T	-0.0145067	0.0476555	0.760817	-0.304408	4.0998e-86	1.65092e-65
rs3130190	6	33061690	C	T	14.9962	24510	0.2714	0.151399	0.0098814	15.3216	5.48129e-53	6	33061690	C	T	-1.05243	11744	0.262887	0.0846485	0.0121278	6.97972	2.95771e-12	6	33061690	C	T	0.34866	0.0232499	1.3374e-50	14.9962	6	33061690	C	T	-0.043535	0.0413662	0.292602	-1.05243	3.03273e-53	5.29256e-39
rs3130191	6	33061871	C	T	15.0082	24510	0.2714	0.15152	0.0098814	15.3339	4.53895e-53	6	33061871	C	T	-1.05243	11744	0.262898	0.0847229	0.0121276	6.98595	2.8294e-12	6	33061871	C	T	0.348941	0.0232501	1.3374e-50	15.0082	6	33061871	C	T	-0.043535	0.0413662	0.292602	-1.05243	2.50079e-53	4.59413e-39
rs3130194	6	33062560	C	T	15.027	24510	0.2714	0.151713	0.0098814	15.3534	3.35952e-53	6	33062560	C	T	-1.04782	11744	0.262574	0.0849199	0.0121324	6.99941	2.57051e-12	6	33062560	C	T	0.34944	0.0232541	1.3374e-50	15.027	6	33062560	C	T	-0.0433418	0.0413638	0.294721	-1.04782	1.84523e-53	3.58298e-39
rs3130195	6	33062581	C	T	15.0187	24510	0.2714	0.151639	0.0098814	15.3459	3.77189e-53	6	33062581	C	T	-1.02779	11744	0.262783	0.0850381	0.0121293	7.01095	2.36709e-12	6	33062581	C	T	0.349247	0.0232541	1.3374e-50	15.0187	6	33062581	C	T	-0.042464	0.0413159	0.30405	-1.02779	2.10999e-53	3.53891e-39
rs3130196	6	33063219	C	T	16.0825	24510	0.1213	0.221434	0.0134591	16.4523	8.07522e-61	6	33063219	C	T	-0.71153	11744	0.121192	0.127854	0.0163587	7.81567	5.46697e-15	6	33063219	C	T	0.478672	0.0297635	8.16571e-58	16.0825	6	33063219	C	T	-0.0396456	0.0557188	0.476756	-0.71153	3.96531e-61	1.12724e-45
rs3130197	6	33063272	T	G	15.0858	24510	0.2714	0.152347	0.0098814	15.4175	1.24773e-53	6	33063272	T	G	-0.970125	11744	0.262745	0.0860198	0.0121299	7.09155	1.32617e-12	6	33063272	T	G	0.35032	0.0232219	2.17905e-51	15.0858	6	33063272	T	G	-0.0403034	0.0415445	0.331984	-0.970125	7.12647e-54	1.15708e-39
rs3130198	6	33063931	G	A	15.075	24510	0.2714	0.152206	0.0098814	15.4033	1.55483e-53	6	33063931	G	A	-1.03472	11744	0.264475	0.0851519	0.0121044	7.0348	1.99541e-12	6	33063931	G	A	0.349697	0.0231971	1.3374e-50	15.075	6	33063931	G	A	-0.0426748	0.0412428	0.3008	-1.03472	8.48132e-54	1.88312e-39
rs3130210	6	33072729	T	G	16.1239	24510	0.2316	0.171731	0.0104161	16.4871	4.54502e-61	6	33072729	T	G	-0.865189	11744	0.23117	0.0977054	0.0126635	7.71554	1.20469e-14	6	33072729	T	G	0.386745	0.0239858	2.56181e-58	16.1239	6	33072729	T	G	-0.0373925	0.0432188	0.386935	-0.865189	1.93675e-61	1.66221e-45
rs3130211	6	33073076	A	G	16.342	24510	0.2396	0.171982	0.0102945	16.7063	1.17988e-62	6	33073076	A	G	-0.952939	11744	0.238243	0.097243	0.0125318	7.75967	8.51502e-15	6	33073076	A	G	0.389298	0.023822	1.39391e-59	16.342	6	33073076	A	G	-0.0406928	0.0427025	0.340621	-0.952939	4.30298e-63	1.6954e-46
rs3130213	6	33074707	A	G	16.1075	24510	0.2316	0.171563	0.0104161	16.471	5.93014e-61	6	33074707	A	G	-0.851505	11744	0.231071	0.0977494	0.0126654	7.71786	1.183e-14	6	33074707	A	G	0.386997	0.0240258	2.56181e-58	16.1075	6	33074707	A	G	-0.0367781	0.0431919	0.394489	-0.851505	2.57132e-61	1.8887e-45
rs3130215	6	33074963	A	G	-11.8335	24510	0.3986	-0.110315	0.00897466	-12.2918	1.00189e-34	6	33074963	A	G	-3.21642	11744	0.405358	-0.0947409	0.0108739	-8.71267	2.96796e-18	6	33074963	A	G	-0.263182	0.0222404	2.85458e-32	-11.8335	6	33074963	A	G	-0.12055	0.0374795	0.001298	-3.21642	2.09964e-34	3.20616e-33
rs3130216	6	33077271	G	A	-12.752	24510	0.4254	-0.117787	0.00888764	-13.2529	4.3389e-40	6	33077271	G	A	-3.60848	11744	0.441382	-0.102157	0.0107515	-9.50167	2.06547e-21	6	33077271	G	A	-0.280086	0.0219642	3.18303e-37	-12.752	6	33077271	G	A	-0.133067	0.0368763	0.000308	-3.60848	3.38874e-40	1.21831e-38
rs3130217	6	33078020	C	T	16.1821	24510	0.1213	0.222803	0.0134591	16.554	1.49827e-61	6	33078020	C	T	-0.718528	11744	0.12085	0.128769	0.0163787	7.86199	3.78067e-15	6	33078020	C	T	0.482201	0.0297985	8.37882e-59	16.1821	6	33078020	C	T	-0.0400525	0.0557425	0.472432	-0.718528	7.0522e-62	3.26269e-46
rs3130218	6	33078163	A	G	16.1837	24510	0.1213	0.222792	0.0134591	16.5532	1.51856e-61	6	33078163	A	G	-0.76828	11744	0.12085	0.128137	0.0163787	7.82344	5.13991e-15	6	33078163	A	G	0.482015	0.029784	8.37882e-59	16.1837	6	33078163	A	G	-0.0428584	0.0557849	0.442321	-0.76828	6.85534e-62	4.31043e-46
rs3130220	6	33088757	A	G	-9.64572	24510	0.4881	-0.0886615	0.00879065	-10.0859	6.37897e-24	6	33088757	A	G	-3.95889	11744	0.483357	-0.0871839	0.0106833	-8.16079	3.32827e-16	6	33088757	A	G	-0.206764	0.0214358	5.17519e-22	-9.64572	6	33088757	A	G	-0.145352	0.0367153	7.53e-05	-3.95889	9.58139e-26	4.18744e-25
rs3130223	6	33090458	G	A	12.7999	24510	0.2942	0.12619	0.00964286	13.0864	3.93808e-39	6	33090458	G	A	-0.723283	11744	0.288268	0.0718503	0.0117863	6.0961	1.0869e-09	6	33090458	G	A	0.292379	0.0228422	1.65392e-37	12.7999	6	33090458	G	A	-0.0383501	0.0530222	0.469506	-0.723283	5.46209e-39	3.10401e-29
rs3130225	6	33090623	T	C	12.2773	24510	0.338	0.116909	0.00928925	12.5854	2.5414e-36	6	33090623	T	C	-0.0258613	11744	0.326772	0.0725751	0.0113823	6.37615	1.816e-10	6	33090623	T	C	0.273314	0.0222617	1.21723e-34	12.2773	6	33090623	T	C	-0.000996496	0.0385324	0.979368	-0.0258613	6.27465e-36	2.28183e-28
rs3130226	6	33092447	T	C	-8.73905	24510	0.4821	-0.0804597	0.0087938	-9.14959	5.715e-20	6	33092447	T	C	-3.8227	11744	0.505806	-0.0809456	0.0106781	-7.58056	3.44079e-14	6	33092447	T	C	-0.187163	0.0214169	2.41411e-18	-8.73905	6	33092447	T	C	-0.139635	0.0365279	0.000132	-3.8227	1.06334e-21	2.63778e-21
rs3130227	6	33092537	C	T	13.3089	24510	0.3777	0.125215	0.00906348	13.8153	2.06015e-43	6	33092537	C	T	3.43571	11744	0.398742	0.105271	0.0109033	9.65503	4.6801e-22	6	33092537	C	T	0.288574	0.0216828	2.0738e-40	13.3089	6	33092537	C	T	0.12598	0.0366677	0.000591	3.43571	7.62244e-43	4.06852e-41
rs3130228	6	33092574	C	T	13.3089	24510	0.3777	0.124444	0.00906348	13.7303	6.68743e-43	6	33092574	C	T	1.72781	11744	0.39821	0.0905442	0.0109057	8.30245	1.0199e-16	6	33092574	C	T	0.288574	0.0216828	2.0738e-40	13.3089	6	33092574	C	T	0.0851258	0.0492681	0.084023	1.72781	4.30678e-42	5.06987e-37
rs3130229	6	33094275	C	T	13.0981	24510	0.3777	0.123259	0.00906348	13.5995	4.03258e-42	6	33094275	C	T	3.44127	11744	0.398924	0.104114	0.0109024	9.5496	1.302e-21	6	33094275	C	T	0.283085	0.0216127	4.56867e-39	13.0981	6	33094275	C	T	0.126196	0.0366713	0.000579	3.44127	1.12204e-41	5.02972e-40
rs3130230	6	33094418	A	C	-8.72375	24510	0.4821	-0.0797363	0.0087938	-9.06733	1.21972e-19	6	33094418	A	C	-2.48572	11744	0.4847	-0.0695822	0.0106823	-6.51375	7.32953e-11	6	33094418	A	C	-0.187105	0.0214478	2.69093e-18	-8.72375	6	33094418	A	C	-0.266573	0.107242	0.012929	-2.48572	3.13008e-19	5.5421e-19
rs3130232	6	33094940	T	C	-8.78951	24510	0.4821	-0.0809331	0.0087938	-9.20343	3.46696e-20	6	33094940	T	C	-3.8652	11744	0.505017	-0.0815843	0.0106779	-7.6405	2.1638e-14	6	33094940	T	C	-0.188179	0.0214095	1.54038e-18	-8.78951	6	33094940	T	C	-0.140947	0.0364658	0.000111	-3.8652	5.56719e-22	1.43572e-21
rs3130233	6	33095176	T	C	-8.73784	24510	0.4821	-0.0804581	0.0087938	-9.14941	5.72439e-20	6	33095176	T	C	-3.84409	11744	0.505293	-0.0811189	0.0106779	-7.59687	3.03386e-14	6	33095176	T	C	-0.187162	0.0214197	2.41411e-18	-8.73784	6	33095176	T	C	-0.140197	0.0364707	0.000121	-3.84409	9.81117e-22	2.44559e-21
rs3130234	6	33096009	A	C	-8.74311	24510	0.4821	-0.0805178	0.0087938	-9.1562	5.3757e-20	6	33096009	A	C	-3.87188	11744	0.50492	-0.0813826	0.0106779	-7.62162	2.50513e-14	6	33096009	A	C	-0.187241	0.0214158	2.27047e-18	-8.74311	6	33096009	A	C	-0.1413	0.0364939	0.000108	-3.87188	8.29733e-22	2.08913e-21
rs3130235	6	33097382	A	G	14.2593	24510	0.1561	0.176579	0.0121066	14.5854	3.47901e-48	6	33097382	A	G	-0.665791	11744	0.158708	0.10084	0.0146103	6.90197	5.12864e-12	6	33097382	A	G	0.388531	0.0272476	4.12898e-46	14.2593	6	33097382	A	G	-0.0327381	0.0491718	0.505545	-0.665791	3.28248e-48	3.3893e-36
rs3130236	6	33097464	G	A	14.2593	24510	0.1561	0.176579	0.0121066	14.5854	3.47901e-48	6	33097464	G	A	-0.665791	11744	0.158719	0.100837	0.0146099	6.90197	5.12864e-12	6	33097464	G	A	0.388531	0.0272476	4.12898e-46	14.2593	6	33097464	G	A	-0.0327381	0.0491718	0.505545	-0.665791	3.28248e-48	3.3893e-36
rs3130237	6	33097561	C	T	14.2593	24510	0.1561	0.176579	0.0121066	14.5854	3.47901e-48	6	33097561	C	T	-0.665791	11744	0.158719	0.100837	0.0146099	6.90197	5.12864e-12	6	33097561	C	T	0.388531	0.0272476	4.12898e-46	14.2593	6	33097561	C	T	-0.0327381	0.0491718	0.505545	-0.665791	3.28248e-48	3.3893e-36
rs3130239	6	33101269	A	G	15.7777	24510	0.1123	0.224588	0.013917	16.1377	1.3867e-58	6	33101269	A	G	-0.753346	11744	0.118744	0.125818	0.0165035	7.62372	2.4646e-14	6	33101269	A	G	0.471593	0.0298899	7.15714e-56	15.7777	6	33101269	A	G	-0.0424661	0.0563699	0.451242	-0.753346	7.3505e-59	6.95205e-44
rs3130279	6	32112626	A	G	-11.3407	24510	0.1103	-0.162845	0.0140268	-11.6095	3.68558e-31	6	32112626	A	G	0.338126	11744	0.135328	-0.0880352	0.0156068	-5.64083	1.69235e-08	6	32112626	A	G	-0.385774	0.0340169	8.49108e-30	-11.3407	6	32112626	A	G	0.0176397	0.0521689	0.735268	0.338126	9.19252e-31	7.37283e-24
rs3130285	6	32026257	T	C	-11.6802	24510	0.1034	-0.172654	0.0144314	-11.9638	5.4993e-33	6	32026257	T	C	0.21379	11744	0.130305	-0.0938232	0.0158588	-5.91618	3.29507e-09	6	32026257	T	C	-0.40776	0.0349105	1.68999e-31	-11.6802	6	32026257	T	C	0.0114139	0.0533884	0.830711	0.21379	1.37537e-32	1.81584e-25
rs3130287	6	32050544	C	T	-11.54	24510	0.1064	-0.168552	0.0142504	-11.8279	2.8007e-32	6	32050544	C	T	0.0583008	11744	0.135008	-0.0932082	0.0156224	-5.96632	2.42661e-09	6	32050544	C	T	-0.391829	0.0339539	8.50234e-31	-11.54	6	32050544	C	T	0.00306168	0.0525152	0.953509	0.0583008	7.90866e-32	3.43962e-25
rs3130342	6	32080146	A	C	-11.4418	24510	0.1074	-0.166378	0.0141918	-11.7235	9.65798e-32	6	32080146	A	C	0.131531	11744	0.134316	-0.0917011	0.0156563	-5.85713	4.70928e-09	6	32080146	A	C	-0.388955	0.0339943	2.64687e-30	-11.4418	6	32080146	A	C	0.00689371	0.0524111	0.895355	0.131531	2.66329e-31	1.1895e-24
rs3130487	6	31723389	C	T	-11.7225	24510	0.1054	-0.172122	0.0143098	-12.0283	2.52376e-33	6	31723389	C	T	-0.209581	11744	0.133031	-0.0986204	0.0157201	-6.27353	3.52959e-10	6	31723389	C	T	-0.403083	0.0343854	1.22554e-31	-11.7225	6	31723389	C	T	-0.0111783	0.0533365	0.833995	-0.209581	8.07346e-33	1.82834e-26
rs3130497	6	31116649	T	C	-10.201	24510	0.1044	-0.150448	0.0143701	-10.4695	1.19249e-25	6	31116649	T	C	-0.230168	11744	0.129033	-0.0875424	0.0159251	-5.49714	3.86001e-08	6	31116649	T	C	-0.345433	0.0338625	2.01309e-24	-10.201	6	31116649	T	C	-0.0168109	0.0730374	0.817961	-0.230168	4.96591e-25	1.63269e-20
rs3130617	6	31627523	C	T	-10.5766	24510	0.2286	-0.113934	0.0104638	-10.8884	1.30933e-27	6	31627523	C	T	-0.910908	11744	0.26299	-0.0755697	0.0121263	-6.2319	4.60805e-10	6	31627523	C	T	-0.267059	0.0252501	3.83953e-26	-10.5766	6	31627523	C	T	-0.0380248	0.0417439	0.362344	-0.910908	7.4829e-27	3.83914e-23
rs3130625	6	31597915	A	G	-11.7041	24510	0.1143	-0.165666	0.0138103	-11.9959	3.73494e-33	6	31597915	A	G	0.0618767	11744	0.136112	-0.094175	0.0155688	-6.04894	1.45799e-09	6	31597915	A	G	-0.397417	0.0339555	1.22554e-31	-11.7041	6	31597915	A	G	0.00326031	0.0526904	0.950661	0.0618767	1.01829e-32	7.37029e-26
rs3130681	6	31880611	T	C	-11.4552	24510	0.1083	-0.166017	0.0141398	-11.7411	7.84685e-32	6	31880611	T	C	0.0544558	11744	0.133271	-0.0930729	0.0157081	-5.92515	3.12005e-09	6	31880611	T	C	-0.39325	0.0343294	2.27825e-30	-11.4552	6	31880611	T	C	0.00287814	0.0528527	0.956572	0.0544558	2.25827e-31	7.50364e-25
rs3130682	6	31884823	T	C	-11.5277	24510	0.1074	-0.167639	0.0141918	-11.8124	3.36766e-32	6	31884823	T	C	0.115364	11744	0.133653	-0.0927964	0.0156891	-5.9147	3.32472e-09	6	31884823	T	C	-0.396035	0.034355	1.14766e-30	-11.5277	6	31884823	T	C	0.00608548	0.0527505	0.908157	0.115364	9.21604e-32	4.96179e-25
rs3130683	6	31888367	C	T	-11.4772	24510	0.1074	-0.166972	0.0141918	-11.7654	5.88397e-32	6	31888367	C	T	0.0189024	11744	0.132515	-0.0939212	0.015746	-5.96477	2.44978e-09	6	31888367	C	T	-0.393758	0.0343079	2.27825e-30	-11.4772	6	31888367	C	T	0.0010035	0.0530888	0.984919	0.0189024	1.72183e-31	5.22701e-25
rs3131376	6	31646683	A	G	-11.8808	24510	0.1243	-0.162046	0.0133185	-12.167	4.66088e-34	6	31646683	A	G	0.263805	11744	0.146941	-0.0901888	0.015079	-5.98109	2.2165e-09	6	31646683	A	G	-0.38736	0.032604	1.66797e-32	-11.8808	6	31646683	A	G	0.0134338	0.0509233	0.79193	0.263805	1.08319e-33	3.34068e-26
rs3131377	6	31639420	A	G	-11.9344	24510	0.1243	-0.162735	0.0133185	-12.2187	2.46893e-34	6	31639420	A	G	0.327595	11744	0.146903	-0.0898577	0.0150806	-5.95849	2.54572e-09	6	31639420	A	G	-0.389021	0.0325967	1.13693e-32	-11.9344	6	31639420	A	G	0.0166763	0.0509052	0.743218	0.327595	5.45315e-34	2.65519e-26
rs3132444	6	31713565	T	G	-12.1195	24510	0.1561	-0.151456	0.0121066	-12.5102	6.56483e-36	6	31713565	T	G	-1.71451	11744	0.164	-0.110619	0.0144181	-7.67221	1.69064e-14	6	31713565	T	G	-0.368746	0.0304259	9.73501e-34	-12.1195	6	31713565	T	G	-0.253867	0.14807	0.086435	-1.71451	4.97549e-35	2.72908e-31
rs3132469	6	31456567	A	G	-11.4588	24510	0.1113	-0.164479	0.0139715	-11.7724	5.41305e-32	6	31456567	A	G	-0.500243	11744	0.137445	-0.0987111	0.0155051	-6.36635	1.93579e-10	6	31456567	A	G	-0.386394	0.0337202	2.27825e-30	-11.4588	6	31456567	A	G	-0.0350243	0.0700145	0.616904	-0.500243	2.15912e-31	6.26959e-26
rs3134930	6	32191620	T	C	-8.47176	24510	0.2167	-0.0933448	0.0106653	-8.75217	2.09297e-18	6	32191620	T	C	-1.34464	11744	0.249331	-0.0676091	0.0123402	-5.47878	4.28262e-08	6	32191620	T	C	-0.21859	0.0258022	2.42446e-17	-8.47176	6	32191620	T	C	-0.0617148	0.0458967	0.17874	-1.34464	1.72292e-17	2.51351e-16
rs3134943	6	32147761	T	C	-11.4777	24510	0.1103	-0.164586	0.0140268	-11.7337	8.56201e-32	6	32147761	T	C	0.666711	11744	0.134743	-0.0852442	0.0156353	-5.45202	4.98011e-08	6	32147761	T	C	-0.389617	0.0339455	2.27825e-30	-11.4777	6	32147761	T	C	0.0347022	0.0520499	0.504957	0.666711	1.71026e-31	8.54838e-24
rs3134953	6	32109165	G	A	-11.5305	24510	0.1034	-0.170424	0.0144314	-11.8092	3.49696e-32	6	32109165	G	A	0.237317	11744	0.131701	-0.0918749	0.0157872	-5.8196	5.89888e-09	6	32109165	G	A	-0.404236	0.0350578	1.14766e-30	-11.5305	6	32109165	G	A	0.0125859	0.053034	0.812411	0.237317	8.89785e-32	8.23301e-25
rs3134954	6	32071893	C	T	-11.5592	24510	0.1083	-0.167585	0.0141398	-11.852	2.10238e-32	6	32071893	C	T	-0.0313831	11744	0.134715	-0.09456	0.0156367	-6.0473	1.47291e-09	6	32071893	C	T	-0.390928	0.0338198	7.17029e-31	-11.5592	6	32071893	C	T	-0.00164864	0.0525327	0.974964	-0.0313831	6.23797e-32	1.93417e-25
rs3134963	6	32102305	T	C	-11.4122	24510	0.1054	-0.167365	0.0143098	-11.6958	1.33875e-31	6	32102305	T	C	0.0786035	11744	0.135901	-0.0916613	0.015579	-5.88364	4.01343e-09	6	32102305	T	C	-0.390899	0.0342527	3.79294e-30	-11.4122	6	32102305	T	C	0.00412249	0.0524466	0.937348	0.0786035	3.83057e-31	1.24498e-24
rs3134966	6	32674298	T	C	-14.0589	24510	0.2068	-0.15688	0.0108493	-14.46	2.169e-47	6	32674298	T	C	-0.940604	11744	0.2372	-0.101282	0.0125508	-8.06977	7.04315e-16	6	32674298	T	C	-0.390291	0.0277611	7.68882e-45	-14.0589	6	32674298	T	C	-0.118672	0.126166	0.346908	-0.940604	6.93719e-47	5.80739e-39
rs3134967	6	32659315	A	G	-13.9127	24510	0.2117	-0.154334	0.0107563	-14.3483	1.0917e-46	6	32659315	A	G	-1.70934	11744	0.3426	-0.0967705	0.0112493	-8.60237	7.80842e-18	6	32659315	A	G	-0.387206	0.0278312	5.34545e-44	-13.9127	6	32659315	A	G	-0.246078	0.143961	0.087388	-1.70934	6.25864e-46	4.63291e-40
rs3134968	6	32674059	A	G	-13.3769	24510	0.1789	-0.157617	0.0114648	-13.748	5.23614e-43	6	32674059	A	G	-0.684658	11744	0.22	-0.0968086	0.0128877	-7.51172	5.83566e-14	6	32674059	A	G	-0.396125	0.0296127	8.57415e-41	-13.3769	6	32674059	A	G	-0.0925792	0.13522	0.49356	-0.684658	1.62461e-42	5.86199e-35
rs3134995	6	32672089	T	C	-14.0043	24510	0.2068	-0.154897	0.0108493	-14.2772	3.03764e-46	6	32672089	T	C	1.60623	11744	0.227718	-0.076693	0.0127305	-6.02433	1.69809e-09	6	32672089	T	C	-0.389172	0.0277895	1.96445e-44	-14.0043	6	32672089	T	C	0.0685369	0.0426695	0.108224	1.60623	1.58159e-46	7.50267e-33
rs3134997	6	32672039	T	C	-14.0605	24510	0.2068	-0.15664	0.0108493	-14.4378	2.99077e-47	6	32672039	T	C	-0.462973	11744	0.3242	-0.0877357	0.0114056	-7.69235	1.44461e-14	6	32672039	T	C	-0.388587	0.0276367	7.68882e-45	-14.0605	6	32672039	T	C	-0.0601535	0.129929	0.643384	-0.462973	6.76994e-47	7.78549e-38
rs3135001	6	32670136	T	C	-14.0786	24510	0.2068	-0.156173	0.0108493	-14.3948	5.58139e-47	6	32670136	T	C	0.774253	11744	0.238582	-0.0841971	0.0125257	-6.72194	1.79324e-11	6	32670136	T	C	-0.388492	0.0275945	7.68882e-45	-14.0786	6	32670136	T	C	0.0439193	0.0567247	0.438781	0.774253	5.14966e-47	4.61524e-35
rs3135006	6	32667119	T	C	-14.1395	24510	0.2117	-0.155055	0.0107563	-14.4153	4.14832e-47	6	32667119	T	C	1.61571	11744	0.23009	-0.0772122	0.0126842	-6.08726	1.14862e-09	6	32667119	T	C	-0.387067	0.0273749	4.16575e-45	-14.1395	6	32667119	T	C	0.0686226	0.0424722	0.106158	1.61571	2.04502e-47	1.80895e-33
rs3135020	6	33041064	A	C	15.6533	24510	0.1143	0.221159	0.0138103	16.0141	1.01872e-57	6	33041064	A	C	-0.675234	11744	0.114334	0.127853	0.0167769	7.62081	2.52095e-14	6	33041064	A	C	0.501265	0.0320229	4.66865e-55	15.6533	6	33041064	A	C	-0.038771	0.0574186	0.499527	-0.675234	6.00969e-58	2.09362e-43
rs3135024	6	33047466	C	T	19.8632	24510	0.2724	0.200852	0.00987003	20.3497	4.67355e-92	6	33047466	C	T	-0.28032	11744	0.242681	0.126111	0.0124531	10.1269	4.19585e-24	6	33047466	C	T	0.471909	0.023758	5.5004e-87	19.8632	6	33047466	C	T	-0.0117781	0.0420166	0.779232	-0.28032	7.32061e-93	1.17459e-70
rs3135190	6	32667946	T	G	-14.0588	24510	0.2058	-0.156283	0.0108688	-14.3791	7.00345e-47	6	32667946	T	G	0.681952	11744	0.240269	-0.0847786	0.0124955	-6.78472	1.16311e-11	6	32667946	T	G	-0.387884	0.0275901	7.68882e-45	-14.0588	6	32667946	T	G	0.0387129	0.0567677	0.495269	0.681952	6.948e-47	3.55663e-35
rs3135363	6	32389648	G	A	-10.967	24510	0.2406	-0.116853	0.0102798	-11.3673	6.08631e-30	6	32389648	G	A	-2.48831	11744	0.275821	-0.0917946	0.0119453	-7.68459	1.53487e-14	6	32389648	G	A	-0.270779	0.0246903	5.65256e-28	-10.967	6	32389648	G	A	-0.108554	0.0436257	0.012835	-2.48831	8.12143e-29	9.01808e-28
rs3135384	6	32419959	A	G	-11.6871	24510	0.1193	-0.163278	0.0135561	-12.0446	2.06969e-33	6	32419959	A	G	-1.26601	11744	0.1209	-0.116133	0.0163757	-7.09176	1.32421e-12	6	32419959	A	G	-0.401449	0.0343496	1.68999e-31	-11.6871	6	32419959	A	G	-0.198851	0.157069	0.20551	-1.26601	1.25975e-32	2.01731e-28
rs3194585	4	103553090	A	G	-9.49217	24510	0.493	-0.0863161	0.00878903	-9.8209	9.15239e-23	4	103553090	A	G	-1.79883	11744	0.493324	-0.0680221	0.0106783	-6.37012	1.88875e-10	4	103553090	A	G	-0.20278	0.0213629	2.27471e-21	-9.49217	4	103553090	A	G	-0.069416	0.0385894	0.072045	-1.79883	9.0331e-22	1.34746e-20
rs33050	3	159598803	A	G	-13.259	24510	0.3221	-0.128688	0.00940351	-13.6851	1.2458e-42	3	159598803	A	G	-1.84903	11744	0.357574	-0.093259	0.0111388	-8.37244	5.64374e-17	3	159598803	A	G	-0.317415	0.0239396	4.23738e-40	-13.259	3	159598803	A	G	-0.0703709	0.0380582	0.064453	-1.84903	8.78808e-42	4.6982e-37
rs33054	3	159602263	C	A	-13.2187	24510	0.328	-0.127645	0.00935937	-13.6382	2.3739e-42	3	159602263	C	A	-1.7356	11744	0.359704	-0.0919042	0.0111242	-8.26162	1.43708e-16	3	159602263	C	A	-0.316247	0.0239242	9.68428e-40	-13.2187	3	159602263	C	A	-0.0658196	0.0379232	0.082634	-1.7356	1.55939e-41	1.37015e-36
rs33056	3	159607514	G	T	-13.2337	24510	0.327	-0.128017	0.0093667	-13.6672	1.59378e-42	3	159607514	G	T	-2.01096	11744	0.361435	-0.0943179	0.0111126	-8.48747	2.11179e-17	3	159607514	G	T	-0.315292	0.023825	6.36637e-40	-13.2337	3	159607514	G	T	-0.0761468	0.037866	0.04433	-2.01096	1.26085e-41	2.6326e-37
rs34100078	6	32653792	G	A	19.028	24510	0.09046	0.298744	0.0153189	19.5016	1.0646e-84	6	32653792	G	A	-0.116575	11744	0.050884	0.238594	0.0242931	9.82146	9.10153e-23	6	32653792	G	A	0.779987	0.0409916	1.19908e-80	19.028	6	32653792	G	A	-0.0131187	0.112534	0.907197	-0.116575	2.81545e-85	1.82062e-65
rs34288126	7	128735438	A	G	8.71388	24510	0.1193	0.121919	0.0135561	8.99367	2.39115e-19	7	128735438	A	G	1.20964	11744	0.128672	0.0876609	0.0159441	5.49801	3.84092e-08	7	128735438	A	G	0.278216	0.0319279	2.95298e-18	8.71388	7	128735438	A	G	0.0658729	0.0544566	0.226417	1.20964	1.83908e-18	6.48827e-17
rs34350562	7	128718708	G	A	10.3585	24510	0.1243	0.141726	0.0133185	10.6413	1.91375e-26	7	128718708	G	A	0.438614	11744	0.137217	0.0891277	0.015516	5.74426	9.23231e-09	7	128718708	G	A	0.304418	0.0293882	4.1835e-25	10.3585	7	128718708	G	A	0.0233239	0.0531763	0.660941	0.438614	8.70997e-26	1.8463e-21
rs34368158	12	111846028	T	C	-6.57997	24510	0.2008	-0.0754753	0.0109688	-6.88092	5.94675e-12	12	111846028	T	C	-2.71443	11744	0.204284	-0.0738604	0.0132415	-5.57795	2.43372e-08	12	111846028	T	C	-0.198155	0.0301149	4.70552e-11	-6.57997	12	111846028	T	C	-0.126563	0.0466258	0.006639	-2.71443	2.16889e-12	1.59272e-12
rs34377126	3	159653757	C	T	10.7015	24510	0.1501	0.136109	0.0123025	11.0635	1.88566e-28	3	159653757	C	T	1.85559	11744	0.147239	0.106145	0.0150664	7.04514	1.85274e-12	3	159653757	C	T	0.303417	0.0283528	1.02929e-26	10.7015	3	159653757	C	T	0.0923193	0.049752	0.063512	1.85559	1.79193e-27	2.06557e-25
rs34381587	7	128666825	G	A	13.3387	24510	0.1004	0.199566	0.014621	13.6493	2.03912e-42	7	128666825	G	A	-0.511593	11744	0.112553	0.110549	0.0168921	6.54444	5.97188e-11	7	128666825	G	A	0.418268	0.0313575	1.52582e-40	13.3387	7	128666825	G	A	-0.0297224	0.0580977	0.608936	-0.511593	2.81199e-42	3.98468e-32
rs34420397	7	128710302	A	C	12.5748	24510	0.1113	0.179665	0.0139715	12.8594	7.61783e-38	7	128710302	A	C	-0.648179	11744	0.118563	0.099719	0.0165144	6.0383	1.55744e-09	7	128710302	A	C	0.409579	0.0325713	3.10366e-36	12.5748	7	128710302	A	C	-0.0368435	0.0568415	0.516869	-0.648179	1.1778e-37	2.12098e-28
rs34591253	7	128721877	T	C	10.2195	24510	0.1243	0.13982	0.0133185	10.4982	8.8063e-26	7	128721877	T	C	0.425906	11744	0.137255	0.0878375	0.0155141	5.66177	1.49822e-08	7	128721877	T	C	0.300515	0.0294061	1.72182e-24	10.2195	7	128721877	T	C	0.0226642	0.0532141	0.670176	0.425906	4.05534e-25	6.42412e-21
rs34644138	7	128720967	G	A	10.2193	24510	0.1243	0.139823	0.0133185	10.4984	8.78674e-26	7	128720967	G	A	0.433158	11744	0.137243	0.0879286	0.0155147	5.66743	1.44952e-08	7	128720967	G	A	0.300177	0.0293734	1.72182e-24	10.2193	7	128720967	G	A	0.0230503	0.0532145	0.6649	0.433158	4.06191e-25	6.249e-21
rs34666750	3	159677536	C	A	10.6567	24510	0.1521	0.134805	0.0122358	11.0173	3.15295e-28	3	159677536	C	A	1.85	11744	0.148033	0.105492	0.0150329	7.01738	2.26068e-12	3	159677536	C	A	0.302654	0.0284003	1.65519e-26	10.6567	3	159677536	C	A	0.0919007	0.0496762	0.064314	1.85	2.99686e-27	3.23217e-25
rs34704065	1	67808536	A	G	11.4691	24510	0.1918	0.131645	0.0111605	11.7956	4.11087e-32	1	67808536	A	G	0.754275	11744	0.195277	0.0885198	0.0134674	6.57289	4.93486e-11	1	67808536	A	G	0.299495	0.0261132	2.27825e-30	11.4691	1	67808536	A	G	0.0498102	0.0660372	0.450684	0.754275	1.90216e-31	1.81705e-26
rs34725944	7	128641653	C	T	13.3506	24510	0.1004	0.19974	0.014621	13.6612	1.73159e-42	7	128641653	C	T	-0.517797	11744	0.112591	0.110555	0.0168896	6.54574	5.92033e-11	7	128641653	C	T	0.418357	0.0313362	1.24856e-40	13.3506	7	128641653	C	T	-0.0300871	0.058106	0.6046	-0.517797	2.36997e-42	3.61777e-32
rs34748780	7	128700153	G	A	12.7173	24510	0.1014	0.189437	0.0145568	13.0137	1.02313e-38	7	128700153	G	A	-0.482774	11744	0.113188	0.105207	0.0168507	6.24352	4.27843e-10	7	128700153	G	A	0.412885	0.0324664	5.58465e-37	12.7173	7	128700153	G	A	-0.0279664	0.0579286	0.629256	-0.482774	1.69721e-38	2.29679e-29
rs34844599	3	119252208	C	T	-9.7132	24510	0.159	-0.120309	0.0120163	-10.0121	1.34839e-23	3	119252208	C	T	-1.08825	11744	0.179327	-0.08242	0.0139163	-5.92253	3.17026e-09	3	119252208	C	T	-0.300812	0.0309694	2.65271e-22	-9.7132	3	119252208	C	T	-0.0521157	0.0478896	0.276486	-1.08825	9.2167e-23	3.41618e-20
rs34865778	7	128717305	A	G	10.5074	24510	0.1243	0.14375	0.0133185	10.7933	3.70368e-27	7	128717305	A	G	0.424691	11744	0.137556	0.0900667	0.0154999	5.8108	6.21737e-09	7	128717305	A	G	0.309814	0.0294854	8.03862e-26	10.5074	7	128717305	A	G	0.0225557	0.0531109	0.671062	0.424691	1.63907e-26	5.33591e-22
rs34871361	7	128671086	T	C	13.3626	24510	0.1004	0.199924	0.014621	13.6738	1.45686e-42	7	128671086	T	C	-0.511593	11744	0.112553	0.110759	0.0168921	6.55688	5.49445e-11	7	128671086	T	C	0.419145	0.0313671	1.02773e-40	13.3626	7	128671086	T	C	-0.0297224	0.0580977	0.608936	-0.511593	1.9958e-42	3.08539e-32
rs34913294	3	159677373	T	C	10.6519	24510	0.1511	0.135092	0.012269	11.0109	3.38586e-28	3	159677373	T	C	1.82075	11744	0.147447	0.105278	0.0150576	6.99169	2.71585e-12	3	159677373	T	C	0.302247	0.028375	2.20365e-26	10.6519	3	159677373	T	C	0.0905653	0.0497407	0.068645	1.82075	3.16775e-27	3.84689e-25
rs35000415	7	128585616	T	C	13.0456	24510	0.1004	0.195095	0.014621	13.3435	1.29227e-40	7	128585616	T	C	-0.617248	11744	0.11283	0.106442	0.016874	6.30805	2.82572e-10	7	128585616	T	C	0.413802	0.0317198	9.37048e-39	13.0456	7	128585616	T	C	-0.0359993	0.0583222	0.537071	-0.617248	1.79841e-40	1.48285e-30
rs35030589	6	32672903	A	G	14.7162	24510	0.1948	0.166889	0.0110949	15.042	3.89747e-51	6	32672903	A	G	-0.902923	11744	0.14098	0.106654	0.015341	6.95221	3.59609e-12	6	32672903	A	G	0.414513	0.0281672	7.20845e-49	14.7162	6	32672903	A	G	-0.0473956	0.0524914	0.366567	-0.902923	2.66029e-51	6.2648e-38
rs35120848	6	32670495	T	C	14.7597	24510	0.1948	0.167385	0.0110949	15.0867	1.9805e-51	6	32670495	T	C	-0.899794	11744	0.1409	0.107065	0.0153446	6.97735	3.00806e-12	6	32670495	T	C	0.415598	0.0281577	7.20845e-49	14.7597	6	32670495	T	C	-0.0471556	0.0524071	0.36823	-0.899794	1.33529e-51	3.70547e-38
rs35144535	7	128721777	G	A	10.2195	24510	0.1243	0.139819	0.0133185	10.4981	8.812e-26	7	128721777	G	A	0.424679	11744	0.136846	0.0879327	0.0155336	5.6608	1.50673e-08	7	128721777	G	A	0.300515	0.0294061	1.72182e-24	10.2195	7	128721777	G	A	0.0226134	0.0532482	0.671071	0.424679	4.05534e-25	6.45563e-21
rs35149168	6	31635198	C	T	11.2424	24510	0.07356	0.194358	0.0168321	11.5468	7.65888e-31	6	31635198	C	T	0.425039	11744	0.058264	0.14117	0.0227913	6.19404	5.86423e-10	6	31635198	C	T	0.483135	0.0429743	2.54768e-29	11.2424	6	31635198	C	T	0.0336001	0.0790518	0.670808	0.425039	3.03038e-30	6.77932e-25
rs35188261	7	128683539	A	G	13.1404	24510	0.1004	0.196546	0.014621	13.4428	3.39501e-41	7	128683539	A	G	-0.576862	11744	0.113377	0.107588	0.0168384	6.38946	1.66477e-10	7	128683539	A	G	0.417634	0.0317824	2.16936e-39	13.1404	7	128683539	A	G	-0.0334616	0.0580064	0.564033	-0.576862	4.73014e-41	4.5091e-31
rs35234849	7	128648953	C	T	13.3599	24510	0.1004	0.199875	0.014621	13.6704	1.52467e-42	7	128648953	C	T	-0.523979	11744	0.112602	0.11055	0.0168889	6.5457	5.92159e-11	7	128648953	C	T	0.418685	0.0313389	1.24856e-40	13.3599	7	128648953	C	T	-0.0304468	0.058107	0.600293	-0.523979	2.07258e-42	3.37616e-32
rs35354193	7	128727794	A	G	10.1737	24510	0.1322	0.135784	0.0129731	10.4666	1.23001e-25	7	128727794	A	G	0.733357	11744	0.137586	0.0911528	0.0154984	5.88142	4.06767e-09	7	128727794	A	G	0.297297	0.029222	2.81611e-24	10.1737	7	128727794	A	G	0.0517078	0.0705084	0.463341	0.733357	6.69727e-25	2.77891e-21
rs35406540	6	32670368	G	A	14.7704	24510	0.1958	0.167183	0.0110734	15.0978	1.67491e-51	6	32670368	G	A	-0.899794	11744	0.1409	0.107151	0.0153446	6.98297	2.89013e-12	6	32670368	G	A	0.416188	0.0281771	7.20845e-49	14.7704	6	32670368	G	A	-0.0471556	0.0524071	0.36823	-0.899794	1.12515e-51	3.26605e-38
rs35414340	7	128723194	T	C	10.3077	24510	0.1302	0.13827	0.0130573	10.5895	3.33393e-26	7	128723194	T	C	0.443851	11744	0.137463	0.0887144	0.0155043	5.72193	1.0532e-08	7	128723194	T	C	0.301714	0.0292708	7.5208e-25	10.3077	7	128723194	T	C	0.0312205	0.07034	0.65715	0.443851	1.532e-25	2.80448e-21
rs35429892	7	128713630	A	G	11.0217	24510	0.1243	0.150773	0.0133185	11.3206	1.03792e-29	7	128713630	A	G	0.426261	11744	0.13708	0.0943764	0.0155225	6.07999	1.20193e-09	7	128713630	A	G	0.331628	0.0300888	3.19333e-28	11.0217	7	128713630	A	G	0.0227952	0.0534772	0.669918	0.426261	4.25816e-29	5.22804e-24
rs35518304	7	128732319	T	C	9.7242	24510	0.1282	0.13153	0.0131436	10.0071	1.41832e-23	7	128732319	T	C	0.761268	11744	0.140036	0.0872174	0.0153841	5.66931	1.43374e-08	7	128732319	T	C	0.296426	0.0304833	2.40227e-22	9.7242	7	128732319	T	C	0.0401078	0.0526855	0.446497	0.761268	8.21551e-23	1.11004e-19
rs35789143	7	128727730	A	G	10.1661	24510	0.1322	0.135561	0.0129731	10.4494	1.47448e-25	7	128727730	A	G	0.544729	11744	0.138874	0.0884297	0.0154379	5.72808	1.01576e-08	7	128727730	A	G	0.296907	0.0292055	2.81611e-24	10.1661	7	128727730	A	G	0.038481	0.0706425	0.58594	0.544729	7.27737e-25	6.31168e-21
rs35991200	3	159630577	C	T	10.5542	24510	0.1481	0.134893	0.0123708	10.9042	1.10068e-27	3	159630577	C	T	1.68911	11744	0.147154	0.103026	0.01507	6.83654	8.11296e-12	3	159630577	C	T	0.309396	0.0293151	4.86344e-26	10.5542	3	159630577	C	T	0.0844772	0.0500129	0.091199	1.68911	9.65012e-27	1.70265e-24
rs36000226	17	38063929	T	C	-11.7029	24510	0.498	-0.106218	0.00878823	-12.0864	1.24653e-33	17	38063929	T	C	-1.77898	11744	0.499752	-0.0801467	0.0106773	-7.50624	6.08505e-14	17	38063929	T	C	-0.251193	0.0214641	1.68999e-31	-11.7029	17	38063929	T	C	-0.0641066	0.0360356	0.075243	-1.77898	1.03275e-32	1.51897e-29
rs36073657	7	128651522	T	C	13.3599	24510	0.1004	0.199874	0.014621	13.6703	1.52724e-42	7	128651522	T	C	-0.526436	11744	0.112825	0.110421	0.0168743	6.54376	5.9992e-11	7	128651522	T	C	0.418685	0.0313389	1.24856e-40	13.3599	7	128651522	T	C	-0.0305871	0.0581021	0.598585	-0.526436	2.07258e-42	3.41786e-32
rs36095411	17	38031865	T	G	-11.4286	24510	0.4841	-0.103552	0.00879261	-11.7772	5.11664e-32	17	38031865	T	G	-1.21757	11744	0.547903	-0.0742147	0.0107267	-6.9187	4.55796e-12	17	38031865	T	G	-0.254313	0.0222523	3.22956e-30	-11.4286	17	38031865	T	G	-0.0589083	0.0483818	0.223387	-1.21757	3.13137e-31	3.28507e-27
rs3732421	3	119150089	G	A	-9.64865	24510	0.1561	-0.120484	0.0121066	-9.95196	2.47261e-23	3	119150089	G	A	-1.20911	11744	0.184111	-0.0824355	0.0137746	-5.98462	2.169e-09	3	119150089	G	A	-0.282333	0.0292614	4.99328e-22	-9.64865	3	119150089	G	A	-0.0569239	0.0470793	0.226622	-1.20911	1.80468e-22	3.65871e-20
rs3733202	4	103556861	T	C	-9.5026	24510	0.4901	-0.0863474	0.00878989	-9.82349	8.92009e-23	4	103556861	T	C	-1.63612	11744	0.493348	-0.066704	0.0106783	-6.24669	4.1923e-10	4	103556861	T	C	-0.204304	0.0214998	2.04834e-21	-9.5026	4	103556861	T	C	-0.0631166	0.038577	0.101815	-1.63612	8.12026e-22	2.3424e-20
rs373544996	6	32663873	G	A	10.5187	24510	0.1044	0.155539	0.0143701	10.8238	2.65623e-27	6	32663873	G	A	0.803953	11744	0.105649	0.10624	0.0173679	6.11706	9.53147e-10	6	32663873	G	A	0.34738	0.033025	7.42322e-26	10.5187	6	32663873	G	A	0.0706495	0.0878776	0.421424	0.803953	1.44205e-26	1.00885e-22
rs3745516	19	50926742	A	G	11.442	24510	0.2296	0.122243	0.0104478	11.7003	1.26949e-31	19	50926742	A	G	-0.601833	11744	0.231973	0.0693724	0.0126481	5.4848	4.13948e-08	19	50926742	A	G	0.274319	0.0239747	2.64687e-30	11.442	19	50926742	A	G	-0.0256668	0.0426476	0.547285	-0.601833	2.65561e-31	8.98517e-24
rs3749967	6	32283844	C	T	14.7103	24510	0.07455	0.252625	0.0167289	15.1011	1.59215e-51	6	32283844	C	T	0.406298	11744	0.040199	0.217052	0.0271791	7.98598	1.39412e-15	6	32283844	C	T	0.683499	0.0464641	7.20845e-49	14.7103	6	32283844	C	T	0.0363666	0.0895074	0.684524	0.406298	2.92078e-51	4.67589e-41
rs3757387	7	128576086	C	T	12.153	24510	0.4543	0.109879	0.0088251	12.4508	1.38495e-35	7	128576086	C	T	-0.170013	11744	0.452916	0.0664653	0.010725	6.19723	5.7466e-10	7	128576086	C	T	0.263432	0.0216762	6.01695e-34	12.153	7	128576086	C	T	-0.00614383	0.0361375	0.865	-0.170013	3.21092e-35	1.53467e-27
rs3763295	6	31587938	G	A	12.3354	24510	0.16	0.151719	0.0119858	12.6582	1.00782e-36	6	31587938	G	A	0.241141	11744	0.127861	0.105801	0.0159872	6.61786	3.64447e-11	6	31587938	G	A	0.367278	0.0297743	6.02842e-35	12.3354	6	31587938	G	A	0.0130149	0.0539724	0.809446	0.241141	2.90964e-36	3.60742e-29
rs3763304	6	32369355	T	C	12.9489	24510	0.2147	0.14184	0.0107012	13.2545	4.24867e-40	6	32369355	T	C	-0.414006	11744	0.168768	0.0914892	0.0142537	6.41864	1.375e-10	6	32369355	T	C	0.348286	0.026897	2.47307e-38	12.9489	6	32369355	T	C	-0.0200568	0.0484457	0.67887	-0.414006	6.94628e-40	1.51251e-30
rs3763306	6	32369643	G	A	12.9489	24510	0.2147	0.14184	0.0107012	13.2545	4.24867e-40	6	32369643	G	A	-0.414006	11744	0.168768	0.0914892	0.0142537	6.41864	1.375e-10	6	32369643	G	A	0.348286	0.026897	2.47307e-38	12.9489	6	32369643	G	A	-0.0200568	0.0484457	0.67887	-0.414006	6.94628e-40	1.51251e-30
rs3763313	6	32376471	C	A	13.1549	24510	0.2455	0.137477	0.0102097	13.4653	2.50144e-41	6	32376471	C	A	-0.422574	11744	0.191298	0.0884869	0.0135732	6.51921	7.06764e-11	6	32376471	C	A	0.335879	0.0255325	1.64479e-39	13.1549	6	32376471	C	A	-0.0193928	0.0458921	0.672606	-0.422574	3.85173e-41	1.81042e-31
rs3763314	6	32376618	C	T	-16.1604	24510	0.4294	-0.146944	0.0088771	-16.5531	1.52073e-61	6	32376618	C	T	0.290734	11744	0.474011	-0.0875605	0.0106918	-8.18951	2.62299e-16	6	32376618	C	T	-0.347477	0.0215017	1.29079e-58	-16.1604	6	32376618	C	T	0.0106445	0.0366124	0.771255	0.290734	1.02767e-61	3.23873e-47
rs3763317	6	32376788	T	C	15.0808	24510	0.497	0.13564	0.00878832	15.4341	9.64831e-54	6	32376788	T	C	-0.535102	11744	0.449184	0.0797831	0.0107329	7.4335	1.05763e-13	6	32376788	T	C	0.319997	0.0212188	2.17905e-51	15.0808	6	32376788	T	C	-0.0194265	0.0363042	0.592579	-0.535102	7.72084e-54	1.07242e-40
rs3763323	6	32406843	C	T	-11.8136	24510	0.1233	-0.161752	0.0133648	-12.1029	1.01935e-33	6	32406843	C	T	0.168448	11744	0.134949	-0.0940897	0.0156253	-6.02164	1.72658e-09	6	32406843	C	T	-0.398684	0.0337477	3.37491e-32	-11.8136	6	32406843	C	T	0.011602	0.0688762	0.866231	0.168448	2.54711e-33	4.15297e-26
rs3778752	7	128580047	T	G	11.9209	24510	0.4751	0.107664	0.00879908	12.2358	2.00006e-34	7	128580047	T	G	0.29321	11744	0.464047	0.0689741	0.0107051	6.44313	1.17034e-10	7	128580047	T	G	0.259266	0.0217489	1.13693e-32	11.9209	7	128580047	T	G	0.014251	0.0486034	0.769362	0.29321	6.48102e-34	1.79927e-27
rs3778753	7	128580042	G	A	11.903	24510	0.4751	0.107519	0.00879908	12.2193	2.45114e-34	7	128580042	G	A	0.329342	11744	0.466184	0.06916	0.0107018	6.46243	1.03032e-10	7	128580042	G	A	0.258819	0.021744	1.15958e-32	11.903	7	128580042	G	A	0.0159383	0.0483944	0.741897	0.329342	8.14836e-34	1.81749e-27
rs3790565	1	67811356	C	T	11.2959	24510	0.1958	0.128396	0.0110734	11.595	4.36713e-31	1	67811356	C	T	0.29261	11744	0.190333	0.0831882	0.0135995	6.117	9.53513e-10	1	67811356	C	T	0.292879	0.025928	1.39172e-29	11.2959	1	67811356	C	T	0.013294	0.0454323	0.76982	0.29261	1.58574e-30	7.32826e-25
rs3790566	1	67814440	T	C	13.6678	24510	0.2435	0.143517	0.010238	14.0181	1.20725e-44	1	67814440	T	C	0.119485	11744	0.241785	0.0899709	0.0124687	7.21572	5.36485e-13	1	67814440	T	C	0.328855	0.0240605	1.88076e-42	13.6678	1	67814440	T	C	0.00499345	0.0417914	0.904891	0.119485	2.3617e-44	4.31401e-35
rs3790567	1	67822377	A	G	13.7749	24510	0.2435	0.144701	0.010238	14.1337	2.35296e-45	1	67822377	A	G	0.235677	11744	0.241095	0.0919036	0.0124809	7.36355	1.79086e-13	1	67822377	A	G	0.329702	0.0239349	4.1497e-43	13.7749	1	67822377	A	G	0.00984026	0.0417531	0.813683	0.235677	4.86219e-45	7.00674e-36
rs3806156	6	32373698	T	G	13.0819	24510	0.3738	0.121925	0.00908222	13.4246	4.3392e-41	6	32373698	T	G	0.263555	11744	0.371527	0.077609	0.0110483	7.02453	2.14791e-12	6	32373698	T	G	0.285481	0.0218226	4.56867e-39	13.0819	6	32373698	T	G	0.010086	0.038269	0.792123	0.263555	1.07978e-40	1.29394e-32
rs3806157	6	32373801	G	T	13.2675	24510	0.3708	0.123916	0.00909712	13.6215	2.98499e-42	6	32373801	G	T	0.394795	11744	0.366617	0.0800467	0.0110788	7.22519	5.00386e-13	6	32373801	G	T	0.290273	0.0218784	4.23738e-40	13.2675	6	32373801	G	T	0.0151595	0.0383984	0.692994	0.394795	7.78052e-42	8.80934e-34
rs3807039	6	32078373	C	A	9.71598	24510	0.1481	0.124467	0.0123708	10.0614	8.18602e-24	6	32078373	C	A	2.01993	11744	0.109038	0.114106	0.0171283	6.66183	2.70441e-11	6	32078373	C	A	0.313621	0.0322789	2.64737e-22	9.71598	6	32078373	C	A	0.114081	0.0564778	0.043391	2.01993	8.95281e-23	8.08525e-22
rs3807307	7	128579202	C	T	11.9362	24510	0.4742	0.107584	0.00879989	12.2257	2.2673e-34	7	128579202	C	T	-0.226886	11744	0.465369	0.0646381	0.010703	6.03922	1.54859e-09	7	128579202	C	T	0.259223	0.0217173	1.13693e-32	11.9362	7	128579202	C	T	-0.00819247	0.0361082	0.820512	-0.226886	5.3243e-34	1.65675e-26
rs3816470	17	37985801	A	G	-11.6806	24510	0.4573	-0.106147	0.00882039	-12.0343	2.34671e-33	17	37985801	A	G	-1.19244	11744	0.464994	-0.0752473	0.0107036	-7.03009	2.06407e-12	17	37985801	A	G	-0.259204	0.022191	1.68999e-31	-11.6806	17	37985801	A	G	-0.0432137	0.0362398	0.23309	-1.19244	1.36755e-32	3.03779e-28
rs3817965	6	32367927	G	A	12.6386	24510	0.2177	0.137664	0.0106476	12.9291	3.08589e-38	6	32367927	G	A	-0.561767	11744	0.173635	0.0865354	0.0140938	6.13996	8.25444e-10	6	32367927	G	A	0.337182	0.0266788	1.51429e-36	12.6386	6	32367927	G	A	-0.0269068	0.0478967	0.574275	-0.561767	4.96231e-38	7.43289e-29
rs3823536	7	128579666	A	G	11.9979	24510	0.4732	0.108135	0.00880082	12.2869	1.0647e-34	7	128579666	A	G	-0.266682	11744	0.467783	0.0646239	0.0106996	6.03985	1.54256e-09	7	128579666	A	G	0.26082	0.0217388	3.77866e-33	11.9979	7	128579666	A	G	-0.0096171	0.036062	0.789714	-0.266682	2.40678e-34	1.09042e-26
rs3828068	1	67817872	G	A	13.7222	24510	0.2435	0.144145	0.010238	14.0794	5.08398e-45	1	67817872	G	A	0.230069	11744	0.241144	0.0914989	0.01248	7.33163	2.2737e-13	1	67817872	G	A	0.328829	0.0239633	7.6555e-43	13.7222	1	67817872	G	A	0.009607	0.041757	0.818038	0.230069	1.06034e-44	1.31046e-35
rs3828886	6	31440552	G	T	9.27015	24510	0.2883	0.092995	0.00970057	9.58654	9.10843e-22	6	31440552	G	T	1.66332	11744	0.244988	0.0763056	0.0124132	6.14713	7.88956e-10	6	31440552	G	T	0.225361	0.0243104	1.89946e-20	9.27015	6	31440552	G	T	0.0691361	0.041565	0.096248	1.66332	8.48261e-21	1.46228e-19
rs3873445	6	32683010	T	C	7.59255	24510	0.1163	0.108676	0.0137065	7.92878	2.21316e-15	6	32683010	T	C	2.91054	11744	0.0777	0.124859	0.0199428	6.26083	3.82941e-10	6	32683010	T	C	0.252165	0.0332122	3.14193e-14	7.59255	6	32683010	T	C	0.578034	0.1986	0.003608	2.91054	6.66778e-16	7.59895e-16
rs3873453	6	32683382	T	C	8.04592	24510	0.1243	0.110949	0.0133185	8.33043	8.05496e-17	6	32683382	T	C	1.64255	11744	0.116474	0.0914126	0.0166421	5.49284	3.95523e-08	6	32683382	T	C	0.26054	0.0323816	8.57584e-16	8.04592	6	32683382	T	C	0.092012	0.0560179	0.100477	1.64255	7.56461e-16	2.08411e-15
rs3888579	6	31020042	T	C	10.8549	24510	0.168	0.130718	0.0117531	11.122	9.79969e-29	6	31020042	T	C	-0.127348	11744	0.133063	0.087311	0.0157185	5.55467	2.78137e-08	6	31020042	T	C	0.321518	0.0296196	2.71867e-27	10.8549	6	31020042	T	C	-0.0067457	0.0529706	0.898665	-0.127348	3.02753e-28	2.41305e-22
rs3889239	11	118619960	T	C	-11.4375	24510	0.2008	-0.129398	0.0109688	-11.7969	4.04825e-32	11	118619960	T	C	-1.43194	11744	0.205612	-0.0936973	0.0132097	-7.09308	1.31163e-12	11	118619960	T	C	-0.334845	0.0292762	2.79751e-30	-11.4375	11	118619960	T	C	-0.0647369	0.0452093	0.152161	-1.43194	2.80912e-31	1.12408e-27
rs3891154	6	31015513	A	G	10.8725	24510	0.168	0.130901	0.0117531	11.1376	8.23475e-29	6	31015513	A	G	-0.179198	11744	0.133074	0.086807	0.0157179	5.5228	3.33639e-08	6	31015513	A	G	0.321354	0.0295565	1.69611e-27	10.8725	6	31015513	A	G	-0.00949897	0.0530082	0.857782	-0.179198	2.46352e-28	2.55661e-22
rs3957146	6	32681530	C	T	10.5493	24510	0.1034	0.157507	0.0144314	10.9142	9.85888e-28	6	32681530	C	T	1.9894	11744	0.103975	0.123692	0.0174908	7.07185	1.52884e-12	6	32681530	C	T	0.351286	0.0332993	5.24144e-26	10.5493	6	32681530	C	T	0.11611	0.0583641	0.046657	1.9894	1.01925e-26	4.81482e-25
rs3957148	6	32682137	G	A	10.4213	24510	0.1034	0.155555	0.0144314	10.7789	4.3294e-27	6	32682137	G	A	1.90966	11744	0.105114	0.120837	0.0174068	6.94196	3.86691e-12	6	32682137	G	A	0.349846	0.0335704	2.18348e-25	10.4213	6	32682137	G	A	0.111243	0.0582526	0.056177	1.90966	4.32025e-26	2.24987e-24
rs3957217	6	32678509	G	A	-8.30874	24510	0.3499	-0.0792876	0.00921311	-8.60596	7.56836e-18	6	32678509	G	A	-1.76466	11744	0.361663	-0.0636274	0.0111111	-5.72648	1.02535e-08	6	32678509	G	A	-0.188294	0.0226622	1.00831e-16	-8.30874	6	32678509	G	A	-0.0671264	0.0380393	0.077621	-1.76466	7.49981e-17	1.9645e-16
rs3977726	1	67815915	C	A	13.6726	24510	0.2425	0.143807	0.0102523	14.0268	1.0688e-44	1	67815915	C	A	0.194958	11744	0.241152	0.0908282	0.0124799	7.27798	3.38867e-13	1	67815915	C	A	0.328586	0.0240324	1.88076e-42	13.6726	1	67815915	C	A	0.00815214	0.0418149	0.845426	0.194958	2.20194e-44	2.75528e-35
rs3998158	6	32681992	C	T	11.659	24510	0.2296	0.125122	0.0104478	11.9759	4.75109e-33	6	32681992	C	T	0.4651	11744	0.210504	0.0843731	0.0130957	6.44282	1.17277e-10	6	32681992	C	T	0.297483	0.0255153	2.18013e-31	11.659	6	32681992	C	T	0.0207071	0.0445219	0.64186	0.4651	1.79319e-32	1.06569e-26
rs3998159	6	32682019	C	A	10.3866	24510	0.1024	0.155713	0.0144936	10.7435	6.35575e-27	6	32682019	C	A	1.91376	11744	0.10488	0.120698	0.0174239	6.92713	4.29478e-12	6	32682019	C	A	0.350261	0.0337225	2.95549e-25	10.3866	6	32682019	C	A	0.111557	0.0582919	0.055651	1.91376	6.37005e-26	3.0471e-24
rs4013	4	103552813	C	T	-9.49217	24510	0.493	-0.0863188	0.00878903	-9.8212	9.12491e-23	4	103552813	C	T	-1.80492	11744	0.49338	-0.0680734	0.0106783	-6.37495	1.83028e-10	4	103552813	C	T	-0.20278	0.0213629	2.27471e-21	-9.49217	4	103552813	C	T	-0.0696585	0.0385937	0.071087	-1.80492	9.0331e-22	1.31542e-20
rs4019	4	103552830	G	A	-9.49217	24510	0.493	-0.0863188	0.00878903	-9.8212	9.12491e-23	4	103552830	G	A	-1.80492	11744	0.49338	-0.0680734	0.0106783	-6.37495	1.83028e-10	4	103552830	G	A	-0.20278	0.0213629	2.27471e-21	-9.49217	4	103552830	G	A	-0.0696585	0.0385937	0.071087	-1.80492	9.0331e-22	1.31542e-20
rs4065275	17	38080865	G	A	-11.1459	24510	0.496	-0.101036	0.00878845	-11.4965	1.37428e-30	17	38080865	G	A	-1.40016	11744	0.506931	-0.0738518	0.0106784	-6.91602	4.64512e-12	17	38080865	G	A	-0.244457	0.0219324	7.76603e-29	-11.1459	17	38080865	G	A	-0.0504494	0.0360311	0.161464	-1.40016	9.68221e-30	2.24692e-26
rs407307	17	37827163	A	G	-8.14794	24510	0.332	-0.0789736	0.00933063	-8.46391	2.58561e-17	17	37827163	A	G	-2.22257	11744	0.330335	-0.0681656	0.0113508	-6.00535	1.90922e-09	17	37827163	A	G	-0.197235	0.0242067	3.72202e-16	-8.14794	17	37827163	A	G	-0.0863245	0.03884	0.026245	-2.22257	1.04309e-16	1.32021e-16
rs41289482	6	32235009	A	G	-8.65347	24510	0.07455	-0.150205	0.0167289	-8.97878	2.73788e-19	6	32235009	A	G	-2.15453	11744	0.074753	-0.12616	0.0202997	-6.21484	5.13756e-10	6	32235009	A	G	-0.433244	0.050066	5.02018e-18	-8.65347	6	32235009	A	G	-0.152682	0.0708655	0.031199	-2.15453	2.12508e-18	3.36465e-18
rs41289486	6	32236518	A	G	-8.90996	24510	0.07555	-0.153684	0.0166268	-9.24312	2.39421e-20	6	32236518	A	G	-2.18232	11744	0.075219	-0.12895	0.0202418	-6.37049	1.88425e-10	6	32236518	A	G	-0.425057	0.0477058	5.12657e-19	-8.90996	6	32236518	A	G	-0.153987	0.0705613	0.029086	-2.18232	2.12704e-19	3.85248e-19
rs41292458	6	32321987	A	G	-9.1314	24510	0.07555	-0.157475	0.0166268	-9.47117	2.76722e-21	6	32321987	A	G	-2.203	11744	0.075366	-0.131499	0.0202237	-6.50224	7.91318e-11	6	32321987	A	G	-0.431465	0.0472507	6.82792e-20	-9.1314	6	32321987	A	G	-0.155131	0.0704182	0.027595	-2.203	2.8092e-20	5.73332e-20
rs421446	6	33174783	G	A	15.7685	24510	0.3082	0.154146	0.00951616	16.1983	5.18079e-59	6	33174783	G	A	0.654465	11744	0.273905	0.104554	0.0119712	8.73385	2.46141e-18	6	33174783	G	A	0.361894	0.0229505	7.15714e-56	15.7685	6	33174783	G	A	0.0263264	0.0402258	0.512812	0.654465	8.59286e-59	1.70963e-47
rs4248166	6	32366421	C	T	12.6372	24510	0.2107	0.139573	0.0107749	12.9535	2.24521e-38	6	32366421	C	T	-0.0433256	11744	0.165763	0.0940319	0.0143564	6.54984	5.76007e-11	6	32366421	C	T	0.341851	0.0270511	1.51429e-36	12.6372	6	32366421	C	T	-0.00210321	0.0485443	0.965442	-0.0433256	5.05425e-38	6.37558e-30
rs4273728	6	32678491	C	T	10.4245	24510	0.1044	0.154973	0.0143701	10.7844	4.07897e-27	6	32678491	C	T	1.95301	11744	0.101895	0.123147	0.0176479	6.97798	2.9946e-12	6	32678491	C	T	0.346064	0.0331972	1.93422e-25	10.4245	6	32678491	C	T	0.153825	0.0787633	0.050819	1.95301	4.16616e-26	1.81016e-24
rs439205	6	33173842	A	G	16.3988	24510	0.2714	0.166516	0.0098814	16.8515	1.02341e-63	6	33173842	A	G	0.79285	11744	0.240208	0.114617	0.0124966	9.17187	4.6488e-20	6	33173842	A	G	0.387958	0.0236577	2.0515e-60	16.3988	6	33173842	A	G	0.0332288	0.0419105	0.427865	0.79285	1.58221e-63	1.56674e-51
rs4413654	6	31441349	A	G	9.4619	24510	0.2883	0.0949615	0.00970057	9.78927	1.25197e-22	6	31441349	A	G	1.78671	11744	0.245627	0.0786895	0.0124023	6.34476	2.22777e-10	6	31441349	A	G	0.229422	0.0242469	3.03489e-21	9.4619	6	31441349	A	G	0.0741478	0.0414996	0.073984	1.78671	1.22966e-21	1.8259e-20
rs4451969	16	11383519	T	C	-8.2266	24510	0.3549	-0.078257	0.00918336	-8.5216	1.57358e-17	16	11383519	T	C	-1.76189	11744	0.331222	-0.0644458	0.0113431	-5.68149	1.33526e-08	16	11383519	T	C	-0.191509	0.0232792	1.977e-16	-8.2266	16	11383519	T	C	-0.0675652	0.0383481	0.078088	-1.76189	1.55678e-16	3.66688e-16
rs4475359	6	31314298	T	G	-7.78412	24510	0.2097	-0.0872218	0.0107938	-8.08076	6.43662e-16	6	31314298	T	G	-2.01843	11744	0.2304	-0.0716844	0.0126783	-5.65412	1.56645e-08	6	31314298	T	G	-0.206311	0.0265041	6.99441e-15	-7.78412	6	31314298	T	G	-0.335042	0.165992	0.043547	-2.01843	3.7624e-15	3.89288e-15
rs4547797	4	103557192	C	T	-9.48343	24510	0.493	-0.0862154	0.00878903	-9.80944	1.02535e-22	4	103557192	C	T	-1.74869	11744	0.493283	-0.0675494	0.0106783	-6.32586	2.51831e-10	4	103557192	C	T	-0.202542	0.0213575	2.57122e-21	-9.48343	4	103557192	C	T	-0.0674708	0.0385837	0.080345	-1.74869	9.87564e-22	1.76837e-20
rs4568494	6	32672361	G	A	14.7511	24510	0.1948	0.167339	0.0110949	15.0826	2.10755e-51	6	32672361	G	A	-0.806253	11744	0.136575	0.109556	0.0155466	7.04697	1.8285e-12	6	32672361	G	A	0.415404	0.0281609	7.20845e-49	14.7511	6	32672361	G	A	-0.0427749	0.053054	0.420097	-0.806253	1.52923e-51	2.45691e-38
rs4568495	6	32672246	C	A	19.5448	24510	0.2992	0.192805	0.009596	20.0922	8.63903e-90	6	32672246	C	A	1.10382	11744	0.2264	0.141053	0.0127567	11.0572	2.02252e-28	6	32672246	C	A	0.461395	0.0236071	1.12142e-84	19.5448	6	32672246	C	A	0.140412	0.127205	0.26967	1.10382	6.23071e-90	5.8918e-73
rs4569	6	31637807	T	C	11.2389	24510	0.2952	0.111672	0.00963334	11.5923	4.51111e-31	6	31637807	T	C	1.40925	11744	0.254693	0.0854267	0.0122534	6.97166	3.13219e-12	6	31637807	T	C	0.266304	0.0236948	2.63398e-29	11.2389	6	31637807	T	C	0.0574214	0.0407461	0.158762	1.40925	3.16151e-30	8.75602e-27
rs4570006	6	32657257	T	G	-11.3126	24510	0.2515	-0.118417	0.0101275	-11.6926	1.39033e-31	6	32657257	T	G	-1.90723	11744	0.252045	-0.0910435	0.0122958	-7.40445	1.31699e-13	6	32657257	T	G	-0.294274	0.0260129	1.18213e-29	-11.3126	6	32657257	T	G	-0.0809975	0.0424687	0.056491	-1.90723	1.29339e-30	4.29407e-28
rs4580600	3	159736391	G	A	-15.6133	24510	0.3598	-0.146944	0.00915545	-16.0499	5.72209e-58	3	159736391	G	A	-0.868209	11744	0.420638	-0.0954082	0.0108144	-8.8223	1.12131e-18	3	159736391	G	A	-0.349097	0.0223589	7.31611e-55	-15.6133	3	159736391	G	A	-0.0318798	0.036719	0.38528	-0.868209	1.17752e-57	3.53059e-47
rs4619824	3	159675701	T	C	-8.8742	24510	0.1123	-0.127584	0.013917	-9.16749	4.84183e-20	3	159675701	T	C	-1.39974	11744	0.125849	-0.0922631	0.0160959	-5.73209	9.92021e-09	3	159675701	T	C	-0.308698	0.034786	7.10367e-19	-8.8742	3	159675701	T	C	-0.0768195	0.0548814	0.161592	-1.39974	4.03818e-19	9.46915e-18
rs4632888	6	32426873	C	T	12.7777	24510	0.08946	0.202248	0.0153959	13.1365	2.03473e-39	6	32426873	C	T	0.739264	11744	0.055825	0.168422	0.0232537	7.24281	4.39496e-13	6	32426873	C	T	0.547753	0.0428678	2.22972e-37	12.7777	6	32426873	C	T	0.0577112	0.0780658	0.459747	0.739264	7.4118e-39	3.1348e-32
rs4680534	3	159698945	C	T	11.1606	24510	0.3539	0.105716	0.00918921	11.5044	1.25332e-30	3	159698945	C	T	1.25846	11744	0.34491	0.0765011	0.0112313	6.81142	9.66378e-12	3	159698945	C	T	0.246181	0.0220581	6.43098e-29	11.1606	3	159698945	C	T	0.0478326	0.0380088	0.208225	1.25846	8.12307e-30	3.68815e-26
rs4680538	3	159735580	A	G	-15.4727	24510	0.3608	-0.145541	0.0091499	-15.9063	5.73304e-57	3	159735580	A	G	-0.878995	11744	0.42055	-0.0947108	0.0108147	-8.75756	1.99529e-18	3	159735580	A	G	-0.347548	0.0224621	5.5466e-54	-15.4727	3	159735580	A	G	-0.0322691	0.0367113	0.379404	-0.878995	1.23604e-56	2.05873e-46
rs4680539	3	159735754	G	A	-15.629	24510	0.3598	-0.147116	0.00915545	-16.0687	4.22763e-58	3	159735754	G	A	-0.92286	11744	0.417097	-0.0960779	0.0108272	-8.87374	7.07284e-19	3	159735754	G	A	-0.349192	0.0223426	4.66865e-55	-15.629	3	159735754	G	A	-0.0341806	0.0370376	0.35608	-0.92286	9.05151e-58	2.06189e-47
rs4711274	6	31583166	A	G	12.3015	24510	0.16	0.151259	0.0119858	12.6198	1.6423e-36	6	31583166	A	G	0.168103	11744	0.127785	0.10462	0.0159912	6.54235	6.05607e-11	6	31583166	A	G	0.366035	0.0297553	8.94068e-35	12.3015	6	31583166	A	G	0.0090856	0.0540477	0.866502	0.168103	4.55936e-36	7.19053e-29
rs4713523	6	32365971	A	G	12.625	24510	0.2177	0.137515	0.0106476	12.9151	3.69875e-38	6	32365971	A	G	-0.561767	11744	0.173658	0.0864311	0.0140931	6.13287	8.63059e-10	6	32365971	A	G	0.336496	0.0266531	1.59717e-36	12.625	6	32365971	A	G	-0.0269068	0.0478967	0.574275	-0.561767	5.9687e-38	8.52831e-29
rs4713586	6	32659582	G	A	19.1189	24510	0.05865	0.367273	0.0187007	19.6395	7.11067e-86	6	32659582	G	A	0.781482	11744	0.025709	0.35689	0.0337323	10.58	3.68771e-26	6	32659582	G	A	1.04791	0.0548102	1.90406e-81	19.1189	6	32659582	G	A	0.0918998	0.117597	0.434519	0.781482	4.36267e-86	6.25393e-69
rs4713588	6	32659502	A	C	16.6398	24510	0.05666	0.325166	0.0190062	17.1084	1.28507e-65	6	32659502	A	C	0.991681	11744	0.025215	0.321962	0.0340525	9.45487	3.23415e-21	6	32659502	A	C	1.02634	0.06168	4.74331e-62	16.6398	6	32659502	A	C	0.116646	0.117625	0.321353	0.991681	2.1897e-65	1.56997e-53
rs4713607	6	33090836	G	A	-8.72916	24510	0.4821	-0.0798968	0.0087938	-9.08558	1.03145e-19	6	33090836	G	A	-2.74101	11744	0.49964	-0.0717384	0.0106773	-6.71875	1.83286e-11	6	33090836	G	A	-0.186911	0.0214123	2.56647e-18	-8.72916	6	33090836	G	A	-0.134388	0.0490285	0.006125	-2.74101	1.06328e-19	2.00597e-19
rs472372	3	159671129	A	G	-8.5961	24510	0.1481	-0.110223	0.0123708	-8.90996	5.10531e-19	3	159671129	A	G	-1.95352	11744	0.150737	-0.0899113	0.0149211	-6.02577	1.6831e-09	3	159671129	A	G	-0.275692	0.0320718	8.26835e-18	-8.5961	3	159671129	A	G	-0.0999463	0.0511622	0.050758	-1.95352	5.50438e-18	1.10588e-17
rs4728142	7	128573967	A	G	11.3377	24510	0.4493	0.102763	0.0088337	11.6331	2.7986e-31	7	128573967	A	G	0.195796	11744	0.446106	0.0651066	0.0107399	6.06211	1.34346e-09	7	128573967	A	G	0.242529	0.0213914	9.17018e-30	11.3377	7	128573967	A	G	0.00709874	0.0362559	0.84477	0.195796	9.53426e-31	7.5613e-25
rs4731532	7	128572766	G	A	-11.2687	24510	0.494	-0.101646	0.0087888	-11.5654	6.17024e-31	7	128572766	G	A	-0.256022	11744	0.512245	-0.0648725	0.0106805	-6.0739	1.24844e-09	7	128572766	G	A	-0.245764	0.0218094	2.10961e-29	-11.2687	7	128572766	G	A	-0.00926297	0.0361804	0.797934	-0.256022	2.20368e-30	1.10728e-24
rs4780355	16	11347858	C	T	-8.3082	24510	0.334	-0.0800962	0.00931661	-8.59714	8.17278e-18	16	11347858	C	T	-1.59885	11744	0.295233	-0.0654815	0.0117038	-5.59488	2.20775e-08	16	11347858	C	T	-0.199551	0.0240186	1.00831e-16	-8.3082	16	11347858	C	T	-0.0632284	0.0395463	0.109855	-1.59885	7.53646e-17	3.51806e-16
rs4794820	17	38089344	A	G	9.67714	24510	0.4622	0.0880399	0.00881339	9.98934	1.69702e-23	17	38089344	A	G	1.37328	11744	0.447633	0.0658085	0.0107364	6.12948	8.8166e-10	17	38089344	A	G	0.208578	0.0215537	3.85278e-22	9.67714	17	38089344	A	G	0.0494844	0.0360336	0.169664	1.37328	1.34225e-22	1.51044e-20
rs4795399	17	38061439	C	T	10.8408	24510	0.4662	0.0988254	0.00880831	11.2196	3.26889e-29	17	38061439	C	T	2.12075	11744	0.462762	0.0784586	0.0107071	7.32773	2.34084e-13	17	38061439	C	T	0.232351	0.021433	2.71867e-27	10.8408	17	38061439	C	T	0.0762784	0.0359677	0.033943	2.12075	3.5679e-28	1.66599e-26
rs4795400	17	38067020	T	C	10.5187	24510	0.4672	0.0957886	0.00880713	10.8763	1.49586e-27	17	38067020	T	C	1.85856	11744	0.463627	0.0744287	0.0107057	6.95225	3.59508e-12	17	38067020	T	C	0.226272	0.0215114	7.42322e-26	10.5187	17	38067020	T	C	0.0667264	0.0359023	0.06309	1.85856	1.44256e-26	1.13552e-24
rs4795401	17	38067533	A	G	-11.6223	24510	0.498	-0.105411	0.00878823	-11.9946	3.7921e-33	17	38067533	A	G	-1.59698	11744	0.49995	-0.0781588	0.0106773	-7.32006	2.47853e-13	17	38067533	A	G	-0.249785	0.021492	3.41219e-31	-11.6223	17	38067533	A	G	-0.0574724	0.0359882	0.110271	-1.59698	2.8408e-32	8.19068e-29
rs4795405	17	38088417	T	C	10.1282	24510	0.4622	0.0922948	0.00881339	10.4721	1.16025e-25	17	38088417	T	C	1.78277	11744	0.45224	0.0717463	0.0107264	6.68876	2.25064e-11	17	38088417	T	C	0.219134	0.0216361	4.43767e-24	10.1282	17	38088417	T	C	0.064225	0.0360253	0.074623	1.78277	1.1015e-24	5.59152e-23
rs480134	3	159729532	T	C	-15.4211	24510	0.3618	-0.145001	0.00914441	-15.8568	1.26176e-56	3	159729532	T	C	-0.947396	11744	0.421558	-0.0949749	0.0108112	-8.78485	1.56571e-18	3	159729532	T	C	-0.347121	0.0225095	1.20034e-53	-15.4211	3	159729532	T	C	-0.0347291	0.0366575	0.343437	-0.947396	2.91173e-56	2.65578e-46
rs480913	3	159729580	G	T	-15.3806	24510	0.3618	-0.144632	0.00914441	-15.8164	2.39751e-56	3	159729580	G	T	-0.970115	11744	0.422224	-0.0949212	0.0108089	-8.78175	1.60949e-18	3	159729580	G	T	-0.345447	0.0224599	3.76869e-53	-15.3806	3	159729580	G	T	-0.0355184	0.0366125	0.331989	-0.970115	5.69305e-56	3.90726e-46
rs483714	3	159729877	C	T	-15.5419	24510	0.3598	-0.146306	0.00915545	-15.9802	1.75564e-57	3	159729877	C	T	-0.938046	11744	0.421819	-0.0955675	0.0108103	-8.8404	9.53738e-19	3	159729877	C	T	-0.347873	0.0223829	1.8546e-54	-15.5419	3	159729877	C	T	-0.0343699	0.0366399	0.348221	-0.938046	3.89481e-57	5.85864e-47
rs484600	3	159729961	C	A	-15.5578	24510	0.3598	-0.146455	0.00915545	-15.9965	1.35206e-57	3	159729961	C	A	-0.938046	11744	0.421819	-0.0956569	0.0108103	-8.84867	8.85656e-19	3	159729961	C	A	-0.348241	0.0223837	1.52147e-54	-15.5578	3	159729961	C	A	-0.0343699	0.0366399	0.348221	-0.938046	2.98682e-57	4.764e-47
rs485789	3	159730148	T	G	-15.7121	24510	0.3499	-0.148836	0.00921311	-16.1548	1.05028e-58	3	159730148	T	G	-0.940013	11744	0.41461	-0.0967773	0.0108365	-8.93065	4.23512e-19	3	159730148	T	G	-0.353865	0.0225218	1.96388e-55	-15.7121	3	159730148	T	G	-0.0344289	0.036626	0.347211	-0.940013	2.22924e-58	6.23297e-48
rs491966	3	159733692	C	T	-15.6176	24510	0.3598	-0.147017	0.00915545	-16.0579	5.03578e-58	3	159733692	C	T	-0.938489	11744	0.421807	-0.0959982	0.0108104	-8.88021	6.67338e-19	3	159733692	C	T	-0.348306	0.0223021	7.31611e-55	-15.6176	3	159733692	C	T	-0.0343648	0.0366171	0.347993	-0.938489	1.09513e-57	2.17417e-47
rs4935352	6	32369886	G	A	12.9489	24510	0.2147	0.141871	0.0107012	13.2574	4.08602e-40	6	32369886	G	A	-0.355205	11744	0.168983	0.0921062	0.0142465	6.4652	1.01162e-10	6	32369886	G	A	0.348286	0.026897	2.47307e-38	12.9489	6	32369886	G	A	-0.0171665	0.0483284	0.722436	-0.355205	6.94628e-40	1.13613e-30
rs4936443	11	118740864	C	T	-12.3422	24510	0.1899	-0.142445	0.0112031	-12.7148	4.89237e-37	11	118740864	C	T	-1.2391	11744	0.195617	-0.0997509	0.0134586	-7.41171	1.2468e-13	11	118740864	C	T	-0.367095	0.0297432	5.39268e-35	-12.3422	11	118740864	C	T	-0.0571702	0.0461386	0.21531	-1.2391	2.66024e-36	2.7016e-31
rs4936444	11	118743338	T	C	-11.8724	24510	0.1889	-0.137393	0.0112257	-12.2391	1.92148e-34	11	118743338	T	C	-1.35636	11744	0.193285	-0.0981526	0.0135199	-7.25985	3.87519e-13	11	118743338	T	C	-0.360162	0.030336	1.66797e-32	-11.8724	11	118743338	T	C	-0.0630922	0.0465157	0.174984	-1.35636	1.20482e-33	2.01465e-29
rs4938572	11	118740931	C	T	-12.2002	24510	0.1909	-0.140534	0.0111806	-12.5695	3.1079e-36	11	118740931	C	T	-1.24349	11744	0.195667	-0.0987926	0.0134573	-7.34121	2.11664e-13	11	118740931	C	T	-0.366183	0.0300146	3.45719e-34	-12.2002	11	118740931	C	T	-0.0573836	0.0461472	0.213687	-1.24349	1.7324e-35	1.17418e-30
rs4938573	11	118741842	C	T	-12.2104	24510	0.1918	-0.140367	0.0111605	-12.5771	2.82208e-36	11	118741842	C	T	-1.18676	11744	0.195119	-0.0983639	0.0134715	-7.3016	2.84366e-13	11	118741842	C	T	-0.361822	0.0296324	3.01963e-34	-12.2104	11	118741842	C	T	-0.054795	0.0461718	0.235321	-1.18676	1.51546e-35	1.39138e-30
rs4947342	6	32653070	A	G	17.7144	24510	0.2634	0.181849	0.00997572	18.2292	3.02741e-74	6	32653070	A	G	1.37613	11744	0.240968	0.128816	0.0124831	10.3192	5.76924e-25	6	32653070	A	G	0.426632	0.024084	5.60447e-70	17.7144	6	32653070	A	G	0.0591497	0.0429825	0.16878	1.37613	5.24768e-74	2.15982e-61
rs4959028	6	32383138	G	A	12.7793	24510	0.0835	0.208561	0.015884	13.1303	2.20714e-39	6	32383138	G	A	0.5832	11744	0.054901	0.166873	0.0234371	7.12003	1.07903e-12	6	32383138	G	A	0.531008	0.0415522	2.22972e-37	12.7793	6	32383138	G	A	0.0446435	0.0765492	0.559759	0.5832	7.25318e-39	6.71135e-32
rs4959097	6	32366625	C	T	12.625	24510	0.2177	0.137557	0.0106476	12.919	3.51656e-38	6	32366625	C	T	-0.483698	11744	0.171933	0.0876478	0.0141488	6.1947	5.83961e-10	6	32366625	C	T	0.336496	0.0266531	1.59717e-36	12.625	6	32366625	C	T	-0.0231857	0.0479343	0.6286	-0.483698	5.9687e-38	5.89949e-29
rs4959100	6	32397813	T	C	10.9538	24510	0.1372	0.143609	0.0127713	11.2447	2.46068e-29	6	32397813	T	C	0.298679	11744	0.118995	0.0980006	0.0164884	5.94359	2.78845e-09	6	32397813	T	C	0.341403	0.0311676	6.85401e-28	10.9538	6	32397813	T	C	0.0168955	0.0565673	0.765185	0.298679	9.4939e-29	1.67393e-23
rs4992477	6	31319007	C	T	-7.686	24510	0.3549	-0.0732674	0.00918336	-7.97828	1.48387e-15	6	31319007	C	T	-1.98072	11744	0.4077	-0.0605468	0.0108641	-5.57313	2.50198e-08	6	31319007	C	T	-0.168102	0.0218712	1.52101e-14	-7.686	6	31319007	C	T	-0.235863	0.11908	0.047623	-1.98072	9.02402e-15	8.89604e-15
rs5000632	6	32663688	C	T	-11.5408	24510	0.2445	-0.121825	0.0102238	-11.9158	9.78873e-33	6	32663688	C	T	-1.69185	11744	0.247756	-0.0909269	0.0123664	-7.35277	1.94147e-13	6	32663688	C	T	-0.298805	0.0258912	8.50234e-31	-11.5408	6	32663688	C	T	-0.0718527	0.0424698	0.090674	-1.69185	7.83423e-32	1.19246e-28
rs5002706	6	32659332	A	G	10.4338	24510	0.1113	0.150859	0.0139715	10.7976	3.53248e-27	6	32659332	A	G	2.02633	11744	0.0796	0.138873	0.0197237	7.04091	1.90989e-12	6	32659332	A	G	0.342141	0.0327915	1.77518e-25	10.4338	6	32659332	A	G	0.382726	0.188876	0.042731	2.02633	3.75218e-26	1.20766e-24
rs5007258	6	32379239	A	G	-16.1977	24510	0.4284	-0.147332	0.00887968	-16.5921	7.95554e-62	6	32379239	A	G	0.275814	11744	0.474248	-0.0878923	0.0106915	-8.22074	2.02248e-16	6	32379239	A	G	-0.348604	0.0215218	8.37882e-59	-16.1977	6	32379239	A	G	0.0101008	0.0366219	0.782691	0.275814	5.37308e-62	1.8162e-47
rs5007259	6	32379101	T	C	-16.1857	24510	0.4284	-0.147221	0.00887968	-16.5795	9.80605e-62	6	32379101	T	C	0.281004	11744	0.474199	-0.087782	0.0106916	-8.21038	2.20494e-16	6	32379101	T	C	-0.348202	0.021513	8.37882e-59	-16.1857	6	32379101	T	C	0.0102918	0.036625	0.778707	0.281004	6.62197e-62	2.19361e-47
rs5007260	6	32379047	G	A	-16.1685	24510	0.4284	-0.147075	0.00887968	-16.5631	1.28877e-61	6	32379047	G	A	0.256449	11744	0.474496	-0.0878913	0.0106913	-8.22085	2.02062e-16	6	32379047	G	A	-0.347787	0.0215102	8.61254e-59	-16.1685	6	32379047	G	A	0.00938793	0.0366074	0.797604	0.256449	8.93485e-62	2.36556e-47
rs5007261	6	32379031	G	A	-16.1696	24510	0.4284	-0.147588	0.00887968	-16.6208	4.92402e-62	6	32379031	G	A	-0.881105	11744	0.479628	-0.0974831	0.0106862	-9.12232	7.35312e-20	6	32379031	G	A	-0.347857	0.0215131	8.37882e-59	-16.1696	6	32379031	G	A	-0.0428438	0.0486251	0.378261	-0.881105	8.76456e-62	2.0169e-50
rs5007262	6	32379011	A	G	-16.1823	24510	0.4284	-0.147175	0.00887968	-16.5743	1.06832e-61	6	32379011	A	G	0.314291	11744	0.474844	-0.0874754	0.0106909	-8.18224	2.78612e-16	6	32379011	A	G	-0.34817	0.0215155	8.37882e-59	-16.1823	6	32379011	A	G	0.0114989	0.0365867	0.7533	0.314291	7.02639e-62	2.8097e-47
rs5007263	6	32378982	A	G	-16.1873	24510	0.4284	-0.147247	0.00887968	-16.5825	9.32684e-62	6	32378982	A	G	0.253048	11744	0.474496	-0.0880248	0.0106913	-8.23334	1.82064e-16	6	32378982	A	G	-0.348269	0.021515	8.37882e-59	-16.1873	6	32378982	A	G	0.00926277	0.0366048	0.800231	0.253048	6.44246e-62	1.81162e-47
rs5007264	6	32378877	C	T	-16.1532	24510	0.4274	-0.147482	0.0088823	-16.6041	6.51418e-62	6	32378877	C	T	-0.881105	11744	0.479628	-0.0973919	0.0106862	-9.11379	7.95517e-20	6	32378877	C	T	-0.348047	0.0215466	1.29079e-58	-16.1532	6	32378877	C	T	-0.0428438	0.0486251	0.378261	-0.881105	1.16496e-61	2.51591e-50
rs5007265	6	32378866	T	G	-16.1763	24510	0.4284	-0.147649	0.00887968	-16.6278	4.38485e-62	6	32378866	T	G	-0.881105	11744	0.479628	-0.0975209	0.0106862	-9.12586	7.11721e-20	6	32378866	T	G	-0.348295	0.0215311	8.37882e-59	-16.1763	6	32378866	T	G	-0.0428438	0.0486251	0.378261	-0.881105	7.78967e-62	1.84035e-50
rs5007266	6	32378834	T	C	-16.1901	24510	0.4284	-0.147253	0.00887968	-16.5831	9.23115e-62	6	32378834	T	C	0.298507	11744	0.477919	-0.0876269	0.0106878	-8.1988	2.4279e-16	6	32378834	T	C	-0.348536	0.0215278	8.37882e-59	-16.1901	6	32378834	T	C	0.0108587	0.0363768	0.765316	0.298507	6.13462e-62	2.30454e-47
rs501636	3	159678183	C	A	-8.92427	24510	0.1123	-0.128306	0.013917	-9.2194	2.98766e-20	3	159678183	C	A	-1.41144	11744	0.125712	-0.0928755	0.0161034	-5.76745	8.04821e-09	3	159678183	C	A	-0.310529	0.034796	4.49032e-19	-8.92427	3	159678183	C	A	-0.0775346	0.0549329	0.158114	-1.41144	2.50082e-19	6.12277e-18
rs5021727	6	32578633	G	A	11.5704	24510	0.4702	0.104515	0.00880381	11.8715	1.66386e-32	6	32578633	G	A	0.192216	11744	0.456743	0.0662403	0.0107175	6.18056	6.38754e-10	6	32578633	G	A	0.246315	0.0212883	5.89385e-31	11.5704	6	32578633	G	A	0.00992558	0.0516376	0.847573	0.192216	5.42076e-32	8.51487e-26
rs5026469	4	103554713	G	A	-9.5761	24510	0.496	-0.0868543	0.00878845	-9.88278	4.94398e-23	4	103554713	G	A	-1.31361	11744	0.498526	-0.0643802	0.0106774	-6.02958	1.64387e-09	4	103554713	G	A	-0.205044	0.0214121	1.03476e-21	-9.5761	4	103554713	G	A	-0.0723216	0.0550555	0.188977	-1.31361	3.8204e-22	4.46581e-20
rs5026470	4	103554722	A	G	-9.5761	24510	0.496	-0.0868511	0.00878845	-9.88241	4.96225e-23	4	103554722	A	G	-1.30619	11744	0.498376	-0.0643175	0.0106774	-6.0237	1.70473e-09	4	103554722	A	G	-0.205044	0.0214121	1.03476e-21	-9.5761	4	103554722	A	G	-0.0719187	0.0550599	0.191488	-1.30619	3.8204e-22	4.5969e-20
rs5026471	4	103554733	G	A	-9.5761	24510	0.496	-0.0868511	0.00878845	-9.88241	4.96225e-23	4	103554733	G	A	-1.30619	11744	0.498376	-0.0643175	0.0106774	-6.0237	1.70473e-09	4	103554733	G	A	-0.205044	0.0214121	1.03476e-21	-9.5761	4	103554733	G	A	-0.0719187	0.0550599	0.191488	-1.30619	3.8204e-22	4.5969e-20
rs5026474	4	103554810	C	A	-9.56275	24510	0.497	-0.0866928	0.00878832	-9.86455	5.93001e-23	4	103554810	C	A	-1.2223	11744	0.498481	-0.0635338	0.0106774	-5.95031	2.67641e-09	4	103554810	C	A	-0.204803	0.0214168	1.15044e-21	-9.56275	4	103554810	C	A	-0.0674708	0.0551999	0.221595	-1.2223	4.38307e-22	7.11948e-20
rs5026475	4	103554821	T	C	-9.28291	24510	0.4433	-0.084692	0.00884522	-9.57489	1.01969e-21	4	103554821	T	C	-1.16651	11744	0.438744	-0.0619718	0.0107584	-5.76033	8.39521e-09	4	103554821	T	C	-0.203629	0.0219359	1.67666e-20	-9.28291	4	103554821	T	C	-0.0456949	0.0391725	0.24341	-1.16651	7.46874e-21	8.72356e-19
rs5026476	4	103554910	A	C	-9.49307	24510	0.493	-0.0862982	0.00878903	-9.81886	9.33982e-23	4	103554910	A	C	-1.7392	11744	0.493086	-0.0675232	0.0106784	-6.32337	2.5592e-10	4	103554910	A	C	-0.20287	0.0213703	2.25829e-21	-9.49307	4	103554910	A	C	-0.0671473	0.0386081	0.081999	-1.7392	8.95021e-22	1.69205e-20
rs502803	6	32578958	A	G	11.5653	24510	0.4642	0.104518	0.00881078	11.8625	1.85415e-32	6	32578958	A	G	0.116097	11744	0.458578	0.065545	0.0107142	6.1176	9.49976e-10	6	32578958	A	G	0.246202	0.021288	7.17029e-31	11.5653	6	32578958	A	G	0.00438139	0.0377392	0.907576	0.116097	5.77882e-32	1.25402e-25
rs513851	3	159679495	G	A	-8.92548	24510	0.1123	-0.128336	0.013917	-9.22154	2.92857e-20	3	159679495	G	A	-1.42939	11744	0.125849	-0.0930712	0.0160959	-5.7823	7.36879e-09	3	159679495	G	A	-0.310677	0.0348079	4.49032e-19	-8.92548	3	159679495	G	A	-0.0785433	0.0549487	0.152891	-1.42939	2.47177e-19	5.67727e-18
rs521539	6	32581973	A	G	16.5755	24510	0.2177	0.181013	0.0106476	17.0003	8.16954e-65	6	32581973	A	G	0.143887	11744	0.210167	0.114654	0.0131034	8.74998	2.13387e-18	6	32581973	A	G	0.416257	0.0251128	1.26907e-61	16.5755	6	32581973	A	G	0.00667169	0.0463677	0.88559	0.143887	6.8977e-65	8.69811e-51
rs522127	3	159734668	C	A	-15.6449	24510	0.3598	-0.147272	0.00915545	-16.0858	3.21048e-58	3	159734668	C	A	-0.938046	11744	0.421796	-0.0961482	0.0108104	-8.89405	5.89211e-19	3	159734668	C	A	-0.349105	0.0223143	4.66865e-55	-15.6449	3	159734668	C	A	-0.0343699	0.0366399	0.348221	-0.938046	6.92838e-58	1.52604e-47
rs523886	3	159734858	A	G	-15.6576	24510	0.3598	-0.147409	0.00915545	-16.1007	2.52438e-58	3	159734858	A	G	-0.975081	11744	0.421796	-0.0965369	0.0108104	-8.93001	4.25982e-19	3	159734858	A	G	-0.349515	0.0223224	3.10445e-55	-15.6576	3	159734858	A	G	-0.0357059	0.0366184	0.32952	-0.975081	5.59333e-58	1.02969e-47
rs526734	3	159735169	T	C	-15.6309	24510	0.3598	-0.146637	0.00915545	-16.0164	9.81952e-58	3	159735169	T	C	0.167047	11744	0.402349	-0.0872219	0.010887	-8.01157	1.13253e-15	3	159735169	T	C	-0.348976	0.0223261	4.66865e-55	-15.6309	3	159735169	T	C	0.00813284	0.0486859	0.867333	0.167047	8.76758e-58	1.40476e-44
rs532098	6	32578052	A	G	11.592	24510	0.4662	0.104665	0.00880831	11.8825	1.45987e-32	6	32578052	A	G	-0.0323424	11744	0.452683	0.0645026	0.0107255	6.01396	1.81047e-09	6	32578052	A	G	0.246533	0.0212675	5.89385e-31	11.592	6	32578052	A	G	-0.00120873	0.0373729	0.974199	-0.0323424	4.14353e-32	1.87736e-25
rs532953	3	159690775	C	T	-11.7805	24510	0.09245	-0.183927	0.0151698	-12.1246	7.82674e-34	3	159690775	C	T	-0.949853	11744	0.107352	-0.118825	0.017246	-6.89	5.5794e-12	3	159690775	C	T	-0.452502	0.0384112	4.96077e-32	-11.7805	3	159690775	C	T	-0.0557886	0.058734	0.342187	-0.949853	3.8805e-33	3.46904e-28
rs538473	6	32285879	A	G	12.723	24510	0.1461	0.16243	0.0124405	13.0565	5.83323e-39	6	32285879	A	G	0.259757	11744	0.10523	0.11891	0.0173983	6.83456	8.22587e-12	6	32285879	A	G	0.404776	0.0318144	5.58465e-37	12.723	6	32285879	A	G	0.0151063	0.0581555	0.795051	0.259757	1.56914e-38	6.00235e-31
rs545143	3	159731995	T	C	-15.6107	24510	0.3598	-0.146937	0.00915545	-16.0492	5.79302e-58	3	159731995	T	C	-0.907637	11744	0.421819	-0.0956944	0.0108103	-8.85214	8.58568e-19	3	159731995	T	C	-0.348265	0.0223094	7.31611e-55	-15.6107	3	159731995	T	C	-0.033229	0.0366105	0.36407	-0.907637	1.23132e-57	2.87503e-47
rs545224	3	159669321	A	G	-8.72576	24510	0.1123	-0.125427	0.013917	-9.01254	2.01331e-19	3	159669321	A	G	-1.34417	11744	0.125508	-0.0904149	0.0161146	-5.61075	2.01457e-08	3	159669321	A	G	-0.302906	0.034714	2.6554e-18	-8.72576	3	159669321	A	G	-0.0738565	0.0549457	0.178893	-1.34417	1.64523e-18	3.66343e-17
rs545232	3	159732031	T	C	-15.6189	24510	0.3598	-0.147029	0.00915545	-16.0592	4.92847e-58	3	159732031	T	C	-0.938489	11744	0.421819	-0.0960052	0.0108103	-8.88089	6.63276e-19	3	159732031	T	C	-0.348402	0.0223064	7.31611e-55	-15.6189	3	159732031	T	C	-0.0343648	0.0366171	0.347993	-0.938489	1.07142e-57	2.1374e-47
rs548018	3	159732345	G	A	-15.6248	24510	0.3598	-0.147085	0.00915545	-16.0652	4.47107e-58	3	159732345	G	A	-0.938489	11744	0.421819	-0.0960384	0.0108103	-8.88396	6.45216e-19	3	159732345	G	A	-0.348543	0.022307	5.40478e-55	-15.6248	3	159732345	G	A	-0.0343648	0.0366171	0.347993	-0.938489	9.70448e-58	1.97877e-47
rs55746013	6	32105209	T	G	9.32975	24510	0.1521	0.118278	0.0122358	9.66655	4.18242e-22	6	32105209	T	G	2.04311	11744	0.115876	0.108065	0.0166794	6.47895	9.23609e-11	6	32105209	T	G	0.29917	0.0320663	1.06345e-20	9.32975	6	32105209	T	G	0.112185	0.0549091	0.041042	2.04311	4.67417e-21	2.03057e-20
rs55851737	12	111936838	C	T	-7.2038	24510	0.1998	-0.0825594	0.0109893	-7.51269	5.79265e-14	12	111936838	C	T	-2.55809	11744	0.204827	-0.0764492	0.0132284	-5.77916	7.50766e-09	12	111936838	C	T	-0.199435	0.0276847	5.85532e-13	-7.2038	12	111936838	C	T	-0.118268	0.046233	0.010525	-2.55809	4.37836e-14	3.9588e-14
rs55864565	3	159641333	A	G	-8.67072	24510	0.1123	-0.124623	0.013917	-8.95477	3.4046e-19	3	159641333	A	G	-1.31697	11744	0.125687	-0.0895511	0.0161048	-5.56053	2.68957e-08	3	159641333	A	G	-0.30584	0.0352727	4.30234e-18	-8.67072	3	159641333	A	G	-0.0723428	0.0549311	0.187848	-1.31697	2.75301e-18	6.15561e-17
rs55894437	11	118607417	T	C	-11.2166	24510	0.2107	-0.124572	0.0107749	-11.5613	6.47158e-31	11	118607417	T	C	-1.2463	11744	0.21249	-0.0891499	0.0130508	-6.83101	8.43187e-12	11	118607417	T	C	-0.322126	0.0287186	3.45975e-29	-11.2166	11	118607417	T	C	-0.0558637	0.0448237	0.212655	-1.2463	4.13685e-30	2.26947e-26
rs55944243	6	32273959	G	A	15.6724	24510	0.03877	0.365122	0.0227618	16.041	6.60841e-58	6	32273959	G	A	-0.527825	11744	0.02483	0.265806	0.0343087	7.74749	9.3728e-15	6	32273959	G	A	0.894574	0.0570795	2.9186e-55	15.6724	6	32273959	G	A	-0.06421	0.12165	0.597621	-0.527825	4.35812e-58	6.95918e-44
rs55957433	6	31402383	G	A	7.40873	24510	0.2445	0.0786814	0.0102238	7.69592	1.40483e-14	6	31402383	G	A	2.01865	11744	0.210339	0.0715061	0.0130994	5.45871	4.79598e-08	6	31402383	G	A	0.189881	0.0256294	1.27565e-13	7.40873	6	31402383	G	A	0.115417	0.0571753	0.043524	2.01865	6.15539e-14	5.46358e-14
rs55987123	6	31010658	G	A	10.8873	24510	0.169	0.130809	0.0117253	11.1561	6.68695e-29	6	31010658	G	A	-0.110181	11744	0.132993	0.0878094	0.015722	5.58513	2.33525e-08	6	31010658	G	A	0.321146	0.0294974	1.69611e-27	10.8873	6	31010658	G	A	-0.00583097	0.0529218	0.912266	-0.110181	2.07368e-28	1.68711e-22
rs56003543	3	159661422	G	A	-8.63366	24510	0.1123	-0.124109	0.013917	-8.91779	4.7567e-19	3	159661422	G	A	-1.33764	11744	0.125519	-0.0895549	0.016114	-5.55759	2.73532e-08	3	159661422	G	A	-0.299662	0.0347086	6.14029e-18	-8.63366	3	159661422	G	A	-0.073484	0.0549356	0.181014	-1.33764	3.88676e-18	7.58753e-17
rs560530	6	32577222	A	G	16.7798	24510	0.2177	0.183322	0.0106476	17.2172	1.97233e-66	6	32577222	A	G	0.293535	11744	0.209911	0.117655	0.0131092	8.97495	2.83483e-19	6	32577222	A	G	0.419265	0.0249862	6.61382e-63	16.7798	6	32577222	A	G	0.0200849	0.0684243	0.769113	0.293535	1.76728e-66	2.05195e-52
rs56105263	6	32791291	C	T	10.3881	24510	0.03579	0.252415	0.0236538	10.6712	1.38832e-26	6	32791291	C	T	0.428073	11744	0.022743	0.205956	0.03581	5.75136	8.85306e-09	6	32791291	C	T	0.643068	0.061904	2.95549e-25	10.3881	6	32791291	C	T	0.0724276	0.169195	0.668598	0.428073	6.25782e-26	1.49006e-21
rs56267528	11	118607311	A	C	-11.1822	24510	0.2107	-0.124191	0.0107749	-11.5259	9.77158e-31	11	118607311	A	C	-1.24442	11744	0.21184	-0.0889956	0.0130654	-6.81156	9.65455e-12	11	118607311	A	C	-0.321662	0.0287656	5.55266e-29	-11.1822	11	118607311	A	C	-0.05596	0.0449688	0.213346	-1.24442	6.2657e-30	3.19076e-26
rs56269008	6	32315722	A	G	15.871	24510	0.03976	0.365366	0.0224882	16.247	2.34559e-59	6	32315722	A	G	-0.47885	11744	0.024689	0.271439	0.0344041	7.88973	3.02848e-15	6	32315722	A	G	0.902891	0.0568895	3.35257e-56	15.871	6	32315722	A	G	-0.0581748	0.121488	0.632045	-0.47885	1.50225e-59	4.21372e-45
rs56276901	6	33049003	G	A	7.93123	24510	0.03082	0.209711	0.0254243	8.24845	1.60464e-16	6	33049003	G	A	2.35739	11744	0.016887	0.24857	0.0414338	5.99921	1.9828e-09	6	33049003	G	A	0.519742	0.0655311	2.22045e-15	7.93123	6	33049003	G	A	0.394573	0.167377	0.018404	2.35739	3.54064e-16	4.18152e-16
rs56279000	6	32791938	C	T	10.3923	24510	0.03579	0.252271	0.0236538	10.6651	1.48218e-26	6	32791938	C	T	0.22132	11744	0.023085	0.198716	0.03555	5.58976	2.27385e-08	6	32791938	C	T	0.643348	0.0619065	2.79083e-25	10.3923	6	32791938	C	T	0.03721	0.168128	0.824843	0.22132	5.97681e-26	3.30909e-21
rs56299948	6	32275653	G	A	15.1757	24510	0.03877	0.353466	0.0227618	15.5289	2.21085e-54	6	32275653	G	A	-0.584906	11744	0.024731	0.255874	0.0343756	7.44348	9.80642e-14	6	32275653	G	A	0.897513	0.0591415	8.04285e-52	15.1757	6	32275653	G	A	-0.07151	0.122259	0.558611	-0.584906	1.64964e-54	4.49867e-41
rs56323050	3	159651124	T	C	-8.58335	24510	0.1103	-0.124348	0.0140268	-8.865	7.65067e-19	3	159651124	T	C	-1.31301	11744	0.124448	-0.089145	0.0161733	-5.51187	3.55041e-08	3	159651124	T	C	-0.303641	0.0353756	9.31698e-18	-8.58335	3	159651124	T	C	-0.0726524	0.0553328	0.18918	-1.31301	6.19197e-18	1.21272e-16
rs56380902	17	38066372	T	C	-11.7363	24510	0.492	-0.106434	0.00878929	-12.1095	9.40621e-34	17	38066372	T	C	-1.5554	11744	0.49616	-0.0784443	0.0106777	-7.34658	2.03343e-13	17	38066372	T	C	-0.251879	0.0214614	1.22554e-31	-11.7363	17	38066372	T	C	-0.0560391	0.0360287	0.119851	-1.5554	6.7784e-33	3.13264e-29
rs564799	3	159728987	T	C	-15.6694	24510	0.3509	-0.148321	0.00920705	-16.1095	2.18724e-58	3	159728987	T	C	-0.910997	11744	0.415744	-0.0962487	0.0108322	-8.88538	6.37008e-19	3	159728987	T	C	-0.353912	0.0225862	2.9186e-55	-15.6694	3	159728987	T	C	-0.0333851	0.0366468	0.362297	-0.910997	4.58805e-58	1.30617e-47
rs564976	3	159729059	A	G	-15.6648	24510	0.3509	-0.148283	0.00920705	-16.1054	2.3383e-58	3	159729059	A	G	-0.921353	11744	0.415197	-0.0963303	0.0108343	-8.89122	6.04395e-19	3	159729059	A	G	-0.353848	0.0225887	2.9186e-55	-15.6648	3	159729059	A	G	-0.0337667	0.0366491	0.356866	-0.921353	4.95208e-58	1.30108e-47
rs56750287	17	38062944	C	A	10.7591	24510	0.4662	0.0979532	0.00880831	11.1205	9.96677e-29	17	38062944	C	A	1.81474	11744	0.355236	0.0785633	0.0111551	7.0428	1.88409e-12	17	38062944	C	A	0.230797	0.0214513	5.5947e-27	10.7591	17	38062944	C	A	0.0856464	0.0471949	0.069564	1.81474	9.21762e-28	1.433e-25
rs56758835	11	118615340	A	G	-11.4486	24510	0.2018	-0.129255	0.0109484	-11.8058	3.64233e-32	11	118615340	A	G	-1.38001	11744	0.205734	-0.0932106	0.0132068	-7.05778	1.69185e-12	11	118615340	A	G	-0.333924	0.0291671	2.64687e-30	-11.4486	11	118615340	A	G	-0.0624351	0.0452427	0.167585	-1.38001	2.44763e-31	1.27871e-27
rs56952336	6	33040691	A	G	8.19499	24510	0.02286	0.251659	0.0294003	8.55973	1.13132e-17	6	33040691	A	G	3.17819	11744	0.010448	0.356331	0.0525046	6.78667	1.14752e-11	6	33040691	A	G	0.654752	0.0798966	2.53331e-16	8.19499	6	33040691	A	G	0.656396	0.206532	0.001482	3.17819	1.81175e-18	2.89527e-18
rs570963	6	32289594	G	A	12.9733	24510	0.1392	0.169211	0.012694	13.3301	1.54782e-40	6	32289594	G	A	0.59942	11744	0.101575	0.127843	0.0176725	7.23397	4.69072e-13	6	32289594	G	A	0.418266	0.0322404	1.78644e-38	12.9733	6	32289594	G	A	0.035261	0.0588252	0.548893	0.59942	4.93949e-40	7.6952e-33
rs571099	3	159732564	G	T	-15.6253	24510	0.3598	-0.147089	0.00915545	-16.0657	4.43954e-58	3	159732564	G	T	-0.938489	11744	0.421819	-0.0960408	0.0108103	-8.88418	6.43923e-19	3	159732564	G	T	-0.348594	0.0223096	5.40478e-55	-15.6253	3	159732564	G	T	-0.0343648	0.0366171	0.347993	-0.938489	9.63493e-58	1.96771e-47
rs57116766	6	32370986	A	C	12.9972	24510	0.09742	0.198478	0.0148184	13.394	6.55346e-41	6	32370986	A	C	1.39359	11744	0.078211	0.156586	0.0198831	7.87533	3.39837e-15	6	32370986	A	C	0.501287	0.038569	1.36452e-38	12.9972	6	32370986	A	C	0.124634	0.0894336	0.16344	1.39359	3.54192e-40	1.01395e-34
rs57271503	3	119244593	A	G	-9.70249	24510	0.164	-0.118707	0.0118671	-10.003	1.47799e-23	3	119244593	A	G	-1.12632	11744	0.191041	-0.080763	0.0135802	-5.94711	2.72925e-09	3	119244593	A	G	-0.287004	0.0295804	3.14071e-22	-9.70249	3	119244593	A	G	-0.0524224	0.0465429	0.260029	-1.12632	1.03067e-22	3.22002e-20
rs57470483	6	32791313	C	T	10.4206	24510	0.03479	0.256531	0.0239789	10.6982	1.03817e-26	6	32791313	C	T	0.301238	11744	0.022999	0.201859	0.0356149	5.66782	1.44623e-08	6	32791313	C	T	0.645518	0.0619463	2.18348e-25	10.4206	6	32791313	C	T	0.0507682	0.168532	0.763233	0.301238	4.35174e-26	1.8779e-21
rs574808	3	159732983	C	T	-15.6176	24510	0.3598	-0.147017	0.00915545	-16.0579	5.03578e-58	3	159732983	C	T	-0.938489	11744	0.421819	-0.0959978	0.0108103	-8.88021	6.67338e-19	3	159732983	C	T	-0.348306	0.0223021	7.31611e-55	-15.6176	3	159732983	C	T	-0.0343648	0.0366171	0.347993	-0.938489	1.09513e-57	2.17417e-47
rs5750784	22	39664180	A	C	8.44366	24510	0.1849	0.0992917	0.0113186	8.77241	1.74884e-18	22	39664180	A	C	2.32976	11744	0.187443	0.0854193	0.0136795	6.24431	4.25684e-10	22	39664180	A	C	0.232808	0.0275719	3.09648e-17	8.44366	22	39664180	A	C	0.105882	0.0454478	0.019819	2.32976	6.20744e-18	9.23636e-18
rs5750785	22	39671141	G	A	8.95492	24510	0.1859	0.104881	0.0112951	9.28554	1.60891e-20	22	39671141	G	A	2.10853	11744	0.187725	0.0866164	0.0136716	6.33548	2.36603e-10	22	39671141	G	A	0.235541	0.026303	3.41248e-19	8.95492	22	39671141	G	A	0.0957601	0.0454155	0.034985	2.10853	1.86253e-19	3.53479e-19
rs5750789	22	39725280	T	C	9.07357	24510	0.1859	0.106447	0.0112951	9.42416	4.33552e-21	22	39725280	T	C	2.44956	11744	0.192504	0.0902814	0.0135408	6.66738	2.60409e-11	22	39725280	T	C	0.240632	0.0265201	1.15414e-19	9.07357	22	39725280	T	C	0.110206	0.0449901	0.014303	2.44956	1.69047e-20	3.55556e-20
rs5757587	22	39663513	A	G	8.52011	24510	0.1849	0.100117	0.0113186	8.84528	9.12975e-19	22	39663513	A	G	2.21923	11744	0.187451	0.0847654	0.0136793	6.19661	5.76934e-10	22	39663513	A	G	0.235494	0.0276398	1.60407e-17	8.52011	22	39663513	A	G	0.101035	0.0455269	0.026471	2.21923	5.04519e-18	7.59751e-18
rs5757601	22	39671534	T	C	8.9035	24510	0.1849	0.104521	0.0113186	9.23442	2.59688e-20	22	39671534	T	C	2.14058	11744	0.186714	0.0867773	0.0137001	6.33407	2.38776e-10	22	39671534	T	C	0.234819	0.0263738	5.49987e-19	8.9035	22	39671534	T	C	0.0974923	0.0455448	0.032308	2.14058	2.66151e-19	4.75749e-19
rs5757610	22	39707979	T	C	9.06537	24510	0.2038	0.102762	0.0109082	9.42061	4.48475e-21	22	39707979	T	C	2.54714	11744	0.204933	0.0891477	0.0132259	6.74038	1.57969e-11	22	39707979	T	C	0.2356	0.025989	1.26024e-19	9.06537	22	39707979	T	C	0.112174	0.044039	0.010861	2.54714	1.21168e-20	2.59944e-20
rs5757611	22	39708357	T	C	9.07268	24510	0.2038	0.102867	0.0109082	9.43023	4.09202e-21	22	39708357	T	C	2.58981	11744	0.204884	0.0896529	0.0132271	6.77798	1.21867e-11	22	39708357	T	C	0.236001	0.0260123	1.16137e-19	9.07268	22	39708357	T	C	0.11402	0.0440266	0.009603	2.58981	9.49681e-21	2.06708e-20
rs5757614	22	39717554	T	G	9.08958	24510	0.2038	0.103049	0.0109082	9.44686	3.49132e-21	22	39717554	T	G	2.5759	11744	0.204972	0.0896094	0.013225	6.77577	1.23742e-11	22	39717554	T	G	0.232731	0.0256042	1.00708e-19	9.08958	22	39717554	T	G	0.113416	0.0440298	0.009998	2.5759	8.64936e-21	1.89312e-20
rs5757619	22	39724558	A	G	9.17061	24510	0.2028	0.104209	0.0109282	9.53576	1.48793e-21	22	39724558	A	G	2.69292	11744	0.204539	0.0914651	0.0132354	6.91066	4.82394e-12	22	39724558	A	G	0.236284	0.0257654	4.70762e-20	9.17061	22	39724558	A	G	0.118449	0.0439856	0.007083	2.69292	2.54035e-21	5.98163e-21
rs5757622	22	39728861	T	C	9.18722	24510	0.1859	0.107759	0.0112951	9.54036	1.42337e-21	22	39728861	T	C	2.44327	11744	0.192599	0.0909986	0.0135382	6.72161	1.79732e-11	22	39728861	T	C	0.246026	0.0267792	4.04559e-20	9.18722	22	39728861	T	C	0.109961	0.0450059	0.014555	2.44327	6.2695e-21	1.39878e-20
rs57723712	6	32423409	C	A	10.2515	24510	0.0994	0.15449	0.0146862	10.5194	7.03348e-26	6	32423409	C	A	0.192884	11744	0.071161	0.114083	0.0207655	5.4939	3.93163e-08	6	32423409	C	A	0.396316	0.0386594	1.28327e-24	10.2515	6	32423409	C	A	0.0135044	0.0700132	0.84705	0.192884	2.85144e-25	1.23396e-20
rs579079	3	159733428	T	C	-15.6189	24510	0.3598	-0.147044	0.00915545	-16.0608	4.80189e-58	3	159733428	T	C	-0.972606	11744	0.421489	-0.096307	0.0108115	-8.90787	5.20243e-19	3	159733428	T	C	-0.348338	0.0223024	7.31611e-55	-15.6189	3	159733428	T	C	-0.0356324	0.036636	0.330749	-0.972606	1.07291e-57	1.73738e-47
rs57937516	6	33049131	A	G	8.36032	24510	0.02286	0.256187	0.0294003	8.71375	2.93992e-18	6	33049131	A	G	2.86745	11744	0.010787	0.342481	0.0516818	6.62671	3.43244e-11	6	33049131	A	G	0.659156	0.0788434	6.32001e-17	8.36032	6	33049131	A	G	0.595277	0.207598	0.004138	2.86745	1.52475e-18	2.4612e-18
rs582537	3	159710098	A	C	12.3268	24510	0.4682	0.111417	0.00880599	12.6524	1.08558e-36	3	159710098	A	C	0.301361	11744	0.439236	0.0716535	0.0107571	6.66106	2.71865e-11	3	159710098	A	C	0.267193	0.0216758	7.41396e-35	12.3268	3	159710098	A	C	0.0109639	0.0363812	0.763139	0.301361	3.26192e-36	2.95873e-29
rs58302219	6	32430368	A	C	12.9107	24510	0.08151	0.212705	0.0160593	13.245	4.82253e-40	6	32430368	A	C	0.180542	11744	0.04931	0.169386	0.0246573	6.86961	6.43755e-12	6	32430368	A	C	0.571284	0.0442488	3.92003e-38	12.9107	6	32430368	A	C	0.0151369	0.0838411	0.856727	0.180542	1.18071e-39	1.22242e-31
rs583911	3	159710390	G	A	12.3035	24510	0.4682	0.111223	0.00880599	12.6304	1.43556e-36	3	159710390	G	A	0.339848	11744	0.43928	0.07185	0.010757	6.6794	2.39926e-11	3	159710390	G	A	0.265405	0.0215715	8.86686e-35	12.3035	3	159710390	G	A	0.0123661	0.0363873	0.733971	0.339848	4.44097e-36	3.12453e-29
rs58415233	6	32791371	G	T	10.4248	24510	0.03479	0.256634	0.0239789	10.7025	9.91063e-27	6	32791371	G	T	0.301238	11744	0.022999	0.201937	0.0356149	5.67001	1.42789e-08	6	32791371	G	T	0.645778	0.0619463	1.93422e-25	10.4248	6	32791371	G	T	0.0507682	0.168532	0.763233	0.301238	4.15177e-26	1.81086e-21
rs58467645	6	33049201	G	A	8.36032	24510	0.02286	0.25604	0.0294003	8.70876	3.07215e-18	6	33049201	G	A	2.76732	11744	0.011151	0.332875	0.0508407	6.54741	5.85416e-11	6	33049201	G	A	0.659156	0.0788434	6.32001e-17	8.36032	6	33049201	G	A	0.562307	0.203196	0.005652	2.76732	2.26114e-18	3.5672e-18
rs586094	3	159729548	G	T	-15.397	24510	0.3618	-0.144786	0.00914441	-15.8333	1.83476e-56	3	159729548	G	T	-0.971013	11744	0.421856	-0.0950323	0.0108102	-8.791	1.4824e-18	3	159729548	G	T	-0.346514	0.0225053	1.76454e-53	-15.397	3	159729548	G	T	-0.035593	0.0366555	0.331542	-0.971013	4.34128e-56	3.14535e-46
rs587914	12	111943004	C	T	-7.23291	24510	0.2028	-0.0822453	0.0109282	-7.52594	5.23437e-14	12	111943004	C	T	-2.22485	11744	0.208631	-0.0726628	0.0131388	-5.53042	3.19469e-08	12	111943004	C	T	-0.1991	0.0275269	4.72733e-13	-7.23291	12	111943004	C	T	-0.101715	0.0457176	0.026091	-2.22485	1.09651e-13	9.43372e-14
rs58854385	6	33049015	C	T	8.36007	24510	0.02286	0.255311	0.0294003	8.68394	3.82275e-18	6	33049015	C	T	2.27408	11744	0.011854	0.303694	0.0493276	6.15667	7.42923e-10	6	33049015	C	T	0.659156	0.0788458	6.32001e-17	8.36007	6	33049015	C	T	0.575878	0.253235	0.022961	2.27408	1.53509e-17	2.16797e-17
rs588998	3	159733446	G	A	-15.6176	24510	0.3598	-0.147208	0.00915545	-16.0788	3.59381e-58	3	159733446	G	A	-1.35849	11744	0.427373	-0.099423	0.0107918	-9.21284	3.17619e-20	3	159733446	G	A	-0.348306	0.0223021	7.31611e-55	-15.6176	3	159733446	G	A	-0.0665395	0.0489803	0.174307	-1.35849	1.09513e-57	1.65014e-48
rs589446	3	159733527	T	G	-15.7352	24510	0.3499	-0.149052	0.00921311	-16.1783	7.17471e-59	3	159733527	T	G	-0.935857	11744	0.414599	-0.0968725	0.0108366	-8.9394	3.91296e-19	3	159733527	T	G	-0.353093	0.0224396	1.96388e-55	-15.7352	3	159733527	T	G	-0.0342965	0.0366471	0.349347	-0.935857	1.50823e-58	4.71642e-48
rs589545	3	159733600	A	G	-15.6176	24510	0.3598	-0.147017	0.00915545	-16.0579	5.03578e-58	3	159733600	A	G	-0.938489	11744	0.421807	-0.0959982	0.0108104	-8.88021	6.67338e-19	3	159733600	A	G	-0.348306	0.0223021	7.31611e-55	-15.6176	3	159733600	A	G	-0.0343648	0.0366171	0.347993	-0.938489	1.09513e-57	2.17417e-47
rs59110799	7	128716007	T	G	10.4993	24510	0.1252	0.143223	0.0132774	10.787	3.96385e-27	7	128716007	T	G	0.466821	11744	0.137545	0.0905212	0.0155004	5.83993	5.22222e-09	7	128716007	T	G	0.310097	0.0295351	9.11784e-26	10.4993	7	128716007	T	G	0.0248126	0.0531523	0.640628	0.466821	1.79675e-26	4.82281e-22
rs59145501	6	32791831	C	T	10.3923	24510	0.03579	0.252457	0.0236538	10.673	1.36158e-26	6	32791831	C	T	0.379695	11744	0.022743	0.204661	0.03581	5.71518	1.09585e-08	6	32791831	C	T	0.643348	0.0619065	2.79083e-25	10.3923	6	32791831	C	T	0.0642228	0.169143	0.704172	0.379695	5.97681e-26	1.74862e-21
rs59345959	6	31630665	A	G	12.0043	24510	0.163	0.146603	0.0118963	12.3235	6.77296e-35	6	31630665	A	G	0.335219	11744	0.12911	0.103803	0.015921	6.51986	7.03732e-11	6	31630665	A	G	0.355682	0.0296295	3.77866e-33	12.0043	6	31630665	A	G	0.0179863	0.0536553	0.73746	0.335219	2.21629e-34	6.48753e-28
rs59643720	14	103564807	C	A	12.9399	24510	0.2356	0.137641	0.0103543	13.2931	2.53822e-40	14	103564807	C	A	0.545658	11744	0.248782	0.0885932	0.0123493	7.17398	7.28504e-13	14	103564807	C	A	0.316412	0.0244524	2.73281e-38	12.9399	14	103564807	C	A	0.0226124	0.0414406	0.585301	0.545658	7.87001e-40	1.44756e-32
rs59670661	6	32788987	C	A	8.82905	24510	0.07455	0.152743	0.0167289	9.13049	6.81891e-20	6	32788987	C	A	1.58637	11744	0.056149	0.135812	0.0231905	5.85637	4.73093e-09	6	32788987	C	A	0.364042	0.0412323	1.06389e-18	8.82905	6	32788987	C	A	0.158354	0.0998216	0.112655	1.58637	6.20631e-19	6.8166e-18
rs59716545	17	38031857	G	T	10.9679	24510	0.4702	0.0998937	0.00880381	11.3466	7.7071e-30	17	38031857	G	T	2.05732	11744	0.463713	0.0786184	0.0107056	7.34369	2.0779e-13	17	38031857	G	T	0.236101	0.0215266	5.65256e-28	10.9679	17	38031857	G	T	0.0747094	0.0363139	0.039655	2.05732	8.04425e-29	6.46213e-27
rs598710	12	111973141	C	A	-6.79054	24510	0.1909	-0.0793567	0.0111806	-7.09773	1.26819e-12	12	111973141	C	A	-2.73316	11744	0.198065	-0.0763879	0.0133955	-5.70249	1.18067e-08	12	111973141	C	A	-0.194509	0.0286441	1.11712e-11	-6.79054	12	111973141	C	A	-0.12889	0.0471577	0.006273	-2.73316	4.73474e-13	3.76689e-13
rs598711	12	111973140	G	A	-6.79054	24510	0.1909	-0.0793565	0.0111806	-7.09772	1.26836e-12	12	111973140	G	A	-2.73279	11744	0.198065	-0.076384	0.0133955	-5.7022	1.18269e-08	12	111973140	G	A	-0.194509	0.0286441	1.11712e-11	-6.79054	12	111973140	G	A	-0.128858	0.0471524	0.00628	-2.73279	4.74045e-13	3.77119e-13
rs599724	3	159687275	C	T	-9.07848	24510	0.1123	-0.130515	0.013917	-9.37811	6.71641e-21	3	159687275	C	T	-1.42371	11744	0.125969	-0.0942434	0.0160893	-5.85751	4.69867e-09	3	159687275	C	T	-0.317656	0.03499	1.10222e-19	-9.07848	3	159687275	C	T	-0.0781929	0.054922	0.154531	-1.42371	5.62049e-20	1.7201e-18
rs60036207	6	32370794	T	C	12.9972	24510	0.09742	0.198307	0.0148184	13.3825	7.65177e-41	6	32370794	T	C	1.16246	11744	0.069621	0.161357	0.0209765	7.69229	1.4453e-14	6	32370794	T	C	0.501287	0.038569	1.36452e-38	12.9972	6	32370794	T	C	0.0807898	0.0694989	0.245048	1.16246	3.54192e-40	3.35398e-34
rs600519	3	159730417	A	G	-15.5439	24510	0.3598	-0.146337	0.00915545	-15.9836	1.66376e-57	3	159730417	A	G	-0.964808	11744	0.421819	-0.0958077	0.0108103	-8.86262	7.81533e-19	3	159730417	A	G	-0.347787	0.0223745	1.8546e-54	-15.5439	3	159730417	A	G	-0.0353588	0.0366486	0.334641	-0.964808	3.76877e-57	4.85332e-47
rs60155930	6	32791663	A	C	10.4248	24510	0.03479	0.256632	0.0239789	10.7024	9.91948e-27	6	32791663	A	C	0.299578	11744	0.022999	0.20189	0.0356149	5.6687	1.43889e-08	6	32791663	A	C	0.645778	0.0619463	1.93422e-25	10.4248	6	32791663	A	C	0.0504878	0.16853	0.764499	0.299578	4.15177e-26	1.82305e-21
rs60263670	6	32370975	T	C	12.9892	24510	0.09742	0.196935	0.0148184	13.2899	2.64878e-40	6	32370975	T	C	-0.532897	11744	0.097	0.114464	0.0180386	6.34548	2.21732e-10	6	32370975	T	C	0.500786	0.0385541	1.59337e-38	12.9892	6	32370975	T	C	-0.0953101	0.178853	0.594105	-0.532897	3.9593e-40	1.77088e-30
rs607316	12	111969448	T	C	-7.2122	24510	0.1928	-0.0838226	0.0111384	-7.52553	5.25071e-14	12	111969448	T	C	-2.6431	11744	0.200944	-0.0779519	0.0133232	-5.85086	4.89035e-09	12	111969448	T	C	-0.201023	0.0278726	5.5056e-13	-7.2122	12	111969448	T	C	-0.12329	0.046646	0.008215	-2.6431	3.07641e-14	2.83557e-14
rs610769	12	111999570	A	G	-7.09833	24510	0.1918	-0.0827363	0.0111605	-7.4133	1.23191e-13	12	111999570	A	G	-2.73368	11744	0.199944	-0.0782634	0.0133481	-5.86327	4.53836e-09	12	111999570	A	G	-0.200697	0.0282738	1.26266e-12	-7.09833	12	111999570	A	G	-0.128133	0.0468721	0.006263	-2.73368	5.2024e-14	4.66001e-14
rs61400421	3	119257802	C	A	-9.16494	24510	0.1491	-0.116574	0.0123364	-9.44952	3.40377e-21	3	119257802	C	A	-1.07771	11744	0.179553	-0.0782902	0.0139095	-5.62854	1.81738e-08	3	119257802	C	A	-0.272705	0.0297552	4.9603e-20	-9.16494	3	119257802	C	A	-0.0514765	0.0477645	0.281161	-1.07771	2.40681e-20	3.12511e-18
rs61406966	6	33049123	A	G	8.27145	24510	0.02286	0.253508	0.0294003	8.62264	6.54255e-18	6	33049123	A	G	2.86745	11744	0.010787	0.340088	0.0516818	6.58041	4.69139e-11	6	33049123	A	G	0.648043	0.0783469	1.32598e-16	8.27145	6	33049123	A	G	0.595277	0.207598	0.004138	2.86745	3.22221e-18	4.97995e-18
rs614591	12	111946435	G	A	-7.23515	24510	0.2028	-0.0822554	0.0109282	-7.52686	5.19735e-14	12	111946435	G	A	-2.19736	11744	0.208692	-0.0723842	0.0131373	-5.50981	3.59227e-08	12	111946435	G	A	-0.199172	0.0275284	4.64961e-13	-7.23515	12	111946435	G	A	-0.100338	0.0456629	0.027995	-2.19736	1.18345e-13	1.01399e-13
rs616559	12	112003350	C	T	-7.1802	24510	0.1928	-0.0835211	0.0111384	-7.49846	6.45713e-14	12	112003350	C	T	-2.75837	11744	0.200885	-0.0789547	0.0133246	-5.92548	3.11395e-09	12	112003350	C	T	-0.200964	0.0279886	6.9611e-13	-7.1802	12	112003350	C	T	-0.129086	0.046798	0.005809	-2.75837	2.62036e-14	2.43646e-14
rs616668	12	111974280	G	T	-7.01629	24510	0.1909	-0.0819503	0.0111806	-7.3297	2.30668e-13	12	111974280	G	T	-2.74381	11744	0.199638	-0.0778446	0.0133558	-5.82855	5.59114e-09	12	111974280	G	T	-0.196864	0.0280581	2.2784e-12	-7.01629	12	111974280	G	T	-0.128354	0.0467794	0.006073	-2.74381	9.12677e-14	7.93025e-14
rs62067034	17	38063738	C	T	-11.7029	24510	0.498	-0.106239	0.00878823	-12.0888	1.21035e-33	17	38063738	C	T	-1.82759	11744	0.500067	-0.0805577	0.0106773	-7.54474	4.53205e-14	17	38063738	C	T	-0.251193	0.0214641	1.68999e-31	-11.7029	17	38063738	C	T	-0.0658533	0.0360328	0.067611	-1.82759	1.03275e-32	1.20394e-29
rs621899	12	111984851	C	T	-7.01015	24510	0.1909	-0.0819066	0.0111806	-7.3258	2.37478e-13	12	111984851	C	T	-2.7919	11744	0.199802	-0.0782864	0.0133516	-5.86343	4.53402e-09	12	111984851	C	T	-0.197103	0.0281168	2.38065e-12	-7.01015	12	111984851	C	T	-0.130826	0.0468593	0.00524	-2.7919	8.11133e-14	7.09298e-14
rs62228377	22	39701703	A	G	8.8556	24510	0.1859	0.103731	0.0112951	9.18372	4.16451e-20	22	39701703	A	G	2.10862	11744	0.190142	0.0854894	0.0136047	6.28381	3.30382e-10	22	39701703	A	G	0.235173	0.0265564	8.36306e-19	8.8556	22	39701703	A	G	0.0956374	0.0453553	0.034977	2.10862	4.57044e-19	7.91493e-19
rs62228378	22	39701795	A	G	8.86281	24510	0.1859	0.103859	0.0112951	9.1951	3.74663e-20	22	39701795	A	G	2.18854	11744	0.19086	0.0862772	0.0135851	6.35086	2.14118e-10	22	39701795	A	G	0.235181	0.0265357	7.88332e-19	8.86281	22	39701795	A	G	0.0991365	0.0452979	0.02863	2.18854	3.11732e-19	5.52084e-19
rs62228404	22	39730795	A	G	9.24177	24510	0.1859	0.108367	0.0112951	9.59421	8.45662e-22	22	39730795	A	G	2.40146	11744	0.192587	0.0909372	0.0135385	6.71692	1.8561e-11	22	39730795	A	G	0.248427	0.0268809	2.55408e-20	9.24177	22	39730795	A	G	0.108203	0.0450573	0.01633	2.40146	4.56954e-21	1.0389e-20
rs62228405	22	39730907	T	C	9.29511	24510	0.1859	0.109013	0.0112951	9.65132	4.8526e-22	22	39730907	T	C	2.45039	11744	0.19278	0.0918032	0.0135334	6.78346	1.17329e-11	22	39730907	T	C	0.249929	0.0268882	1.48651e-20	9.29511	22	39730907	T	C	0.110579	0.0451272	0.01427	2.45039	2.29001e-21	5.42571e-21
rs62264485	3	119237798	A	C	-9.7026	24510	0.164	-0.118701	0.0118671	-10.0025	1.48552e-23	3	119237798	A	C	-1.11404	11744	0.190892	-0.0806557	0.0135843	-5.93744	2.89512e-09	3	119237798	A	C	-0.285834	0.0294595	3.14071e-22	-9.7026	3	119237798	A	C	-0.0518629	0.0465537	0.26526	-1.11404	1.02954e-22	3.37548e-20
rs62270414	3	159639659	C	T	10.7049	24510	0.1501	0.136141	0.0123025	11.0661	1.83236e-28	3	159639659	C	T	1.83722	11744	0.147403	0.105903	0.0150594	7.03236	2.03067e-12	3	159639659	C	T	0.304373	0.0284331	9.83814e-27	10.7049	3	159639659	C	T	0.0913542	0.0497242	0.066178	1.83722	1.72315e-27	2.16914e-25
rs62270425	3	159671131	T	C	10.7454	24510	0.1501	0.136665	0.0123025	11.1087	1.13752e-28	3	159671131	T	C	1.85904	11744	0.147239	0.106531	0.0150664	7.07077	1.54072e-12	3	159671131	T	C	0.304207	0.0283104	6.51875e-27	10.7454	3	159671131	T	C	0.0924525	0.0497312	0.063021	1.85904	1.07948e-27	1.34078e-25
rs62270426	3	159672226	A	G	7.85103	24510	0.08151	0.130695	0.0160593	8.1383	4.00866e-16	3	159672226	A	G	1.79661	11744	0.088847	0.10345	0.0187636	5.51331	3.52139e-08	3	159672226	A	G	0.28339	0.0360959	4.10783e-15	7.85103	3	159672226	A	G	0.111522	0.0620733	0.072397	1.79661	4.0018e-15	5.05957e-15
rs62270441	3	159737535	T	G	-15.6408	24510	0.3598	-0.147233	0.00915545	-16.0815	3.43941e-58	3	159737535	T	G	-0.936488	11744	0.421663	-0.0961159	0.0108109	-8.89069	6.07317e-19	3	159737535	T	G	-0.349874	0.0223693	4.66865e-55	-15.6408	3	159737535	T	G	-0.0342892	0.0366147	0.349022	-0.936488	7.42131e-58	1.62537e-47
rs62401697	6	31014970	T	C	10.842	24510	0.168	0.130525	0.0117531	11.1056	1.17828e-28	6	31014970	T	C	-0.191228	11744	0.133027	0.0864197	0.0157203	5.49734	3.85573e-08	6	31014970	T	C	0.320389	0.0295509	2.71867e-27	10.842	6	31014970	T	C	-0.0101342	0.0529953	0.848347	-0.191228	3.52103e-28	3.51924e-22
rs62402759	6	32365707	C	T	12.6242	24510	0.2177	0.137517	0.0106476	12.9153	3.69168e-38	6	32365707	C	T	-0.542118	11744	0.171284	0.0871177	0.0141701	6.14801	7.84603e-10	6	32365707	C	T	0.336495	0.0266548	1.59717e-36	12.6242	6	32365707	C	T	-0.0260997	0.0481438	0.587737	-0.542118	6.03476e-38	7.83767e-29
rs62404560	6	32365896	G	A	12.625	24510	0.2177	0.137489	0.0106476	12.9126	3.82056e-38	6	32365896	G	A	-0.611858	11744	0.173658	0.085872	0.0140931	6.0932	1.10673e-09	6	32365896	G	A	0.336496	0.0266531	1.59717e-36	12.625	6	32365896	G	A	-0.0293619	0.0479881	0.540632	-0.611858	5.9687e-38	1.07972e-28
rs62404561	6	32370646	G	A	12.4154	24510	0.1004	0.186753	0.014621	12.7729	2.32197e-37	6	32370646	G	A	0.899058	11744	0.074504	0.145987	0.0203309	7.18056	6.94258e-13	6	32370646	G	A	0.467822	0.0376809	2.79922e-35	12.4154	6	32370646	G	A	0.0606322	0.0674397	0.368622	0.899058	1.00382e-36	6.63273e-31
rs62404569	6	32372236	T	C	13.0087	24510	0.09742	0.198476	0.0148184	13.3939	6.5639e-41	6	32372236	T	C	1.15291	11744	0.069671	0.161271	0.0209695	7.69075	1.46277e-14	6	32372236	T	C	0.501614	0.0385598	1.12655e-38	13.0087	6	32372236	T	C	0.0801236	0.0694971	0.248949	1.15291	3.01262e-40	3.10007e-34
rs62404570	6	32372251	C	T	13.0087	24510	0.09742	0.198483	0.0148184	13.3944	6.52197e-41	6	32372251	C	T	1.16246	11744	0.069621	0.161484	0.0209765	7.69832	1.37871e-14	6	32372251	C	T	0.501614	0.0385598	1.12655e-38	13.0087	6	32372251	C	T	0.0807898	0.0694989	0.245048	1.16246	3.01262e-40	2.95095e-34
rs62404571	6	32372321	T	C	13.0087	24510	0.09742	0.198658	0.0148184	13.4061	5.56562e-41	6	32372321	T	C	1.39879	11744	0.077984	0.156996	0.0199095	7.88548	3.13327e-15	6	32372321	T	C	0.501614	0.0385598	1.12655e-38	13.0087	6	32372321	T	C	0.12546	0.0896917	0.161875	1.39879	3.01262e-40	8.67441e-35
rs62404572	6	32372328	A	G	13.0087	24510	0.09742	0.197229	0.0148184	13.3098	2.03124e-40	6	32372328	A	G	-0.536771	11744	0.096	0.115124	0.0181223	6.3526	2.11709e-10	6	32372328	A	G	0.501614	0.0385598	1.12655e-38	13.0087	6	32372328	A	G	-0.0971267	0.180946	0.591426	-0.536771	3.01262e-40	1.47201e-30
rs62404573	6	32372337	A	G	13.0087	24510	0.09742	0.197229	0.0148184	13.3098	2.03124e-40	6	32372337	A	G	-0.536771	11744	0.096	0.115124	0.0181223	6.3526	2.11709e-10	6	32372337	A	G	0.501614	0.0385598	1.12655e-38	13.0087	6	32372337	A	G	-0.0971267	0.180946	0.591426	-0.536771	3.01262e-40	1.47201e-30
rs62404574	6	32372353	G	A	13.0087	24510	0.09742	0.198485	0.0148184	13.3945	6.50914e-41	6	32372353	G	A	1.1654	11744	0.069508	0.161654	0.0209923	7.70064	1.35385e-14	6	32372353	G	A	0.501614	0.0385598	1.12655e-38	13.0087	6	32372353	G	A	0.0811347	0.0696198	0.243858	1.1654	3.01262e-40	2.90658e-34
rs62404576	6	32373829	T	G	12.9799	24510	0.09742	0.198045	0.0148184	13.3648	9.71021e-41	6	32373829	T	G	1.16246	11744	0.06961	0.16118	0.020978	7.68328	1.55064e-14	6	32373829	T	G	0.5003	0.0385443	1.59337e-38	12.9799	6	32373829	T	G	0.0807898	0.0694989	0.245048	1.16246	4.50882e-40	4.05953e-34
rs62404577	6	32374160	G	A	12.3881	24510	0.1004	0.186344	0.014621	12.7449	3.32615e-37	6	32374160	G	A	0.899058	11744	0.074504	0.145698	0.0203309	7.16633	7.70337e-13	6	32374160	G	A	0.466506	0.0376577	3.71965e-35	12.3881	6	32374160	G	A	0.0606322	0.0674397	0.368622	0.899058	1.44489e-36	8.82976e-31
rs625093	12	111988432	G	A	-7.08156	24510	0.1909	-0.0826999	0.0111806	-7.39675	1.39561e-13	12	111988432	G	A	-2.74642	11744	0.19996	-0.0782791	0.0133477	-5.86462	4.50165e-09	12	111988432	G	A	-0.199569	0.0281815	1.4253e-12	-7.08156	12	111988432	G	A	-0.128602	0.0468253	0.006025	-2.74642	5.63032e-14	5.02174e-14
rs628825	12	111951850	T	C	-7.24903	24510	0.1958	-0.0836441	0.0110734	-7.55363	4.23303e-14	12	111951850	T	C	-2.44913	11744	0.204114	-0.0757175	0.0132456	-5.71643	1.08783e-08	12	111951850	T	C	-0.20146	0.0277913	4.19775e-13	-7.24903	12	111951850	T	C	-0.113222	0.0462296	0.01432	-2.44913	4.56107e-14	4.11484e-14
rs630512	12	111952167	T	C	-7.2565	24510	0.1968	-0.0835631	0.0110521	-7.56086	4.00423e-14	12	111952167	T	C	-2.44057	11744	0.204065	-0.075686	0.0132468	-5.71354	1.10647e-08	12	111952167	T	C	-0.201749	0.0278025	3.97238e-13	-7.2565	12	111952167	T	C	-0.11282	0.0462271	0.014664	-2.44057	4.44648e-14	4.01702e-14
rs638791	12	111989236	G	A	-7.09794	24510	0.1909	-0.0828876	0.0111806	-7.41354	1.22976e-13	12	111989236	G	A	-2.74642	11744	0.19996	-0.0783929	0.0133477	-5.87315	4.27589e-09	12	111989236	G	A	-0.200079	0.0281883	1.26632e-12	-7.09794	12	111989236	G	A	-0.128602	0.0468253	0.006025	-2.74642	4.99584e-14	4.48484e-14
rs641084	12	111989748	A	G	-7.0994	24510	0.1909	-0.0828922	0.0111806	-7.41395	1.22594e-13	12	111989748	A	G	-2.72465	11744	0.199871	-0.078186	0.0133499	-5.85667	4.72238e-09	12	111989748	A	G	-0.200223	0.0282028	1.253e-12	-7.0994	12	111989748	A	G	-0.127582	0.0468252	0.006437	-2.72465	5.32335e-14	4.76241e-14
rs6415129	6	32330937	G	A	11.5039	24510	0.2545	0.11879	0.0100879	11.7755	5.21965e-32	6	32330937	G	A	-0.366345	11744	0.190065	0.0776071	0.0136068	5.70354	1.17344e-08	6	32330937	G	A	0.296892	0.0258079	1.47502e-30	11.5039	6	32330937	G	A	-0.0168786	0.0460731	0.714108	-0.366345	1.23745e-31	1.84791e-24
rs642536	12	111997023	A	G	-7.13622	24510	0.1918	-0.0831992	0.0111605	-7.45477	9.00222e-14	12	111997023	A	G	-2.78638	11744	0.19956	-0.0791411	0.0133577	-5.92475	3.12778e-09	12	111997023	A	G	-0.201804	0.0282788	9.59344e-13	-7.13622	12	111997023	A	G	-0.130676	0.0468981	0.00533	-2.78638	3.29097e-14	3.02221e-14
rs6441288	3	159732840	T	C	-15.6176	24510	0.3598	-0.147017	0.00915545	-16.0579	5.03578e-58	3	159732840	T	C	-0.938489	11744	0.421819	-0.0959978	0.0108103	-8.88021	6.67338e-19	3	159732840	T	C	-0.348306	0.0223021	7.31611e-55	-15.6176	3	159732840	T	C	-0.0343648	0.0366171	0.347993	-0.938489	1.09513e-57	2.17417e-47
rs6441289	3	159732882	C	T	-15.6176	24510	0.3598	-0.147017	0.00915545	-16.0579	5.03578e-58	3	159732882	C	T	-0.938489	11744	0.421819	-0.0959978	0.0108103	-8.88021	6.67338e-19	3	159732882	C	T	-0.348306	0.0223021	7.31611e-55	-15.6176	3	159732882	C	T	-0.0343648	0.0366171	0.347993	-0.938489	1.09513e-57	2.17417e-47
rs6441290	3	159732892	C	T	-15.6176	24510	0.3598	-0.147017	0.00915545	-16.0579	5.03578e-58	3	159732892	C	T	-0.938489	11744	0.421819	-0.0959978	0.0108103	-8.88021	6.67338e-19	3	159732892	C	T	-0.348306	0.0223021	7.31611e-55	-15.6176	3	159732892	C	T	-0.0343648	0.0366171	0.347993	-0.938489	1.09513e-57	2.17417e-47
rs6457590	6	32421798	T	G	10.2412	24510	0.0994	0.154368	0.0146862	10.5111	7.67989e-26	6	32421798	T	G	0.237328	11744	0.071283	0.114613	0.0207491	5.52376	3.31826e-08	6	32421798	T	G	0.394757	0.0385458	1.35044e-24	10.2412	6	32421798	T	G	0.0165936	0.0699181	0.812402	0.237328	3.19212e-25	1.12891e-20
rs647801	3	159707519	A	G	12.0967	24510	0.4682	0.109346	0.00880599	12.4172	2.10838e-35	3	159707519	A	G	0.315131	11744	0.43933	0.0704798	0.0107568	6.5521	5.67349e-11	3	159707519	A	G	0.263533	0.0217855	1.16733e-33	12.0967	3	159707519	A	G	0.0114796	0.0364281	0.752662	0.315131	6.6922e-35	2.83291e-28
rs6490162	12	111941120	C	T	-7.24352	24510	0.2008	-0.0828164	0.0109688	-7.55019	4.34621e-14	12	111941120	C	T	-2.49361	11744	0.205954	-0.075893	0.0132016	-5.74879	8.98854e-09	12	111941120	C	T	-0.199672	0.0275656	4.37206e-13	-7.24352	12	111941120	C	T	-0.115037	0.0461327	0.012645	-2.49361	4.07948e-14	3.70277e-14
rs6503524	17	38069809	T	C	-11.2766	24510	0.4841	-0.102571	0.00879261	-11.6656	1.91026e-31	17	38069809	T	C	-2.10663	11744	0.487673	-0.08057	0.0106806	-7.54359	4.57212e-14	17	38069809	T	C	-0.24202	0.0214622	1.81901e-29	-11.2766	17	38069809	T	C	-0.0809574	0.0384299	0.03515	-2.10663	2.00343e-30	2.42921e-28
rs6533020	4	103558805	T	C	-9.59666	24510	0.493	-0.087238	0.00878903	-9.92578	3.21571e-23	4	103558805	T	C	-1.75375	11744	0.49295	-0.0682229	0.0106784	-6.38886	1.67122e-10	4	103558805	T	C	-0.205921	0.0214576	8.26641e-22	-9.59666	4	103558805	T	C	-0.0677072	0.0386071	0.079473	-1.75375	3.09063e-22	6.62356e-21
rs6533021	4	103558853	A	G	-9.62471	24510	0.493	-0.0874907	0.00878903	-9.95454	2.4094e-23	4	103558853	A	G	-1.75375	11744	0.49295	-0.0683789	0.0106784	-6.40348	1.51876e-10	4	103558853	A	G	-0.206515	0.0214567	6.38826e-22	-9.62471	4	103558853	A	G	-0.0677072	0.0386071	0.079473	-1.75375	2.31287e-22	5.21084e-21
rs6533022	4	103558951	T	C	-9.63408	24510	0.493	-0.0875768	0.00878903	-9.96434	2.18317e-23	4	103558951	T	C	-1.75766	11744	0.493006	-0.068464	0.0106784	-6.41145	1.44138e-10	4	103558951	T	C	-0.20678	0.0214634	6.28331e-22	-9.63408	4	103558951	T	C	-0.067853	0.0386043	0.078806	-1.75766	2.09895e-22	4.73429e-21
rs655107	12	111996557	C	T	-7.12055	24510	0.1918	-0.0830057	0.0111605	-7.43744	1.02657e-13	12	111996557	C	T	-2.76091	11744	0.199697	-0.0787423	0.0133543	-5.89641	3.71493e-09	12	111996557	C	T	-0.201339	0.0282758	1.07492e-12	-7.12055	12	111996557	C	T	-0.12941	0.046872	0.005764	-2.76091	4.02921e-14	3.6596e-14
rs657197	12	111965658	A	C	-7.25941	24510	0.1948	-0.0839002	0.0110949	-7.56208	3.96684e-14	12	111965658	A	C	-2.40501	11744	0.203212	-0.0754506	0.0132674	-5.6869	1.29366e-08	12	111965658	A	C	-0.201959	0.0278203	3.888e-13	-7.25941	12	111965658	A	C	-0.111572	0.0463915	0.016172	-2.40501	4.91408e-14	4.4154e-14
rs6589681	11	118606521	T	C	-11.1361	24510	0.2107	-0.123757	0.0107749	-11.4856	1.55825e-30	11	118606521	T	C	-1.38375	11744	0.212338	-0.0900466	0.0130542	-6.89792	5.27704e-12	11	118606521	T	C	-0.320824	0.0288093	8.67998e-29	-11.1361	11	118606521	T	C	-0.0622361	0.0449765	0.166436	-1.38375	1.08868e-29	2.6587e-26
rs6589682	11	118606722	T	C	-10.0235	24510	0.2097	-0.111685	0.0107938	-10.3472	4.30828e-25	11	118606722	T	C	-1.42916	11744	0.210844	-0.0831632	0.0130879	-6.35419	2.09527e-10	11	118606722	T	C	-0.29642	0.0295725	1.21526e-23	-10.0235	11	118606722	T	C	-0.0647679	0.0453189	0.152959	-1.42916	3.42321e-24	6.10971e-22
rs6589684	11	118610957	A	G	-11.6791	24510	0.2087	-0.130087	0.0108128	-12.0309	2.44562e-33	11	118610957	A	G	-1.15418	11744	0.209937	-0.0917478	0.0131086	-6.99903	2.57747e-12	11	118610957	A	G	-0.333771	0.0285784	1.68999e-31	-11.6791	11	118610957	A	G	-0.0518155	0.0448937	0.248425	-1.15418	1.39297e-32	3.68456e-28
rs6589685	11	118612197	C	T	-11.619	24510	0.2087	-0.129422	0.0108128	-11.9693	5.14358e-33	11	118612197	C	T	-1.157	11744	0.209861	-0.0913783	0.0131104	-6.96991	3.17135e-12	11	118612197	C	T	-0.330679	0.0284602	3.41219e-31	-11.619	11	118612197	C	T	-0.0519072	0.0448636	0.247273	-1.157	2.95949e-32	6.62354e-28
rs6589686	11	118612565	A	G	-10.901	24510	0.1938	-0.12456	0.0111165	-11.205	3.85538e-29	11	118612565	A	G	-0.588099	11744	0.191822	-0.0833247	0.0135591	-6.1453	7.98113e-10	11	118612565	A	G	-0.326886	0.0299867	1.69611e-27	-10.901	11	118612565	A	G	-0.0271749	0.0462081	0.556466	-0.588099	1.76513e-28	7.91042e-24
rs660895	6	32577380	G	A	16.7798	24510	0.2177	0.183348	0.0106476	17.2197	1.89052e-66	6	32577380	G	A	0.342779	11744	0.207487	0.118672	0.0131654	9.01395	1.9877e-19	6	32577380	G	A	0.419265	0.0249862	6.61382e-63	16.7798	6	32577380	G	A	0.0155938	0.0454923	0.731765	0.342779	1.76728e-66	1.49499e-52
rs661330	6	32577472	C	T	16.7334	24510	0.2068	0.186969	0.0108493	17.2333	1.49448e-66	6	32577472	C	T	1.57087	11744	0.170592	0.141395	0.0141929	9.96238	2.22671e-23	6	32577472	C	T	0.418987	0.0250389	7.77344e-63	16.7334	6	32577472	C	T	0.120628	0.0767903	0.116212	1.57087	4.07666e-66	9.37184e-56
rs66540114	7	128720295	A	G	10.3372	24510	0.1243	0.141413	0.0133185	10.6178	2.46357e-26	7	128720295	A	G	0.404774	11744	0.13743	0.0884817	0.0155058	5.70635	1.15427e-08	7	128720295	A	G	0.303577	0.0293675	5.53931e-25	10.3372	7	128720295	A	G	0.0215305	0.0531916	0.685644	0.404774	1.10434e-25	2.54481e-21
rs6660836	1	67827326	A	G	10.6917	24510	0.1809	0.125279	0.0114151	10.9748	5.04993e-28	1	67827326	A	G	0.275725	11744	0.177414	0.0808989	0.0139749	5.78887	7.08615e-09	1	67827326	A	G	0.28552	0.0267048	1.11676e-26	10.6917	1	67827326	A	G	0.0129282	0.046888	0.782759	0.275725	2.00488e-27	1.93718e-22
rs666727	12	111989658	T	C	-7.19036	24510	0.1918	-0.0837694	0.0111605	-7.50587	6.10214e-14	12	111989658	T	C	-2.69804	11744	0.200829	-0.0783967	0.013326	-5.88298	4.02934e-09	12	111989658	T	C	-0.200814	0.0279282	6.46261e-13	-7.19036	12	111989658	T	C	-0.126075	0.0467283	0.006975	-2.69804	2.99204e-14	2.76199e-14
rs66709408	6	32670414	T	C	14.7597	24510	0.1948	0.167385	0.0110949	15.0867	1.9805e-51	6	32670414	T	C	-0.899794	11744	0.1409	0.107065	0.0153446	6.97735	3.00806e-12	6	32670414	T	C	0.415598	0.0281577	7.20845e-49	14.7597	6	32670414	T	C	-0.0471556	0.0524071	0.36823	-0.899794	1.33529e-51	3.70547e-38
rs6672670	1	67818577	C	T	13.7262	24510	0.2435	0.144186	0.010238	14.0835	4.79968e-45	1	67818577	C	T	0.230069	11744	0.241144	0.0915247	0.01248	7.3337	2.2389e-13	1	67818577	C	T	0.328791	0.0239536	7.6555e-43	13.7262	1	67818577	C	T	0.009607	0.041757	0.818038	0.230069	1.00005e-44	1.25306e-35
rs6679356	1	67820194	C	T	16.8059	24510	0.172	0.201104	0.0116436	17.2716	7.69906e-67	1	67820194	C	T	0.849662	11744	0.179291	0.131227	0.0139174	9.42893	4.14276e-21	1	67820194	C	T	0.439362	0.0261434	6.61382e-63	16.8059	1	67820194	C	T	0.0393034	0.0462576	0.395513	0.849662	1.10467e-66	3.89065e-54
rs6685236	1	67827153	G	A	11.4787	24510	0.1889	0.132252	0.0112257	11.7812	4.88129e-32	1	67827153	G	A	0.266517	11744	0.186662	0.0848344	0.0137015	6.19159	5.95585e-10	1	67827153	G	A	0.299628	0.026103	2.27825e-30	11.4787	1	67827153	G	A	0.0122011	0.0457799	0.789841	0.266517	1.69013e-31	1.46643e-25
rs66872377	7	128722172	C	A	10.2106	24510	0.1243	0.13969	0.0133185	10.4884	9.76619e-26	7	128722172	C	A	0.412126	11744	0.137403	0.0875569	0.0155071	5.64624	1.63998e-08	7	128722172	C	A	0.30022	0.0294027	2.01309e-24	10.2106	7	128722172	C	A	0.0219317	0.0532161	0.680247	0.412126	4.47001e-25	7.31995e-21
rs668998	3	159715551	G	A	12.2209	24510	0.4692	0.110433	0.00880489	12.5422	4.38384e-36	3	159715551	G	A	0.269428	11744	0.439278	0.0707874	0.010757	6.58061	4.68511e-11	3	159715551	G	A	0.262018	0.0214401	2.67346e-34	12.2209	3	159715551	G	A	0.00980693	0.036399	0.7876	0.269428	1.31911e-35	1.00698e-28
rs669003	3	159731885	G	A	-15.6107	24510	0.3598	-0.146951	0.00915545	-16.0507	5.65139e-58	3	159731885	G	A	-0.938489	11744	0.421819	-0.0959585	0.0108103	-8.87657	6.89514e-19	3	159731885	G	A	-0.348265	0.0223094	7.31611e-55	-15.6107	3	159731885	G	A	-0.0343648	0.0366171	0.347993	-0.938489	1.23132e-57	2.38206e-47
rs6695348	1	67827016	T	C	13.7697	24510	0.2416	0.145027	0.0102653	14.1279	2.55477e-45	1	67827016	T	C	0.22716	11744	0.240967	0.091802	0.0124831	7.35407	1.92256e-13	1	67827016	T	C	0.329571	0.0239345	4.1497e-43	13.7697	1	67827016	T	C	0.00948383	0.0417495	0.820299	0.22716	5.25443e-45	7.7774e-36
rs6702599	1	67825399	A	C	16.661	24510	0.175	0.198132	0.0115644	17.133	8.41919e-66	1	67825399	A	C	1.04897	11744	0.181785	0.131662	0.0138427	9.51131	1.88285e-21	1	67825399	A	C	0.433251	0.0260039	4.74331e-62	16.661	1	67825399	A	C	0.0481624	0.0459139	0.294191	1.04897	1.49729e-65	8.04308e-54
rs675030	3	159671583	A	G	-8.79733	24510	0.1123	-0.126451	0.013917	-9.08606	1.02692e-19	3	159671583	A	G	-1.34713	11744	0.125508	-0.0910536	0.0161146	-5.65038	1.60094e-08	3	159671583	A	G	-0.305525	0.0347293	1.44438e-18	-8.79733	3	159671583	A	G	-0.0739964	0.0549288	0.177937	-1.34713	8.38272e-19	2.08607e-17
rs67565791	6	31061013	T	C	11.9534	24510	0.1581	0.147765	0.012044	12.2687	1.33351e-34	6	31061013	T	C	0.283198	11744	0.118665	0.106514	0.0165083	6.45216	1.10267e-10	6	31061013	T	C	0.373861	0.0312764	6.52329e-33	11.9534	6	31061013	T	C	0.0156007	0.0550875	0.777025	0.283198	4.2677e-34	1.36634e-27
rs67603244	6	32364984	G	A	12.9401	24510	0.2147	0.141744	0.0107012	13.2456	4.78721e-40	6	32364984	G	A	-0.414006	11744	0.168768	0.0914243	0.0142537	6.41409	1.41671e-10	6	32364984	G	A	0.348323	0.026918	2.73281e-38	12.9401	6	32364984	G	A	-0.0200568	0.0484457	0.67887	-0.414006	7.84454e-40	1.65666e-30
rs676767	12	111975163	A	C	-7.02222	24510	0.1909	-0.082061	0.0111806	-7.3396	2.1423e-13	12	111975163	A	C	-2.82056	11744	0.199649	-0.078696	0.0133555	-5.89242	3.80585e-09	12	111975163	A	C	-0.196948	0.0280464	2.1837e-12	-7.02222	12	111975163	A	C	-0.132097	0.0468336	0.004794	-2.82056	6.7433e-14	5.95592e-14
rs6771363	3	159730682	G	A	-15.5835	24510	0.3598	-0.146694	0.00915545	-16.0226	8.88094e-58	3	159730682	G	A	-0.933637	11744	0.42178	-0.0957653	0.0108104	-8.85858	8.10365e-19	3	159730682	G	A	-0.34837	0.022355	1.01749e-54	-15.5835	3	159730682	G	A	-0.0342054	0.0366367	0.350491	-0.933637	1.94155e-57	3.49846e-47
rs678793	3	159700115	G	A	-11.1533	24510	0.09046	-0.175841	0.0153189	-11.4786	1.68904e-30	3	159700115	G	A	-0.890292	11744	0.108096	-0.112035	0.0171937	-6.51607	7.21735e-11	3	159700115	G	A	-0.437087	0.039189	6.95281e-29	-11.1533	3	159700115	G	A	-0.0523064	0.058752	0.373309	-0.890292	8.86181e-30	2.0336e-25
rs6788052	3	159561337	T	C	-11.3494	24510	0.3042	-0.112135	0.00955095	-11.7407	7.88533e-32	3	159561337	T	C	-2.11475	11744	0.335517	-0.0857945	0.0113067	-7.58797	3.24962e-14	3	159561337	T	C	-0.272261	0.023989	7.56101e-30	-11.3494	3	159561337	T	C	-0.0815044	0.0385409	0.034451	-2.11475	8.26043e-31	1.12437e-28
rs6794656	3	159684684	T	G	9.36274	24510	0.4215	0.0858841	0.00889852	9.6515	4.84412e-22	3	159684684	T	G	1.06167	11744	0.406746	0.0621531	0.010868	5.71889	1.07221e-08	3	159684684	T	G	0.203307	0.0217145	8.71452e-21	9.36274	3	159684684	T	G	0.0393092	0.0370257	0.288384	1.06167	3.35501e-21	6.79371e-19
rs6799788	3	159644297	G	A	-8.7038	24510	0.2068	-0.0975574	0.0108493	-8.99205	2.42653e-19	3	159644297	G	A	-1.38482	11744	0.213039	-0.0734262	0.0130385	-5.6315	1.78649e-08	3	159644297	G	A	-0.240248	0.0276027	3.22036e-18	-8.7038	3	159644297	G	A	-0.0611788	0.044178	0.166106	-1.38482	2.02121e-18	3.74898e-17
rs6800657	3	159699372	G	A	-11.581	24510	0.09145	-0.181617	0.0152441	-11.9139	1.00123e-32	3	159699372	G	A	-0.826404	11744	0.107528	-0.115263	0.0172336	-6.68831	2.25759e-11	3	159699372	G	A	-0.450268	0.0388799	5.89385e-31	-11.581	3	159699372	G	A	-0.0483943	0.0585602	0.408575	-0.826404	4.75274e-32	4.40937e-27
rs6802934	3	159556462	A	G	-11.2369	24510	0.3052	-0.110414	0.00954214	-11.5712	5.76432e-31	3	159556462	A	G	-1.02963	11744	0.338969	-0.0752255	0.0112783	-6.66995	2.55886e-11	3	159556462	A	G	-0.270197	0.0240456	2.84396e-29	-11.2369	3	159556462	A	G	-0.0530866	0.0515588	0.303182	-1.02963	3.24108e-30	4.93896e-26
rs6803317	3	159489875	C	T	7.15046	24510	0.4274	0.0660771	0.0088823	7.43919	1.01307e-13	3	159489875	C	T	2.18032	11744	0.390739	0.0596566	0.0109418	5.45219	4.97544e-08	3	159489875	C	T	0.158939	0.0222278	8.64864e-13	7.15046	3	159489875	C	T	0.0809715	0.0371375	0.029234	2.18032	2.29826e-13	1.90026e-13
rs6804441	3	119260944	G	A	-8.96538	24510	0.1481	-0.114326	0.0123708	-9.24159	2.42855e-20	3	119260944	G	A	-1.01064	11744	0.179178	-0.0761673	0.0139209	-5.47144	4.46382e-08	3	119260944	G	A	-0.264599	0.0295134	3.10187e-19	-8.96538	3	119260944	G	A	-0.0482474	0.0477397	0.312191	-1.01064	1.68393e-19	1.91366e-17
rs6812747	4	103555417	A	C	-9.49307	24510	0.493	-0.0863136	0.00878903	-9.82062	9.17813e-23	4	103555417	A	C	-1.77456	11744	0.49323	-0.067822	0.0106783	-6.35137	2.13407e-10	4	103555417	A	C	-0.20287	0.0213703	2.25829e-21	-9.49307	4	103555417	A	C	-0.0685172	0.0386108	0.075971	-1.77456	8.95021e-22	1.47177e-20
rs6813157	4	103555611	A	C	-9.50016	24510	0.493	-0.086149	0.00878903	-9.80188	1.1051e-22	4	103555611	A	C	-1.25232	11744	0.498332	-0.0634395	0.0106774	-5.94147	2.82474e-09	4	103555611	A	C	-0.203386	0.0214087	2.17831e-21	-9.50016	4	103555611	A	C	-0.0690259	0.0551185	0.210454	-1.25232	8.32499e-22	1.06538e-19
rs6839064	4	103555676	T	C	-9.49307	24510	0.493	-0.0863136	0.00878903	-9.82062	9.17813e-23	4	103555676	T	C	-1.77456	11744	0.49323	-0.067822	0.0106783	-6.35137	2.13407e-10	4	103555676	T	C	-0.20287	0.0213703	2.25829e-21	-9.49307	4	103555676	T	C	-0.0685172	0.0386108	0.075971	-1.77456	8.95021e-22	1.47177e-20
rs688812	12	111962581	T	C	-7.16456	24510	0.1918	-0.0834555	0.0111605	-7.47775	7.56078e-14	12	111962581	T	C	-2.66443	11744	0.199891	-0.0779996	0.0133494	-5.84292	5.12924e-09	12	111962581	T	C	-0.200755	0.0280206	7.80376e-13	-7.16456	12	111962581	T	C	-0.124517	0.0467333	0.007712	-2.66443	4.05865e-14	3.68489e-14
rs6901221	6	33098276	C	A	14.2694	24510	0.1561	0.176282	0.0121066	14.5609	4.98337e-48	6	33098276	C	A	-1.36707	11744	0.160952	0.0922768	0.0145275	6.35186	2.12728e-10	6	33098276	C	A	0.388932	0.0272564	3.74324e-46	14.2694	6	33098276	C	A	-0.0902596	0.066024	0.171603	-1.36707	2.81044e-48	1.20099e-34
rs6901536	6	33098363	A	C	14.2596	24510	0.1561	0.176213	0.0121066	14.5551	5.41786e-48	6	33098363	A	C	-1.27898	11744	0.159247	0.0936183	0.0145903	6.41649	1.39455e-10	6	33098363	A	C	0.388774	0.0272641	4.12898e-46	14.2596	6	33098363	A	C	-0.0845508	0.0661078	0.200903	-1.27898	3.26902e-48	8.48079e-35
rs6901663	6	33098289	A	G	14.2694	24510	0.1561	0.176707	0.0121066	14.596	2.97901e-48	6	33098289	A	G	-0.661612	11744	0.15867	0.100975	0.0146118	6.91055	4.8277e-12	6	33098289	A	G	0.388932	0.0272564	3.74324e-46	14.2694	6	33098289	A	G	-0.0325325	0.0491716	0.50822	-0.661612	2.81044e-48	2.95395e-36
rs6901855	6	33098380	A	G	14.2591	24510	0.1561	0.176184	0.0121066	14.5527	5.61038e-48	6	33098380	A	G	-1.31836	11744	0.158939	0.0932332	0.0146017	6.38508	1.71305e-10	6	33098380	A	G	0.388719	0.0272611	4.12898e-46	14.2591	6	33098380	A	G	-0.0872347	0.0661689	0.187382	-1.31836	3.28996e-48	1.04559e-34
rs6903608	6	32428285	C	T	-13.1734	24510	0.3022	-0.128679	0.00956876	-13.4478	3.17124e-41	6	32428285	C	T	1.15508	11744	0.296222	-0.0695554	0.0116925	-5.94873	2.70237e-09	6	32428285	C	T	-0.320841	0.0243552	1.64479e-39	-13.1734	6	32428285	C	T	0.0455697	0.0394515	0.248057	1.15508	2.96532e-41	5.31103e-30
rs6903816	6	32336517	G	A	11.5022	24510	0.2545	0.118773	0.0100879	11.7738	5.32698e-32	6	32336517	G	A	-0.366345	11744	0.190065	0.0775952	0.0136068	5.70267	1.17947e-08	6	32336517	G	A	0.296715	0.0257963	1.47502e-30	11.5022	6	32336517	G	A	-0.0168786	0.0460731	0.714108	-0.366345	1.26334e-31	1.87684e-24
rs6905122	6	32793957	C	T	10.4208	24510	0.03479	0.257022	0.0239789	10.7186	8.32226e-27	6	32793957	C	T	0.708975	11744	0.01933	0.232296	0.0387754	5.99082	2.08786e-09	6	32793957	C	T	0.645306	0.0619249	2.18348e-25	10.4208	6	32793957	C	T	0.132104	0.186331	0.47834	0.708975	4.34371e-26	3.56175e-22
rs6905503	6	32794119	G	T	10.4208	24510	0.03479	0.256523	0.0239789	10.6978	1.04183e-26	6	32794119	G	T	0.291296	11744	0.022976	0.20168	0.0356323	5.66004	1.51342e-08	6	32794119	G	T	0.645306	0.0619249	2.18348e-25	10.4208	6	32794119	G	T	0.0490844	0.168504	0.770825	0.291296	4.34371e-26	1.95202e-21
rs6906730	6	32379445	T	C	-16.2173	24510	0.4284	-0.147508	0.00887968	-16.6119	5.71724e-62	6	32379445	T	C	0.281004	11744	0.474199	-0.087958	0.0106916	-8.22684	1.92217e-16	6	32379445	T	C	-0.349259	0.0215362	5.12774e-59	-16.2173	6	32379445	T	C	0.0102918	0.036625	0.778707	0.281004	3.81869e-62	1.45025e-47
rs6907114	6	32673361	A	G	-11.5754	24510	0.2455	-0.122014	0.0102097	-11.9507	6.43432e-33	6	32673361	A	G	-1.68034	11744	0.24782	-0.0910293	0.0123653	-7.36169	1.81602e-13	6	32673361	A	G	-0.302256	0.0261119	5.89385e-31	-11.5754	6	32673361	A	G	-0.0715368	0.0425728	0.092891	-1.68034	5.09471e-32	8.87628e-29
rs6907226	6	32325138	G	A	11.4852	24510	0.2545	0.118597	0.0100879	11.7563	6.55057e-32	6	32325138	G	A	-0.366345	11744	0.190065	0.0774746	0.0136068	5.6938	1.24243e-08	6	32325138	G	A	0.296372	0.0258046	1.59022e-30	11.4852	6	32325138	G	A	-0.0168786	0.0460731	0.714108	-0.366345	1.55916e-31	2.19766e-24
rs6907322	6	32324945	A	G	12.0355	24510	0.2475	0.125473	0.0101819	12.3231	6.7988e-35	6	32324945	A	G	-0.313554	11744	0.181024	0.0835013	0.0138653	6.02232	1.71932e-09	6	32324945	A	G	0.315579	0.0262206	2.56005e-33	12.0355	6	32324945	A	G	-0.0146681	0.04678	0.75386	-0.313554	1.48051e-34	9.35698e-27
rs6911383	6	32379682	T	C	-16.2394	24510	0.4284	-0.147709	0.00887968	-16.6345	3.91766e-62	6	32379682	T	C	0.281004	11744	0.474199	-0.0880811	0.0106916	-8.23835	1.74595e-16	6	32379682	T	C	-0.349899	0.0215463	2.6621e-59	-16.2394	6	32379682	T	C	0.0102918	0.036625	0.778707	0.281004	2.59666e-62	1.08525e-47
rs6912382	6	32389375	T	C	13.5258	24510	0.08946	0.214214	0.0153959	13.9137	5.23004e-44	6	32389375	T	C	0.945691	11744	0.059909	0.175379	0.0224958	7.79605	6.38733e-15	6	32389375	T	C	0.554255	0.0409775	1.52789e-41	13.5258	6	32389375	T	C	0.0713853	0.0754848	0.344306	0.945691	1.88359e-43	2.75893e-36
rs6914651	6	33063699	G	A	15.0668	24510	0.2714	0.152139	0.0098814	15.3965	1.72709e-53	6	33063699	G	A	-1.00164	11744	0.264464	0.0854181	0.0121045	7.05671	1.70492e-12	6	33063699	G	A	0.349506	0.0231971	1.3374e-50	15.0668	6	33063699	G	A	-0.0412919	0.0412242	0.316516	-1.00164	9.69207e-54	1.72858e-39
rs6917075	6	32331816	T	C	11.5039	24510	0.2545	0.11879	0.0100879	11.7755	5.21965e-32	6	32331816	T	C	-0.366345	11744	0.190065	0.0776071	0.0136068	5.70354	1.17344e-08	6	32331816	T	C	0.296892	0.0258079	1.47502e-30	11.5039	6	32331816	T	C	-0.0168786	0.0460731	0.714108	-0.366345	1.23745e-31	1.84791e-24
rs6918317	6	32381210	T	C	-15.9728	24510	0.4135	-0.146165	0.0089227	-16.3813	2.60268e-60	6	32381210	T	C	-0.121359	11744	0.461433	-0.0901516	0.0107092	-8.41811	3.82601e-17	6	32381210	T	C	-0.346153	0.0216714	2.30693e-57	-15.9728	6	32381210	T	C	-0.00446004	0.0367509	0.903407	-0.121359	2.62836e-60	3.05159e-47
rs6919855	6	32429011	C	T	-13.1666	24510	0.3022	-0.128603	0.00956876	-13.4399	3.52929e-41	6	32429011	C	T	1.17398	11744	0.296191	-0.0693411	0.0116928	-5.93022	3.0253e-09	6	32429011	C	T	-0.320807	0.0243652	1.64479e-39	-13.1666	6	32429011	C	T	0.046334	0.0394676	0.240405	1.17398	3.26517e-41	6.23955e-30
rs6925336	6	32793970	T	C	10.4208	24510	0.03479	0.257338	0.0239789	10.7318	7.21657e-27	6	32793970	T	C	0.973631	11744	0.019868	0.237211	0.0382573	6.20042	5.63144e-10	6	32793970	T	C	0.645306	0.0619249	2.18348e-25	10.4208	6	32793970	T	C	0.178489	0.183323	0.33024	0.973631	4.34371e-26	1.19309e-22
rs6925520	6	32793958	A	G	10.4208	24510	0.03479	0.257022	0.0239789	10.7186	8.32216e-27	6	32793958	A	G	0.708998	11744	0.01933	0.232297	0.0387754	5.99084	2.08763e-09	6	32793958	A	G	0.645306	0.0619249	2.18348e-25	10.4208	6	32793958	A	G	0.132174	0.186424	0.478326	0.708998	4.34371e-26	3.56142e-22
rs6926611	6	32386433	A	G	12.9485	24510	0.07654	0.219438	0.0165278	13.2769	3.15057e-40	6	32386433	A	G	0.0444547	11744	0.050845	0.164804	0.0243019	6.78151	1.18929e-11	6	32386433	A	G	0.55881	0.0431564	2.47307e-38	12.9485	6	32386433	A	G	0.0036035	0.0810601	0.964542	0.0444547	6.98551e-40	1.60572e-31
rs6926737	6	32375745	G	A	-16.1609	24510	0.4294	-0.146931	0.0088771	-16.5517	1.55625e-61	6	32375745	G	A	0.327816	11744	0.474011	-0.087249	0.0106918	-8.16037	3.33995e-16	6	32375745	G	A	-0.347386	0.0214955	1.29079e-58	-16.1609	6	32375745	G	A	0.0120058	0.0366236	0.743051	0.327816	1.01974e-61	4.03536e-47
rs6927872	6	31585624	T	C	12.297	24510	0.16	0.15122	0.0119858	12.6165	1.71241e-36	6	31585624	T	C	0.193803	11744	0.127774	0.104912	0.0159918	6.56038	5.36719e-11	6	31585624	T	C	0.366157	0.029776	9.44157e-35	12.297	6	31585624	T	C	0.010469	0.0540188	0.84633	0.193803	4.83639e-36	6.66304e-29
rs6930477	6	32325399	C	T	11.4852	24510	0.2545	0.118597	0.0100879	11.7563	6.55057e-32	6	32325399	C	T	-0.366345	11744	0.190065	0.0774746	0.0136068	5.6938	1.24243e-08	6	32325399	C	T	0.296372	0.0258046	1.59022e-30	11.4852	6	32325399	C	T	-0.0168786	0.0460731	0.714108	-0.366345	1.55916e-31	2.19766e-24
rs6932542	6	32380262	A	G	-16.275	24510	0.4284	-0.148034	0.00887968	-16.671	2.12851e-62	6	32380262	A	G	0.281004	11744	0.474199	-0.0882794	0.0106916	-8.25691	1.49497e-16	6	32380262	A	G	-0.350721	0.0215497	1.88541e-59	-16.275	6	32380262	A	G	0.0102918	0.036625	0.778707	0.281004	1.39338e-62	6.79685e-48
rs6932810	6	32380190	G	A	-16.275	24510	0.4284	-0.148034	0.00887968	-16.671	2.12851e-62	6	32380190	G	A	0.281004	11744	0.474199	-0.0882794	0.0106916	-8.25691	1.49497e-16	6	32380190	G	A	-0.350721	0.0215497	1.88541e-59	-16.275	6	32380190	G	A	0.0102918	0.036625	0.778707	0.281004	1.39338e-62	6.79685e-48
rs6934185	6	32673233	G	A	-11.5746	24510	0.2455	-0.122011	0.0102097	-11.9505	6.45489e-33	6	32673233	G	A	-1.69136	11744	0.246185	-0.091335	0.0123928	-7.37	1.70629e-13	6	32673233	G	A	-0.302227	0.0261111	5.89385e-31	-11.5746	6	32673233	G	A	-0.0724363	0.0428272	0.090768	-1.69136	5.14531e-32	8.49495e-29
rs6934725	6	32666019	A	G	-8.35074	24510	0.3449	-0.0799593	0.00924417	-8.6497	5.16355e-18	6	32666019	A	G	-1.77843	11744	0.358967	-0.0640963	0.0111292	-5.75927	8.4478e-09	6	32666019	A	G	-0.189164	0.0226524	6.78805e-17	-8.35074	6	32666019	A	G	-0.0677768	0.0381104	0.075333	-1.77843	5.14829e-17	1.36408e-16
rs6937545	6	32418031	A	C	-12.9684	24510	0.2803	-0.129626	0.0097832	-13.2499	4.51776e-40	6	32418031	A	C	0.90851	11744	0.323874	-0.0688756	0.0114086	-6.03718	1.56827e-09	6	32418031	A	C	-0.305069	0.023524	2.47307e-38	-12.9684	6	32418031	A	C	0.0361465	0.0397866	0.363609	0.90851	5.29165e-40	1.34125e-29
rs6937696	6	32418018	C	T	-12.9684	24510	0.2803	-0.129626	0.0097832	-13.2499	4.51776e-40	6	32418018	C	T	0.90851	11744	0.323874	-0.0688756	0.0114086	-6.03718	1.56827e-09	6	32418018	C	T	-0.305069	0.023524	2.47307e-38	-12.9684	6	32418018	C	T	0.0361465	0.0397866	0.363609	0.90851	5.29165e-40	1.34125e-29
rs6938382	6	32418227	A	G	10.3112	24510	0.0994	0.155439	0.0146862	10.584	3.53354e-26	6	32418227	A	G	0.261156	11744	0.071328	0.115727	0.020743	5.5791	2.41764e-08	6	32418227	A	G	0.397346	0.0385352	7.5208e-25	10.3112	6	32418227	A	G	0.0182475	0.0698719	0.793972	0.261156	1.47267e-25	5.65426e-21
rs7029	6	31629953	G	A	11.1919	24510	0.2952	0.111175	0.00963334	11.5406	8.23328e-31	6	31629953	G	A	1.33933	11744	0.255016	0.0844131	0.0122483	6.89182	5.50827e-12	6	31629953	G	A	0.265054	0.0236826	4.9437e-29	11.1919	6	31629953	G	A	0.0544797	0.0406767	0.180462	1.33933	5.57087e-30	1.89464e-26
rs707920	6	31629096	C	T	11.1919	24510	0.2952	0.111175	0.00963334	11.5406	8.23328e-31	6	31629096	C	T	1.33933	11744	0.255016	0.0844131	0.0122483	6.89182	5.50827e-12	6	31629096	C	T	0.265054	0.0236826	4.9437e-29	11.1919	6	31629096	C	T	0.0544797	0.0406767	0.180462	1.33933	5.57087e-30	1.89464e-26
rs7117261	11	118741157	T	C	-12.295	24510	0.1879	-0.142453	0.0112486	-12.664	9.35797e-37	11	118741157	T	C	-1.18978	11744	0.194328	-0.0991427	0.0134923	-7.34809	2.01063e-13	11	118741157	T	C	-0.365557	0.0297322	9.63676e-35	-12.295	11	118741157	T	C	-0.0550837	0.0462974	0.234133	-1.18978	4.96824e-36	5.6542e-31
rs7119038	11	118738281	G	A	-11.1161	24510	0.2296	-0.119819	0.0104478	-11.4684	1.90124e-30	11	118738281	G	A	-1.45088	11744	0.225744	-0.0886304	0.0127698	-6.94064	3.90315e-12	11	118738281	G	A	-0.323107	0.0290666	1.13174e-28	-11.1161	11	118738281	G	A	-0.0637182	0.0439168	0.146812	-1.45088	1.38373e-29	2.38497e-26
rs7122669	11	118739056	A	G	-12.2293	24510	0.1889	-0.141452	0.0112257	-12.6007	2.09229e-36	11	118739056	A	G	-1.27071	11744	0.19519	-0.0993789	0.0134697	-7.37796	1.60732e-13	11	118739056	A	G	-0.363885	0.0297551	2.29602e-34	-12.2293	11	118739056	A	G	-0.0587528	0.0462362	0.203832	-1.27071	1.1812e-35	7.57914e-31
rs7125333	11	118742724	T	C	-12.1148	24510	0.1928	-0.138635	0.0111384	-12.4465	1.46057e-35	11	118742724	T	C	-0.532976	11744	0.199641	-0.0899374	0.0133557	-6.73402	1.6504e-11	11	118742724	T	C	-0.359795	0.0296989	9.73501e-34	-12.1148	11	118742724	T	C	-0.0323171	0.0606352	0.59405	-0.532976	5.29159e-35	8.50316e-29
rs7134740	12	111927739	A	G	-7.1816	24510	0.1998	-0.0823125	0.0109893	-7.49022	6.87568e-14	12	111927739	A	G	-2.56411	11744	0.204556	-0.0763969	0.0132349	-5.77236	7.8169e-09	12	111927739	A	G	-0.198865	0.0276909	6.89004e-13	-7.1816	12	111927739	A	G	-0.118733	0.0463056	0.010344	-2.56411	5.04577e-14	4.52722e-14
rs7138498	12	111930400	C	T	-7.16258	24510	0.2028	-0.0814746	0.0109282	-7.45541	8.95887e-14	12	111930400	C	T	-2.25649	11744	0.207616	-0.072641	0.0131624	-5.51883	3.41268e-08	12	111930400	C	T	-0.197251	0.0275391	7.917e-13	-7.16258	12	111930400	C	T	-0.103422	0.0458333	0.02404	-2.25649	1.63512e-13	1.37685e-13
rs71581958	7	128665542	T	C	13.3387	24510	0.1004	0.199564	0.014621	13.6492	2.04154e-42	7	128665542	T	C	-0.513328	11744	0.112553	0.110526	0.0168921	6.54307	6.02703e-11	7	128665542	T	C	0.418268	0.0313575	1.52582e-40	13.3387	7	128665542	T	C	-0.0298336	0.0581181	0.607722	-0.513328	2.81199e-42	4.01933e-32
rs71581967	7	128717169	A	G	10.2061	24510	0.1292	0.137213	0.0131002	10.4741	1.13578e-25	7	128717169	A	G	0.218394	11744	0.144088	0.0834667	0.0152021	5.49046	4.00897e-08	7	128717169	A	G	0.298067	0.0292048	2.01309e-24	10.2061	7	128717169	A	G	0.0114077	0.0522344	0.827122	0.218394	4.69719e-25	1.63851e-20
rs71581969	7	128722237	A	C	10.17	24510	0.1243	0.139136	0.0133185	10.4468	1.51521e-25	7	128722237	A	C	0.413371	11744	0.137403	0.0872439	0.0155071	5.62606	1.84376e-08	7	128722237	A	C	0.298846	0.0293851	2.81611e-24	10.17	7	128722237	A	C	0.0219983	0.0532168	0.679335	0.413371	6.97668e-25	1.02946e-20
rs7204643	16	11167603	C	T	-9.75066	24510	0.334	-0.0935536	0.00931661	-10.0416	1.00047e-23	16	11167603	C	T	-0.908942	11744	0.324089	-0.0661588	0.0114066	-5.80005	6.6297e-09	16	11167603	C	T	-0.231651	0.0237575	1.85595e-22	-9.75066	16	11167603	C	T	-0.0348668	0.0383598	0.363381	-0.908942	6.22747e-23	5.02665e-20
rs7216389	17	38069949	T	C	-11.2766	24510	0.4841	-0.102369	0.00879261	-11.6426	2.5029e-31	17	38069949	T	C	-1.64437	11744	0.489266	-0.0766543	0.0106798	-7.1775	7.09971e-13	17	38069949	T	C	-0.24202	0.0214622	1.81901e-29	-11.2766	17	38069949	T	C	-0.0592141	0.0360102	0.1001	-1.64437	2.00343e-30	2.06925e-27
rs7216558	17	38070071	T	C	-11.337	24510	0.4771	-0.102953	0.0087974	-11.7027	1.2343e-31	17	38070071	T	C	-1.60809	11744	0.486606	-0.0766934	0.0106812	-7.18024	6.95872e-13	17	38070071	T	C	-0.243659	0.0214924	9.17018e-30	-11.337	17	38070071	T	C	-0.0579735	0.0360512	0.107816	-1.60809	9.61072e-31	1.34716e-27
rs7219923	17	38074518	T	C	-11.3125	24510	0.4771	-0.102728	0.0087974	-11.6771	1.66969e-31	17	38074518	T	C	-1.59832	11744	0.487371	-0.0764712	0.0106807	-7.15972	8.08435e-13	17	38074518	T	C	-0.244237	0.0215901	1.18213e-29	-11.3125	17	38074518	T	C	-0.057824	0.0361779	0.109971	-1.59832	1.29607e-30	1.79573e-27
rs7221605	17	38070789	T	C	-11.2544	24510	0.498	-0.10201	0.00878823	-11.6076	3.77221e-31	17	38070789	T	C	-1.39718	11744	0.504774	-0.0744265	0.0106778	-6.97019	3.16516e-12	17	38070789	T	C	-0.245266	0.0217928	2.27053e-29	-11.2544	17	38070789	T	C	-0.0503401	0.0360298	0.16236	-1.39718	2.62049e-30	7.95223e-27
rs7221814	17	38089717	A	G	9.4244	24510	0.4483	0.0858981	0.00883552	9.7219	2.43199e-22	17	38089717	A	G	1.20594	11744	0.444511	0.0630147	0.0107437	5.86527	4.48403e-09	17	38089717	A	G	0.205596	0.0218153	4.3984e-21	9.4244	17	38089717	A	G	0.0434296	0.0360131	0.227841	1.20594	1.79963e-21	2.37635e-19
rs7224129	17	38075426	A	G	-11.2852	24510	0.4771	-0.102473	0.0087974	-11.6481	2.34612e-31	17	38075426	A	G	-1.57813	11744	0.487397	-0.0761485	0.0106807	-7.12952	1.00719e-12	17	38075426	A	G	-0.24363	0.0215885	1.60456e-29	-11.2852	17	38075426	A	G	-0.0570837	0.0361718	0.114536	-1.57813	1.80502e-30	2.57693e-27
rs72847031	6	31014162	A	G	10.8419	24510	0.168	0.130566	0.0117531	11.1091	1.13335e-28	6	31014162	A	G	-0.120215	11744	0.132927	0.0873311	0.0157253	5.55354	2.79938e-08	6	31014162	A	G	0.32025	0.0295382	2.71867e-27	10.8419	6	31014162	A	G	-0.00636522	0.0529487	0.904313	-0.120215	3.52357e-28	2.6287e-22
rs72847032	6	31014192	T	C	10.8419	24510	0.168	0.130539	0.0117531	11.1068	1.16255e-28	6	31014192	T	C	-0.165844	11744	0.132927	0.0867628	0.0157253	5.51741	3.44039e-08	6	31014192	T	C	0.32025	0.0295382	2.71867e-27	10.8419	6	31014192	T	C	-0.0087875	0.0529866	0.86828	-0.165844	3.52357e-28	3.17214e-22
rs72847034	6	31015029	C	A	10.842	24510	0.168	0.13054	0.0117531	11.1069	1.16173e-28	6	31015029	C	A	-0.165844	11744	0.132927	0.0867633	0.0157253	5.51744	3.43976e-08	6	31015029	C	A	0.320389	0.0295509	2.71867e-27	10.842	6	31015029	C	A	-0.0087875	0.0529866	0.86828	-0.165844	3.52103e-28	3.1704e-22
rs72853130	6	31075139	G	A	11.8287	24510	0.1153	0.166773	0.013758	12.1219	8.08472e-34	6	31075139	G	A	-0.0961468	11744	0.084488	0.116839	0.0191957	6.08673	1.1524e-09	6	31075139	G	A	0.417792	0.0353203	2.85458e-32	11.8287	6	31075139	G	A	-0.00622534	0.0647483	0.923404	-0.0961468	2.10416e-33	2.59812e-26
rs72861369	6	31045717	T	C	11.4645	24510	0.1153	0.161646	0.013758	11.7492	7.12518e-32	6	31045717	T	C	-0.0833817	11744	0.084249	0.113537	0.0192204	5.90712	3.48134e-09	6	31045717	T	C	0.407344	0.0355308	2.27825e-30	11.4645	6	31045717	T	C	-0.00540257	0.0647932	0.933548	-0.0833817	2.01224e-31	7.79919e-25
rs72874661	6	33089173	A	C	9.01746	24510	0.07753	0.15377	0.0164307	9.35866	8.0751e-21	6	33089173	A	C	2.28956	11744	0.06866	0.137469	0.0211119	6.51143	7.44404e-11	6	33089173	A	C	0.333405	0.0369733	1.95023e-19	9.01746	6	33089173	A	C	0.2106	0.0919827	0.022047	2.28956	5.37914e-20	1.05645e-19
rs73001429	11	118603165	G	T	-10.5526	24510	0.2256	-0.114561	0.0105127	-10.8974	1.18638e-27	11	118603165	G	T	-1.58378	11744	0.223704	-0.086504	0.012811	-6.75233	1.45494e-11	11	118603165	G	T	-0.306517	0.0290465	5.04216e-26	-10.5526	11	118603165	G	T	-0.070091	0.0442554	0.113243	-1.58378	9.82011e-27	2.72254e-24
rs73199895	12	111866087	A	G	-6.92563	24510	0.2008	-0.0793003	0.0109688	-7.22964	4.84285e-13	12	111866087	A	G	-2.60094	11744	0.204205	-0.0750657	0.0132434	-5.66816	1.4434e-08	12	111866087	A	G	-0.201896	0.029152	4.34042e-12	-6.92563	12	111866087	A	G	-0.121006	0.0465239	0.009297	-2.60094	2.8181e-13	2.30483e-13
rs732163	6	32394911	A	G	10.5342	24510	0.1402	0.136769	0.012656	10.8067	3.19977e-27	6	32394911	A	G	0.142841	11744	0.123051	0.0910356	0.0162519	5.60155	2.12446e-08	6	32394911	A	G	0.324367	0.0307919	6.06056e-26	10.5342	6	32394911	A	G	0.00794734	0.0556378	0.886416	0.142841	1.21052e-26	1.33083e-21
rs73400844	6	32371572	G	A	13.0341	24510	0.09742	0.198811	0.0148184	13.4165	4.83989e-41	6	32371572	G	A	1.08547	11744	0.06957	0.160536	0.0209836	7.65054	2.0014e-14	6	32371572	G	A	0.502923	0.0385853	9.37048e-39	13.0341	6	32371572	G	A	0.0822019	0.0757292	0.277713	1.08547	2.11317e-40	3.31726e-34
rs73400847	6	32371640	A	G	13.4157	24510	0.09443	0.206548	0.0150263	13.7458	5.39925e-43	6	32371640	A	G	-0.159911	11744	0.066737	0.146814	0.0213918	6.8631	6.73817e-12	6	32371640	A	G	0.530039	0.0395088	5.40695e-41	13.4157	6	32371640	A	G	-0.0152263	0.0952174	0.872951	-0.159911	9.282e-43	2.9507e-33
rs73400852	6	32371800	T	C	13.0087	24510	0.09742	0.198532	0.0148184	13.3977	6.23694e-41	6	32371800	T	C	1.22908	11744	0.068819	0.163465	0.0210893	7.75108	9.11149e-15	6	32371800	T	C	0.501614	0.0385598	1.12655e-38	13.0087	6	32371800	T	C	0.0857317	0.0697525	0.21904	1.22908	3.01262e-40	2.09169e-34
rs73400859	6	32371954	A	G	13.0087	24510	0.09742	0.198483	0.0148184	13.3944	6.52197e-41	6	32371954	A	G	1.16246	11744	0.069621	0.161484	0.0209765	7.69832	1.37871e-14	6	32371954	A	G	0.501614	0.0385598	1.12655e-38	13.0087	6	32371954	A	G	0.0807898	0.0694989	0.245048	1.16246	3.01262e-40	2.95095e-34
rs73400861	6	32371987	A	G	13.0087	24510	0.09742	0.198483	0.0148184	13.3944	6.52197e-41	6	32371987	A	G	1.16246	11744	0.069621	0.161484	0.0209765	7.69832	1.37871e-14	6	32371987	A	G	0.501614	0.0385598	1.12655e-38	13.0087	6	32371987	A	G	0.0807898	0.0694989	0.245048	1.16246	3.01262e-40	2.95095e-34
rs73400863	6	32372007	C	T	13.0087	24510	0.09742	0.198483	0.0148184	13.3944	6.52197e-41	6	32372007	C	T	1.16246	11744	0.069621	0.161484	0.0209765	7.69832	1.37871e-14	6	32372007	C	T	0.501614	0.0385598	1.12655e-38	13.0087	6	32372007	C	T	0.0807898	0.0694989	0.245048	1.16246	3.01262e-40	2.95095e-34
rs73400865	6	32372032	G	A	13.0087	24510	0.09742	0.198483	0.0148184	13.3944	6.52197e-41	6	32372032	G	A	1.16246	11744	0.069621	0.161484	0.0209765	7.69832	1.37871e-14	6	32372032	G	A	0.501614	0.0385598	1.12655e-38	13.0087	6	32372032	G	A	0.0807898	0.0694989	0.245048	1.16246	3.01262e-40	2.95095e-34
rs73400869	6	32372112	G	A	13.0087	24510	0.09742	0.198483	0.0148184	13.3944	6.52197e-41	6	32372112	G	A	1.16246	11744	0.069621	0.161484	0.0209765	7.69832	1.37871e-14	6	32372112	G	A	0.501614	0.0385598	1.12655e-38	13.0087	6	32372112	G	A	0.0807898	0.0694989	0.245048	1.16246	3.01262e-40	2.95095e-34
rs73400875	6	32372396	C	T	13.0087	24510	0.09742	0.198483	0.0148184	13.3944	6.52197e-41	6	32372396	C	T	1.16246	11744	0.069621	0.161484	0.0209765	7.69832	1.37871e-14	6	32372396	C	T	0.501614	0.0385598	1.12655e-38	13.0087	6	32372396	C	T	0.0807898	0.0694989	0.245048	1.16246	3.01262e-40	2.95095e-34
rs73400890	6	32374205	A	G	12.3881	24510	0.1004	0.186633	0.014621	12.7647	2.58072e-37	6	32374205	A	G	1.29616	11744	0.068822	0.157762	0.0210889	7.48082	7.3861e-14	6	32374205	A	G	0.466506	0.0376577	3.71965e-35	12.3881	6	32374205	A	G	0.0958337	0.0739367	0.194921	1.29616	1.44489e-36	1.2539e-31
rs73400892	6	32374262	A	G	12.4997	24510	0.1004	0.188015	0.014621	12.8592	7.63168e-38	6	32374262	A	G	0.894993	11744	0.074545	0.146778	0.0203257	7.2213	5.14915e-13	6	32374262	A	G	0.471546	0.0377244	8.02943e-36	12.4997	6	32374262	A	G	0.0603535	0.0674347	0.370791	0.894993	3.24154e-37	2.78506e-31
rs735403	4	103553543	C	T	-9.49217	24510	0.493	-0.0863154	0.00878903	-9.82081	9.16033e-23	4	103553543	C	T	-1.79708	11744	0.493315	-0.0680072	0.0106783	-6.36873	1.90594e-10	4	103553543	C	T	-0.20278	0.0213629	2.27471e-21	-9.49217	4	103553543	C	T	-0.06936	0.038596	0.072323	-1.79708	9.0331e-22	1.35683e-20
rs735404	4	103553665	G	A	-9.44447	24510	0.494	-0.0858813	0.0087888	-9.77168	1.48961e-22	4	103553665	G	A	-1.79244	11744	0.49305	-0.0677031	0.0106784	-6.34021	2.29457e-10	4	103553665	G	A	-0.202292	0.0214191	3.71812e-21	-9.44447	4	103553665	G	A	-0.06922	0.0386178	0.073063	-1.79244	1.4681e-21	2.06821e-20
rs735405	4	103553916	A	C	-9.41305	24510	0.493	-0.0855986	0.00878903	-9.73926	2.05035e-22	4	103553916	A	C	-1.78828	11744	0.493271	-0.0674927	0.0106783	-6.32054	2.60643e-10	4	103553916	A	C	-0.201256	0.0213805	4.82969e-21	-9.41305	4	103553916	A	C	-0.0690315	0.0386022	0.073731	-1.78828	2.01886e-21	2.73894e-20
rs7359623	17	38049589	C	T	-11.8245	24510	0.496	-0.106598	0.00878845	-12.1293	7.38478e-34	17	38049589	C	T	-0.138188	11744	0.496422	-0.0669503	0.0106776	-6.27015	3.60695e-10	17	38049589	C	T	-0.255171	0.0215798	2.92329e-32	-11.8245	17	38049589	C	T	-0.0049766	0.0360133	0.890092	-0.138188	2.21809e-33	9.38624e-27
rs73729070	6	32199462	T	C	-8.75788	24510	0.06262	-0.164313	0.0181365	-9.05981	1.30674e-19	6	32199462	T	C	-1.63221	11744	0.065458	-0.126393	0.021585	-5.85559	4.75319e-09	6	32199462	T	C	-0.436914	0.0498881	2.03957e-18	-8.75788	6	32199462	T	C	-0.122522	0.0750656	0.102636	-1.63221	1.21648e-18	1.00735e-17
rs73738910	6	32793353	C	A	10.4222	24510	0.03479	0.256348	0.0239789	10.6905	1.12727e-26	6	32793353	C	A	0.115616	11744	0.022976	0.196748	0.0356323	5.52164	3.35856e-08	6	32793353	C	A	0.645393	0.0619249	2.18348e-25	10.4222	6	32793353	C	A	0.0195232	0.168862	0.907957	0.115616	4.27585e-26	3.90883e-21
rs73738914	6	32793423	T	C	10.4222	24510	0.03479	0.256348	0.0239789	10.6905	1.12727e-26	6	32793423	T	C	0.115616	11744	0.022976	0.196748	0.0356323	5.52164	3.35856e-08	6	32793423	T	C	0.645393	0.0619249	2.18348e-25	10.4222	6	32793423	T	C	0.0195232	0.168862	0.907957	0.115616	4.27585e-26	3.90883e-21
rs73738916	6	32793456	A	C	10.3906	24510	0.03579	0.252227	0.0236538	10.6633	1.51215e-26	6	32793456	A	C	0.218018	11744	0.023062	0.198689	0.0355673	5.58628	2.31983e-08	6	32793456	A	C	0.643394	0.0619208	2.79083e-25	10.3906	6	32793456	A	C	0.036653	0.168119	0.827415	0.218018	6.08834e-26	3.40132e-21
rs73738919	6	32793546	C	T	10.4222	24510	0.03479	0.256561	0.0239789	10.6994	1.02394e-26	6	32793546	C	T	0.294606	11744	0.022976	0.201799	0.0356323	5.66339	1.48412e-08	6	32793546	C	T	0.645393	0.0619249	2.18348e-25	10.4222	6	32793546	C	T	0.049645	0.168513	0.768295	0.294606	4.27585e-26	1.90283e-21
rs73738923	6	32793706	T	G	10.4222	24510	0.03479	0.256559	0.0239789	10.6994	1.02485e-26	6	32793706	T	G	0.29295	11744	0.022976	0.201753	0.0356323	5.66208	1.49551e-08	6	32793706	T	G	0.645393	0.0619249	2.18348e-25	10.4222	6	32793706	T	G	0.0493652	0.168511	0.76956	0.29295	4.27585e-26	1.91559e-21
rs7383281	6	31073853	C	T	8.03435	24510	0.4205	0.0740743	0.0089014	8.32164	8.67534e-17	6	31073853	C	T	1.70421	11744	0.415953	0.0599592	0.0108315	5.53565	3.10081e-08	6	31073853	C	T	0.173733	0.0216238	9.41508e-16	8.03435	6	31073853	C	T	0.0670052	0.0393175	0.088342	1.70421	8.36028e-16	1.83944e-15
rs739496	12	111887659	G	A	-7.0919	24510	0.2028	-0.0806759	0.0109282	-7.38233	1.55546e-13	12	111887659	G	A	-2.24401	11744	0.207309	-0.0720655	0.0131696	-5.47212	4.44691e-08	12	111887659	G	A	-0.196073	0.0276474	1.32283e-12	-7.0919	12	111887659	G	A	-0.102754	0.0457904	0.024832	-2.24401	2.82172e-13	2.30763e-13
rs739497	12	111858086	T	C	-6.60897	24510	0.2018	-0.0756286	0.0109484	-6.90772	4.92521e-12	12	111858086	T	C	-2.65533	11744	0.204451	-0.0734185	0.0132375	-5.54626	2.91845e-08	12	111858086	T	C	-0.195253	0.0295436	3.8699e-11	-6.60897	12	111858086	T	C	-0.123667	0.0465731	0.007923	-2.65533	2.1475e-12	1.57783e-12
rs7398196	12	112026383	A	G	-6.98521	24510	0.1918	-0.0814417	0.0111605	-7.29731	2.93588e-13	12	112026383	A	G	-2.73311	11744	0.200269	-0.0774235	0.01334	-5.80388	6.47988e-09	12	112026383	A	G	-0.200981	0.0287724	2.84428e-12	-6.98521	12	112026383	A	G	-0.128486	0.0470108	0.006274	-2.73311	1.18422e-13	1.01462e-13
rs7398705	12	112016016	A	C	-7.09732	24510	0.1928	-0.0825728	0.0111384	-7.41332	1.23172e-13	12	112016016	A	C	-2.7549	11744	0.201616	-0.0782364	0.0133065	-5.87955	4.11391e-09	12	112016016	A	C	-0.198929	0.0280287	1.27198e-12	-7.09732	12	112016016	A	C	-0.129061	0.0468476	0.005871	-2.7549	4.87541e-14	4.38254e-14
rs741172	16	11200798	T	C	-9.77981	24510	0.3221	-0.0945842	0.00940351	-10.0584	8.43652e-24	16	11200798	T	C	-0.646081	11744	0.31995	-0.0641737	0.0114452	-5.60706	2.0579e-08	16	11200798	T	C	-0.233585	0.0238844	1.5634e-22	-9.77981	16	11200798	T	C	-0.0248707	0.0384948	0.518227	-0.646081	4.58504e-23	1.09276e-19
rs74389891	6	32371667	A	G	13.4157	24510	0.09443	0.207545	0.0150263	13.8121	2.15353e-43	6	32371667	A	G	1.17274	11744	0.068092	0.167819	0.0211933	7.9185	2.40391e-15	6	32371667	A	G	0.530039	0.0395088	5.40695e-41	13.4157	6	32371667	A	G	0.0902638	0.0769685	0.240901	1.17274	9.282e-43	2.89473e-36
rs7450302	6	31313362	T	C	-9.06893	24510	0.163	-0.111427	0.0118963	-9.3665	7.49787e-21	6	31313362	T	C	-1.38719	11744	0.192	-0.0789349	0.0135543	-5.82361	5.75907e-09	6	31313362	T	C	-0.269526	0.0297197	1.22129e-19	-9.06893	6	31313362	T	C	-0.299363	0.215806	0.165384	-1.38719	6.16972e-20	2.12729e-18
rs7450349	6	31313378	A	G	-10.0103	24510	0.1153	-0.14182	0.013758	-10.3082	6.47331e-25	6	31313378	A	G	-0.915603	11744	0.1443	-0.090255	0.0151928	-5.94062	2.83943e-09	6	31313378	A	G	-0.334165	0.033382	1.5498e-23	-10.0103	6	31313378	A	G	-0.190621	0.208191	0.359875	-0.915603	3.94451e-24	5.44987e-21
rs7451017	6	31820659	T	C	-12.1259	24510	0.1581	-0.149598	0.012044	-12.4209	2.01269e-35	6	31820659	T	C	0.211536	11744	0.172049	-0.0869952	0.0141451	-6.15022	7.73777e-10	6	31820659	T	C	-0.367049	0.0302698	9.73501e-34	-12.1259	6	31820659	T	C	0.0101766	0.0481081	0.832469	0.211536	4.57478e-35	2.42649e-27
rs74541740	11	118742800	A	G	-12.0778	24510	0.1899	-0.139272	0.0112031	-12.4316	1.76038e-35	11	118742800	A	G	-0.993901	11744	0.193901	-0.0956027	0.0135036	-7.07981	1.44355e-12	11	118742800	A	G	-0.359573	0.0297713	1.75175e-33	-12.0778	11	118742800	A	G	-0.0458565	0.0461379	0.320271	-0.993901	8.55551e-35	1.38861e-29
rs74676029	11	118628373	T	C	-11.4057	24510	0.2008	-0.128976	0.0109688	-11.7584	6.3915e-32	11	118628373	T	C	-1.31271	11744	0.203478	-0.0925895	0.013261	-6.9821	2.90798e-12	11	118628373	T	C	-0.334739	0.0293484	4.07284e-30	-11.4057	11	118628373	T	C	-0.0599294	0.0456532	0.189281	-1.31271	4.14959e-31	2.6614e-27
rs74756176	6	32664373	T	G	19.1189	24510	0.05865	0.367255	0.0187007	19.6385	7.24383e-86	6	32664373	T	G	0.762558	11744	0.025741	0.356168	0.0337119	10.5651	4.32689e-26	6	32664373	T	G	1.04791	0.0548102	1.90406e-81	19.1189	6	32664373	T	G	0.089603	0.117503	0.445727	0.762558	4.36267e-86	7.19293e-69
rs7481797	11	118745243	A	G	-11.2244	24510	0.1869	-0.130191	0.0112718	-11.5502	7.36442e-31	11	118745243	A	G	-0.863934	11744	0.194249	-0.0881485	0.0134944	-6.53223	6.4798e-11	11	118745243	A	G	-0.354949	0.031623	3.11087e-29	-11.2244	11	118745243	A	G	-0.0399291	0.0462178	0.387624	-0.863934	3.76785e-30	1.16391e-25
rs7481819	11	118745278	C	T	-11.2534	24510	0.1869	-0.130499	0.0112718	-11.5775	5.35695e-31	11	118745278	C	T	-0.814646	11744	0.194189	-0.0878362	0.013496	-6.50833	7.59925e-11	11	118745278	C	T	-0.356414	0.0316716	2.27053e-29	-11.2534	11	118745278	C	T	-0.0376522	0.0462191	0.415275	-0.814646	2.65245e-30	1.0987e-25
rs75044777	6	33048987	G	A	7.96723	24510	0.03082	0.210825	0.0254243	8.29224	1.11135e-16	6	33048987	G	A	2.49564	11744	0.017083	0.252449	0.0411996	6.12746	8.92952e-10	6	33048987	G	A	0.532217	0.0668008	1.66533e-15	7.96723	6	33048987	G	A	0.413999	0.165889	0.012573	2.49564	1.59754e-16	1.97359e-16
rs7518845	1	67810980	C	A	11.2688	24510	0.1968	0.127848	0.0110521	11.5678	6.00317e-31	1	67810980	C	A	0.302495	11744	0.190283	0.0831111	0.0136009	6.11072	9.9182e-10	1	67810980	C	A	0.292163	0.0259268	2.10961e-29	11.2688	1	67810980	C	A	0.0137359	0.0454088	0.762275	0.302495	2.2026e-30	9.04181e-25
rs7535591	1	67817147	T	C	11.4453	24510	0.1899	0.131641	0.0112031	11.7505	7.02039e-32	1	67817147	T	C	0.337887	11744	0.1865	0.0853992	0.0137061	6.23073	4.64281e-10	1	67817147	T	C	0.298773	0.0261044	2.64687e-30	11.4453	1	67817147	T	C	0.0154741	0.0457966	0.735448	0.337887	2.55042e-31	1.46779e-25
rs75712317	22	39701165	T	C	8.86854	24510	0.1859	0.104236	0.0112951	9.22842	2.74651e-20	22	39701165	T	C	2.73984	11744	0.183892	0.0935785	0.0137809	6.79044	1.11791e-11	22	39701165	T	C	0.235514	0.0265561	7.44588e-19	8.86854	22	39701165	T	C	0.165442	0.0603838	0.006147	2.73984	3.13813e-20	6.36277e-20
rs760294	6	31657701	A	C	10.9916	24510	0.1133	0.156553	0.0138632	11.2927	1.42652e-29	6	31657701	A	C	0.483584	11744	0.102572	0.107508	0.0175962	6.10975	9.97889e-10	6	31657701	A	C	0.361019	0.0328449	4.21646e-28	10.9916	6	31657701	A	C	0.0289897	0.0599476	0.628681	0.483584	6.07419e-29	5.38786e-24
rs7610160	3	159686345	C	T	9.31218	24510	0.4225	0.0854323	0.00889567	9.6038	7.70472e-22	3	159686345	C	T	1.14478	11744	0.407232	0.0625704	0.010866	5.75837	8.49324e-09	3	159686345	C	T	0.201715	0.0216614	1.26672e-20	9.31218	3	159686345	C	T	0.0423236	0.0369709	0.2523	1.14478	5.57426e-21	7.47451e-19
rs76384124	6	32653855	A	G	18.7518	24510	0.06064	0.354452	0.0184108	19.2524	1.34703e-82	6	32653855	A	G	0.565064	11744	0.0388	0.282457	0.0276446	10.2174	1.65689e-24	6	32653855	A	G	1.03248	0.0550602	4.77438e-78	18.7518	6	32653855	A	G	0.183923	0.32549	0.57203	0.565064	7.68365e-83	9.54737e-66
rs7640862	3	159731221	T	G	-15.6124	24510	0.3579	-0.146609	0.00916613	-15.9947	1.39155e-57	3	159731221	T	G	0.222148	11744	0.408573	-0.0864307	0.0108604	-7.9583	1.74418e-15	3	159731221	T	G	-0.352646	0.0225876	7.31611e-55	-15.6124	3	159731221	T	G	0.0107926	0.0485828	0.824199	0.222148	1.19609e-57	2.45788e-44
rs76409436	11	118607871	A	G	-11.2494	24510	0.2107	-0.124912	0.0107749	-11.5929	4.4789e-31	11	118607871	A	G	-1.20527	11744	0.212358	-0.0889689	0.0130537	-6.81559	9.3876e-12	11	118607871	A	G	-0.322273	0.028648	2.54768e-29	-11.2494	11	118607871	A	G	-0.0539621	0.0447719	0.2281	-1.20527	2.78435e-30	1.98932e-26
rs7645203	3	159686669	T	C	9.40398	24510	0.4225	0.0862839	0.00889567	9.69953	3.02882e-22	3	159686669	T	C	1.17716	11744	0.406311	0.0633913	0.0108699	5.83184	5.48207e-09	3	159686669	T	C	0.203931	0.0216856	5.457e-21	9.40398	3	159686669	T	C	0.0435469	0.0369933	0.239133	1.17716	2.2129e-21	3.13478e-19
rs7650774	3	119205050	C	T	-9.71068	24510	0.1551	-0.121645	0.0121383	-10.0216	1.22529e-23	3	119205050	C	T	-1.3302	11744	0.182964	-0.0844058	0.013808	-6.11283	9.78799e-10	3	119205050	C	T	-0.286405	0.0294938	2.76107e-22	-9.71068	3	119205050	C	T	-0.0628173	0.0472242	0.183454	-1.3302	9.46245e-23	1.34792e-20
rs7664828	4	103551376	C	T	-9.56307	24510	0.493	-0.0869422	0.00878903	-9.89213	4.50357e-23	4	103551376	C	T	-1.76945	11744	0.493315	-0.0681681	0.0106783	-6.38379	1.72753e-10	4	103551376	C	T	-0.204123	0.0213449	1.15044e-21	-9.56307	4	103551376	C	T	-0.068279	0.0385877	0.076819	-1.76945	4.36853e-22	8.28748e-21
rs7665090	4	103551603	A	G	-9.58038	24510	0.493	-0.0870994	0.00878903	-9.91002	3.76557e-23	4	103551603	A	G	-1.77247	11744	0.49338	-0.0682898	0.0106783	-6.39521	1.60328e-10	4	103551603	A	G	-0.20447	0.0213426	9.81299e-22	-9.58038	4	103551603	A	G	-0.0683958	0.0385877	0.076316	-1.77247	3.65557e-22	7.06462e-21
rs7665659	4	103551818	C	T	-9.54031	24510	0.493	-0.0867526	0.00878903	-9.87056	5.58536e-23	4	103551818	C	T	-1.80492	11744	0.49338	-0.0683413	0.0106783	-6.40003	1.55349e-10	4	103551818	C	T	-0.203642	0.0213454	1.42719e-21	-9.54031	4	103551818	C	T	-0.0696585	0.0385937	0.071087	-1.80492	5.51921e-22	8.73839e-21
rs7665854	4	103551909	C	A	-9.54048	24510	0.493	-0.0867542	0.00878903	-9.87074	5.57536e-23	4	103551909	C	A	-1.80492	11744	0.49338	-0.0683423	0.0106783	-6.40012	1.55256e-10	4	103551909	C	A	-0.203673	0.0213483	1.42359e-21	-9.54048	4	103551909	C	A	-0.0696585	0.0385937	0.071087	-1.80492	5.50929e-22	8.72535e-21
rs7674004	4	103540313	G	A	-9.75139	24510	0.492	-0.0883695	0.00878929	-10.0542	8.80148e-24	4	103540313	G	A	-1.14742	11744	0.492983	-0.063956	0.0106784	-5.98929	2.10754e-09	4	103540313	G	A	-0.215394	0.0220885	1.85595e-22	-9.75139	4	103540313	G	A	-0.0444312	0.0387227	0.251208	-1.14742	6.17958e-23	1.96414e-20
rs7674640	4	103540780	C	T	-9.79735	24510	0.492	-0.0887982	0.00878929	-10.103	5.35793e-24	4	103540780	C	T	-1.18089	11744	0.492983	-0.0644947	0.0106784	-6.03974	1.54362e-09	4	103540780	C	T	-0.216421	0.0220898	1.5634e-22	-9.79735	4	103540780	C	T	-0.0457322	0.0387269	0.237647	-1.18089	3.81237e-23	1.16655e-20
rs7677509	4	103550006	T	C	-9.41798	24510	0.493	-0.0856215	0.00878903	-9.74187	1.99849e-22	4	103550006	T	C	-1.73912	11744	0.493151	-0.0671046	0.0106783	-6.28418	3.29592e-10	4	103550006	T	C	-0.201542	0.0213997	4.66207e-21	-9.41798	4	103550006	T	C	-0.0671202	0.0385944	0.082014	-1.73912	1.92061e-21	3.18598e-20
rs76775942	6	32349685	G	A	10.9743	24510	0.08549	0.177692	0.0157151	11.3071	1.20988e-29	6	32349685	G	A	1.13066	11744	0.062846	0.145479	0.0219983	6.61318	3.7616e-11	6	32349685	G	A	0.451106	0.0411056	5.65256e-28	10.9743	6	32349685	G	A	0.0821209	0.0726312	0.2582	1.13066	7.45297e-29	3.82406e-25
rs7690123	4	103551759	T	C	-9.54061	24510	0.493	-0.0867553	0.00878903	-9.87087	5.5679e-23	4	103551759	T	C	-1.80492	11744	0.49338	-0.068343	0.0106783	-6.40019	1.55186e-10	4	103551759	T	C	-0.203705	0.0213514	1.42359e-21	-9.54061	4	103551759	T	C	-0.0696585	0.0385937	0.071087	-1.80492	5.50189e-22	8.71563e-21
rs76901383	6	32669817	C	T	14.8668	24510	0.1928	0.169598	0.0111384	15.2264	2.36181e-52	6	32669817	C	T	-0.300384	11744	0.138321	0.1161	0.0154638	7.50788	6.00923e-14	6	32669817	C	T	0.425068	0.0285918	6.93804e-50	14.8668	6	32669817	C	T	-0.0216497	0.0720732	0.763884	-0.300384	2.42264e-52	3.78196e-40
rs7690700	4	103552068	T	C	-9.54048	24510	0.493	-0.0867542	0.00878903	-9.87074	5.57536e-23	4	103552068	T	C	-1.80492	11744	0.49338	-0.0683423	0.0106783	-6.40012	1.55256e-10	4	103552068	T	C	-0.203673	0.0213483	1.42359e-21	-9.54048	4	103552068	T	C	-0.0696585	0.0385937	0.071087	-1.80492	5.50929e-22	8.72535e-21
rs76979090	7	128715674	C	T	10.2897	24510	0.1292	0.138342	0.0131002	10.5603	4.55008e-26	7	128715674	C	T	0.227888	11744	0.142088	0.0847353	0.0152909	5.54155	2.99809e-08	7	128715674	C	T	0.302584	0.0294064	8.28603e-25	10.2897	7	128715674	C	T	0.0120412	0.0528382	0.819733	0.227888	1.86886e-25	7.75737e-21
rs7699231	4	103550075	A	G	-9.44322	24510	0.493	-0.085849	0.00878903	-9.76775	1.5486e-22	4	103550075	A	G	-1.73912	11744	0.493151	-0.0672451	0.0106783	-6.29733	3.02816e-10	4	103550075	A	G	-0.202087	0.0214002	3.71812e-21	-9.44322	4	103550075	A	G	-0.0671202	0.0385944	0.082014	-1.73912	1.48684e-21	2.57707e-20
rs7699678	4	103550096	G	A	-9.42782	24510	0.493	-0.0857102	0.00878903	-9.75195	1.80952e-22	4	103550096	G	A	-1.73912	11744	0.493151	-0.0671594	0.0106783	-6.2893	3.18891e-10	4	103550096	G	A	-0.201716	0.0213958	4.3984e-21	-9.42782	4	103550096	G	A	-0.0671202	0.0385944	0.082014	-1.73912	1.73836e-21	2.93335e-20
rs77209083	11	118607569	G	A	-11.0601	24510	0.2058	-0.123923	0.0108688	-11.4018	4.09704e-30	11	118607569	G	A	-1.26533	11744	0.209194	-0.0887893	0.0131257	-6.76452	1.33751e-11	11	118607569	G	A	-0.321114	0.0290336	1.98863e-28	-11.0601	11	118607569	G	A	-0.0569747	0.0450276	0.205754	-1.26533	2.69761e-29	9.35753e-26
rs77331864	6	32374191	A	G	12.3881	24510	0.1004	0.186668	0.014621	12.7671	2.50149e-37	6	32374191	A	G	1.34491	11744	0.068543	0.158875	0.0211286	7.51943	5.5015e-14	6	32374191	A	G	0.466506	0.0376577	3.71965e-35	12.3881	6	32374191	A	G	0.0995385	0.0740111	0.178653	1.34491	1.44489e-36	9.84818e-32
rs7744155	6	32330430	T	C	11.5039	24510	0.2545	0.118786	0.0100879	11.7751	5.24502e-32	6	32330430	T	C	-0.374557	11744	0.190114	0.077511	0.0136055	5.69704	1.21908e-08	6	32330430	T	C	0.296892	0.0258079	1.47502e-30	11.5039	6	32330430	T	C	-0.0172581	0.046076	0.70799	-0.374557	1.23745e-31	1.91475e-24
rs7744304	6	32425487	G	T	-13.0808	24510	0.2803	-0.131246	0.0097832	-13.4154	4.91265e-41	6	32425487	G	T	-0.101915	11744	0.318797	-0.0790007	0.0114561	-6.89593	5.35126e-12	6	32425487	G	T	-0.309116	0.0236314	4.56867e-39	-13.0808	6	32425487	G	T	-0.00534224	0.0524185	0.918824	-0.101915	1.09695e-40	2.946e-32
rs7750458	6	33045698	A	G	10.7324	24510	0.0994	0.162072	0.0146862	11.0357	2.57112e-28	6	33045698	A	G	0.659258	11744	0.072672	0.125732	0.0205652	6.11383	9.72701e-10	6	33045698	A	G	0.397924	0.0370767	7.77991e-27	10.7324	6	33045698	A	G	0.0456261	0.0692083	0.50973	0.659258	1.25424e-27	2.7112e-23
rs77508372	7	128721797	G	T	10.2195	24510	0.1243	0.141134	0.0133185	10.5968	3.08224e-26	7	128721797	G	T	2.40719	11744	0.1353	0.11286	0.0156082	7.23085	4.79963e-13	7	128721797	G	T	0.300515	0.0294061	1.72182e-24	10.2195	7	128721797	G	T	0.342491	0.142278	0.016076	2.40719	4.05534e-25	1.69947e-24
rs7754299	6	33045891	T	C	10.8727	24510	0.09046	0.171408	0.0153189	11.1893	4.60132e-29	6	33045891	T	C	0.856553	11744	0.067238	0.135221	0.0213177	6.34315	2.25118e-10	6	33045891	T	C	0.419658	0.0385974	1.69611e-27	10.8727	6	33045891	T	C	0.0614986	0.0717978	0.391692	0.856553	2.45927e-28	3.24738e-24
rs7755283	6	32420512	C	T	-12.9821	24510	0.2813	-0.131495	0.00977259	-13.4555	2.85689e-41	6	32420512	C	T	-2.93907	11744	0.3193	-0.104109	0.0114513	-9.09143	9.77456e-20	6	32420512	C	T	-0.305832	0.023558	1.59337e-38	-12.9821	6	32420512	C	T	-0.370183	0.125952	0.003292	-2.93907	4.37187e-40	3.19337e-38
rs7760260	6	32421071	A	G	10.2075	24510	0.0994	0.153873	0.0146862	10.4774	1.09707e-25	6	32421071	A	G	0.25641	11744	0.071183	0.114635	0.0207625	5.52127	3.3656e-08	6	32421071	A	G	0.39401	0.0386002	2.01309e-24	10.2075	6	32421071	A	G	0.0179293	0.0699243	0.797634	0.25641	4.62791e-25	1.39414e-20
rs7760600	6	32421345	A	G	12.6365	24510	0.08847	0.201123	0.0154734	12.998	1.25578e-38	6	32421345	A	G	0.86506	11744	0.05575	0.169135	0.0232684	7.26887	3.62499e-13	6	32421345	A	G	0.535619	0.0423865	1.51429e-36	12.6365	6	32421345	A	G	0.0672978	0.0777956	0.387006	0.86506	5.10247e-38	7.57111e-32
rs7763262	6	32424882	T	C	-12.9872	24510	0.2803	-0.129815	0.0097832	-13.2692	3.49366e-40	6	32424882	T	C	0.90851	11744	0.323874	-0.0689874	0.0114086	-6.04698	1.47585e-09	6	32424882	T	C	-0.305893	0.0235534	1.59337e-38	-12.9872	6	32424882	T	C	0.0361465	0.0397866	0.363609	0.90851	4.0702e-40	1.10587e-29
rs7764351	6	32421631	G	A	10.2412	24510	0.0994	0.154377	0.0146862	10.5117	7.62757e-26	6	32421631	G	A	0.250272	11744	0.07076	0.115217	0.0208197	5.53401	3.12995e-08	6	32421631	G	A	0.394757	0.0385458	1.35044e-24	10.2412	6	32421631	G	A	0.0175521	0.0701319	0.802377	0.250272	3.19212e-25	1.07249e-20
rs7769717	6	32334534	T	C	11.5062	24510	0.2545	0.119963	0.0100879	11.8918	1.30589e-32	6	32334534	T	C	1.92174	11744	0.184998	0.103348	0.013749	7.51679	5.61372e-14	6	32334534	T	C	0.296852	0.0257993	1.25559e-30	11.5062	6	32334534	T	C	0.116022	0.0603735	0.054638	1.92174	1.20316e-31	5.72435e-29
rs7772305	6	31328886	G	A	9.71354	24510	0.3559	0.0916552	0.00917757	9.98687	1.73983e-23	6	31328886	G	A	0.574393	11744	0.287155	0.0650852	0.0117999	5.51576	3.47284e-08	6	31328886	G	A	0.225657	0.0232312	2.64737e-22	9.71354	6	31328886	G	A	0.0230718	0.0401673	0.565702	0.574393	9.18417e-23	2.48363e-19
rs7774434	6	32657578	C	T	21.7243	24510	0.4294	0.198406	0.0088771	22.3503	1.19806e-110	6	32657578	C	T	1.57943	11744	0.379138	0.13831	0.0110037	12.5695	3.10793e-36	6	32657578	C	T	0.470454	0.0216556	3.684e-104	21.7243	6	32657578	C	T	0.0797054	0.0504646	0.114237	1.57943	6.17272e-111	5.45568e-91
[truncated: 493 more rows]

## Sheet: T1DM_PAH_merge_cpassoc_MTAG_sig
SNP	CHR_T1DM	BP_T1DM	A1_T1DM	A2_T1DM	Z_T1DM	N_T1DM	FRQ_T1DM	mtag_beta_T1DM	mtag_se_T1DM	mtag_z_T1DM	mtag_pval_T1DM	CHR_PAH	BP_PAH	A1_PAH	A2_PAH	Z_PAH	N_PAH	FRQ_PAH	mtag_beta_PAH	mtag_se_PAH	mtag_z_PAH	mtag_pval_PAH	CHR.x	BP.x	effect_allele.x	other_allele.x	beta.x	se.x	pval.x	Z.x	CHR.y	BP.y	effect_allele.y	other_allele.y	beta.y	se.y	pval.y	Z.y	p_Shet	p_Shom
[truncated: 13,147 more rows]

[truncated: 7 more sheets: PBC PAH cpassoc_MTAG hess, T1DM PAH cpassoc_MTAG hess, PAH_PBC_res_coloc_rs137687, PAH_PBC_res_coloc_rs12163078, PAH_T1DM_res_coloc_rs231779, PAH_T1DM_res_coloc_rs2852151, PAH_T1DM_res_coloc_rs7237497]
