# Supplementary material for: A study on the genetic comorbidity between autoimmune diseases and pulmonary hypertension: an observational study and POST-GWAS analysis
Source: Int J Med Sci. 2025 Feb 18;22(6):1344–62. doi: 10.7150/ijms.107884 (PMC11898843; doi:10.7150/ijms.107884)
Supplement: Supplementary file 5 — Supplementary tables for MR1. [file ijmsv22p1344s5.xlsx]

## Sheet: Directory
Supplementary Table S1	Sources of Exposure
Supplementary Table S2	Sources of Mediatiors
Supplementary Table S3	From MRC-IEU Instrumental variables for autoimmune diseases
Supplementary Table S4	From FinnGen Consortium Instrumental variables for autoimmune diseases
Supplementary Table S5	Results of Mendelian randomization analysis of autoimmune diseases (exclude MHC locus SNP ) with Pulmonary Arterial Hypertension
Supplementary Table S6	Results of Mendelian randomization analysis of autoimmune diseases (include MHC locus SNP ) with Pulmonary Arterial Hypertension
Supplementary Table S7	Results of Mendelian Randomization Multivariate Analysis
Supplementary Table S8	Mendelian Randomization Analysis of Autoimmune Diseases and Blood Counts
Supplementary Table S9	Mendelian Randomization Analysis of Blood Cell Counts and Pulmonary Arterial Hypertension
Supplementary Table S10	Mendelian Randomization Analysis of Autoimmune Diseases and Immunoglobulins
Supplementary Table S11	Mendelian randomization analysis of immunoglobulin levels and Pulmonary Arterial Hypertension
Supplementary Table S12	Mendelian Randomization Analysis of Autoimmune Diseases and Inflammatory Cytokines
Supplementary Table S13	Mendelian randomization analysis of inflammatory cytokines and Pulmonary Arterial Hypertension
Supplementary Table S14	Pulmonary Arterial Hypertension as an instrumental variable for exposure
Supplementary Table S15	Inverse Mendelian randomization analysis

## Sheet: Supplementary Table S1
Exposure from FinnGen Consortium and Gwas Catalog database
Exposure	First Author (Year)	Sample Size	N Cases	N Controls	Ethnicity	Outcome Units	FINNGEN ID
Systemic lupus erythematosus	pre-publication	282150	1023	281127	European	\	SLE_FG
Rheumatoid arthritis	pre-publication	153457	6236	147221	European	\	finn-b-M13_RHEUMA
Crohn's disease	pre-publication	361934	2007	359927	European	\	CHRONNAS
Ulcerative colitis	pre-publication	214620	4320	210300	European	\	finn-b-K11_ULCER
Type 1 diabetes	pre-publication	189113	5928	183185	European	\	finn-b-E4_DM1
Celiac disease	Trynka G(2011)	23649	11812	11837	European	logOR	ebi-a-GCST005523
Psoriasis	pre-publication	216752	4510	212242	European	\	finn-b-L12_PSORIASIS
Ankylosing spondylitis	pre-publication	273824	2860	270964	European	\	M13_ANKYLOSPON
Multiple sclerosis	pre-publication	376169	2182	373987	European	\	G6_MS
Primary biliary cholangitis (PBC)	Cordell HJ (2015)	13239	2764	10475	European	logOR	ebi-a-GCST003129
Exposure from MRC-IEU database
Exposure	First Author (Year)	Sample Size	N Cases	N Controls	Ethnicity	Outcome Units	MRC-IEU id:
Systemic lupus erythematosus	Bentham J (2015)	14267	5201	9066	European	logOR	ebi-a-GCST003156
Rheumatoid arthritis	Okada Y (2014)	80799	19234	61565	European	logOR	ieu-a-833
Crohn's disease	de Lange KM (2017)	40266	12194	28072	European	logOR	ebi-a-GCST004132
Ulcerative colitis	Sakaue S (2021)	417932	5371	412561	European	logOR	ebi-a-GCST90018933
Type 1 diabetes	Inshaw JRJ (2021)	17685	7467	10218	European	logOR	ebi-a-GCST90000529
Celiac disease	Trynka (2011)	24269	12041	12228	European	logOR	ebi-a-GCST000612
Psoriasis	Stuart PE(2021)	44161	15967	28194	European	logOR	ebi-a-GCST90019017
Ankylosing spondylitis	Cortes A (2013)	22647	9069	1550	European	logOR	ebi-a-GCST005529
Multiple sclerosis	Patsopoulos NA (2019)	115803	47429	68374	European	logOR	ieu-b-18
Primary biliary cholangitis (PBC)	Cordell HJ (2021)	24510	8021	16489	European	logOR	ebi-a-GCST90061440

## Sheet: Supplementary Table S2
Mediatiors from MRI-IEU database
Exposure	First Author (Year)	Sample Size	N Cases	N Controls	Ethnicity	Category	MRC-IEU id:
Basophil cell count	Vuckovic, D (2020)	563946	5201	9066	European	Continuous	ieu-b-29
Eosinophil cell count	Vuckovic, D (2020)	563946	14361	43923	European	Continuous	ieu-b-33
Lymphocyte cell count	Vuckovic, D (2020)	563946	5956	14927	European	Continuous	ieu-b-32
Monocyte cell count	Vuckovic, D (2020)	563946	6968	20464	European	Continuous	ieu-b-31
Neutrophil cell count	Vuckovic, D (2020)	563946	6683	12173	European	Continuous	ieu-b-34
White blood cell count	Vuckovic, D (2020)	563946	11812	229	European	Continuous	ieu-b-30
IgA levels	Scepanovic P (2018)	1000	10588	22806	European	Continuous	ebi-a-GCST006360
IgM levels	Scepanovic P (2018)	1000	10417	12338	European	Continuous	ebi-a-GCST006359
IgE levels	Scepanovic P (2018)	1000	14498	24091	European	Continuous	ebi-a-GCST006358
IgG levels	Scepanovic P (2018)	1000	2764	10475	European	Continuous	ebi-a-GCST006357
IL-1α	Suhre K (2019)	3080	1000	2080	European	Continuous	prot-c-4851_25_1
IL-6	Suhre K (2019)	3080	1000	2080	European	Continuous	prot-c-4673_13_2
IL-12	Suhre K (2019)	3080	1000	2080	European	Continuous	prot-c-2455_17_4
IL-4	Suhre K (2019)	3080	1000	2080	European	Continuous	prot-c-2906_55_3
IL-10	Suhre K (2019)	3080	1000	2080	European	Continuous	prot-c-2773_50_2
IL-13	Suhre K (2019)	3080	1000	2080	European	Continuous	prot-c-3072_4_2
TGF-β1	Suhre K (2019)	3080	1000	2080	European	Continuous	prot-c-2333_72_1
TGF-β2	Suhre K (2019)	3080	1000	2080	European	Continuous	prot-c-4156_74_1
TGF-β3	Suhre K (2019)	3080	1000	2080	European	Continuous	prot-c-3520_58_1
TNF-α	Suhre K (2019)	3080	1000	2080	European	Continuous	prot-c-3722_49_2
IFN-γ	Suhre K (2019)	3080	1000	2080	European	Continuous	prot-c-2989_17_2

## Sheet: Supplementary Table S3
MRC-IEU exposure data
SNP	Effect Allele	Other Allele	EAF	BETA	SE	P-Value	R2	F statistic	Overall R2	Overall F statistic
Ankylosing spondylitis(Cortes A et al, 2013)
rs11190133	C	T	NA	0.033867	0.004494	4.84e-14	NA	56.7814	0.096469	57.278
rs11209026	G	A	NA	0.103584	0.009545	1.94e-27	NA	117.752
rs11624293	C	T	NA	0.042868	0.006692	1.49e-10	NA	41.0319
rs1250550	C	A	NA	0.026036	0.004305	1.46e-09	NA	36.5756
rs12615545	C	T	NA	0.025473	0.004173	1.03e-09	NA	37.259
rs1801274	G	A	NA	0.025318	0.004177	1.35e-09	NA	36.734
rs2531875	G	T	NA	0.027323	0.004245	1.22e-10	NA	41.429
rs27529	A	G	NA	0.062035	0.004299	3.28e-47	NA	208.231
rs2836883	G	A	NA	0.039677	0.004748	6.46e-17	NA	69.819
rs2927613	G	A	NA	0.027268	0.004423	7.07e-10	NA	37.994
rs35164067	G	A	NA	0.031078	0.00495	3.43e-10	NA	39.4073
rs4129267	C	T	NA	0.030769	0.004226	3.32e-13	NA	52.9983
rs41299637	T	G	NA	0.039053	0.00491	1.81e-15	NA	63.2467
rs4676410	A	G	NA	0.028101	0.004902	9.9e-09	NA	32.855
rs6556416	C	A	NA	0.025215	0.0046	4.22e-08	NA	30.0393
rs6600247	C	T	NA	0.032833	0.004151	2.58e-15	NA	62.5553
rs7191548	C	T	NA	0.024985	0.004285	5.51e-09	NA	33.9938
rs7282490	G	A	NA	0.024205	0.004165	6.21e-09	NA	33.7605
Celiac disease(Trynka et al, 2011)
rs1018326	C	T	NA	0.151862	0.025768	3.78e-09	NA	34.728	0.042677	54.5243
rs11221335	C	T	NA	0.217528	0.032967	4.16e-11	NA	43.5339
rs13003464	G	A	NA	0.1415	0.025944	4.92e-08	NA	29.7435
rs13098911	T	C	NA	0.278389	0.041727	2.53e-11	NA	44.5063
rs13151961	A	G	NA	0.323931	0.037549	6.31e-18	NA	74.4127
rs1738074	T	C	NA	0.142367	0.02573	3.14e-08	NA	30.6125
rs17810546	G	A	NA	0.323532	0.037343	4.56e-18	NA	75.0511
rs2327832	G	A	NA	0.231905	0.030135	1.41e-14	NA	59.212
rs2816316	A	C	NA	0.254376	0.035932	1.45e-12	NA	50.111
rs653178	C	T	NA	0.192272	0.025611	6.03e-14	NA	56.3546
rs917997	T	C	NA	0.231905	0.029714	5.97e-15	NA	60.9025
rs9851967	C	T	NA	0.255538	0.026146	1.46e-22	NA	95.5088
Crohn's disease(de Lange KM et al, 2017)
rs10055349	A	G	NA	0.1734	0.019	5.59e-20	NA	83.2855	0.155357	71.1764
rs10114470	C	T	NA	0.1687	0.0177	1.76e-21	NA	90.8368
rs1012636	T	G	NA	0.1291	0.0198	7.01e-11	NA	42.5109
rs10884966	A	G	NA	0.1131	0.0171	4.13e-11	NA	43.7433
rs11236797	A	C	NA	0.176	0.0161	8.51e-28	NA	119.496
rs114802258	C	T	NA	0.2245	0.0384	5.11e-09	NA	34.1782
rs1148246	C	T	NA	0.1323	0.0167	2.09e-15	NA	62.7574
rs11677002	T	C	NA	0.1124	0.0163	4.57e-12	NA	47.5484
rs11683692	T	C	NA	0.2144	0.038	1.75e-08	NA	31.8318
rs12041056	T	C	NA	0.1284	0.0163	3.75e-15	NA	62.0488
rs12131079	C	T	NA	0.1088	0.0174	3.99e-10	NA	39.0965
rs1250573	G	A	NA	0.1522	0.0179	1.92e-17	NA	72.2939
rs1260326	T	C	NA	0.1053	0.0161	6.32e-11	NA	42.7743
rs12936409	T	C	NA	0.1426	0.016	4.31e-19	NA	79.4287
rs1297264	A	G	NA	0.1769	0.0163	1.59e-27	NA	117.777
rs1321859	C	T	NA	0.1049	0.0172	1.18e-09	NA	37.194
rs1373904	G	A	NA	0.141	0.0189	9.11e-14	NA	55.6536
rs137976175	G	A	NA	0.2564	0.0372	5.59e-12	NA	47.5038
rs142770866	A	G	NA	0.1753	0.0292	1.99e-09	NA	36.0393
rs144309607	C	T	NA	0.3712	0.047	2.69e-15	NA	62.3733
rs149399409	A	G	NA	0.2584	0.0398	8.39e-11	NA	42.15
rs1583792	C	T	NA	0.0882	0.016	3.26e-08	NA	30.3862
rs1775448	A	G	NA	0.122	0.017	6.78e-13	NA	51.4992
rs181826	A	C	NA	0.1162	0.0167	3.24e-12	NA	48.4125
rs1870148	A	G	NA	0.1351	0.0206	5.44e-11	NA	43.0085
rs194746	T	C	NA	0.0975	0.0161	1.24e-09	NA	36.6721
rs1990684	C	T	NA	0.1556	0.028	2.73e-08	NA	30.8803
rs2021511	C	T	NA	0.1082	0.0182	2.63e-09	NA	35.3419
rs2076756	G	A	NA	0.385	0.0174	1.8e-108	NA	489.555
rs2110735	A	G	NA	0.1372	0.0185	1.2e-13	NA	54.9975
rs212408	G	T	NA	0.1136	0.0167	9.12e-12	NA	46.2703
rs2143178	T	C	NA	0.2087	0.0223	6.84e-21	NA	87.5817
rs2284553	G	A	NA	0.1277	0.0165	1.14e-14	NA	59.8952
rs2476601	G	A	NA	0.2312	0.0286	6.44e-16	NA	65.3465
rs2838517	T	C	NA	0.1456	0.0162	2.03e-19	NA	80.7739
rs28999107	T	G	NA	0.1083	0.0178	1.06e-09	NA	37.0165
rs2948542	G	A	NA	0.1016	0.0163	5.15e-10	NA	38.85
rs3091315	A	G	NA	0.1579	0.0182	3.76e-18	NA	75.2662
rs3122605	G	A	NA	0.1748	0.0227	1.24e-14	NA	59.2938
rs34635748	T	C	NA	0.4794	0.0504	1.95e-21	NA	90.4718
rs34687326	G	A	NA	0.1649	0.0288	1.06e-08	NA	32.782
rs35171809	G	A	NA	0.1566	0.0159	9.07e-23	NA	96.9991
rs3761158	G	A	NA	0.1098	0.0165	2.65e-11	NA	44.2808
rs3812609	C	T	NA	0.1443	0.0247	4.96e-09	NA	34.1285
rs3816234	A	G	NA	0.2704	0.0162	1.51e-62	NA	278.588
rs3850378	C	T	NA	0.199	0.0267	8.31e-14	NA	55.5472
rs4077515	T	C	NA	0.1848	0.0162	3.14e-30	NA	130.123
rs42861	G	A	NA	0.1243	0.0167	8.87e-14	NA	55.3972
rs4343432	G	A	NA	0.1123	0.0162	3.5e-12	NA	48.0516
rs4486887	C	T	NA	0.1686	0.0172	1.37e-22	NA	96.0808
rs4655709	A	G	NA	0.1224	0.0183	2.46e-11	NA	44.7341
rs4807570	A	G	NA	0.1811	0.0193	6.03e-21	NA	88.0442
rs4807633	T	C	NA	0.1301	0.0189	5.64e-12	NA	47.3816
rs4821544	C	T	NA	0.0966	0.0171	1.76e-08	NA	31.911
rs492602	G	A	NA	0.1084	0.0162	2.33e-11	NA	44.7721
rs55946629	A	C	NA	0.1755	0.0231	2.85e-14	NA	57.7177
rs56116661	C	T	NA	0.1312	0.0212	5.67e-10	NA	38.2978
rs5754100	C	T	NA	0.1687	0.0206	3.02e-16	NA	67.0616
rs59805578	T	C	NA	0.2674	0.034	3.92e-15	NA	61.8505
rs59926756	A	G	NA	0.1062	0.0176	1.74e-09	NA	36.4084
rs6062496	A	G	NA	0.1223	0.0167	2.62e-13	NA	53.6288
rs61839660	T	C	NA	0.1468	0.0261	1.98e-08	NA	31.6337
rs62126620	A	G	NA	0.144	0.0201	8.61e-13	NA	51.3229
rs62228374	A	G	NA	0.3164	0.0557	1.36e-08	NA	32.2657
rs62324212	A	C	NA	0.106	0.0163	8.02e-11	NA	42.2878
rs6416647	C	T	NA	0.1007	0.0178	1.46e-08	NA	32.0035
rs6456426	C	A	NA	0.0978	0.0163	1.92e-09	NA	35.9982
rs6584282	A	G	NA	0.1658	0.016	3.44e-25	NA	107.376
rs6704109	T	C	NA	0.1748	0.0181	5.1e-22	NA	93.2619
rs6873866	T	C	NA	0.1314	0.0164	1.35e-15	NA	64.1921
rs72748445	C	A	NA	0.1369	0.0181	4.31e-14	NA	57.2042
rs72798422	C	T	NA	0.5495	0.0382	6.05e-47	NA	206.913
rs73243877	G	A	NA	0.1164	0.0212	4.12e-08	NA	30.1448
rs73516754	C	A	NA	0.1423	0.0169	4.04e-17	NA	70.8949
rs744166	A	G	NA	0.1142	0.0162	1.8e-12	NA	49.6913
rs7517847	T	G	NA	0.3447	0.0165	5.84e-97	NA	436.408
rs755374	T	C	NA	0.1969	0.0174	1.38e-29	NA	128.048
rs7563433	C	T	NA	0.1525	0.02	2.14e-14	NA	58.1377
rs7608697	C	A	NA	0.1229	0.0163	4.03e-14	NA	56.8469
rs76532080	T	C	NA	0.2939	0.0352	6.96e-17	NA	69.7095
rs77566919	G	A	NA	0.1089	0.0185	4.13e-09	NA	34.649
rs79832570	C	T	NA	0.2234	0.0344	8.9e-11	NA	42.1724
rs80244186	C	T	NA	0.1246	0.0226	3.66e-08	NA	30.3947
rs80262450	A	G	NA	0.2268	0.0244	1.34e-20	NA	86.3943
rs9482770	C	T	NA	0.0987	0.0162	1.01e-09	NA	37.1178
rs9637870	A	G	NA	0.2558	0.0275	1.33e-20	NA	86.5195
rs9656588	C	T	NA	0.1183	0.0173	8.73e-12	NA	46.758
rs9836291	A	G	NA	0.1722	0.017	3.77e-24	NA	102.6
Multiple sclerosis(Patsopoulos NA et al, 2019)
rs10774625	A	G	NA	0.191213	0.021476	5.5e-19	NA	79.2648	0.115713	83.7342
rs11117432	G	A	NA	0.273228	0.026862	2.82e-24	NA	103.452
rs12706861	T	C	NA	0.418685	0.031319	9.71e-41	NA	178.698
rs13090881	C	T	NA	0.196933	0.022893	7.92e-18	NA	73.9926
rs16833239	G	A	NA	0.260201	0.044591	5.37e-09	NA	34.0477
rs1808094	T	C	NA	0.127739	0.021492	2.79e-09	NA	35.3227
rs2293370	G	A	NA	0.299009	0.028939	5.54e-25	NA	106.747
rs2304256	C	A	NA	0.205245	0.02443	4.43e-17	NA	70.5798
rs2327832	G	A	NA	0.161159	0.025422	2.31e-10	NA	40.1854
rs243323	A	G	NA	0.214443	0.023969	3.71e-19	NA	80.0372
rs2546890	A	G	NA	0.144233	0.021614	2.5e-11	NA	44.5262
rs3745516	A	G	NA	0.274319	0.023975	2.65e-30	NA	130.909
rs3771317	C	T	NA	0.289503	0.029772	2.4e-22	NA	94.5491
rs3784099	G	A	NA	0.203016	0.02437	8.31e-17	NA	69.3945
rs3912060	C	T	NA	0.170765	0.026476	1.12e-10	NA	41.5972
rs485789	G	T	NA	0.353865	0.022522	1.96e-55	NA	246.85
rs4936443	T	C	NA	0.367095	0.029743	5.39e-35	NA	152.316
rs55734382	C	T	NA	0.140216	0.023398	2.06e-09	NA	35.9098
rs59643720	C	A	NA	0.316412	0.024452	2.73e-38	NA	167.428
rs60600003	G	T	NA	0.253264	0.035012	4.7e-13	NA	52.3212
rs6679356	C	T	NA	0.439362	0.026143	6.61e-63	NA	282.413
rs7097397	G	A	NA	0.143772	0.022706	2.42e-10	NA	40.0914
rs7130339	A	G	NA	0.121645	0.022264	4.66e-08	NA	29.8496
rs72699866	G	A	NA	0.195158	0.029338	2.89e-11	NA	44.2468
rs7663401	T	C	NA	0.126294	0.022731	2.76e-08	NA	30.8658
rs7674640	T	C	NA	0.216421	0.02209	1.56e-22	NA	95.9798
rs7805218	A	G	NA	0.128538	0.023431	4.12e-08	NA	30.0909
rs79577483	G	A	NA	0.211743	0.031246	1.23e-11	NA	45.9192
rs8067378	G	A	NA	0.259633	0.021526	1.75e-33	NA	145.467
rs859767	A	G	NA	0.139305	0.023065	1.54e-09	NA	36.4759
rs867436	T	C	NA	0.134167	0.022616	2.99e-09	NA	35.1904
rs9533122	G	A	NA	0.155125	0.021532	5.83e-13	NA	51.8991
rs9652601	G	A	NA	0.239954	0.023792	6.69e-24	NA	101.71
rs9876137	G	A	NA	0.143579	0.022091	8.06e-11	NA	42.2388
Primary biliary cholangitis(Cordell HJ et al, 2021)
rs10774625	A	G	NA	0.191213	0.021476	5.5e-19	NA	79.2648	0.115713	83.7342
rs11117432	G	A	NA	0.273228	0.026862	2.82e-24	NA	103.452
rs12706861	T	C	NA	0.418685	0.031319	9.71e-41	NA	178.698
rs13090881	C	T	NA	0.196933	0.022893	7.92e-18	NA	73.9926
rs16833239	G	A	NA	0.260201	0.044591	5.37e-09	NA	34.0477
rs1808094	T	C	NA	0.127739	0.021492	2.79e-09	NA	35.3227
rs2293370	G	A	NA	0.299009	0.028939	5.54e-25	NA	106.747
rs2304256	C	A	NA	0.205245	0.02443	4.43e-17	NA	70.5798
rs2327832	G	A	NA	0.161159	0.025422	2.31e-10	NA	40.1854
rs243323	A	G	NA	0.214443	0.023969	3.71e-19	NA	80.0372
rs2546890	A	G	NA	0.144233	0.021614	2.5e-11	NA	44.5262
rs3745516	A	G	NA	0.274319	0.023975	2.65e-30	NA	130.909
rs3771317	C	T	NA	0.289503	0.029772	2.4e-22	NA	94.5491
rs3784099	G	A	NA	0.203016	0.02437	8.31e-17	NA	69.3945
rs3912060	C	T	NA	0.170765	0.026476	1.12e-10	NA	41.5972
rs485789	G	T	NA	0.353865	0.022522	1.96e-55	NA	246.85
rs4936443	T	C	NA	0.367095	0.029743	5.39e-35	NA	152.316
rs55734382	C	T	NA	0.140216	0.023398	2.06e-09	NA	35.9098
rs59643720	C	A	NA	0.316412	0.024452	2.73e-38	NA	167.428
rs60600003	G	T	NA	0.253264	0.035012	4.7e-13	NA	52.3212
rs6679356	C	T	NA	0.439362	0.026143	6.61e-63	NA	282.413
rs7097397	G	A	NA	0.143772	0.022706	2.42e-10	NA	40.0914
rs7130339	A	G	NA	0.121645	0.022264	4.66e-08	NA	29.8496
rs72699866	G	A	NA	0.195158	0.029338	2.89e-11	NA	44.2468
rs7663401	T	C	NA	0.126294	0.022731	2.76e-08	NA	30.8658
rs7674640	T	C	NA	0.216421	0.02209	1.56e-22	NA	95.9798
rs7805218	A	G	NA	0.128538	0.023431	4.12e-08	NA	30.0909
rs79577483	G	A	NA	0.211743	0.031246	1.23e-11	NA	45.9192
rs8067378	G	A	NA	0.259633	0.021526	1.75e-33	NA	145.467
rs859767	A	G	NA	0.139305	0.023065	1.54e-09	NA	36.4759
rs867436	T	C	NA	0.134167	0.022616	2.99e-09	NA	35.1904
rs9533122	G	A	NA	0.155125	0.021532	5.83e-13	NA	51.8991
rs9652601	G	A	NA	0.239954	0.023792	6.69e-24	NA	101.71
rs9876137	G	A	NA	0.143579	0.022091	8.06e-11	NA	42.2388
Psoriasis(Stuart PE et al, 2021)
rs10790962	G	A	NA	0.1159	0.0156	1.02e-13	NA	55.1948	0.076505	72.0095
rs11205044	C	T	NA	0.1875	0.0162	6.3e-31	NA	133.953
rs11209026	G	A	NA	0.368	0.0356	4.08e-25	NA	106.85
rs11213262	C	A	NA	0.1276	0.0157	4.07e-16	NA	66.0515
rs112147823	T	C	NA	0.1679	0.0306	4.03e-08	NA	30.105
rs11249215	A	G	NA	0.1456	0.0152	1.17e-21	NA	91.7521
rs11767350	A	G	NA	0.0925	0.0156	3e-09	NA	35.1572
rs11795343	T	C	NA	0.1102	0.0157	2.36e-12	NA	49.2657
rs12046909	C	T	NA	0.1322	0.0219	1.68e-09	NA	36.438
rs12133684	A	G	NA	0.1131	0.0193	4.47e-09	NA	34.3393
rs12720356	A	C	NA	0.2195	0.0301	2.85e-13	NA	53.1761
rs12879003	G	T	NA	0.1069	0.0153	2.78e-12	NA	48.815
rs139298380	A	G	NA	0.3994	0.0376	2.5e-26	NA	112.829
rs139691717	G	A	NA	0.5189	0.0864	1.93e-09	NA	36.0678
rs17728338	A	G	NA	0.4611	0.0283	7.69e-60	NA	265.459
rs2056991	T	C	NA	0.1495	0.0154	3.43e-22	NA	94.237
rs2066819	C	T	NA	0.3194	0.034	6.05e-21	NA	88.2455
rs2085260	A	G	NA	0.1268	0.0188	1.41e-11	NA	45.4887
rs2103876	T	C	NA	0.1016	0.0167	1.18e-09	NA	37.0113
rs2111485	G	A	NA	0.1457	0.0156	1.14e-20	NA	87.2269
rs2301368	A	G	NA	0.1138	0.0159	9.01e-13	NA	51.2237
rs2633310	G	T	NA	0.1123	0.0159	1.64e-12	NA	49.8822
rs2638281	G	A	NA	0.0879	0.0155	1.42e-08	NA	32.1584
rs28998802	A	G	NA	0.201	0.0208	3.54e-22	NA	93.3783
rs2926337	T	C	NA	0.1017	0.0169	1.79e-09	NA	36.2117
rs33980500	T	C	NA	0.3883	0.0265	1.04e-48	NA	214.696
rs39841	G	A	NA	0.1609	0.0166	3.66e-22	NA	93.9456
rs4444955	G	A	NA	0.1537	0.0167	2.77e-20	NA	84.7023
rs4685408	G	A	NA	0.1133	0.0156	3.31e-13	NA	52.7462
rs4889526	A	C	NA	0.1209	0.0157	1.57e-14	NA	59.2971
rs4919446	G	A	NA	0.1028	0.0187	4.11e-08	NA	30.2192
rs4921485	C	T	NA	0.3132	0.0167	3.38e-78	NA	351.715
rs55868394	A	C	NA	0.1395	0.0241	7.27e-09	NA	33.5038
rs559406	G	T	NA	0.0932	0.0154	1.57e-09	NA	36.6244
rs582757	C	T	NA	0.1837	0.0168	8.11e-28	NA	119.558
rs59960858	C	A	NA	0.2177	0.0232	5.43e-21	NA	88.0483
rs5998509	T	C	NA	0.1129	0.019	2.62e-09	NA	35.307
rs653178	C	T	NA	0.0894	0.0159	1.76e-08	NA	31.6127
rs702872	C	T	NA	0.1544	0.0157	6.41e-23	NA	96.7109
rs7118191	C	T	NA	0.0882	0.0161	4.32e-08	NA	30.01
rs7141014	T	C	NA	0.1093	0.0198	3.18e-08	NA	30.4713
rs73986523	T	C	NA	0.193	0.0351	3.69e-08	NA	30.233
rs74899623	G	A	NA	0.2496	0.0431	7.24e-09	NA	33.5363
rs771576	C	T	NA	0.0969	0.0159	1.15e-09	NA	37.1393
rs7748720	A	G	NA	0.1331	0.0186	7.22e-13	NA	51.2048
rs9504361	A	G	NA	0.0964	0.0155	4.79e-10	NA	38.6786
rs9513593	G	A	NA	0.1155	0.0189	9.52e-10	NA	37.344
Rheumatoid arthritis(Okada Y et al, 2014)
rs10175798	A	G	NA	0.086178	0.014046	5.4e-09	NA	37.6423	0.050969	69.2875
rs11217044	T	C	NA	0.131028	0.017909	3.6e-15	NA	53.5255
rs11574914	A	G	NA	0.113329	0.015878	2.1e-13	NA	50.9413
rs11889341	T	C	NA	0.131028	0.015601	6.7e-19	NA	70.5392
rs11933540	C	T	NA	0.139262	0.0176	8.8e-17	NA	62.6059
rs12126142	G	A	NA	0.083382	0.013793	3.5e-09	NA	36.5449
rs13142500	C	T	NA	0.094311	0.016826	5e-09	NA	31.4156
rs1571878	C	T	NA	0.150823	0.011867	6.1e-30	NA	161.514
rs1858036	A	G	NA	0.113329	0.01367	1.2e-14	NA	68.7325
rs1893592	A	C	NA	0.10436	0.016021	3.7e-12	NA	42.4322
rs1953126	T	C	NA	0.086178	0.014046	1e-09	NA	37.6423
rs2105325	C	A	NA	0.105361	0.017013	3.1e-10	NA	38.3511
rs2233424	T	C	NA	0.231112	0.026239	7.6e-19	NA	77.5769
rs2301888	G	A	NA	0.127833	0.014416	2.2e-18	NA	78.6244
rs2317230	T	G	NA	0.076961	0.014176	2.1e-08	NA	29.4726
rs2476601	A	G	NA	0.593327	0.022441	1e-149	NA	699.019
rs2485363	G	T	NA	0.105361	0.017013	2e-10	NA	38.3511
rs2561477	G	A	NA	0.083382	0.013944	1.9e-09	NA	35.7587
rs2736337	C	T	NA	0.105361	0.014098	4.8e-12	NA	55.854
rs28411352	T	C	NA	0.113329	0.016021	3.6e-12	NA	50.0391
rs3087243	G	A	NA	0.139262	0.014581	1.7e-22	NA	91.2145
rs3757387	C	T	NA	0.116534	0.014255	2e-14	NA	66.8257
rs3784099	G	A	NA	0.094311	0.016826	7.1e-10	NA	31.4156
rs3806624	G	A	NA	0.083382	0.013793	1.9e-08	NA	36.5449
rs4239702	C	T	NA	0.116534	0.014255	9e-15	NA	66.8257
rs4409785	C	T	NA	0.105361	0.019742	3e-08	NA	28.4829
rs62097857	A	G	NA	0.239017	0.040257	4.5e-09	NA	35.2502
rs6930468	G	A	NA	0.094311	0.013944	5.5e-11	NA	45.7471
rs706778	T	C	NA	0.086178	0.014046	1.5e-10	NA	37.6423
rs71508903	T	C	NA	0.157004	0.01745	2.3e-20	NA	80.9526
rs73013527	C	T	NA	0.094311	0.016826	9.8e-11	NA	31.4156
rs73081554	T	C	NA	0.165514	0.030302	4.6e-08	NA	29.8342
rs773125	A	G	NA	0.086178	0.014046	4.4e-10	NA	37.6423
rs7731626	G	A	NA	0.18633	0.018449	7.3e-24	NA	102
rs7752903	G	T	NA	0.328504	0.031709	2.7e-26	NA	107.328
rs8026898	A	G	NA	0.14842	0.015466	6.5e-19	NA	92.0963
rs8032939	C	T	NA	0.116534	0.017204	4.8e-16	NA	45.8787
rs8083786	G	A	NA	0.127833	0.0174	1e-15	NA	53.9719
rs9261602	G	A	NA	0.116534	0.020188	4.6e-10	NA	33.3196
rs947474	A	G	NA	0.10436	0.018394	1.5e-08	NA	32.1896
rs9603616	C	T	NA	0.105361	0.014098	4.6e-12	NA	55.854
rs9747973	C	T	NA	0.094311	0.014098	1.9e-12	NA	44.7524
rs9979383	T	C	NA	0.086178	0.014046	1.7e-09	NA	37.6423
Systemic lupus erythematosus(Bentham J et al, 2015)
rs10048743	G	T	NA	0.231112	0.041206	2.04e-08	NA	31.4537	0.208852	79.0209
rs10200680	C	T	NA	0.248461	0.042484	4.96e-09	NA	34.1991
rs1078324	C	A	NA	0.71335	0.078167	7.11e-20	NA	83.2728
rs10912578	A	G	NA	0.24686	0.030992	1.65e-15	NA	63.4376
rs1143679	A	G	NA	0.582216	0.039987	5.03e-48	NA	211.972
rs13019891	G	T	NA	0.562119	0.029034	1.65e-83	NA	374.795
rs13136219	C	T	NA	0.174353	0.027787	3.5e-10	NA	39.3654
rs13332649	A	G	NA	0.314711	0.037568	5.43e-17	NA	70.1649
rs143123127	A	G	NA	0.470004	0.084034	2.23e-08	NA	31.2774
rs1464446	G	T	NA	0.328504	0.04015	2.79e-16	NA	66.9354
rs17849501	T	C	NA	0.81093	0.049864	1.81e-59	NA	264.441
rs2431697	T	C	NA	0.223144	0.029296	2.6e-14	NA	58.0071
rs2459611	T	C	NA	0.261365	0.045245	7.62e-09	NA	33.3651
rs2573219	C	A	NA	0.587787	0.042929	1.13e-42	NA	187.445
rs268124	T	C	NA	0.18633	0.03237	8.6e-09	NA	33.1292
rs34703115	T	C	NA	0.616186	0.104778	4.08e-09	NA	34.5798
rs35000415	T	C	NA	0.587787	0.041539	1.86e-45	NA	200.201
rs35251378	G	A	NA	0.235722	0.032427	3.61e-13	NA	52.8368
rs353608	G	A	NA	0.18633	0.02802	2.93e-11	NA	44.2155
rs3747093	A	G	NA	0.262364	0.034506	2.88e-14	NA	57.8057
rs4388254	T	C	NA	0.378436	0.060398	3.71e-10	NA	39.2539
rs4661543	G	T	NA	0.274437	0.042376	9.4e-11	NA	41.9368
rs4916215	T	C	NA	0.223144	0.033969	5.07e-11	NA	43.1456
rs512681	C	A	NA	0.301105	0.042119	8.75e-13	NA	51.0993
rs58688157	A	G	NA	0.223144	0.033565	2.97e-11	NA	44.192
rs58721818	T	C	NA	0.65752	0.075594	3.38e-18	NA	75.6452
rs597808	A	G	NA	0.162519	0.029474	3.51e-08	NA	30.4005
rs6671847	A	G	NA	0.198851	0.028965	6.64e-12	NA	47.1243
rs6679677	A	C	NA	0.336472	0.046485	4.55e-13	NA	52.3846
rs6889239	C	T	NA	0.277632	0.03174	2.19e-18	NA	76.5005
rs7097397	G	A	NA	0.18633	0.028712	8.6e-11	NA	42.1099
rs73050535	C	T	NA	0.71335	0.124134	9.11e-09	NA	33.0189
rs73068668	G	A	NA	0.314711	0.05749	4.4e-08	NA	29.9622
rs7386188	G	T	NA	0.494296	0.086509	1.1e-08	NA	32.6431
rs7768653	C	T	NA	0.207014	0.029689	3.11e-12	NA	48.6121
rs7823055	G	T	NA	0.350657	0.028621	1.64e-34	NA	150.086
rs78517564	A	C	NA	0.328504	0.051576	1.9e-10	NA	40.5627
rs9852014	G	A	NA	0.620577	0.049273	2.26e-36	NA	158.605
Type 1 diabetes(Inshaw JRJ et al, 2021)
rs10944479	A	G	NA	0.195587	0.028556	7.43e-12	NA	46.9055	0.086599	59.1968
rs117996750	T	C	NA	0.537011	0.095875	2.13e-08	NA	31.3697
rs12722496	A	G	NA	0.407803	0.040099	2.7e-24	NA	103.414
rs12927355	C	T	NA	0.199659	0.023522	2.1e-17	NA	72.0405
rs12982646	A	G	NA	0.185982	0.028131	3.81e-11	NA	43.7035
rs13415465	T	G	NA	0.144031	0.022903	3.2e-10	NA	39.5451
rs144451833	C	T	NA	0.486288	0.071033	7.6e-12	NA	46.8619
rs1487916	C	T	NA	0.131927	0.022819	7.41e-09	NA	33.4205
rs151233	T	C	NA	0.222076	0.033627	4e-11	NA	43.6084
rs1790946	C	T	NA	0.122841	0.022191	3.1e-08	NA	30.6394
rs2111485	G	A	NA	0.155003	0.022995	1.58e-11	NA	45.433
rs2281808	C	T	NA	0.13141	0.023744	3.12e-08	NA	30.628
rs2289702	C	T	NA	0.261465	0.039896	5.62e-11	NA	42.9448
rs231779	T	C	NA	0.187758	0.023269	7.09e-16	NA	65.1017
rs2476601	A	G	NA	0.671466	0.036902	5.57e-74	NA	331.051
rs3024505	G	A	NA	0.176552	0.03223	4.3e-08	NA	30.0043
rs34725611	A	G	NA	0.153252	0.025746	2.64e-09	NA	35.4278
rs4238595	T	C	NA	0.146226	0.024244	1.63e-09	NA	36.3734
rs4759229	A	G	NA	0.235657	0.023079	1.77e-24	NA	104.252
rs4820827	T	C	NA	0.167344	0.022286	5.96e-14	NA	56.3792
rs7122407	A	G	NA	0.230933	0.035147	5.02e-11	NA	43.1655
rs7237497	T	C	NA	0.253723	0.030072	3.25e-17	NA	71.1795
rs78037977	A	G	NA	0.227462	0.036185	3.25e-10	NA	39.5108
rs80054410	C	T	NA	0.164331	0.022454	2.5e-13	NA	53.5567
rs9600451	A	G	NA	0.133753	0.022926	5.41e-09	NA	34.0331
rs9911533	T	C	NA	0.126685	0.022911	3.21e-08	NA	30.5726
Ulcerative colitis(Sakaue S et al, 2021)
rs1521186	A	G	0.442845	0.1186	0.0195	1.18e-09	0.006941	36.9912	0.000637	44.3478
rs1801274	A	G	0.573451	0.16	0.0194	1.63e-16	0.012524	68.0197
rs2918392	C	T	0.438233	0.1169	0.0206	1.35e-08	0.006729	32.2027
rs34236350	T	C	0.229945	0.1485	0.0232	1.52e-10	0.00781	40.9708
rs6017342	C	A	0.650514	0.1285	0.0197	6.63e-11	0.007508	42.5473
rs79755370	C	A	0.946589	0.3098	0.046	1.64e-11	0.009705	45.3571

## Sheet: Supplementary Table S4
FinnGen Consortium and Gwas Catalog exposure data
SNP	Gene	Effect Allele	Other Allele	EAF	BETA	SE	P-Value	R2	F statistic	Overall R2	Overall F statistic
Ankylosing spondylitis
rs10224849	SLC29A4	C	G	0.107929	0.23062	0.040555	1.3e-08	0.010241	32.3376	0.016381	136.137
rs10456271	HDGFL1	T	C	0.030031	0.455269	0.06757	1.61e-11	0.012075	45.3973
rs10807156	MAPK14	A	T	0.281198	0.235876	0.028451	1.13e-16	0.022492	68.7327
rs10947457	MLN	T	C	0.150268	0.373764	0.033952	3.48e-28	0.035676	121.187
rs114799031	ZKSCAN8	T	A	0.06233	1.27417	0.036375	1e-200	0.189771	1226.99
rs12198448	MUC22	C	T	0.182882	-0.57038	0.037818	2.12e-51	0.097234	227.474
rs139600027	AL078584.1,FAM65B	T	C	0.047513	0.654306	0.051585	7.24e-37	0.038749	160.887
rs142695953	RNF216	A	C	0.186506	0.214716	0.032968	7.38e-11	0.01399	42.4163
rs147392974	POM121L2	A	G	0.029582	1.0213	0.056218	9.48e-74	0.059885	330.026
rs16890706	LRRC16A	A	G	0.134662	0.325303	0.035757	9.23e-20	0.024662	82.7672
rs186418170	BTBD9	T	A	0.019531	0.506726	0.086839	5.37e-09	0.009834	34.0499
rs2021835	HIST1H3H	T	C	0.054766	-0.42368	0.0658	1.2e-10	0.018585	41.4597
rs215016	LRRC16A	C	T	0.879514	-0.33015	0.037234	7.51e-19	0.023101	78.624
rs2223591	HIST1H3G	A	G	0.042582	0.740011	0.052072	7.78e-46	0.044651	201.964
rs2817213	ALDH5A1	A	G	0.366492	-0.16048	0.02785	8.31e-09	0.011959	33.202
rs34119722	NRSN1	C	G	0.053992	0.613474	0.049322	1.62e-35	0.038446	154.704
rs35183513	BTN3A2	A	G	0.135403	0.524058	0.033599	7.55e-55	0.064303	243.285
rs35887628	WIPI2	C	G	0.077801	0.31032	0.045832	1.28e-11	0.013818	45.843
rs35908582	HDGFL1	C	T	0.281064	-0.16877	0.030193	2.27e-08	0.011511	31.2461
rs4713650	ITPR3	T	C	0.580012	-0.37174	0.026002	2.31e-46	0.067324	204.382
rs60982402	GRM4	T	G	0.044035	0.875448	0.049699	1.88e-69	0.064525	310.291
rs62392694	HIST1H2BA	C	T	0.131798	0.383508	0.035802	8.96e-27	0.03366	114.742
rs62443225	FBXL18	A	G	0.077821	0.431922	0.044462	2.62e-22	0.026776	94.3699
rs66508708	PACSIN1	A	G	0.287515	0.169048	0.028687	3.8e-09	0.011708	34.7246
rs72749142	KIF21B	A	G	0.138556	-0.2353	0.041111	1.04e-08	0.013217	32.7576
rs72830826	DCDC2	G	A	0.084964	0.354506	0.043208	2.31e-16	0.019541	67.3165
rs76924796	C1GALT1	A	G	0.044354	0.324191	0.059284	4.54e-08	0.00891	29.9036
rs77831243	LRRC16A	C	T	0.023223	0.847808	0.068353	2.51e-35	0.032609	153.842
rs7805568	WIPI2	A	G	0.934141	-0.33893	0.048935	4.33e-12	0.014134	47.9704
rs9295650	LRRC16A	C	T	0.645438	0.196574	0.028139	2.83e-12	0.017686	48.801
rs9368791	GRM4	T	C	0.158356	0.230078	0.034487	2.53e-11	0.014111	44.507
rs9379628	NRSN1	T	C	0.894262	-0.28761	0.040153	7.9e-13	0.015644	51.307
rs9394182	GRM4	G	C	0.421181	-0.20165	0.027065	9.29e-14	0.019827	55.5123
Celiac disease(Trynka et al, 2011)
rs1018326	NA	C	T	NA	0.151862	0.018586	3.06e-16	NA	66.7512	0.339975	122.487
rs1050976	NA	C	T	NA	0.111043	0.018472	1.84e-09	NA	36.132
rs10513548	NA	A	C	NA	0.185848	0.033909	4.23e-08	NA	30.0342
rs10800746	NA	C	T	NA	0.112161	0.020142	2.57e-08	NA	31.0023
rs10892258	NA	G	A	NA	0.149545	0.022231	1.73e-11	NA	45.2428
rs1107943	NA	C	T	NA	0.19967	0.034608	7.95e-09	NA	33.2823
rs11851414	NA	C	T	NA	0.120446	0.022051	4.71e-08	NA	29.8297
rs11875687	NA	C	T	NA	0.159565	0.025058	1.92e-10	NA	40.5428
rs12068671	NA	T	C	NA	0.156654	0.024415	1.4e-10	NA	41.1611
rs1250552	NA	A	G	NA	0.154784	0.018578	7.97e-17	NA	69.4059
rs13003464	NA	G	A	NA	0.153579	0.018893	4.34e-16	NA	66.065
rs13132308	NA	A	G	NA	0.34899	0.026913	1.87e-38	NA	168.123
rs13195040	NA	G	A	NA	1.12005	0.029117	1e-200	NA	1479.5
rs1323292	NA	A	G	NA	0.261754	0.025293	4.23e-25	NA	107.081
rs1378938	NA	T	C	NA	0.117783	0.020403	7.79e-09	NA	33.321
rs16894681	NA	T	G	NA	0.357961	0.064752	3.24e-08	NA	30.5555
rs17264332	NA	G	A	NA	0.250759	0.022026	4.98e-30	NA	129.591
rs182429	NA	A	G	NA	0.150143	0.018658	8.49e-16	NA	64.7432
rs1893592	NA	A	C	NA	0.123864	0.020875	2.96e-09	NA	35.2022
rs1980422	NA	C	T	NA	0.172271	0.02158	1.43e-15	NA	63.7191
rs2030519	NA	A	G	NA	0.27826	0.018863	3e-49	NA	217.577
rs205281	NA	C	T	NA	0.424614	0.059531	9.84e-13	NA	50.8666
rs2097282	NA	C	T	NA	0.183987	0.019735	1.13e-20	NA	86.906
rs3184504	NA	T	C	NA	0.175633	0.018683	5.42e-21	NA	88.3591
rs3871466	NA	T	C	NA	0.760784	0.033453	1.72e-114	NA	517.116
rs4445406	NA	T	C	NA	0.136049	0.019734	5.42e-12	NA	47.5199
rs4821124	NA	C	T	NA	0.151003	0.023051	5.72e-11	NA	42.9054
rs55743914	NA	T	C	NA	0.187309	0.021237	1.14e-18	NA	77.7784
rs61579022	NA	A	G	NA	0.107957	0.018834	9.92e-09	NA	32.8514
rs6498114	NA	G	T	NA	0.131028	0.021151	5.83e-10	NA	38.3695
rs7104791	NA	T	C	NA	0.14842	0.022105	1.89e-11	NA	45.075
rs7616215	NA	C	T	NA	0.111541	0.019283	7.27e-09	NA	33.454
rs79758729	NA	G	A	NA	0.162969	0.02909	2.12e-08	NA	31.38
rs9378221	NA	T	C	NA	0.498897	0.027955	3.07e-71	NA	318.451
rs990171	NA	A	C	NA	0.178146	0.021514	1.22e-16	NA	68.558
Crohn's disease
rs10055349	TTC33	A	G	0.227598	0.180729	0.036434	7.03e-07	0.011484	24.6063	0.001625	28.0043
rs10889688	SERBP1	T	G	0.665484	0.167261	0.034022	8.82e-07	0.012456	24.1698
rs111329837	PRDM13	T	C	0.085572	-0.28437	0.061237	3.42e-06	0.012656	21.5646
rs11590283	PUSL1	A	G	0.737283	-0.17106	0.034814	8.95e-07	0.011336	24.1425
rs116062645	NOTCH2	T	G	0.039308	0.386924	0.072228	8.46e-08	0.011307	28.6969
rs116929608	RADIL	G	A	0.073418	0.324005	0.055168	4.28e-09	0.014283	34.4929
rs146528649	NKD1	T	G	0.020387	0.460087	0.096935	2.07e-06	0.008455	22.5278
rs17343478	PRKCE	A	G	0.278484	0.17046	0.034338	6.9e-07	0.011677	24.6437
rs1921622	IL18R1,IL1RL1	A	G	0.503296	-0.16197	0.031499	2.72e-07	0.013117	26.4417
rs2902440	C1orf141,IL23R	A	G	0.444661	-0.21405	0.03183	1.76e-11	0.022628	45.2224
rs2975780	GPR35	A	T	0.610027	-0.16152	0.032114	4.92e-07	0.012412	25.2959
rs45445195	SLC6A17	A	G	0.016093	0.516564	0.10806	1.75e-06	0.00845	22.8516
rs57586596	DAB2	A	G	0.240369	0.172502	0.035737	1.39e-06	0.010867	23.2999
rs62443225	FBXL18	A	G	0.07733	0.415374	0.053122	5.31e-15	0.024621	61.14
rs62453594	CCZ1	C	T	0.122606	0.215962	0.045812	2.43e-06	0.010034	22.223
rs62481470	PTPRN2	G	A	0.018551	-0.67158	0.145781	4.09e-06	0.016424	21.2222
rs6766152	MAGI1	T	C	0.940897	-0.28217	0.061387	4.3e-06	0.008855	21.1282
rs6966019	TNRC18	C	T	0.69829	-0.23046	0.033456	5.64e-12	0.022379	47.4503
rs72790317	NKD1	G	A	0.022515	0.43535	0.09414	3.75e-06	0.008343	21.386
rs731331	SUCLG1	A	G	0.258298	0.166856	0.03497	1.83e-06	0.010668	22.7662
rs8092866	NEDD4L	G	C	0.229795	0.174606	0.036529	1.75e-06	0.010792	22.8471
Multiple sclerosis
rs1014486	IL12A	C	T	0.415147	0.159677	0.030443	1.56e-07	0.012381	27.5116
rs115037059	IFT80,RP11-432B6.3	C	T	0.022154	-0.62632	0.130418	1.57e-06	0.016996	23.0633
rs11666265	IFI30	T	C	0.25777	-0.21319	0.035738	2.44e-09	0.017391	35.5834
rs117515067	RTL1	C	T	0.004082	-2.35868	0.469131	4.96e-07	0.045236	25.2783
rs12722517	IL2RA	C	T	0.271565	-0.16358	0.034875	2.72e-06	0.010587	22.0014
rs1329213	MAP3K8	A	G	0.71581	0.184407	0.034315	7.7e-08	0.013835	28.8792
rs28529403	MAPK3	C	T	0.436648	-0.1533	0.030772	6.3e-07	0.011561	24.8168
rs34104296	RPS6KA4	T	C	0.46225	-0.14897	0.030667	1.19e-06	0.011032	23.5952
rs7190567	MC1R	A	G	0.236274	-0.1833	0.037509	1.03e-06	0.012126	23.8803
rs8045630	CLEC16A	C	T	0.579457	-0.16718	0.030525	4.33e-08	0.013622	29.9956
Primary biliary cholangitis(Cordell HJ et al, 2015)
rs10488631	NA	C	T	NA	0.459827	0.046541	5.08e-23	NA	97.6009	0.082551	57.7343
rs11065987	NA	G	A	NA	0.179735	0.0325	3.2e-08	NA	30.5789
rs12924729	NA	G	A	NA	0.271809	0.035633	2.39e-14	NA	58.1771
rs1372072	NA	A	G	NA	0.179985	0.032776	3.99e-08	NA	30.1509
rs1800693	NA	C	T	NA	0.194799	0.032403	1.84e-09	NA	36.1358
rs2293370	NA	G	A	NA	0.34814	0.044366	4.26e-15	NA	61.5672
rs2297067	NA	T	C	NA	0.324038	0.036466	6.34e-19	NA	78.9479
rs2304256	NA	C	A	NA	0.241435	0.037376	1.05e-10	NA	41.7209
rs243325	NA	T	C	NA	0.250258	0.035849	2.93e-12	NA	48.726
rs3745516	NA	A	G	NA	0.332392	0.035682	1.22e-20	NA	86.7625
rs3771317	NA	C	T	NA	0.344157	0.045098	2.32e-14	NA	58.2289
rs485499	NA	T	C	NA	0.345311	0.034509	1.43e-23	NA	100.113
rs4938573	NA	T	C	NA	0.332261	0.044764	1.15e-13	NA	55.0857
rs6434435	NA	G	A	NA	0.270891	0.04563	2.91e-09	NA	35.2397
rs6679356	NA	C	T	NA	0.416998	0.03812	7.49e-28	NA	119.647
rs7665090	NA	G	A	NA	0.198939	0.032396	8.21e-10	NA	37.7037
rs911263	NA	T	C	NA	0.218529	0.036551	2.25e-09	NA	35.7409
rs9303277	NA	T	C	NA	0.215434	0.032302	2.57e-11	NA	44.4735
rs9591325	NA	T	C	NA	0.48988	0.075876	1.07e-10	NA	41.6783
Psoriasis
rs12713428	NA	C	A	0.2487	0.1694	0.0261	8.11e-11	NA	42.1252	0.000652	35.3244
rs60600003	NA	G	T	0.1017	0.2128	0.0372	1.03e-08	NA	32.723
rs674451	NA	C	T	0.343	0.1307	0.0235	2.82e-08	NA	30.9322
rs9481169	NA	T	G	0.07817	0.2515	0.0422	2.47e-09	NA	35.5179
Rheumatoid arthritis
rs11571293	NA	G	T	0.6844	0.131	0.0211	5.7e-10	0.007413	38.5453	0.001941	74.5342
rs17805996	NA	C	T	0.1223	0.166	0.0304	4.77e-08	0.005916	29.817
rs6679677	NA	A	C	0.1477	0.3873	0.028	1.27e-43	0.037766	191.326
rs7731626	NA	G	A	0.7217	0.1358	0.0219	5.51e-10	0.007408	38.4508
Systemic lupus erythematosus
rs1121600	RP11-812E19.9	T	C	0.12427	0.290676	0.061664	2.43e-06	0.01839	22.2201	0.001941	74.5342
rs1143679	ITGAM	A	G	0.116972	0.313351	0.062973	6.49e-07	0.020284	24.7599
rs117971410	GPC5	T	C	0.009156	-1.89325	0.38856	1.1e-06	0.06504	23.7409
rs12237074	RGS3	T	G	0.841608	0.298915	0.064697	3.83e-06	0.023821	21.3462
rs1338452	RRP15	C	A	0.6557	-0.21321	0.0452	2.39e-06	0.020525	22.25
rs138759750	CLIP2	A	C	0.005337	1.01068	0.209522	1.41e-06	0.010845	23.2683
rs150724213	GTF2IRD1	A	G	0.028131	0.748202	0.104468	7.95e-13	0.030609	51.2942
rs150806476	NMNAT2	T	C	0.088112	-0.40512	0.0857	2.28e-06	0.026373	22.3455
rs35000415	IRF5	T	C	0.148534	0.410237	0.055412	1.33e-13	0.042569	54.8097
rs35208442	CELF4	A	T	0.116386	0.291754	0.063154	3.84e-06	0.017508	21.3415
rs549779	DENND1A	G	A	0.622086	-0.20735	0.044493	3.16e-06	0.020215	21.7177
rs56824628	GPT2	A	G	0.080334	0.372507	0.07202	2.31e-07	0.020503	26.7526
rs73980859	NAB1	G	A	0.241979	0.240874	0.049344	1.05e-06	0.021285	23.8287
rs79590198	NR3C1	A	G	0.109792	0.310728	0.065602	2.17e-06	0.018874	22.435
rs998683	BLK	A	G	0.260645	0.271233	0.048178	1.8e-08	0.028354	31.6945
Type 1 diabetes
rs2476601	NA	A	G	0.1487	0.449	0.0294	9.33e-53	0.051041	233.235	0.002079	98.3553
rs3184504	NA	T	C	0.4093	0.1646	0.0212	8.97e-15	0.013101	60.2814
rs56175143	NA	A	G	0.04899	0.36	0.0477	4.64e-14	0.012076	56.9592
rs705699	NA	A	G	0.3857	0.1409	0.0215	5.24e-11	0.009408	42.9478
Ulcerative colitis
rs10737481	NA	G	T	0.5087	0.1574	0.0225	2.76e-12	0.012384	48.9373	0.001317	47.111
rs3197999	NA	A	G	0.3927	0.1455	0.0231	3.14e-10	0.010098	39.6733
rs4676410	NA	A	G	0.2711	0.1561	0.0255	9.07e-10	0.00963	37.4733
rs61997160	NA	A	G	0.09821	0.2517	0.0386	7.18e-11	0.011222	42.5195
rs62443225	NA	A	G	0.07926	0.4031	0.0441	5.66e-20	0.023716	83.5496
rs6671847	NA	G	A	0.5458	0.1254	0.0227	3.26e-08	0.007797	30.5168

## Sheet: Supplementary Table S5
OUTCOME: (Pulmonary Arterial Hypertension, ID: GCST007228 )													HETEROGENEITY				PLEITROPY			MR presso
ID EXPOSURE	EXPOSURE	SOURCE	METHOD	N SNP	BETA	SE	P-value	lCI	uCI	OR	ORlCI	ORuCI	METHOD	Q	Q df	Q p-value	Egger intercept	SE	P-value	Global test P-value
M13_ANKYLOSPON	Ankylosing spondylitis	FinnGen Consortium	MR Egger	33	-0.10888	0.061695	0.087455	-0.2298	0.012045	0.896841	0.794694	1.01212	MR Egger	17.7581	31	0.972515	0.019171	0.021475	0.378911	0.1125
			Weighted median	33	-0.08676	0.043672	0.046967	-0.17236	-0.00116	0.916898	0.841679	0.998839
			Inverse variance weighted	33	-0.06049	0.029469	0.040097	-0.11825	-0.00273	0.941301	0.888472	0.997271	Inverse variance weighted	18.5549	32	0.972056
			Simple mode	33	-0.12237	0.074341	0.109529	-0.26808	0.023335	0.884818	0.764845	1.02361
			Weighted mode	33	-0.13257	0.065541	0.051532	-0.26103	-0.00411	0.875844	0.770259	0.995901
ebi-a-GCST005529	Ankylosing spondylitis	MRC-IEU	MR Egger	18	-0.86648	0.71797	0.245033	-2.2737	0.540743	0.42043	0.102931	1.71728	MR Egger	9.4428	16	0.894064	0.0313862	0.025403	0.234468	0.084
			Weighted median	18	-0.04863	0.378685	0.897817	-0.79085	0.693593	0.952533	0.453458	2.00089
			Inverse variance weighted	18	-0.04336	0.267665	0.871324	-0.56798	0.481267	0.957571	0.56667	1.61812	Inverse variance weighted	10.9693	17	0.858154
			Simple mode	18	0.122556	0.631163	0.84834	-1.11452	1.35964	1.13038	0.328072	3.89478
			Weighted mode	18	-0.30307	0.478103	0.534576	-1.24016	0.634007	0.738544	0.289339	1.88515
ebi-a-GCST005523	Celiac disease	Gwas Catalog	MR Egger	35	0.114144	0.051734	0.034426	0.012746	0.215542	1.12091	1.01283	1.24053	MR Egger	33.4425	33	0.445788	-0.01383	0.012474	0.275499	0.1115
			Weighted median	35	0.118624	0.045939	0.009817	0.028584	0.208664	1.12595	1.029	1.23203
			Inverse variance weighted	35	0.068165	0.03104	0.028091	0.007326	0.129004	1.07054	1.00735	1.13769	Inverse variance weighted	34.6886	34	0.434957
			Simple mode	35	-0.02044	0.09813	0.836212	-0.21278	0.171891	0.979764	0.808335	1.18755
			Weighted mode	35	0.115022	0.04542	0.016113	0.025999	0.204045	1.1219	1.02634	1.22635
ebi-a-GCST000612	Celiac disease	MRC-IEU	MR Egger	12	0.002364	0.209546	0.99122	-0.40835	0.413074	1.00237	0.664749	1.51146	MR Egger	6.67566	10	0.755668	0.028081	0.046244	0.557227	0.557227
			Weighted median	12	0.038115	0.076098	0.616471	-0.11104	0.187268	1.03885	0.894904	1.20595
			Inverse variance weighted	12	0.125088	0.055359	0.023847	0.016585	0.233592	1.13325	1.01672	1.26313	Inverse variance weighted	7.04441	11	0.795476
			Simple mode	12	-0.00398	0.137413	0.977436	-0.2733	0.265353	0.996032	0.760861	1.30389
			Weighted mode	12	-0.00556	0.130184	0.966693	-0.26072	0.2496	0.994454	0.770495	1.28351
CHRONNAS	Crohn's disease	FinnGen Consortium	MR Egger	21	-0.17472	0.150416	0.259804	-0.46953	0.1201	0.839696	0.625296	1.12761	MR Egger	5.22464	19	0.999218	0.032267	0.03318	0.343022	0.2465
			Weighted median	21	-0.05672	0.068824	0.409873	-0.19161	0.078176	0.944859	0.825625	1.08131
			Inverse variance weighted	21	-0.03732	0.051614	0.469672	-0.13848	0.063846	0.96337	0.87068	1.06593	Inverse variance weighted	6.17039	20	0.998647
			Simple mode	21	-0.07833	0.118492	0.516129	-0.31057	0.153916	0.924661	0.733027	1.16639
			Weighted mode	21	-0.08973	0.119917	0.463019	-0.32477	0.14531	0.91418	0.722696	1.1564
ebi-a-GCST004132	Crohn's disease	MRC-IEU	MR Egger	88	-0.00097	0.078001	0.990144	-0.15385	0.151915	0.999034	0.857403	1.16406	MR Egger	81.1321	86	0.628284	0.00595	0.012576	0.637339	0.2185
			Weighted median	88	0.022958	0.0441	0.602648	-0.06348	0.109395	1.02322	0.938495	1.1156
			Inverse variance weighted	88	0.033296	0.02897	0.250421	-0.02349	0.090078	1.03386	0.976788	1.09426	Inverse variance weighted	81.356	87	0.650491
			Simple mode	88	0.010149	0.103438	0.922062	-0.19259	0.212887	1.0102	0.824821	1.23724
			Weighted mode	88	0.005848	0.067391	0.931048	-0.12624	0.137934	1.00587	0.881405	1.1479
G6_MS	Multiple sclerosis	FinnGen Consortium	MR Egger	10	-0.04042	0.121717	0.748365	-0.27898	0.198146	0.960387	0.756552	1.21914	MR Egger	2.68863	8	0.952355	0.001119	0.025852	0.966529	0.1425
			Weighted median	10	-0.00981	0.089649	0.912857	-0.18552	0.165902	0.990237	0.830669	1.18046
			Inverse variance weighted	10	-0.03602	0.066888	0.59026	-0.16712	0.095084	0.964624	0.8461	1.09975	Inverse variance weighted	2.6905	9	0.975314
			Simple mode	10	0.012963	0.130682	0.92316	-0.24318	0.2691	1.01305	0.784134	1.30879
			Weighted mode	10	-0.00274	0.10785	0.980275	-0.21413	0.208644	0.997262	0.807246	1.23201
ieu-b-18	Multiple sclerosis	MRC-IEU	MR Egger	60	0.067045	0.115809	0.56488	-0.15994	0.29403	1.06934	0.852195	1.34182	MR Egger	34.152	58	0.994716	-0.0174057	0.0157705	0.274285	0.0865
			Weighted median	60	-0.05619	0.055831	0.314231	-0.16562	0.053241	0.945362	0.847372	1.05468
			Inverse variance weighted	60	-0.05322	0.03922	0.1748	-0.13009	0.023652	0.948172	0.878016	1.02393	Inverse variance weighted	35.3702	59	0.993741
			Simple mode	60	-0.0778	0.12351	0.531164	-0.31988	0.164276	0.925145	0.726233	1.17854
			Weighted mode	60	-0.00387	0.091296	0.966321	-0.18281	0.175069	0.996136	0.832925	1.19133
ebi-a-GCST003129	Primary biliary cholangitis (PBC)	Gwas Catalog	MR Egger	19	-0.07565	0.121093	0.540464	-0.31299	0.161696	0.927144	0.731258	1.1755	MR Egger	12.8739	17	0.744587	0.062378	0.034526	0.088546	0.1805
			Weighted median	19	0.098972	0.046807	0.034475	0.00723	0.190713	1.10404	1.00726	1.21011
			Inverse variance weighted	19	0.134422	0.033823	7.06e-05	0.068128	0.200716	1.14387	1.0705	1.22228	Inverse variance weighted	16.138	18	0.58292
			Simple mode	19	0.128789	0.079916	0.124455	-0.02785	0.285424	1.13745	0.972538	1.33033
			Weighted mode	19	0.108556	0.070103	0.138901	-0.02885	0.245958	1.11467	0.971565	1.27885
ebi-a-GCST90061440	Primary biliary cholangitis (PBC)	MRC-IEU	MR Egger	34	0.073298	0.088371	0.413001	-0.09991	0.246505	1.07605	0.90492	1.27954	MR Egger	27.2023	32	0.708179	0.005358	0.019906	0.789523	0.1025
			Weighted median	34	0.094837	0.045111	0.035527	0.006419	0.183256	1.09948	1.00644	1.20112
			Inverse variance weighted	34	0.095511	0.031611	0.002515	0.033554	0.157469	1.10022	1.03412	1.17054	Inverse variance weighted	27.2748	33	0.747536
			Simple mode	34	0.122817	0.076807	0.119343	-0.02772	0.273359	1.13068	0.972657	1.31437
			Weighted mode	34	0.110488	0.064124	0.094243	-0.0152	0.236172	1.11682	0.984919	1.26639
finn-b-L12_PSORIASIS	Psoriasis	FinnGen Consortium	MR Egger	4	-0.08013	0.55826	0.899026	-1.17432	1.01406	0.922998	0.309029	2.75678	MR Egger	1.59534	2	0.450378	0.018817	0.099662	0.867663	0.3165
			Weighted median	4	0.080452	0.165116	0.626082	-0.24317	0.40408	1.08378	0.784134	1.49792
			Inverse variance weighted	4	0.022187	0.134218	0.868705	-0.24088	0.285255	1.02243	0.785935	1.3301	Inverse variance weighted	1.63099	3	0.652384
			Simple mode	4	0.139618	0.22855	0.584448	-0.30834	0.587576	1.14983	0.734665	1.79962
			Weighted mode	4	0.137655	0.209369	0.557818	-0.27271	0.548018	1.14758	0.761315	1.72982
ebi-a-GCST90019017	Psoriasis	MRC-IEU	MR Egger	47	0.057097	0.096245	0.555986	-0.13154	0.245738	1.05876	0.876741	1.27856	MR Egger	40.165	45	0.676579	-0.0041	0.015063	0.786784	0.228
			Weighted median	47	0.005542	0.064726	0.93176	-0.12132	0.132405	1.00556	0.885751	1.14157
			Inverse variance weighted	47	0.033471	0.041524	0.420208	-0.04792	0.114858	1.03404	0.953213	1.12171	Inverse variance weighted	40.239	46	0.711366
			Simple mode	47	-0.01347	0.130424	0.918217	-0.2691	0.242166	0.986625	0.764069	1.27401
			Weighted mode	47	-0.05244	0.114154	0.648094	-0.27619	0.171297	0.948907	0.758672	1.18684
finn-b-M13_RHEUMA	Rheumatoid arthritis	FinnGen Consortium	MR Egger	4	0.319092	0.254844	0.337108	-0.1804	0.818587	1.37588	0.834934	2.26729	MR Egger	1.62301	2	0.444189	-0.01664	0.050177	0.771675	>0.05
			Weighted median	4	0.263534	0.126651	0.037454	0.015298	0.51177	1.30152	1.01541	1.66824
			Inverse variance weighted	4	0.243898	0.11638	0.036109	0.015793	0.472003	1.27621	1.01592	1.6032	Inverse variance weighted	1.73301	3	0.62962
			Simple mode	4	0.291917	0.1959	0.232966	-0.09205	0.675881	1.33899	0.912062	1.96576
			Weighted mode	4	0.259861	0.153892	0.18988	-0.04177	0.56149	1.29675	0.959093	1.75328
ieu-a-833	Rheumatoid arthritis	MRC-IEU	MR Egger	43	0.208239	0.106264	0.056859	-3.77414e-05	0.416516	1.23151	0.999962	1.51667	MR Egger	31.8703	41	0.845996	-0.00406	0.014053	0.774345	0.535
			Weighted median	43	0.155303	0.083856	0.064021	-0.00905	0.31966	1.16801	0.990987	1.37666
			Inverse variance weighted	43	0.180915	0.048245	0.000177	0.086354	0.275475	1.19831	1.09019	1.31716	Inverse variance weighted	31.9536	42	0.869463
			Simple mode	43	0.177051	0.138973	0.209669	-0.09534	0.449437	1.19369	0.909068	1.56743
			Weighted mode	43	0.164286	0.086667	0.064908	-0.00558	0.334152	1.17855	0.994434	1.39676
SLE_FG	Systemic lupus erythematosus	FinnGen Consortium	MR Egger	15	0.015386	0.092737	0.870779	-0.16638	0.19715	1.01551	0.846726	1.21793	MR Egger	2.65037	13	0.99893	-0.01954	0.031713	0.548451	0.357
			Weighted median	15	-0.00961	0.059412	0.871467	-0.12606	0.106836	0.990433	0.881561	1.11275
			Inverse variance weighted	15	-0.03462	0.044867	0.440365	-0.12256	0.053321	0.965974	0.884654	1.05477	Inverse variance weighted	3.02998	14	0.99902
			Simple mode	15	-0.09572	0.095853	0.334939	-0.28359	0.092153	0.90872	0.753075	1.09653
			Weighted mode	15	0.024726	0.076901	0.752556	-0.126	0.175452	1.02503	0.881616	1.19178
ebi-a-GCST003156	Systemic lupus erythematosus	MRC-IEU	MR Egger	38	-0.09144	0.054409	0.101482	-0.19809	0.015197	0.912612	0.820299	1.01531	MR Egger	31.0672	36	0.702163	0.026948	0.017999	0.143058	0.295
			Weighted median	38	-0.04393	0.035295	0.21325	-0.11311	0.025247	0.95702	0.893053	1.02557
			Inverse variance weighted	38	-0.01813	0.02372	0.44462	-0.06462	0.028359	0.982032	0.937421	1.02876	Inverse variance weighted	33.3088	37	0.642815
			Simple mode	38	-0.03364	0.06032	0.580417	-0.15187	0.084588	0.96692	0.859102	1.08827
			Weighted mode	38	-0.04268	0.043927	0.337524	-0.12878	0.043414	0.958216	0.879169	1.04437
finn-b-E4_DM1	Type 1 diabetes	FinnGen Consortium	MR Egger	4	0.207841	0.216267	0.437941	-0.21604	0.631724	1.23102	0.805701	1.88085	MR Egger	1.1418	2	0.565017	0.004044	0.04938	0.942183	0.2835
			Weighted median	4	0.21519	0.115633	0.062749	-0.01145	0.441831	1.2401	0.988613	1.55555
			Inverse variance weighted	4	0.223396	0.103439	0.030796	0.020656	0.426136	1.25032	1.02087	1.53133	Inverse variance weighted	1.14851	3	0.765379
			Simple mode	4	0.202377	0.129149	0.215103	-0.05076	0.455509	1.22431	0.950511	1.57698
			Weighted mode	4	0.213322	0.123561	0.182723	-0.02886	0.455502	1.23778	0.971555	1.57696
ebi-a-GCST90000529	Type 1 diabetes	MRC-IEU	MR Egger	26	0.10853	0.097339	0.275902	-0.08225	0.299314	1.11464	0.921038	1.34893	MR Egger	28.0068	24	0.259752	0.005125	0.020687	0.806447	>0.05
			Weighted median	26	0.136069	0.0583	0.019599	0.021801	0.250337	1.14576	1.02204	1.28446
			Inverse variance weighted	26	0.130119	0.042549	0.002227	0.046723	0.213514	1.13896	1.04783	1.23802	Inverse variance weighted	28.0784	25	0.304255
			Simple mode	26	0.135571	0.093383	0.159001	-0.04746	0.318603	1.14519	0.953648	1.37521
			Weighted mode	26	0.132215	0.067969	0.063075	-0.001	0.265433	1.14135	0.998997	1.304
finn-b-K11_ULCER	Ulcerative colitis	FinnGen Consortium	MR Egger	6	-0.29298	0.258137	0.319787	-0.79893	0.212971	0.746039	0.449812	1.23735	MR Egger	3.83127	4	0.429322	0.054738	0.047693	0.315061	0.0635
			Weighted median	6	-0.04113	0.136649	0.763437	-0.30896	0.226705	0.959707	0.734211	1.25446
			Inverse variance weighted	6	-0.01896	0.099595	0.849025	-0.21417	0.176247	0.981219	0.807214	1.19273	Inverse variance weighted	5.14853	5	0.398024
			Simple mode	6	-0.08781	0.205962	0.687584	-0.4915	0.315874	0.915933	0.611709	1.37146
			Weighted mode	6	-0.16609	0.173863	0.383291	-0.50687	0.174678	0.846967	0.602381	1.19086
ebi-a-GCST90018933	Ulcerative colitis	MRC-IEU	MR Egger	6	-0.03982	0.399714	0.925442	-0.82326	0.743621	0.960964	0.438999	2.10354	MR Egger	1.48607	4	0.829107	0.002795	0.059586	0.964841	>0.05
			Weighted median	6	-0.02	0.137193	0.884077	-0.2889	0.248895	0.980196	0.749087	1.28261
			Inverse variance weighted	6	-0.02185	0.114218	0.848267	-0.24572	0.202013	0.978384	0.782141	1.22386	Inverse variance weighted	1.48827	5	0.91442
			Simple mode	6	0.010289	0.195342	0.960032	-0.37258	0.39316	1.01034	0.688954	1.48165
			Weighted mode	6	-0.01361	0.18604	0.944522	-0.37825	0.35103	0.986483	0.685061	1.42053
* Autoimmune diseases exclude MHC locus SNPs

## Sheet: Supplementary Table S6
OUTCOME: (Pulmonary Arterial Hypertension, ID:GCST007228 )													HETEROGENEITY				PLEITROPY			MR presso
ID EXPOSURE	EXPOSURE	SOURCE	METHOD	N SNP	BETA	SE	P-value	lCI	uCI	OR	ORlCI	ORuCI	METHOD	Q	Q df	Q p-value	Egger intercept	SE	P-value	Global test P-value
M13_ANKYLOSPON	Ankylosing spondylitis	FinnGen Consortium	MR Egger	33	-0.10888	0.061695	0.087455	-0.2298	0.012045	0.896841	0.794694	1.01212	MR Egger	17.7581	31	0.972515	0.019171	0.021475	0.378911	0.1125
			Weighted median	33	-0.08676	0.043672	0.046967	-0.17236	-0.00116	0.916898	0.841679	0.998839
			Inverse variance weighted	33	-0.06049	0.029469	0.040097	-0.11825	-0.00273	0.941301	0.888472	0.997271	Inverse variance weighted	18.5549	32	0.972056
			Simple mode	33	-0.12237	0.074341	0.109529	-0.26808	0.023335	0.884818	0.764845	1.02361
			Weighted mode	33	-0.13257	0.065541	0.051532	-0.26103	-0.00411	0.875844	0.770259	0.995901
ebi-a-GCST005529	Ankylosing spondylitis	MRC-IEU	MR Egger	26	-0.4569	0.261193	0.093023	-0.96883	0.055041	0.633246	0.379525	1.05658	MR Egger	17.9531	24	0.80528	0.015259	0.014632	0.307391	0.1185
			Weighted median	26	-0.03112	0.21606	0.885477	-0.4546	0.392359	0.96936	0.634704	1.48047
			Inverse variance weighted	26	-0.23437	0.150639	0.119748	-0.52962	0.060884	0.79107	0.588828	1.06278	Inverse variance weighted	19.0407	25	0.795166
			Simple mode	26	-0.08103	0.376005	0.831128	-0.818	0.655942	0.922168	0.441314	1.92696
			Weighted mode	26	-0.16645	0.221753	0.459884	-0.60109	0.268182	0.846662	0.548214	1.30758
ebi-a-GCST005523	Celiac disease	Gwas Catalog	MR Egger	36	0.11845	0.050496	0.024961	0.019478	0.217422	1.12575	1.01967	1.24287	MR Egger	33.6459	34	0.484871	-0.01444	0.012319	0.249407	0.1375
			Weighted median	36	0.119985	0.046451	0.009793	0.028941	0.211029	1.12748	1.02936	1.23495
			Inverse variance weighted	36	0.071113	0.030308	0.018958	0.01171	0.130517	1.0737	1.01178	1.13942	Inverse variance weighted	35.0191	35	0.467297
			Simple mode	36	-0.00223	0.099064	0.982156	-0.1964	0.191934	0.997771	0.821686	1.21159
			Weighted mode	36	0.121806	0.043622	0.008424	0.036307	0.207305	1.12953	1.03697	1.23036
ebi-a-GCST000612	Celiac disease	MRC-IEU	MR Egger	12	0.002364	0.209546	0.99122	-0.40835	0.413074	1.00237	0.664749	1.51146	MR Egger	6.67566	10	0.755668	0.028081	0.046244	0.557227	0.788
			Weighted median	12	0.038115	0.076098	0.616471	-0.11104	0.187268	1.03885	0.894904	1.20595
			Inverse variance weighted	12	0.125088	0.055359	0.023847	0.016585	0.233592	1.13325	1.01672	1.26313	Inverse variance weighted	7.04441	11	0.795476
			Simple mode	12	-0.00398	0.137413	0.977436	-0.2733	0.265353	0.996032	0.760861	1.30389
			Weighted mode	12	-0.00556	0.130184	0.966693	-0.26072	0.2496	0.994454	0.770495	1.28351
CHRONNAS	Crohn's disease	FinnGen Consortium	MR Egger	21	-0.17472	0.150416	0.259804	-0.46953	0.1201	0.839696	0.625296	1.12761	MR Egger	5.22464	19	0.999218	0.032267	0.03318	0.343022	0.2465
			Weighted median	21	-0.05672	0.068824	0.409873	-0.19161	0.078176	0.944859	0.825625	1.08131
			Inverse variance weighted	21	-0.03732	0.051614	0.469672	-0.13848	0.063846	0.96337	0.87068	1.06593	Inverse variance weighted	6.17039	20	0.998647
			Simple mode	21	-0.07833	0.118492	0.516129	-0.31057	0.153916	0.924661	0.733027	1.16639
			Weighted mode	21	-0.08973	0.119917	0.463019	-0.32477	0.14531	0.91418	0.722696	1.1564
ebi-a-GCST004132	Crohn's disease	MRC-IEU	MR Egger	88	-0.00097	0.078001	0.990144	-0.15385	0.151915	0.999034	0.857403	1.16406	MR Egger	81.1321	86	0.628284	0.00595	0.012576	0.637339	0.2445
			Weighted median	88	0.022958	0.0441	0.602648	-0.06348	0.109395	1.02322	0.938495	1.1156
			Inverse variance weighted	88	0.033296	0.02897	0.250421	-0.02349	0.090078	1.03386	0.976788	1.09426	Inverse variance weighted	81.356	87	0.650491
			Simple mode	88	0.010149	0.103438	0.922062	-0.19259	0.212887	1.0102	0.824821	1.23724
			Weighted mode	88	0.005848	0.067391	0.931048	-0.12624	0.137934	1.00587	0.881405	1.1479
G6_MS	Multiple sclerosis	FinnGen Consortium	MR Egger	13	0.079505	0.063835	0.238832	-0.04561	0.204621	1.08275	0.955413	1.22706	MR Egger	6.02233	11	0.87187	-0.0176008	0.0202394	0.403081	0.055
			Weighted median	13	0.077583	0.055284	0.160511	-0.03077	0.18594	1.08067	0.969695	1.20435
			Inverse variance weighted	13	0.037739	0.04205	0.369469	-0.04468	0.120157	1.03846	0.956304	1.12767	Inverse variance weighted	6.77858	12	0.871892
			Simple mode	13	0.026329	0.11208	0.818235	-0.19335	0.246006	1.02668	0.824195	1.27891
			Weighted mode	13	0.106568	0.060802	0.105135	-0.0126	0.22574	1.11245	0.987476	1.25325
ieu-b-18	Multiple sclerosis	MRC-IEU	MR Egger	61	0.038513	0.102555	0.708611	-0.16249	0.23952	1.03926	0.850021	1.27064	MR Egger	34.4333	59	0.995609	-0.01396	0.014366	0.335309	0.09
			Weighted median	61	-0.0586	0.055272	0.289049	-0.16693	0.049733	0.943084	0.846256	1.05099
			Inverse variance weighted	61	-0.05402	0.037998	0.155135	-0.1285	0.020457	0.947414	0.879417	1.02067	Inverse variance weighted	35.377	60	0.99529
			Simple mode	61	-0.07756	0.114404	0.500413	-0.30179	0.146672	0.925372	0.739492	1.15797
			Weighted mode	61	-0.03071	0.08566	0.721246	-0.1986	0.137187	0.96976	0.819877	1.14704
ebi-a-GCST003129	Primary biliary cholangitis (PBC)	Gwas Catalog	MR Egger	20	-0.07617	0.120944	0.536766	-0.31322	0.160885	0.926663	0.731092	1.17455	MR Egger	12.8813	18	0.798573	0.062332	0.034522	0.08774	0.207
			Weighted median	20	0.104787	0.045625	0.021636	0.015362	0.194212	1.11047	1.01548	1.21435
			Inverse variance weighted	20	0.133965	0.032914	4.7e-05	0.069454	0.198475	1.14335	1.07192	1.21954	Inverse variance weighted	16.1414	19	0.647824
			Simple mode	20	0.125383	0.074882	0.110432	-0.02139	0.272152	1.13358	0.978842	1.31279
			Weighted mode	20	0.108051	0.069941	0.138867	-0.02903	0.245135	1.1141	0.971384	1.27779
ebi-a-GCST90061440	Primary biliary cholangitis (PBC)	MRC-IEU	MR Egger	39	0.085801	0.087371	0.332466	-0.08545	0.257049	1.08959	0.918102	1.29311	MR Egger	42.0354	37	0.261907	0.009092	0.019754	0.648039	0.3075
			Weighted median	39	0.09777	0.043996	0.026265	0.011539	0.184001	1.10271	1.01161	1.20202
			Inverse variance weighted	39	0.123281	0.031325	8.3e-05	0.061883	0.184678	1.1312	1.06384	1.20283	Inverse variance weighted	42.276	38	0.291472
			Simple mode	39	0.12528	0.083071	0.139796	-0.03754	0.2881	1.13347	0.963157	1.33389
			Weighted mode	39	0.112768	0.062891	0.080927	-0.0105	0.236034	1.11937	0.989556	1.26622
finn-b-L12_PSORIASIS	Psoriasis	FinnGen Consortium	MR Egger	7	0.094755	0.266087	0.736294	-0.42677	0.616285	1.09939	0.652611	1.85203	MR Egger	2.33897	5	0.800527	-0.01079	0.053769	0.848908	0.509
			Weighted median	7	0.037188	0.133322	0.780294	-0.22412	0.2985	1.03789	0.799217	1.34783
			Inverse variance weighted	7	0.04581	0.106185	0.666166	-0.16231	0.253932	1.04688	0.850176	1.28908	Inverse variance weighted	2.37921	6	0.881733
			Simple mode	7	0.061665	0.188127	0.754212	-0.30706	0.430393	1.06361	0.735604	1.53786
			Weighted mode	7	0.059141	0.169826	0.739551	-0.27372	0.392001	1.06092	0.760546	1.47994
ebi-a-GCST90019017	Psoriasis	MRC-IEU	MR Egger	56	-0.04844	0.060866	0.42956	-0.16774	0.070852	0.95271	0.845573	1.07342	MR Egger	44.4847	54	0.818721	0.007384	0.011087	0.508235	0.1005
			Weighted median	56	-0.0556	0.057838	0.336389	-0.16896	0.057762	0.945916	0.844539	1.05946
			Inverse variance weighted	56	-0.01498	0.034352	0.662774	-0.08231	0.052349	0.985131	0.920986	1.05374	Inverse variance weighted	44.9283	55	0.83184
			Simple mode	56	-0.04583	0.108591	0.67465	-0.25867	0.16701	0.955206	0.77208	1.18177
			Weighted mode	56	-0.06412	0.059951	0.289537	-0.18162	0.053389	0.937897	0.833918	1.05484
finn-b-M13_RHEUMA	Rheumatoid arthritis	FinnGen Consortium	MR Egger	4	0.319092	0.254844	0.337108	-0.1804	0.818587	1.37588	0.834934	2.26729	MR Egger	1.62301	2	0.444189	-0.01664	0.050177	0.771675	>0.05
			Weighted median	4	0.263534	0.126651	0.037454	0.015298	0.51177	1.30152	1.01541	1.66824
			Inverse variance weighted	4	0.243898	0.11638	0.036109	0.015793	0.472003	1.27621	1.01592	1.6032	Inverse variance weighted	1.73301	3	0.62962
			Simple mode	4	0.291917	0.1959	0.232966	-0.09205	0.675881	1.33899	0.912062	1.96576
			Weighted mode	4	0.259861	0.153892	0.18988	-0.04177	0.56149	1.29675	0.959093	1.75328
ieu-a-833	Rheumatoid arthritis	MRC-IEU	MR Egger	49	0.178073	0.100074	0.081639	-0.01807	0.374219	1.19491	0.98209	1.45386	MR Egger	31.6328	48	0.967115	-0.00449	0.013655	0.743742	0.182
			Weighted median	49	0.153563	0.073436	0.036519	0.009628	0.297498	1.16598	1.00967	1.34648
			Inverse variance weighted	49	0.148724	0.045266	0.001018	0.060003	0.237445	1.16035	1.06184	1.26801	Inverse variance weighted	31.5247	47	0.959455
			Simple mode	49	0.154772	0.125891	0.224911	-0.09198	0.401519	1.16739	0.912128	1.49409
			Weighted mode	49	0.142634	0.082986	0.0921	-0.02002	0.305287	1.15331	0.980181	1.35701
SLE_FG	Systemic lupus erythematosus	FinnGen Consortium	MR Egger	16	0.028042	0.091134	0.762842	-0.15058	0.206665	1.02844	0.860208	1.22957	MR Egger	3.19399	14	0.998678	-0.02258	0.031443	0.484422	0.4015
			Weighted median	16	-0.00183	0.058347	0.974964	-0.11619	0.112528	0.998171	0.890306	1.1191
			Inverse variance weighted	16	-0.02913	0.044371	0.511462	-0.1161	0.057835	0.971288	0.890386	1.05954	Inverse variance weighted	3.70986	15	0.998543
			Simple mode	16	-0.09227	0.08643	0.302598	-0.26167	0.077133	0.911859	0.769764	1.08019
			Weighted mode	16	0.012701	0.071028	0.860475	-0.12651	0.151915	1.01278	0.881163	1.16406
ebi-a-GCST003156	Systemic lupus erythematosus	MRC-IEU	MR Egger	40	-0.09115	0.054325	0.101577	-0.19763	0.015326	0.91288	0.820674	1.01544	MR Egger	31.486	38	0.763325	0.026257	0.017945	0.151631	0.3545
			Weighted median	40	-0.04608	0.034321	0.179403	-0.11335	0.02119	0.954966	0.892838	1.02142
			Inverse variance weighted	40	-0.01954	0.023586	0.407305	-0.06577	0.026684	0.980645	0.936343	1.02704	Inverse variance weighted	33.627	39	0.71305
			Simple mode	40	-0.04823	0.058958	0.418274	-0.16379	0.067325	0.952911	0.848919	1.06964
			Weighted mode	40	-0.04378	0.04305	0.315461	-0.12816	0.040599	0.957166	0.879717	1.04144
finn-b-E4_DM1	Type 1 diabetes	FinnGen Consortium	MR Egger	16	0.030866	0.095588	0.75154	-0.15649	0.218218	1.03135	0.855143	1.24386	MR Egger	9.0876	14	0.825398	0.022373	0.026838	0.418485	0.109
			Weighted median	16	0.106129	0.061932	0.086595	-0.01526	0.227515	1.11197	0.984858	1.25548
			Inverse variance weighted	16	0.101736	0.0437	0.019908	0.016085	0.187388	1.10709	1.01622	1.20609	Inverse variance weighted	9.78254	15	0.833191
			Simple mode	16	0.084674	0.088404	0.353344	-0.0886	0.257944	1.08836	0.915214	1.29427
			Weighted mode	16	0.090581	0.063488	0.174138	-0.03386	0.215017	1.09481	0.966711	1.23988
ebi-a-GCST90000529	Type 1 diabetes	MRC-IEU	MR Egger	36	0.033212	0.023752	0.171072	-0.01334	0.079765	1.03377	0.986748	1.08303	MR Egger	20.2258	34	0.970424	0.009502	0.010364	0.365675	0.3215
			Weighted median	36	0.042831	0.025425	0.092063	-0.007	0.092664	1.04376	0.993023	1.09709
			Inverse variance weighted	36	0.047439	0.017983	0.008339	0.012193	0.082685	1.04858	1.01227	1.0862	Inverse variance weighted	21.0664	35	0.969634
			Simple mode	36	0.123633	0.053202	0.026066	0.019357	0.227909	1.1316	1.01954	1.25597
			Weighted mode	36	0.030921	0.021962	0.167978	-0.01213	0.073968	1.0314	0.987948	1.07677
finn-b-K11_ULCER	Ulcerative colitis	FinnGen Consortium	MR Egger	6	-0.29298	0.258137	0.319787	-0.79893	0.212971	0.746039	0.449812	1.23735	MR Egger	3.83127	4	0.429322	0.054738	0.047693	0.315061	0.0635
			Weighted median	6	-0.04113	0.136649	0.763437	-0.30896	0.226705	0.959707	0.734211	1.25446
			Inverse variance weighted	6	-0.01896	0.099595	0.849025	-0.21417	0.176247	0.981219	0.807214	1.19273	Inverse variance weighted	5.14853	5	0.398024
			Simple mode	6	-0.08781	0.205962	0.687584	-0.4915	0.315874	0.915933	0.611709	1.37146
			Weighted mode	6	-0.16609	0.173863	0.383291	-0.50687	0.174678	0.846967	0.602381	1.19086
ebi-a-GCST90018933	Ulcerative colitis	MRC-IEU	MR Egger	6	-0.03982	0.399714	0.925442	-0.82326	0.743621	0.960964	0.438999	2.10354	MR Egger	1.48607	4	0.829107	0.002795	0.059586	0.964841	>0.05
			Weighted median	6	-0.02	0.137193	0.884077	-0.2889	0.248895	0.980196	0.749087	1.28261
			Inverse variance weighted	6	-0.02185	0.114218	0.848267	-0.24572	0.202013	0.978384	0.782141	1.22386	Inverse variance weighted	1.48827	5	0.91442
			Simple mode	6	0.010289	0.195342	0.960032	-0.37258	0.39316	1.01034	0.688954	1.48165
			Weighted mode	6	-0.01361	0.18604	0.944522	-0.37825	0.35103	0.986483	0.685061	1.42053
* Autoimmune diseases include MHC locus SNPs

## Sheet: Supplementary Table S7
Results of multivariate MR analysis
SOURCE	EXPOSURE	OUTCOME	METHOD	NSNP	BETA	SE	Pval	OR	LCI	UCI
FinnGen Consortium	Ankylosing spondylitis	Pulmonary Arterial Hypertension	Multivariable IVW	24	-0.01414	0.022076	0.521913	0.985962	0.944211	1.02956
	Systemic lupus erythematosus	Pulmonary Arterial Hypertension	Multivariable IVW	38	0.015797	0.015401	0.305037	1.01592	0.985714	1.04706
MRC-IEU	Ankylosing spondylitis	Pulmonary Arterial Hypertension	Multivariable IVW	23	-0.29386	0.164356	0.073785	0.745381	0.540105	1.02868
	Systemic lupus erythematosus	Pulmonary Arterial Hypertension	Multivariable IVW	13	0.053058	0.041373	0.199691	1.05449	0.972358	1.14356
Gwas Catalog	Coeliac disease	Pulmonary Arterial Hypertension	Multivariable IVW	32	0.063157	0.033256	0.057551	1.06519	0.997978	1.13694
	Systemic lupus erythematosus	Pulmonary Arterial Hypertension	Multivariable IVW	13	0.017125	0.037233	0.645565	1.01727	0.945681	1.09428
MRC-IEU	Coeliac disease	Pulmonary Arterial Hypertension	Multivariable IVW	11	0.06514	0.033155	0.049446	1.06731	1.00016	1.13897
	Systemic lupus erythematosus	Pulmonary Arterial Hypertension	Multivariable IVW	4	-0.03819	0.046441	0.41091	0.962532	0.878788	1.05425
FinnGen Consortium	Crohns disease	Pulmonary Arterial Hypertension	Multivariable IVW	8	-0.06697	0.024424	0.006107	0.935224	0.891509	0.981081
	Systemic lupus erythematosus	Pulmonary Arterial Hypertension	Multivariable IVW	40	0.018621	0.015844	0.23989	1.0188	0.987644	1.05093
MRC-IEU	Crohns disease	Pulmonary Arterial Hypertension	Multivariable IVW	88	0.003773	0.020802	0.856052	1.00378	0.963679	1.04555
	Systemic lupus erythematosus	Pulmonary Arterial Hypertension	Multivariable IVW	36	0.017355	0.015656	0.267617	1.01751	0.986759	1.04921
FinnGen Consortium	Multiple sclerosis	Pulmonary Arterial Hypertension	Multivariable IVW	4	0.017494	0.026695	0.512249	1.01765	0.965773	1.07231
	Systemic lupus erythematosus	Pulmonary Arterial Hypertension	Multivariable IVW	40	0.013052	0.015204	0.39063	1.01314	0.983392	1.04378
MRC-IEU	Multiple sclerosis	Pulmonary Arterial Hypertension	Multivariable IVW	60	0.015793	0.021863	0.47007	1.01592	0.973305	1.0604
	Systemic lupus erythematosus	Pulmonary Arterial Hypertension	Multivariable IVW	36	0.006726	0.016754	0.688091	1.00675	0.974227	1.04036
Gwas Catalog	Primary biliary cholangitis	Pulmonary Arterial Hypertension	Multivariable IVW	21	0.094199	0.023921	8.22e-05	1.09878	1.04845	1.15152
	Systemic lupus erythematosus	Pulmonary Arterial Hypertension	Multivariable IVW	2	-0.01913	0.041291	0.643238	0.981057	0.904788	1.06375
MRC-IEU	Primary biliary cholangitis	Pulmonary Arterial Hypertension	Multivariable IVW	37	0.078911	0.025934	0.002344	1.08211	1.02848	1.13853
	Systemic lupus erythematosus	Pulmonary Arterial Hypertension	Multivariable IVW	22	0.011161	0.024736	0.651851	1.01122	0.963367	1.06146
FinnGen Consortium	Psoriasis	Pulmonary Arterial Hypertension	Multivariable IVW	9	0.053452	0.03422	0.118285	1.05491	0.986474	1.12809
	Systemic lupus erythematosus	Pulmonary Arterial Hypertension	Multivariable IVW	41	0.013161	0.015287	0.389261	1.01325	0.98334	1.04407
MRC-IEU	Psoriasis	Pulmonary Arterial Hypertension	Multivariable IVW	15	-2.38338	2.97671	0.42332	0.092239	0.00027	31.5276
	Systemic lupus erythematosus	Pulmonary Arterial Hypertension	Multivariable IVW	3	0.015153	0.022887	0.507913	1.01527	0.970733	1.06185
FinnGen Consortium	Rheumatoid arthritis	Pulmonary Arterial Hypertension	Multivariable IVW	8	0.103077	0.040488	0.0109	1.10858	1.02401	1.20013
	Systemic lupus erythematosus	Pulmonary Arterial Hypertension	Multivariable IVW	4	0.012125	0.022852	0.595701	1.0122	0.967864	1.05856
MRC-IEU	Rheumatoid arthritis	Pulmonary Arterial Hypertension	Multivariable IVW	47	0.096419	0.031293	0.002062	1.10122	1.03571	1.17088
	Systemic lupus erythematosus	Pulmonary Arterial Hypertension	Multivariable IVW	37	-0.00242	0.016507	0.883419	0.997582	0.965824	1.03039
FinnGen Consortium	Type 1 diabetes	Pulmonary Arterial Hypertension	Multivariable IVW	12	0.058545	0.03373	0.082616	1.06029	0.992464	1.13276
	Systemic lupus erythematosus	Pulmonary Arterial Hypertension	Multivariable IVW	39	0.016796	0.015206	0.269348	1.01694	0.987077	1.0477
MRC-IEU	Type 1 diabetes	Pulmonary Arterial Hypertension	Multivariable IVW	26	0.07002	0.025049	0.005184	1.07253	1.02115	1.1265
	Systemic lupus erythematosus	Pulmonary Arterial Hypertension	Multivariable IVW	39	0.008347	0.016187	0.60609	1.00838	0.976892	1.04089
FinnGen Consortium	Ulcerative colitis	Pulmonary Arterial Hypertension	Multivariable IVW	8	-0.008	0.03373	0.812489	0.992031	0.928569	1.05983
	Systemic lupus erythematosus	Pulmonary Arterial Hypertension	Multivariable IVW	41	0.017064	0.015585	0.273558	1.01721	0.986609	1.04876
MRC-IEU	Ulcerative colitis	Pulmonary Arterial Hypertension	Multivariable IVW	11	0.01341	0.033694	0.690642	1.0135	0.948732	1.08269
	Systemic lupus erythematosus	Pulmonary Arterial Hypertension	Multivariable IVW	41	0.009769	0.015485	0.528131	1.00982	0.979629	1.04093

## Sheet: Supplementary Table S8
MR analysis between autoimmune diseases and blood cell count
EXPOSURE	OUTCOME	METHOD	N SNP	Beta	SE	Pval	UCI	LCI	OR	OR_UCI95	OR_LCI95
Ankylosing spondylitis	basophil cell count	MR Egger	35	-0.04732	0.040998	0.256688	0.0330361	-0.127676	0.953782	1.03359	0.880138
	basophil cell count	Weighted median	35	0.00114	0.01832	0.950397	0.0370472	-0.0347672	1.00114	1.03774	0.96583
	basophil cell count	Inverse variance weighted	35	-0.00209	0.024711	0.932564	0.0463436	-0.0505236	0.997912	1.04743	0.950732
	white blood cell count	MR Egger	35	-0.05103	0.087985	0.565876	0.121421	-0.223481	0.95025	1.1291	0.79973
	white blood cell count	Weighted median	35	0.002784	0.024133	0.908159	0.0500847	-0.0445167	1.00279	1.05136	0.95646
	white blood cell count	Inverse variance weighted	35	-0.03174	0.051572	0.538249	0.0693411	-0.132821	0.968758	1.0718	0.875622
	monocyte cell count	MR Egger	35	-0.00562	0.082213	0.94588	0.155517	-0.166757	0.994396	1.16826	0.846405
	monocyte cell count	Weighted median	35	-0.01425	0.019511	0.465321	0.0239916	-0.0524916	0.985851	1.02428	0.948862
	monocyte cell count	Inverse variance weighted	35	-0.02209	0.048173	0.646566	0.0723291	-0.116509	0.978152	1.07501	0.890022
	lymphocyte cell count	MR Egger	35	-0.03629	0.099667	0.718075	0.159057	-0.231637	0.964361	1.17241	0.793234
	lymphocyte cell count	Weighted median	35	-0.07937	0.033203	0.016822	-0.0142921	-0.144448	0.923698	0.98581	0.8655
	lymphocyte cell count	Inverse variance weighted	35	-0.04968	0.058424	0.395111	0.064831	-0.164191	0.951534	1.06698	0.84858
	eosinophil cell count	MR Egger	35	0.042381	0.080121	0.600369	0.199418	-0.114656	1.04329	1.22069	0.891673
	eosinophil cell count	Weighted median	35	-0.08508	0.01888	6.59e-06	-0.0480752	-0.122085	0.918439	0.953062	0.885073
	eosinophil cell count	Inverse variance weighted	35	0.02019	0.047049	0.667834	0.112406	-0.072026	1.0204	1.11897	0.930507
	neutrophil cell count	MR Egger	35	-0.05028	0.060317	0.410457	0.0679413	-0.168501	0.950963	1.0703	0.84493
	neutrophil cell count	Weighted median	35	0.010292	0.018125	0.570163	0.045817	-0.025233	1.01035	1.04688	0.975083
	neutrophil cell count	Inverse variance weighted	35	-0.02051	0.035337	0.56156	0.0487505	-0.0897705	0.979699	1.04996	0.914141
Coeliac disease	basophil cell count	MR Egger	12	-0.06654	0.051032	0.221507	0.0334827	-0.166563	0.935625	1.03405	0.84657
	basophil cell count	Weighted median	12	0.00135	0.005436	0.80394	0.0120046	-0.00930456	1.00135	1.01208	0.990739
	basophil cell count	Inverse variance weighted	12	0.009773	0.014385	0.496924	0.0379676	-0.0184216	1.00982	1.0387	0.981747
	white blood cell count	MR Egger	12	-0.09377	0.117531	0.443497	0.136591	-0.324131	0.910492	1.14636	0.723156
	white blood cell count	Weighted median	12	-0.00856	0.005329	0.108011	0.00188484	-0.0190048	0.991477	1.00189	0.981175
	white blood cell count	Inverse variance weighted	12	0.029129	0.031428	0.354003	0.0907279	-0.0324699	1.02956	1.09497	0.968052
	monocyte cell count	MR Egger	12	0.005202	0.105871	0.961782	0.212709	-0.202305	1.00522	1.23702	0.816846
	monocyte cell count	Weighted median	12	0.010796	0.00521	0.038255	0.0210076	0.0005844	1.01085	1.02123	1.00058
	monocyte cell count	Inverse variance weighted	12	0.024845	0.02683	0.354441	0.0774318	-0.0277418	1.02516	1.08051	0.972639
	lymphocyte cell count	MR Egger	12	-0.1586	0.169198	0.370654	0.173028	-0.490228	0.853338	1.1889	0.612487
	lymphocyte cell count	Weighted median	12	-0.02282	0.005938	0.000121	-0.0111815	-0.0344585	0.977438	0.988881	0.966128
	lymphocyte cell count	Inverse variance weighted	12	0.009031	0.044808	0.840262	0.0968547	-0.0787927	1.00907	1.1017	0.924232
	eosinophil cell count	MR Egger	12	-0.11479	0.175555	0.527934	0.229298	-0.458878	0.891553	1.25772	0.631992
	eosinophil cell count	Weighted median	12	0.005148	0.007205	0.474885	0.0192698	-0.0089738	1.00516	1.01946	0.991066
	eosinophil cell count	Inverse variance weighted	12	0.041206	0.046285	0.373329	0.131925	-0.0495126	1.04207	1.14102	0.951693
	neutrophil cell count	MR Egger	12	-0.04012	0.059027	0.512103	0.0755729	-0.155813	0.960674	1.0785	0.855719
	neutrophil cell count	Weighted median	12	0.004003	0.00477	0.401347	0.0133522	-0.0053462	1.00401	1.01344	0.994668
	neutrophil cell count	Inverse variance weighted	12	0.025081	0.015886	0.114374	0.0562176	-0.00605556	1.0254	1.05783	0.993963
Crohns disease	basophil cell count	MR Egger	104	-0.005	0.011197	0.656016	0.0169461	-0.0269461	0.995012	1.01709	0.973414
	basophil cell count	Weighted median	104	0.005895	0.002853	0.038768	0.0114869	0.00030312	1.00591	1.01155	1.0003
	basophil cell count	Inverse variance weighted	104	0.003034	0.004335	0.483893	0.0115306	-0.0054626	1.00304	1.0116	0.994552
	white blood cell count	MR Egger	104	-0.0105	0.022592	0.643094	0.0337803	-0.0547803	0.989555	1.03436	0.946693
	white blood cell count	Weighted median	104	0.000655	0.003004	0.82731	0.00654284	-0.00523284	1.00066	1.00656	0.994781
	white blood cell count	Inverse variance weighted	104	0.012285	0.008759	0.160748	0.0294526	-0.00488264	1.01236	1.02989	0.995129
	monocyte cell count	MR Egger	104	0.021628	0.028566	0.450728	0.0776174	-0.0343614	1.02186	1.08071	0.966222
	monocyte cell count	Weighted median	104	0.003763	0.002838	0.184801	0.00932548	-0.00179948	1.00377	1.00937	0.998202
	monocyte cell count	Inverse variance weighted	104	-0.00733	0.011071	0.508128	0.0143692	-0.0290292	0.992697	1.01447	0.971388
	lymphocyte cell count	MR Egger	104	-0.02421	0.022359	0.281441	0.0196136	-0.0680336	0.976081	1.01981	0.934229
	lymphocyte cell count	Weighted median	104	0.006105	0.003419	0.074183	0.0128062	-0.00059624	1.00612	1.01289	0.999404
	lymphocyte cell count	Inverse variance weighted	104	-0.00246	0.00869	0.777371	0.0145724	-0.0194924	0.997543	1.01468	0.980696
	eosinophil cell count	MR Egger	104	-0.02635	0.024201	0.278769	0.021084	-0.073784	0.973994	1.02131	0.928872
	eosinophil cell count	Weighted median	104	0.005902	0.003273	0.071335	0.0123171	-0.00051308	1.00592	1.01239	0.999487
	eosinophil cell count	Inverse variance weighted	104	0.01478	0.009496	0.119578	0.0333922	-0.00383216	1.01489	1.03396	0.996175
	neutrophil cell count	MR Egger	104	-0.00396625	0.0191465	0.836303	0.0335609	-0.0414934	0.996042	1.03413	0.959356
	neutrophil cell count	Weighted median	104	0.00578754	0.00335617	0.084627	0.0123656	-0.000790553	1.0058	1.01244	0.99921
	neutrophil cell count	Inverse variance weighted	104	0.0147341	0.00740345	0.0465733	0.0292448	0.000223288	1.01484	1.02968	1.00022
Multiple Sclerosis	basophil cell count	MR Egger	80	0.006154	0.002909	0.037581	0.0118556	0.00045236	1.00617	1.01193	1.00045
	basophil cell count	Weighted median	80	0.009317	0.00114	2.99e-16	0.0115514	0.0070826	1.00936	1.01162	1.00711
	basophil cell count	Inverse variance weighted	80	0.003714	0.002423	0.125376	0.00846308	-0.00103508	1.00372	1.0085	0.998965
	white blood cell count	MR Egger	80	0.016556	0.005335	0.002666	0.0270126	0.0060994	1.01669	1.02738	1.00612
	white blood cell count	Weighted median	80	0.023842	0.00201	1.82e-32	0.0277816	0.0199024	1.02413	1.02817	1.0201
	white blood cell count	Inverse variance weighted	80	0.008577	0.004583	0.061279	0.0175597	-0.00040568	1.00861	1.01771	0.999594
	monocyte cell count	MR Egger	80	0.009947	0.004989	0.049694	0.0197254	0.00016856	1.01	1.01992	1.00017
	monocyte cell count	Weighted median	80	0.012888	0.001049	1.12e-34	0.014944	0.010832	1.01297	1.01506	1.01089
	monocyte cell count	Inverse variance weighted	80	0.005027	0.004186	0.229749	0.0132316	-0.00317756	1.00504	1.01332	0.996827
	lymphocyte cell count	MR Egger	80	0.012308	0.005881	0.039623	0.0238348	0.00078124	1.01238	1.02412	1.00078
	lymphocyte cell count	Weighted median	80	0.018493	0.001683	4.41e-28	0.0217917	0.0151943	1.01867	1.02203	1.01531
	lymphocyte cell count	Inverse variance weighted	80	0.008981	0.004869	0.065096	0.0185242	-0.00056224	1.00902	1.0187	0.999438
	eosinophil cell count	MR Egger	80	0.005059	0.005846	0.389511	0.0165172	-0.00639916	1.00507	1.01665	0.993621
	eosinophil cell count	Weighted median	80	0.012451	0.001268	9.2e-23	0.0149363	0.00996572	1.01253	1.01505	1.01002
	eosinophil cell count	Inverse variance weighted	80	-0.00012	0.004879	0.980473	0.00944284	-0.00968284	0.99988	1.00949	0.990364
	neutrophil cell count	MR Egger	80	0.013405	0.004325	0.002698	0.021882	0.004928	1.0135	1.02212	1.00494
	neutrophil cell count	Weighted median	80	0.018593	0.001351	4.43e-43	0.021241	0.015945	1.01877	1.02147	1.01607
	neutrophil cell count	Inverse variance weighted	80	0.005674	0.00378	0.1333	0.0130828	-0.0017348	1.00569	1.01317	0.998267
Primary biliary cholangitis	basophil cell count	MR Egger	51	0.008513	0.013133	0.519853	0.0342537	-0.0172277	1.00855	1.03485	0.98292
	basophil cell count	Weighted median	51	0.003461	0.00255	0.174767	0.008459	-0.001537	1.00347	1.00849	0.998464
	basophil cell count	Inverse variance weighted	51	0.004728	0.005278	0.370365	0.0150729	-0.00561688	1.00474	1.01519	0.994399
	white blood cell count	MR Egger	51	0.03227	0.027511	0.246478	0.0861916	-0.0216516	1.0328	1.09002	0.978581
	white blood cell count	Weighted median	51	0.016202	0.003679	1.07e-05	0.0234128	0.00899116	1.01633	1.02369	1.00903
	white blood cell count	Inverse variance weighted	51	0.015709	0.011117	0.157631	0.0374983	-0.00608032	1.01583	1.03821	0.993938
	monocyte cell count	MR Egger	51	0.024099	0.025999	0.358509	0.075057	-0.026859	1.02439	1.07795	0.973498
	monocyte cell count	Weighted median	51	0.007033	0.002925	0.016216	0.012766	0.0013	1.00706	1.01285	1.0013
	monocyte cell count	Inverse variance weighted	51	0.003012	0.010537	0.774996	0.0236645	-0.0176405	1.00302	1.02395	0.982514
	lymphocyte cell count	MR Egger	51	0.030975	0.030943	0.321723	0.0916233	-0.0296733	1.03146	1.09595	0.970763
	lymphocyte cell count	Weighted median	51	0.010878	0.00298	0.000262	0.0167188	0.0050372	1.01094	1.01686	1.00505
	lymphocyte cell count	Inverse variance weighted	51	0.016402	0.012534	0.19065	0.0409686	-0.00816464	1.01654	1.04182	0.991869
	eosinophil cell count	MR Egger	51	0.023204	0.031609	0.466379	0.0851576	-0.0387496	1.02348	1.08889	0.961992
	eosinophil cell count	Weighted median	51	0.012026	0.003633	0.000934	0.0191467	0.00490532	1.0121	1.01933	1.00492
	eosinophil cell count	Inverse variance weighted	51	0.029141	0.012697	0.021724	0.0540271	0.00425488	1.02957	1.05551	1.00426
	neutrophil cell count	MR Egger	51	0.01889	0.021539	0.384772	0.0611064	-0.0233264	1.01907	1.06301	0.976944
	neutrophil cell count	Weighted median	51	0.003516	0.003154	0.265024	0.00969784	-0.00266584	1.00352	1.00975	0.997338
	neutrophil cell count	Inverse variance weighted	51	0.008144	0.008699	0.349172	0.025194	-0.00890604	1.00818	1.02551	0.991134
Psoriasis	basophil cell count	MR Egger	71	0.003217	0.006978	0.646273	0.0168939	-0.0104599	1.00322	1.01704	0.989595
	basophil cell count	Weighted median	71	0.004475	0.003385	0.186218	0.0111096	-0.0021596	1.00449	1.01117	0.997843
	basophil cell count	Inverse variance weighted	71	0.007077	0.004375	0.105734	0.015652	-0.001498	1.0071	1.01578	0.998503
	white blood cell count	MR Egger	71	-0.00969	0.01536	0.530136	0.0204156	-0.0397956	0.990357	1.02063	0.960986
	white blood cell count	Weighted median	71	0.005536	0.003039	0.068512	0.0114924	-0.00042044	1.00555	1.01156	0.99958
	white blood cell count	Inverse variance weighted	71	0.004836	0.009696	0.617931	0.0238402	-0.0141682	1.00485	1.02413	0.985932
	monocyte cell count	MR Egger	71	-0.02524	0.010475	0.018663	-0.004709	-0.045771	0.975076	0.995302	0.955261
	monocyte cell count	Weighted median	71	-0.00534	0.002522	0.034232	-0.00039688	-0.0102831	0.994674	0.999603	0.98977
	monocyte cell count	Inverse variance weighted	71	-0.00739	0.006506	0.255927	0.00536176	-0.0201418	0.992637	1.00538	0.98006
	lymphocyte cell count	MR Egger	71	-0.01873	0.018153	0.305663	0.0168499	-0.0543099	0.981444	1.01699	0.947139
	lymphocyte cell count	Weighted median	71	-0.00997	0.004369	0.022498	-0.00140676	-0.0185332	0.99008	0.998594	0.981637
	lymphocyte cell count	Inverse variance weighted	71	-0.01001	0.011374	0.378608	0.012283	-0.032303	0.99004	1.01236	0.968213
	eosinophil cell count	MR Egger	71	-0.02438	0.017487	0.167706	0.00989452	-0.0586545	0.975915	1.00994	0.943033
	eosinophil cell count	Weighted median	71	0.006436	0.003007	0.032331	0.0123297	0.00054228	1.00646	1.01241	1.00054
	eosinophil cell count	Inverse variance weighted	71	0.000684	0.011188	0.951249	0.0226125	-0.0212445	1.00068	1.02287	0.97898
	neutrophil cell count	MR Egger	71	2.36e-05	0.010517	0.998217	0.0206369	-0.0205897	1.00002	1.02085	0.979621
	neutrophil cell count	Weighted median	71	0.005454	0.002881	0.058344	0.0111008	-0.00019276	1.00547	1.01116	0.999807
	neutrophil cell count	Inverse variance weighted	71	0.010503	0.006534	0.107934	0.0233096	-0.00230364	1.01056	1.02358	0.997699
Rheumatoid arthritis	basophil cell count	MR Egger	67	0.020778	0.005922	0.000823	0.0323851	0.00917088	1.021	1.03292	1.00921
	basophil cell count	Weighted median	67	0.015026	0.002514	2.27e-09	0.0199534	0.0100986	1.01514	1.02015	1.01015
	basophil cell count	Inverse variance weighted	67	0.011031	0.004098	0.007101	0.0190631	0.00299892	1.01109	1.01925	1.003
	white blood cell count	MR Egger	67	0.04958	0.013337	0.000421	0.0757205	0.0234395	1.05083	1.07866	1.02372
	white blood cell count	Weighted median	67	0.028662	0.00418	7.01e-12	0.0368548	0.0204692	1.02908	1.03754	1.02068
	white blood cell count	Inverse variance weighted	67	0.025981	0.009247	0.004959	0.0441051	0.00785688	1.02632	1.04509	1.00789
	monocyte cell count	MR Egger	67	0.012865	0.008984	0.156918	0.0304736	-0.00474364	1.01295	1.03094	0.995268
	monocyte cell count	Weighted median	67	0.00796	0.002813	0.004654	0.0134735	0.00244652	1.00799	1.01356	1.00245
	monocyte cell count	Inverse variance weighted	67	0.006514	0.006028	0.279818	0.0183289	-0.00530088	1.00654	1.0185	0.994713
	lymphocyte cell count	MR Egger	67	0.025039	0.012364	0.046972	0.0492724	0.00080556	1.02536	1.05051	1.00081
	lymphocyte cell count	Weighted median	67	0.022581	0.002971	2.95e-14	0.0284042	0.0167578	1.02284	1.02881	1.0169
	lymphocyte cell count	Inverse variance weighted	67	0.013419	0.008342	0.107724	0.0297693	-0.00293132	1.01351	1.03022	0.997073
	eosinophil cell count	MR Egger	67	0.028095	0.011296	0.015453	0.0502352	0.00595484	1.02849	1.05152	1.00597
	eosinophil cell count	Weighted median	67	0.030965	0.003058	4.22e-24	0.0369587	0.0249713	1.03145	1.03765	1.02529
	eosinophil cell count	Inverse variance weighted	67	0.027786	0.007537	0.000227	0.0425585	0.0130135	1.02818	1.04348	1.0131
	neutrophil cell count	MR Egger	67	0.047374	0.01124	7.88e-05	0.0694044	0.0253436	1.04851	1.07187	1.02567
	neutrophil cell count	Weighted median	67	0.03382	0.00366	2.43e-20	0.0409936	0.0266464	1.0344	1.04185	1.027
	neutrophil cell count	Inverse variance weighted	67	0.023116	0.007965	0.003704	0.0387274	0.0075046	1.02339	1.03949	1.00753
Systemic lupus erythematosus	basophil cell count	MR Egger	50	-0.02232	0.007646	0.005329	-0.00733384	-0.0373062	0.977927	0.992693	0.963381
	basophil cell count	Weighted median	50	-0.00345	0.001934	0.074461	0.00034064	-0.00724064	0.996556	1.00034	0.992786
	basophil cell count	Inverse variance weighted	50	-0.004	0.003836	0.297526	0.00351856	-0.0115186	0.996008	1.00352	0.988548
	white blood cell count	MR Egger	50	-0.05241	0.019855	0.011167	-0.0134942	-0.0913258	0.94894	0.986596	0.91272
	white blood cell count	Weighted median	50	-0.0066	0.002345	0.004912	-0.0020038	-0.0111962	0.993422	0.997998	0.988866
	white blood cell count	Inverse variance weighted	50	-0.0148	0.009721	0.127989	0.00425316	-0.0338532	0.985309	1.00426	0.966713
	monocyte cell count	MR Egger	50	-0.03725	0.015464	0.01988	-0.00694056	-0.0675594	0.963435	0.993083	0.934672
	monocyte cell count	Weighted median	50	-0.00346	0.002034	0.089304	0.00052664	-0.00744664	0.996546	1.00053	0.992581
	monocyte cell count	Inverse variance weighted	50	-0.01336	0.007448	0.07285	0.00123808	-0.0279581	0.986729	1.00124	0.972429
	lymphocyte cell count	MR Egger	50	-0.0425	0.022328	0.062972	0.00126288	-0.0862629	0.95839	1.00126	0.917353
	lymphocyte cell count	Weighted median	50	-0.00302	0.002232	0.176385	0.00135472	-0.00739472	0.996985	1.00136	0.992633
	lymphocyte cell count	Inverse variance weighted	50	-0.01542	0.010626	0.146743	0.00540696	-0.036247	0.984698	1.00542	0.964402
	eosinophil cell count	MR Egger	50	-0.06266	0.020077	0.003049	-0.0233091	-0.102011	0.939263	0.97696	0.90302
	eosinophil cell count	Weighted median	50	-0.00778	0.002642	0.003247	-0.00260168	-0.0129583	0.99225	0.997402	0.987125
	eosinophil cell count	Inverse variance weighted	50	-0.01279	0.010123	0.206346	0.00705108	-0.0326311	0.987291	1.00708	0.967896
	neutrophil cell count	MR Egger	50	-0.03602	0.013816	0.012124	-0.00894064	-0.0630994	0.964621	0.991099	0.93885
	neutrophil cell count	Weighted median	50	-0.00465	0.002179	0.032827	-0.00037916	-0.00892084	0.995361	0.999621	0.991119
	neutrophil cell count	Inverse variance weighted	50	-0.00912	0.006771	0.17778	0.00415116	-0.0223912	0.990921	1.00416	0.977858
Type 1 diabetes	basophil cell count	MR Egger	57	-0.00658	0.00337	0.056033	2.52e-05	-0.0131852	0.993442	1.00003	0.986901
	basophil cell count	Weighted median	57	0.000404	0.002002	0.839901	0.00432792	-0.00351992	1.0004	1.00434	0.996486
	basophil cell count	Inverse variance weighted	57	-0.00455	0.002287	0.046643	-6.748e-05	-0.00903252	0.99546	0.999933	0.991008
	white blood cell count	MR Egger	57	-0.01056	0.00847	0.217763	0.0060412	-0.0271612	0.989496	1.00606	0.973204
	white blood cell count	Weighted median	57	-0.00859	0.002654	0.001209	-0.00338816	-0.0137918	0.991447	0.996618	0.986303
	white blood cell count	Inverse variance weighted	57	-0.0115	0.005707	0.043977	-0.00031428	-0.0226857	0.988566	0.999686	0.97757
	monocyte cell count	MR Egger	57	-0.01058	0.005163	0.045252	-0.00046052	-0.0206995	0.989476	0.99954	0.979513
	monocyte cell count	Weighted median	57	-0.00264	0.001406	0.060708	0.00011576	-0.00539576	0.997363	1.00012	0.994619
	monocyte cell count	Inverse variance weighted	57	-0.00712	0.003674	0.05268	8.104e-05	-0.014321	0.992905	1.00008	0.985781
	lymphocyte cell count	MR Egger	57	-0.00614	0.00909	0.502304	0.0116764	-0.0239564	0.993879	1.01174	0.976328
	lymphocyte cell count	Weighted median	57	-0.00308	0.001993	0.122201	0.00082628	-0.00698628	0.996925	1.00083	0.993038
	lymphocyte cell count	Inverse variance weighted	57	-0.0137	0.006194	0.026961	-0.00155976	-0.0258402	0.986393	0.998441	0.974491
	eosinophil cell count	MR Egger	57	-0.00834	0.007535	0.27308	0.0064286	-0.0231086	0.991695	1.00645	0.977156
	eosinophil cell count	Weighted median	57	-0.00603	0.002383	0.011376	-0.00135932	-0.0107007	0.993988	0.998642	0.989356
	eosinophil cell count	Inverse variance weighted	57	0.002718	0.005264	0.605582	0.0130354	-0.00759944	1.00272	1.01312	0.992429
	neutrophil cell count	MR Egger	57	-0.00991	0.006423	0.128574	0.00267908	-0.0224991	0.990139	1.00268	0.977752
	neutrophil cell count	Weighted median	57	-0.01253	0.002131	4.16e-09	-0.00835324	-0.0167068	0.987548	0.991682	0.983432
	neutrophil cell count	Inverse variance weighted	57	-0.00824	0.004332	0.057231	0.00025072	-0.0167307	0.991794	1.00025	0.983408
Ulcerative colitis	basophil cell count	MR Egger	19	0.003422	0.008549	0.69393	0.020178	-0.013334	1.00343	1.02038	0.986754
	basophil cell count	Weighted median	19	0.003284	0.002892	0.256154	0.00895232	-0.00238432	1.00329	1.00899	0.997619
	basophil cell count	Inverse variance weighted	19	0.002248	0.005972	0.706615	0.0139531	-0.00945712	1.00225	1.01405	0.990587
	white blood cell count	MR Egger	19	0.002172	0.012181	0.860607	0.0260468	-0.0217028	1.00217	1.02639	0.978531
	white blood cell count	Weighted median	19	0.001331	0.002745	0.62789	0.0067112	-0.0040492	1.00133	1.00673	0.995959
	white blood cell count	Inverse variance weighted	19	0.007211	0.008604	0.401942	0.0240748	-0.00965284	1.00724	1.02437	0.990394
	monocyte cell count	MR Egger	19	0.002231	0.015755	0.889076	0.0331108	-0.0286488	1.00223	1.03367	0.971758
	monocyte cell count	Weighted median	19	0.00367	0.002799	0.189791	0.00915604	-0.00181604	1.00368	1.0092	0.998186
	monocyte cell count	Inverse variance weighted	19	0.007058	0.011071	0.523768	0.0287572	-0.0146412	1.00708	1.02917	0.985466
	lymphocyte cell count	MR Egger	19	-0.01412	0.01517	0.365042	0.0156132	-0.0438532	0.985979	1.01574	0.957094
	lymphocyte cell count	Weighted median	19	-0.00717	0.00292	0.014066	-0.0014468	-0.0128932	0.992856	0.998554	0.98719
	lymphocyte cell count	Inverse variance weighted	19	-0.00768	0.010711	0.473183	0.0133136	-0.0286736	0.992349	1.0134	0.971734
	eosinophil cell count	MR Egger	19	0.005661	0.018241	0.760081	0.0414134	-0.0300914	1.00568	1.04228	0.970357
	eosinophil cell count	Weighted median	19	0.011736	0.003052	0.000121	0.0177179	0.00575408	1.01181	1.01788	1.00577
	eosinophil cell count	Inverse variance weighted	19	0.012216	0.012826	0.340845	0.037355	-0.012923	1.01229	1.03806	0.98716
	neutrophil cell count	MR Egger	19	0.008725	0.008254	0.305264	0.0249028	-0.00745284	1.00876	1.02522	0.992575
	neutrophil cell count	Weighted median	19	0.00367	0.002812	0.191898	0.00918152	-0.00184152	1.00368	1.00922	0.99816
	neutrophil cell count	Inverse variance weighted	19	0.009972	0.005548	0.072242	0.0208461	-0.00090208	1.01002	1.02106	0.999098

## Sheet: Supplementary Table S9
MR analysis of blood cell count and Pulmonary Arterial Hypertension
EXPOSURE	OUTCOME	METHOD	N SNP	BETA	SE	Pval	UCI	LCI	OR	OR_UCI95	OR_LCI95
basophil cell count	Pulmonary Arterial Hypertension	MR Egger	155	-0.11352	0.321863	0.724809	0.517331	-0.744371	0.892686	1.67755	0.475033
	Pulmonary Arterial Hypertension	Weighted median	155	0.170643	0.248154	0.491674	0.657025	-0.315739	1.18607	1.92904	0.72925
	Pulmonary Arterial Hypertension	Inverse variance weighted	155	0.130886	0.167456	0.434441	0.4591	-0.197328	1.13984	1.58265	0.820922
white blood cell count	Pulmonary Arterial Hypertension	MR Egger	382	-0.12493	0.225258	0.579496	0.316576	-0.566436	0.882559	1.37242	0.567545
	Pulmonary Arterial Hypertension	Weighted median	382	0.204049	0.158127	0.196908	0.513978	-0.10588	1.22636	1.67193	0.899533
	Pulmonary Arterial Hypertension	Inverse variance weighted	382	0.022037	0.105186	0.834052	0.228202	-0.184128	1.02228	1.25634	0.83183
monocyte cell count	Pulmonary Arterial Hypertension	MR Egger	406	0.251537	0.130922	0.0554	0.508144	-0.00507012	1.286	1.6622	0.994943
	Pulmonary Arterial Hypertension	Weighted median	406	0.173774	0.126015	0.167899	0.420763	-0.0732154	1.18979	1.52312	0.929401
	Pulmonary Arterial Hypertension	Inverse variance weighted	406	0.217962	0.077461	0.004895	0.369786	0.0661384	1.24354	1.44742	1.06837
lymphocyte cell count	Pulmonary Arterial Hypertension	MR Egger	395	0.270978	0.214032	0.206241	0.690481	-0.148525	1.31125	1.99467	0.861979
	Pulmonary Arterial Hypertension	Weighted median	395	0.216682	0.171143	0.205483	0.552122	-0.118758	1.24195	1.73694	0.888022
	Pulmonary Arterial Hypertension	Inverse variance weighted	395	0.04571	0.101557	0.652643	0.244762	-0.153342	1.04677	1.27732	0.857837
eosinophil cell count	Pulmonary Arterial Hypertension	MR Egger	341	-0.10042	0.182841	0.583234	0.257948	-0.458788	0.904457	1.29427	0.632049
	Pulmonary Arterial Hypertension	Weighted median	341	-0.07368	0.155411	0.635436	0.230926	-0.378286	0.928969	1.25977	0.685035
	Pulmonary Arterial Hypertension	Inverse variance weighted	341	0.057706	0.094455	0.541244	0.242838	-0.127426	1.0594	1.27486	0.880359
neutrophil cell count	Pulmonary Arterial Hypertension	MR Egger	334	0.029488	0.237746	0.901365	0.49547	-0.436494	1.02993	1.64127	0.646298
	Pulmonary Arterial Hypertension	Weighted median	334	0.160403	0.177516	0.36621	0.508334	-0.187528	1.17398	1.66252	0.829006
	Pulmonary Arterial Hypertension	Inverse variance weighted	334	0.063875	0.111286	0.565987	0.281996	-0.154246	1.06596	1.32577	0.857062

[truncated: 6 more sheets: Supplementary Table S10, Supplementary Table S11, Supplementary Table S12, Supplementary Table S13, Supplementary Table S14, Supplementary Table S15]
