# Supplementary material for: A study on the genetic comorbidity between autoimmune diseases and pulmonary hypertension: an observational study and POST-GWAS analysis
Source: Int J Med Sci. 2025 Feb 18;22(6):1344–62. doi: 10.7150/ijms.107884 (PMC11898843; doi:10.7150/ijms.107884)
Supplement: Supplementary file 6 — Supplementary tables for MR2. [file ijmsv22p1344s6.xlsx]

## Sheet: Directory
Supplementary Table S1	Sources of Exposure
Supplementary Table S2	From FinnGen Consortium Instrumental variables for autoimmune diseases
Supplementary Table S3	Results of Mendelian randomization analysis of autoimmune diseases (include MHC locus SNP ) with Pulmonary Arterial Hypertension
Supplementary Table S4	Results of Mendelian randomization analysis of autoimmune diseases (exclude MHC locus SNP ) with Pulmonary Arterial Hypertension
Supplementary Table S5	Results of Mendelian Randomization Multivariate Analysis
Supplementary Table S6	Pulmonary Arterial Hypertension as an instrumental variable for exposure
Supplementary Table S7	Inverse Mendelian randomization analysis

## Sheet: Supplementary Table S1
Exposure from FinnGen Consortium and Gwas Catalog database
Exposure	First Author (Year)	Sample Size	N Cases	N Controls	Ethnicity	Outcome Units	FINNGEN ID
Systemic sclerosis	pre-publication	485114	854	484260	European	\	M13_SYSTSLCE
Mixed connective tissue disease	Zhou W(2018)	402124	2720	399404	European	\	GCST90436640
Sjogren syndrome	pre-publication	214435	1290	213145	European	\	finn-b-M13_SJOGREN
Hashimoto's Thyroiditis	Sakaue S(2021)	395640	15654	379986	European	\	ebi-a-GCST90018855
Graves' Disease	Sakaue S(2021)	458620	1678	456942	European	\	ebi-a-GCST90018847

## Sheet: Supplementary Table S2
FinnGen Consortium and Gwas Catalog exposure data
SNP	Gene	Effect Allele	Other Allele	EAF	BETA	SE	P-Value	R2	F statistic	Overall R2	Overall F statistic
Graves' Disease
										0.122	1337.38
rs10821944	NA	T	G	0.703121	-0.1566	0.0232	1.42791e-11	0.010238187025004	45.5623013060922
rs11065774	NA	A	G	0.124976	0.2365	0.0348	1.12305e-11	0.012233166062066	46.1851021308611
rs11265409	NA	T	C	0.0261997	0.3672	0.0577	1.89802e-10	0.00688020792569134	40.4997017361651
rs1131151	NA	T	C	0.0795073	0.3783	0.0375	5.7069e-24	0.0209473954910762	101.767300200148
rs113721192	NA	A	G	0.0318877	-0.4822	0.0498	3.80715e-22	0.0143559964148063	93.7548692824564
rs115070292	NA	G	A	0.0567147	-0.394	0.037	1.6531e-26	0.0166096753926155	113.393223542702
rs115138315	NA	A	G	0.0681267	-0.3337	0.0408	2.91005e-16	0.0141389327912337	66.8944663038195
rs11643872	NA	T	G	0.565618	-0.2374	0.0387	8.85401e-10	0.0276940497029171	37.6302934683324
rs116577993	NA	A	G	0.00770303	0.8757	0.1272	5.87895e-12	0.0117231399492293	47.3952242936234
rs12612769	NA	C	A	0.218448	0.1449	0.0252	8.78193e-09	0.00716923338123106	33.0623558174524
rs12662447	NA	T	C	0.131818	-0.2755	0.0407	1.33199e-11	0.0173723550791842	45.819726654511
rs13136820	NA	T	C	0.700325	-0.1361	0.0244	2.36701e-08	0.00777492825237189	31.1124852559296
rs1569723	NA	A	C	0.711732	0.1641	0.0232	1.61585e-12	0.0110499442075261	50.0310132392894
rs16891359	NA	C	T	0.257448	0.1795	0.0281	1.65798e-10	0.0123189954832179	40.8050930084824
rs17195054	NA	A	G	0.064373	-0.3379	0.0468	5.11093e-13	0.0137534886836024	52.1294068627581
rs17689159	NA	C	T	0.304638	0.1621	0.024	1.55418e-11	0.0111324577256407	45.6185684218265
rs17885212	NA	A	T	0.191415	0.3534	0.039	1.39316e-19	0.0386602567771686	82.1111212092671
rs1977710	NA	G	A	0.444294	0.1461	0.0223	5.19398e-11	0.0105401298630406	42.9228758179042
rs231779	NA	T	C	0.467891	0.2352	0.0222	3.61077e-26	0.0275454534803429	112.244945131708
rs239933	NA	G	A	0.476193	0.135	0.0219	6.73194e-10	0.00909184111507395	37.9994589821665
rs2466028	NA	C	T	0.361033	-0.145	0.0235	6.27899e-10	0.00970043767090755	38.0713595507328
rs2476601	NA	G	A	0.88792	-0.3856	0.0536	6.18301e-13	0.0295941592717394	51.753839798668
rs28414437	NA	C	A	0.424075	0.2871	0.0228	1.98381e-36	0.0402628935065309	158.560423487885
rs2854004	NA	A	G	0.442288	0.3194	0.0222	4.55932e-47	0.0503286133317398	206.996013140079
rs3117026	NA	G	C	0.246811	-0.3232	0.0279	5.49667e-31	0.0388365980503261	134.193785366504
rs34544259	NA	G	A	0.40471	0.1406	0.0228	6.74901e-10	0.00952517930368985	38.0276119421065
rs3749946	NA	A	C	0.10462	-0.2956	0.0311	1.89104e-21	0.0163704629090968	90.3412691624144
rs3778620	NA	G	A	0.103094	0.2415	0.0328	1.92486e-13	0.0107856068477312	54.2106592634462
rs4409785	NA	C	T	0.143693	0.2029	0.035	6.81303e-09	0.0101311605088542	33.6067187496473
rs513095	NA	G	T	0.0891832	-0.406	0.0337	2.07491e-33	0.026779110461818	145.141087061817
rs5751536	NA	A	G	0.451066	-0.2096	0.038	3.37101e-08	0.0217556856913648	30.4238008420057
rs61850822	NA	T	C	0.402609	-0.1498	0.0238	2.969e-10	0.0107943321323802	39.6157441936159
rs6905408	NA	T	C	0.0845562	-0.4465	0.0333	6.05062e-41	0.0308638476908715	179.784632018872
rs6923516	NA	T	A	0.0405764	-0.3742	0.0514	3.45621e-13	0.0109023839417827	53.0004350410121
rs7742274	NA	C	T	0.713326	0.1698	0.0257	4.14e-11	0.0117918440693982	43.6523100517838
rs79595056	NA	A	C	0.0552568	0.2628	0.0387	1.10205e-11	0.00721074641651822	46.113373808259
rs79774308	NA	G	A	0.0230132	-0.3405	0.0603	1.60602e-08	0.00521350669985754	31.8858291173051
rs860262	NA	A	C	0.41768	-0.1373	0.0245	2.10698e-08	0.00917015035993741	31.4055939879105
rs9273410	NA	A	C	0.429379	0.3072	0.024	1.5209e-37	0.0462445938051593	163.839
rs9357156	NA	C	A	0.230863	0.4396	0.0251	1.08993e-68	0.0686283254365686	306.736904592619
rs9368655	NA	C	G	0.117105	0.3826	0.0362	3.92374e-26	0.0302694425397537	111.70455849801
rs9469899	NA	A	G	0.345288	0.1453	0.0232	3.78199e-10	0.00954537534804801	39.2241340890693
Hashimoto's Thyroiditis
										0.0162109	584.147
rs11611029	NA	T	C	0.393049	-0.0958	0.0168	1.16099e-08	0.00437886282867505	32.5169841486202
rs11889341	NA	T	C	0.249062	0.1245	0.0191	6.64202e-11	0.00579802723989608	42.4883409025986
rs146346485	NA	A	G	0.043303	-0.253	0.0428	3.34303e-09	0.00530351052575144	34.9422855861134
rs2072109	NA	G	C	0.090444	-0.1867	0.0324	8.59192e-09	0.00573492623192667	33.2044598716988
rs2476601	NA	G	A	0.891647	-0.3308	0.0234	3.4906e-45	0.0211443768444478	199.84675072543
rs3184504	NA	C	T	0.672884	-0.179	0.0171	1.40411e-25	0.0141051609548646	109.575041994192
rs34636506	NA	G	A	0.373849	-0.1346	0.0176	1.92309e-14	0.00848194432115663	58.4874367766454
rs7030280	NA	T	C	0.747314	0.2051	0.0177	6.43576e-31	0.015887136074325	134.271114150109
rs73192661	NA	T	C	0.428715	-0.1016	0.0168	1.45399e-09	0.00505637076517373	36.5735112614115
rs80173139	NA	G	A	0.148305	0.2133	0.0245	3.01093e-18	0.0114934814026252	75.7961849373498
rs9266658	NA	A	G	0.248632	-0.1593	0.0202	2.68287e-15	0.00948137373133516	62.1908678543532
Mixed connective tissue disease
										0.0101102	1019.11
rs10203066	NA	A	G	0.142002	-0.259	0.0398	7.32e-11	0.0163459535514474	42.3478361446639
rs2425061	NA	G	A	0.370316	-0.18	0.0284	2.31e-10	0.0151101974973312	40.1704012791068
rs4244811	NA	A	G	0.674559	-0.165	0.0292	1.74e-08	0.0119533625180096	31.9300813872277
rs4784329	NA	C	A	0.429677	0.218	0.0278	4.28e-15	0.0232919568131772	61.4923705231324
Sjogren syndrome
										0.0395351	1713.52
rs1131114	NA	C	T	0.1823	0.3178	0.0536	3.12299e-09	0.0301105333183928	35.1539520282473
rs114859580	NA	G	C	0.11	0.6212	0.1114	2.43501e-08	0.0755572	31.0948496911045
rs2853986	NA	C	T	0.09265	0.7754	0.0742	1.42594e-25	0.101088524185088	109.204298189714
rs28688825	NA	G	A	0.1439	-0.3532	0.0575	8.37896e-10	0.0307366602375392	37.7312896710823
rs496315	NA	C	T	0.4992	0.2254	0.0408	3.21299e-08	0.0254025149693952	30.5199239166565
Systemic sclerosis
										0.0356949	4376.5
rs1794269	NA	T	C	0.508616	0.462505	0.0469162	6.32266e-23	0.106923677969798	97.1819067393612
rs3807307	NA	C	T	0.429194	0.27765	0.0475484	5.24131e-09	0.0377717862058041	34.0974381313876
rs732163	NA	A	G	0.109606	0.505194	0.0660856	2.09701e-14	0.0498153191604672	58.4387479621135
rs9270713	NA	A	G	0.515876	-0.293168	0.0478734	9.13608e-10	0.0429304124402878	37.5009951955136

## Sheet: Supplementary Table S3
OUTCOME: (Pulmonary Arterial Hypertension, ID: GCST007228 )													HETEROGENEITY				PLEITROPY			MR presso
ID EXPOSURE	EXPOSURE	SOURCE	METHOD	N SNP	BETA	SE	P-value	lCI	uCI	OR	ORlCI	ORuCI	METHOD	Q	Q df	Q p-value	Egger intercept	SE	P-value	Global test P-value
ebi-a-GCST90018847	Graves' Disease	Gwas Catalog	MR Egger	45	-0.0629886	0.102171	0.540814	-0.263244	0.137267	0.938954	0.768554	1.14713	MR Egger	33.8016334127897	40	0.744343837612714	0.0318300686549765	0.024070084599624	0.192870883932998	0.0655
			Weighted median	45	0.0138996	0.0506895	0.783922	-0.0854519	0.113251	1.014	0.918097	1.11991
			Inverse variance weighted	45	0.0573236	0.0389312	0.140904	-0.0189815	0.133629	1.059	0.981198	1.14297	Inverse variance weighted	34.1101618792111	41	0.768350157564653
			Simple mode	45	0.104821	0.0928343	0.264965	-0.0771339	0.286777	1.11051	0.925766	1.33213
			Weighted mode	45	0.00258589	0.0650428	0.968467	-0.124898	0.13007	1.00259	0.882587	1.13891
ebi-a-GCST90018855	Hashimoto's Thyroiditis	Gwas Catalog	MR Egger	11	0.0477663	0.265302	0.861106	-0.472225	0.567757	1.04893	0.623613	1.76431	MR Egger	11.3205860366718	9	0.254372816361295	0.0347210889354031	0.0444411073754988	0.454695808571539	0.4015
			Weighted median	11	0.256428	0.110847	0.0207038	0.0391671	0.473689	1.29231	1.03994	1.60591
			Inverse variance weighted	11	0.242473	0.0891883	0.00655449145359263	0.0676645	0.417282	1.2744	1.07001	1.51783	Inverse variance weighted	12.0883775909409	10	0.279185273242596
			Simple mode	11	0.204479	0.171427	0.260479	-0.131518	0.540475	1.22689	0.876764	1.71682
			Weighted mode	11	0.204479	0.129574	0.145627	-0.0494875	0.458444	1.22689	0.951717	1.58161
GCST90436640	Mixed connective tissue disease	Gwas Catalog	MR Egger	4	-0.239543	0.637326	0.743146	-1.4887	1.00962	0.786988	0.225665	2.74455	MR Egger	2.23161294238252	2	0.327650931282678	0.0492107013576225	0.129138050047429	0.739822374670908	0.5805
			Weighted median	4	-0.0297546	0.119429	0.803252	-0.263835	0.204326	0.970684	0.7681	1.2267
			Inverse variance weighted	4	8.3584e-05	0.0982237	0.999321	-0.192435	0.192602	1.00008	0.824948	1.2124	Inverse variance weighted	2.3936444737079	3	0.494818798455217
			Simple mode	4	-0.116705	0.175148	0.552867	-0.459994	0.226585	0.889848	0.631287	1.25431
			Weighted mode	4	-0.0746877	0.159381	0.671296	-0.387074	0.237699	0.928033	0.679041	1.26833
finn_b_M13_SJOGREN	Sjogren syndrome	FinnGen Consortium	MR Egger	5	0.176872	0.26478	0.551934	-0.342097	0.695841	1.19348	0.710279	2.00539	MR Egger	10.779742841485	3	0.0129785068075526	-0.054601	0.103653295798526	0.634822206345979	0.065
			Weighted median	5	0.0543368	0.0745543	0.466111	-0.0917897	0.200463	1.05584	0.912297	1.22197
			Inverse variance weighted	5	0.0518915	0.106399	0.625756803707584	-0.15665	0.260433	1.05326	0.855003	1.29749	Inverse variance weighted	11.7768053975018	4	0.0190905187152601
			Simple mode	5	-0.0883828	0.156865	0.603227	-0.395839	0.219073	0.91541	0.673115	1.24492
			Weighted mode	5	0.0634073	0.0951605	0.54167	-0.123107	0.249922	1.06546	0.884169	1.28393
finngen_R12_M13_SYSTSLCE	Systemic sclerosis	FinnGen Consortium	MR Egger	4	-0.00608457	0.270677	0.984107	-0.536611	0.524442	0.993934	0.584727	1.68952	MR Egger	2.63704710062789	2	0.267530005106536	0.0289528235982637	0.0988028516184088	0.797101985709238	0.516
			Weighted median	4	0.0414447	0.0753311	0.582205	-0.106204	0.189094	1.04232	0.899241	1.20815
			Inverse variance weighted	4	0.0704733	0.0616449	0.25295	-0.0503507	0.191297	1.07302	0.950896	1.21082	Inverse variance weighted	2.75026908997614	3	0.431752071670312
			Simple mode	4	0.0158576	0.101835	0.886143	-0.183739	0.215454	1.01598	0.832153	1.24042
			Weighted mode	4	0.0235231	0.0899657	0.810655	-0.15281	0.199856	1.0238	0.858293	1.22123
* Autoimmune diseases include MHC locus SNPs

## Sheet: Supplementary Table S4
OUTCOME: (Pulmonary Arterial Hypertension, ID:GCST007228 )													HETEROGENEITY				PLEITROPY			MR presso
ID EXPOSURE	EXPOSURE	SOURCE	METHOD	N SNP	BETA	SE	P-value	lCI	uCI	OR	ORlCI	ORuCI	METHOD	Q	Q df	Q p-value	Egger intercept	SE	P-value	Global test P-value
ebi-a-GCST90018847	Graves' Disease	Gwas Catalog	MR Egger	20	0.0819961	0.188313	0.668431	-0.287098	0.45109	1.08545	0.750438	1.57002	MR Egger	14.6246431075219	17	0.622498020410008	-0.00603039	0.0320267511308954	0.852876889994522	0.29
			Weighted median	20	0.130872	0.0741219	0.077457	-0.0144067	0.276151	1.13982	0.985697	1.31805
			Inverse variance weighted	20	0.114534	0.0551424	0.0377963	0.00645477	0.222613	1.12135	1.00648	1.24934	Inverse variance weighted	14.6600970999266	18	0.685158577071642
			Simple mode	20	0.19368	0.1305	0.154173	-0.0620998	0.44946	1.21371	0.939789	1.56747
			Weighted mode	20	0.145053	0.115776	0.225451	-0.0818678	0.371974	1.1561	0.921394	1.4506
ebi-a-GCST90018855	Hashimoto's Thyroiditis	Gwas Catalog	MR Egger	8	0.0583209	0.270537	0.836461	-0.471932	0.588574	1.06006	0.623796	1.80142	MR Egger	7.61706130628861	6	0.267521614821542	0.0301956725372214	0.0450231222165415	0.52738847043415	0.4345
			Weighted median	8	0.178281	0.114451	0.119304	-0.0460435	0.402605	1.19516	0.955	1.49572
			Inverse variance weighted	8	0.227316	0.0945245	0.0161798698500869	0.0420476	0.412584	1.25523	1.04294	1.51072	Inverse variance weighted	8.18809	7	0.31630141402474
			Simple mode	8	0.0753448	0.181956	0.691207	-0.281289	0.431979	1.07826	0.75481	1.5403
			Weighted mode	8	0.187822	0.143568	0.232108	-0.0935716	0.469216	1.20662	0.910673	1.59874
GCST90436640	Mixed connective tissue disease	Gwas Catalog	MR Egger	4	-0.239543	0.637326	0.743146	-1.4887	1.00962	0.786988	0.225665	2.74455	MR Egger	2.23161294238252	2	0.327650931282678	0.0492107013576225	0.129138050047429	0.739822374670908	0.5805
			Weighted median	4	-0.0297546	0.119429	0.803252	-0.263835	0.204326	0.970684	0.7681	1.2267
			Inverse variance weighted	4	8.3584e-05	0.0982237	0.999321	-0.192435	0.192602	1.00008	0.824948	1.2124	Inverse variance weighted	2.3936444737079	3	0.494818798455217
			Simple mode	4	-0.116705	0.175148	0.552867	-0.459994	0.226585	0.889848	0.631287	1.25431
			Weighted mode	4	-0.0746877	0.159381	0.671296	-0.387074	0.237699	0.928033	0.679041	1.26833
finn_b_M13_SJOGREN	Sjogren syndrome	FinnGen Consortium	Inverse variance weighted	2	0.084767	0.354591	8.11e-01	-0.610231	0.779765	1.08846	0.543225	2.18096
finngen_R12_M13_SYSTSLCE	Systemic sclerosis	FinnGen Consortium	Inverse variance weighted	1	-0.0295065	0.130049	8.21e-01	-0.284403	0.22539	0.970925	0.752463	1.25281
* Autoimmune diseases exclude MHC locus SNPs

## Sheet: Supplementary Table S5
Results of multivariate MR analysis
SOURCE	EXPOSURE	OUTCOME	METHOD	BETA	SE	P-value	lCI	uCI	OR	ORlCI	ORuCI
Gwas Catalog	Graves' Disease	Pulmonary Arterial Hypertension	Multivariable IVW	0.0572099	0.0299777	5.63e-02	-0.00154642	0.115966	1.05888	0.998455	1.12296
	Systemic lupus erythematosus	Pulmonary Arterial Hypertension	Multivariable IVW	0.0068264	0.0182005	7.08e-01	-0.0288465	0.0424993	1.00685	0.971566	1.04342
Gwas Catalog	Hashimoto's Thyroiditis	Pulmonary Arterial Hypertension	Multivariable IVW	0.0377794	0.0577555	5.13e-01	-0.0754213	0.15098	1.0385	0.927353	1.16297
	Systemic lupus erythematosus	Pulmonary Arterial Hypertension	Multivariable IVW	0.0068264	0.0182005	7.08e-01	-0.0288465	0.0424993	1.00685	0.971566	1.04342
Gwas Catalog	Mixed connective tissue disease	Pulmonary Arterial Hypertension	Multivariable IVW	8.3584e-05	0.0982237	9.99e-01	-0.192435	0.192602	1.00008	0.824948	1.2124
	Systemic lupus erythematosus	Pulmonary Arterial Hypertension	Multivariable IVW	-0.00390142	0.0213014	8.55e-01	-0.0456522	0.0378494	0.996106	0.955374	1.03857
FinnGen Consortium	Sjogren syndrome	Pulmonary Arterial Hypertension	Multivariable IVW	0.00366376	0.018354	8.42e-01	-0.0323101	0.0396376	1.00367	0.968206	1.04043
	Systemic lupus erythematosus	Pulmonary Arterial Hypertension	Multivariable IVW	0.0327727	0.0494346	5.07e-01	-0.0641192	0.129665	1.03332	0.937893	1.13845
FinnGen Consortium	Systemic sclerosis	Pulmonary Arterial Hypertension	Multivariable IVW	-0.0392015	0.0860221	6.49e-01	-0.207805	0.129402	0.961557	0.812366	1.13815
	Systemic lupus erythematosus	Pulmonary Arterial Hypertension	Multivariable IVW	0.00366376	0.018354	8.42e-01	-0.0323101	0.0396376	1.00367	0.968206	1.04043

## Sheet: Supplementary Table S6
Pulmonary Arterial Hypertension exposure data
SNP	Effect Allele	Other Allele	EAF	BETA	SE	P-Value	R2	F statistic	Overall R2	Overall F statistic
rs10103692	A	G	0.90901	0.587111	0.074986	5.13e-15	0.057021	61.2923	0.042328	24.8693
rs10806131	G	A	0.666282	0.179875	0.039122	4.34e-06	0.014388	21.1357
rs12867384	G	A	0.833516	0.258832	0.05199	6.53e-07	0.018593	24.7813
rs1344629	T	G	0.607681	0.20696	0.037928	4.97e-08	0.020423	29.7695
rs1401505	T	C	0.087711	0.402456	0.086	2.92e-06	0.025921	21.8958
rs143034311	A	G	0.016835	0.896842	0.178775	5.36e-07	0.026626	25.1619
rs150193560	G	A	0.058727	0.331072	0.07122	3.39e-06	0.012118	21.6055
rs1607420	A	G	0.656692	0.179079	0.03845	3.25e-06	0.01446	21.6882
rs17397520	C	T	0.020661	0.756978	0.164541	4.28e-06	0.023189	21.1613
rs2230653	A	G	0.025434	0.447994	0.097971	4.89e-06	0.009949	20.9061
rs28619199	A	G	0.113123	0.270913	0.054521	6.86e-07	0.014727	24.6863
rs41271079	T	G	0.010635	1.07705	0.212367	4.02e-07	0.024411	25.7169
rs609394	A	G	0.157783	0.24259	0.048462	5.67e-07	0.015641	25.0534
rs6848089	C	A	0.500483	0.221018	0.048373	4.97e-06	0.024424	20.8726
rs72879045	A	G	0.023686	0.502006	0.109871	4.97e-06	0.011655	20.8727
rs74693534	T	C	0.028832	0.446428	0.097692	4.96e-06	0.011161	20.8789
rs75324926	G	A	0.017618	0.562912	0.11963	2.57e-06	0.010969	22.1375
rs7736302	G	T	0.066001	0.323786	0.067394	1.58e-06	0.012925	23.0779
rs8104604	C	T	0.096533	0.263161	0.057192	4.26e-06	0.01208	21.1686
rs837460	C	T	0.748806	0.213781	0.043413	8.62e-07	0.017193	24.245

## Sheet: Supplementary Table S7
Results of reverse MR analysis												HETEROGENEITY				PLEITROPY			MR presso
EXPOSURE	OUTCOME	METHOD	N SNP	BETA	SE	Pval	LCI	UCI	OR	LORCI	UORCI	METHOD	Q	Q df	Q p-value	Egger intercept	SE	P-value	Global test P-value
Pulmonary arterial hypertension	Graves' Disease	MR Egger	24	0.0327323	0.0188355	0.0962264	-0.00418526	0.0696499	1.03327	0.995823	1.07213	MR Egger	8.3152542273273	18	0.973564623942137	-0.0200785	0.0103390806528739	0.0679532912076485	0.082
		Weighted median	24	0.0225044	0.0119307	0.0592586	-0.000879646	0.0458885	1.02276	0.999121	1.04696
		Inverse variance weighted	24	0.0136403	0.015959	0.392714	-0.0176394	0.0449199	1.01373	0.982515	1.04594	Inverse variance weighted	12.0866227892667	19	0.881889387459711
		Simple mode	24	-0.00298335	0.0617002	0.961853	-0.123916	0.117949	0.997021	0.883454	1.12519
		Weighted mode	24	0.0223845	0.0105807	0.0454188	0.00164633	0.0431227	1.02264	1.00165	1.04407
Pulmonary arterial hypertension	Hashimoto's Thyroiditis	MR Egger	21	-0.0163525	0.0127887	0.21641	-0.0414183	0.00871323	0.98378	0.959428	1.00875	MR Egger	15.2313214237416	19	0.707786058241366	0.00970652379339221	0.00784150501865513	0.230854275406286
		Weighted median	21	-0.00582751	0.0124769	0.640454	-0.0302823	0.0186272	0.994189	0.970172	1.0188
		Inverse variance weighted	21	-0.0065538	0.0100442	0.514083	-0.0262405	0.0131329	0.993468	0.974101	1.01322	Inverse variance weighted	16.7635677805721	20	0.668268502674376	0.00970652379339221	0.00784150501865513	0.230854275406286	0.434
		Simple mode	21	0.0429261	0.0360394	0.247563	-0.0277111	0.113563	1.04386	0.972669	1.12026
		Weighted mode	21	-0.00637436	0.0116105	0.589073	-0.029131	0.0163823	0.993646	0.971289	1.01652
Pulmonary arterial hypertension	Systemic sclerosis	MR Egger	21	0.0124552	0.0421092	0.770604	-0.0700789	0.0949893	1.01253	0.93232	1.09965	MR Egger	13.1755568619109	19	0.829463740771005
		Weighted median	21	-0.0131888	0.0399816	0.741497	-0.0915528	0.0651752	0.986898	0.912513	1.06735
		Inverse variance weighted	21	-0.00125989	0.0321735	0.968764	-0.06432	0.0618002	0.998741	0.937705	1.06375	Inverse variance weighted	13.4304221808194	20	0.858162468966994	-0.0111969	0.0221789829954048	0.619475135166182	0.6365
		Simple mode	21	0.0350364	0.0962779	0.719745	-0.153668	0.223741	1.03566	0.857556	1.25075
		Weighted mode	21	-0.00953479	0.0374494	0.801628	-0.0829356	0.0638661	0.990511	0.92041	1.06595
Pulmonary arterial hypertension	Sjogren syndrome	MR Egger	24	0.00738906	0.0277049	0.79218	-0.0469125	0.0616907	1.00742	0.954171	1.06363	MR Egger	10.8539859817582	21	0.96555538243427	0.00099914187701764	0.0161663114228758	0.95130341509501	0.467
		Weighted median	24	0.011226	0.0251562	0.655415	-0.0380802	0.0605323	1.01129	0.962636	1.0624
		Inverse variance weighted	24	-0.002102	0.021269	0.921274	-0.0437893	0.0395853	0.9979	0.957156	1.04038	Inverse variance weighted	10.8578057097962	22	0.976718476767647
		Simple mode	24	0.030766	0.0712287	0.669813	-0.108842	0.170374	1.03124	0.896872	1.18575
		Weighted mode	24	0.0127484	0.0233546	0.590417	-0.0330267	0.0585235	1.01283	0.967513	1.06027
Pulmonary arterial hypertension	Mixed connective tissue disease	MR Egger	23	-0.00216761	0.0477551	0.964225	-0.0957676	0.0914324	0.997835	0.908675	1.09574	MR Egger	21.3156908330355	21	0.439815407943302	0.0110010026019679	0.0170714149471071	0.526286207849827	0.462
		Weighted median	23	-0.0525768	0.0399359	0.187996	-0.130851	0.0256976	0.948781	0.877348	1.02603
		Inverse variance weighted	23	0.0233764	0.0264342	0.376522	-0.0284347	0.0751875	1.02365	0.971966	1.07809	Inverse variance weighted	21.7371986326447	22	0.475665340389635
		Simple mode	23	-0.0589338	0.0893216	0.516235	-0.234004	0.116137	0.942769	0.791358	1.12315
		Weighted mode	23	-0.0589338	0.0501531	0.252525	-0.157234	0.0393662	0.942769	0.854504	1.04015
