# Supplementary material for: A study on the genetic comorbidity between autoimmune diseases and pulmonary hypertension: an observational study and POST-GWAS analysis
Source: Int J Med Sci. 2025 Feb 18;22(6):1344–62. doi: 10.7150/ijms.107884 (PMC11898843; doi:10.7150/ijms.107884)
Supplement: Supplementary file 7 — Supplementary tables for SMR. [file ijmsv22p1344s7.xlsx]

## Sheet: Directory
TABLE 1	DataSource
TABLE 2	PAH decode 2021 smr
TABLE 3	PAH EA smr
TABLE 4	PAH GBR UKB OLINK smr
TABLE 5	PAH Gudjonsson A protei 4782 smr
TABLE 6	PAH Pietzner 4979 smr
TABLE 7	PBC decode 2021 smr
TABLE 8	PBC EA smr
TABLE 9	PBC GBR UKB OLINK smr
TABLE 10	PBC Gudjonsson A protei 4782 smr
TABLE 11	PBC Pietzner 4979 smr
TABLE 12	T1DM decode 2021 smr
TABLE 13	T1DM EA smr
TABLE 14	T1DM GBR UKB OLINK smr
TABLE 15	T1DM Gudjonsson A protei 4782 sm
TABLE 16	T1DM Pietzner 4979 smr
TABLE 17	PAH CAGE smr
TABLE 18	PAH eQTLGen smr
TABLE 19	PAH Lung GTEx V8 smr
TABLE 20	PAH Whole Blood GTEx V8 smr
TABLE 21	PBC CAGE smr
TABLE 22	PBC eQTLGen smr
TABLE 23	PBC Lung GTEx V8 smr
TABLE 24	PBC Whole Blood GTEx V8 smr
TABLE 25	T1DM CAGE smr
TABLE 26	T1DM eQTLGen smr
TABLE 27	T1DM Lung GTEx V8 smr
TABLE 28	T1DM Whole Blood GTEx V8 smr

## Sheet: DataSource
SMR datasource
decode_2021_plasma_protein(pQTL): https://pubmed.ncbi.nlm.nih.gov/34857953/
EA_plasma_protein(pQTL): https://pubmed.ncbi.nlm.nih.gov/35501419/
GBR_UKB_OLINK_plasma_protein(pQTL): https://pubmed.ncbi.nlm.nih.gov/37794188/
Gudjonsson_A_plasma_protein(pQTL): https://pubmed.ncbi.nlm.nih.gov/35078996/
Pietzner_4979_plasma_protein(pQTL): https://pubmed.ncbi.nlm.nih.gov/34648354/
CAGE(eQTL): https://pubmed.ncbi.nlm.nih.gov/28065468/
eQTLGen(eQTL): https://eqtlgen.org/phase1.html.
Lung_GTEx_V8(eQTL): https://www.science.org/doi/10.1126/science.aaz1776
Whole_Blood_GTEx_V8(eQTL): https://www.science.org/doi/10.1126/science.aaz1776
Datasource of genetic comorbidity analysis
PAH:GCST007228
T1DM:ebi-a-GCST90000529
PBC:ebi-a-GCST90000529
RA:ieu-a-833

## Sheet: PAH_decode_2021_smr
probeID	ProbeChr	Gene	Probe_bp	topSNP	topSNP_chr	topSNP_bp	A1	A2	Freq	b_GWAS	se_GWAS	p_GWAS	b_pQTL	se_pQTL	p_pQTL	b_SMR	se_SMR	p_SMR	p_HEIDI	nsnp_HEIDI
SeqId_6580_29	12	PZP	9148840	rs144371859	12	9964497	T	G	0.026839	-0.22712	0.100946	0.024454	0.2566	0.0183868	2.90602e-44	-0.885114	0.398478	0.0263348	0.927755	20
SeqId_8364_74	6	UST	148747030	rs6920109	6	148745332	C	T	0.740557	-0.0866969	0.042463	0.041181	-0.1405	0.00966918	7.74205e-48	0.61706	0.305197	0.0431927	0.922054	20
SeqId_4960_72	9	ANXA1	73151865	rs7357731	9	73175019	A	G	0.957256	-0.193294	0.0908159	0.033303	-0.3368	0.0253261	2.36099e-40	0.573912	0.273075	0.0355827	0.907952	19
SeqId_15462_28	2	CD8A	86784610	rs3020726	2	86789383	G	A	0.141153	0.105506	0.0491928	0.031973	0.4011	0.007976	0	0.263042	0.122756	0.0321292	0.889465	20
SeqId_17786_5	1	GGPS1	235327350	rs7534175	1	235346698	G	A	0.114314	0.116942	0.0536571	0.0293	0.1288	0.0116803	2.82698e-28	0.907933	0.424651	0.0325113	0.86304	20
SeqId_16872_248	14	GSTZ1	77320996	rs7975	14	77326864	A	G	0.323062	0.0853379	0.038218	0.025554	1.1519	0.004391	0	0.0740845	0.0331794	0.0255593	0.842691	20
SeqId_9370_69	8	GGH	63014881	rs77601210	8	63029479	T	A	0.0705765	0.189079	0.0701148	0.007003	0.6264	0.011677	0	0.30185	0.112074	0.00707485	0.840187	20
SeqId_3719_2	12	CDKN1B	12685498	rs111909987	12	12699174	G	C	0.109344	0.149488	0.054517	0.006106	0.1207	0.0133355	1.416e-19	1.2385	0.471946	0.00868399	0.836933	20
SeqId_10908_2	2	GALNT13	153871922	rs16834610	2	153873982	T	C	0.0487078	-0.175312	0.0820168	0.032556	0.1275	0.0188237	1.258e-11	-1.375	0.67454	0.0415076	0.808682	20
SeqId_3852_19	19	DNAJB1	14514769	rs11085896	19	14541074	C	A	0.624254	0.079008	0.0371507	0.033446	-0.0523	0.00820685	1.857e-10	-1.51067	0.748849	0.043662	0.807787	18
SeqId_2771_35	7	IGFBP1	45888360	rs3828998	7	45889209	C	T	0.38668	-0.118472	0.0373017	0.001493	-0.0769	0.00814406	3.64102e-21	1.54059	0.511772	0.00260977	0.795063	20
SeqId_19223_6	2	RAB1A	65070696	rs2422441	2	65143632	G	A	0.701789	0.0981035	0.040587	0.015644	0.0607	0.00936936	9.26001e-11	1.6162	0.713671	0.0235353	0.764887	16
SeqId_5980_55	2	BOLA3	74135400	rs7562297	2	74158578	A	G	0.432406	0.0975685	0.0367202	0.007882	-0.1134	0.00814633	4.76404e-44	-0.860393	0.329657	0.00905521	0.759421	20
SeqId_12563_2	5	TNFAIP8	119268692	rs1035376	5	119312555	A	G	0.89662	0.119995	0.0581772	0.039153	0.2207	0.0108365	3.32505e-92	0.543701	0.264951	0.040162	0.724917	20
SeqId_6472_40	12	PMEL	55954105	rs2069398	12	55967092	A	G	0.0656064	-0.160562	0.0703036	0.022381	0.416	0.014119	8.3697e-191	-0.385966	0.169506	0.0227857	0.702891	20
SeqId_6576_1	12	ART4	14825569	rs11276	12	14840505	T	C	0.372763	0.0745099	0.0371086	0.044655	0.8844	0.004969	0	0.0842491	0.0419617	0.0446686	0.701438	20
SeqId_5722_78	11	PRCP	82822936	rs2229437	11	82853252	G	T	0.186879	0.120688	0.0465495	0.009523	0.2154	0.0111676	6.78202e-83	0.560298	0.218051	0.0101824	0.646984	20
SeqId_12855_16	20	CASS4	56412112	rs2426628	20	56451641	A	G	0.0884692	0.151921	0.0688666	0.027383	-0.105	0.0148512	1.548e-12	-1.44686	0.687058	0.0352144	0.637326	20
SeqId_19446_1	14	GMPR2	24232422	rs34354104	14	24238273	A	G	0.0407555	-0.232197	0.0958621	0.015427	-0.4966	0.017108	2.97243e-185	0.467573	0.193708	0.0157868	0.631052	20
SeqId_7655_11	1	NPPB	11857464	rs198389	1	11859214	G	A	0.413519	0.0799649	0.0366831	0.029266	0.2592	0.008263	5.40034e-216	0.308506	0.141865	0.0296571	0.600204	20
SeqId_16751_15	1	NPPB	11857464	rs198389	1	11859214	G	A	0.413519	0.0799649	0.0366831	0.029266	0.0904	0.00803258	2.20898e-29	0.884567	0.413328	0.032346	0.588043	20
SeqId_16915_153	1	SEMA4A	156147366	rs7695	1	156177535	C	T	0.388668	-0.0822811	0.0374166	0.027874	0.1667	0.00870129	8.28687e-82	-0.493588	0.225928	0.0289101	0.587851	20
SeqId_18307_71	4	PPA2	105369077	rs4699179	4	105474024	A	G	0.2167	-0.0911958	0.044341	0.039716	0.1054	0.00907528	3.49999e-31	-0.865235	0.427238	0.0428488	0.563286	20
SeqId_7784_1	3	KNG1	186717348	rs2304456	3	186727263	G	T	0.105368	-0.139105	0.0591452	0.018677	0.3389	0.012253	2.20357e-168	-0.410459	0.175151	0.0191059	0.554531	20
SeqId_6520_87	12	MGP	14880864	rs7294636	12	14901082	A	G	0.363817	0.0743419	0.0373277	0.046415	-0.2464	0.008303	1.566e-193	-0.301712	0.151833	0.046908	0.546714	20
SeqId_11540_37	6	FOXO3	108559835	rs3813498	6	108622962	T	C	0.77833	-0.0949109	0.0455716	0.037281	-0.0634	0.0103729	9.83501e-10	1.49702	0.759379	0.0486817	0.541689	20
SeqId_4125_52	6	AGER	32180968	rs2070600	6	32183666	T	C	0.0516899	-0.28607	0.0892478	0.001349	-0.744	0.02023	4.29563e-296	0.384503	0.120411	0.00140685	0.536911	20
SeqId_11387_3	6	ATF6B	32115264	rs8111	6	32115398	T	C	0.289264	-0.0976635	0.0414202	0.01838	0.2118	0.00975314	1.446e-104	-0.461112	0.196712	0.0190733	0.522244	20
SeqId_19482_11	9	HDHD3	113373419	rs1043836	9	113373918	T	C	0.62326	0.0865189	0.038281	0.023815	0.1773	0.00836377	9.84285e-100	0.48798	0.217135	0.0246168	0.518472	20
SeqId_12348_46	19	SARS2	38915266	rs7508539	19	38926800	A	G	0.666998	0.0836865	0.0376154	0.026095	-0.1091	0.00817795	1.34101e-40	-0.767063	0.34954	0.0282003	0.510568	20
SeqId_11273_176	22	GSTT2B	23957414	rs5760120	22	23924680	A	G	0.609344	0.0783037	0.0374403	0.03649	-0.2616	0.008026	4.97714e-233	-0.299326	0.143415	0.0368762	0.50856	20
SeqId_2658_27	15	NTRK3	87859751	rs28735437	15	87971624	C	G	0.130219	-0.104971	0.0525277	0.045675	0.2364	0.0130885	6.39407e-73	-0.444038	0.223554	0.047004	0.480939	20
SeqId_19124_9	5	UBLCP1	159263290	rs13158921	5	159222864	T	C	0.0159046	-0.536742	0.241604	0.026312	-0.5045	0.0237637	5.06508e-100	1.06391	0.481513	0.0271391	0.475828	10
SeqId_2571_12	7	IGFBP3	45912245	rs145188037	7	45914866	A	G	0.0159046	0.476444	0.197697	0.015954	1.0281	0.031093	9.3699e-240	0.463422	0.192804	0.016235	0.466376	10
SeqId_10907_116	11	NTM	131370478	rs2511504	11	131326501	C	T	0.403579	-0.0825895	0.0367925	0.024785	0.3616	0.006654	0	-0.2284	0.101836	0.0249081	0.463853	20
SeqId_3855_56	1	PRDX1	45510914	rs115822551	1	45474170	A	C	0.0149105	0.500158	0.194056	0.009955	-0.4001	0.0332314	2.19401e-33	-1.25008	0.496008	0.0117259	0.45212	7
SeqId_5586_66	10	MINPP1	87504875	rs12356259	10	87515300	A	T	0.468191	0.104695	0.0362984	0.003923	-0.0915	0.00819069	5.63997e-29	-1.14421	0.409713	0.00522691	0.450029	20
SeqId_12333_87	2	RPIA	88691673	rs112008468	2	88710596	G	A	0.0874751	0.166254	0.0603497	0.005872	0.2083	0.012912	1.513e-58	0.798147	0.293919	0.00661687	0.449068	20
SeqId_5108_72	19	NOTCH3	15159038	rs10417239	19	15183913	A	G	0.149105	0.160151	0.048544	0.00097	0.113	0.0127228	6.58501e-19	1.41726	0.458272	0.00198393	0.445547	20
SeqId_3327_27	12	NTN4	95657807	rs17288108	12	95738117	G	A	0.184891	-0.122177	0.0495697	0.013711	-0.2526	0.0118183	2.34893e-101	0.483676	0.197538	0.0143444	0.43637	20
SeqId_10627_87	11	APLP2	130068147	rs73583419	11	130069495	A	C	0.05666	0.160038	0.0764403	0.036292	0.2786	0.0165879	2.63998e-63	0.574438	0.276496	0.0377498	0.427288	20
SeqId_8428_102	11	NTM	131370478	rs2511504	11	131326501	C	T	0.403579	-0.0825895	0.0367925	0.024785	0.4162	0.006715	0	-0.198437	0.088459	0.0248796	0.401871	20
SeqId_15594_47	10	HTRA1	122458551	rs61871680	10	122310940	A	G	0.171968	0.146403	0.048401	0.002488	0.1095	0.0104103	7.10404e-26	1.33702	0.459932	0.00364931	0.399624	20
SeqId_2436_49	17	CXCL16	4733533	rs35383686	17	4720161	A	G	0.213718	0.0880356	0.0420565	0.036325	-0.2	0.00983804	7.08789e-92	-0.440178	0.211394	0.0373186	0.396798	20
SeqId_4834_61	1	EPHA2	16124337	rs36086195	1	16184399	T	C	0.565606	-0.0736874	0.0362676	0.042177	-0.1365	0.00831101	1.288e-60	0.539835	0.267722	0.0437583	0.396245	20
SeqId_9884_8	6	PPIL1	36854827	rs12194408	6	36871822	G	C	0.027833	-0.327623	0.119643	0.006175	-1.3205	0.016071	0	0.248105	0.0906544	0.00620359	0.39481	13
SeqId_16919_1	2	DBI	119366924	rs78115599	2	119378725	T	C	0.192843	0.090082	0.0439899	0.040581	-0.2839	0.01059	2.5853e-158	-0.317302	0.1554	0.0411677	0.392254	20
SeqId_17739_1	4	HADH	107989714	rs62311449	4	108029993	A	G	0.0656064	0.164597	0.0726741	0.023521	-0.1396	0.0161688	5.92802e-18	-1.17906	0.538202	0.0284704	0.386625	20
SeqId_3403_1	16	TPSB2	1227272	rs3874639	16	1244821	G	A	0.511928	-0.0792651	0.0376519	0.035273	-1.0631	0.0041	0	0.0745603	0.0354182	0.035279	0.375447	20
SeqId_3391_10	7	PIK3CG	106865278	rs342294	7	106732176	C	T	0.437376	-0.0874879	0.0373026	0.019009	-0.0484	0.00816957	3.134e-09	1.8076	0.828911	0.0292062	0.369968	9
SeqId_14131_37	13	EFNB2	106489745	rs72632701	13	106643719	G	T	0.136183	-0.122156	0.0524565	0.019874	0.0912	0.0121736	6.80198e-14	-1.33943	0.602328	0.0261645	0.366635	8
SeqId_11493_169	17	DYNLL2	58083419	rs7225351	17	58077650	A	G	0.645129	-0.085327	0.0376913	0.023584	0.0553	0.00856094	1.05e-10	-1.54298	0.722223	0.032644	0.361923	13
SeqId_18458_4	9	PTGES2	128120693	rs13283456	9	128122474	T	C	0.191849	-0.099035	0.0492025	0.044135	-0.0979	0.0104282	6.11296e-21	1.01159	0.514	0.0490588	0.356153	8
SeqId_10977_55	10	UCMA	13221766	rs1537771	10	13241177	T	C	0.150099	-0.108861	0.050963	0.032673	-0.3965	0.012199	9.77822e-232	0.274555	0.12881	0.0330496	0.353175	20
SeqId_3050_7	12	VWF	5948877	rs2283335	12	6048228	C	T	0.368787	0.0761311	0.0374463	0.042045	0.1099	0.00815269	2.04502e-41	0.69273	0.344584	0.0443953	0.341657	20
SeqId_4155_3	9	TNC	115019575	rs1138545	9	115073620	T	C	0.150099	0.113517	0.0498739	0.022841	1.1855	0.00631	0	0.0957546	0.042073	0.022851	0.333926	20
SeqId_15509_2	17	NAGLU	42536241	rs112629880	17	42463743	T	C	0.0367793	-0.198079	0.100301	0.048286	1.3163	0.011269	0	-0.150482	0.0762102	0.048318	0.333418	20
SeqId_11356_19	22	DGCR14	19130279	rs715544	22	19146092	A	G	0.0864811	-0.142625	0.0640663	0.026	-0.1782	0.0174784	2.07799e-24	0.800366	0.36799	0.0296327	0.314439	10
SeqId_9772_153	17	NLGN2	7404874	rs150452493	17	7400489	T	C	0.0765408	-0.223756	0.0930707	0.01621	-0.2104	0.0141033	2.497e-50	1.06348	0.448058	0.017619	0.312019	20
SeqId_6527_1	7	TRIL	28953358	rs221187	7	28972654	G	A	0.83002	-0.104208	0.0512233	0.041913	-0.1064	0.0128594	1.294e-16	0.979397	0.49576	0.0482064	0.269286	20
SeqId_8053_16	4	DNAJB14	99896248	rs55797991	4	99850238	T	C	0.142147	0.112603	0.0514932	0.028761	-0.0839	0.0120245	3.00701e-12	-1.3421	0.64318	0.0369181	0.257067	20
SeqId_9786_310	6	IER3	30743199	rs41308311	6	31630898	A	G	0.0168986	0.314579	0.136583	0.021267	0.1873	0.0205973	9.59499e-20	1.67955	0.752247	0.0255683	0.253344	16
SeqId_8925_25	8	RRM2B	102204502	rs1037699	8	102238702	T	C	0.083499	-0.13554	0.068304	0.047215	0.2723	0.0151224	1.73498e-72	-0.497761	0.25236	0.0485611	0.249278	20
SeqId_3348_49	8	BMP1	22165140	rs1126931	8	22164420	T	C	0.209742	-0.141891	0.0505865	0.005033	-0.0864	0.0101989	2.422e-17	1.64225	0.61675	0.00775039	0.248229	20
SeqId_10558_26	13	PCDH9	66302834	rs73196184	13	67234051	A	G	0.110338	-0.146553	0.0625886	0.019205	0.2932	0.0133636	1.07501e-106	-0.49984	0.21468	0.0198959	0.240885	20
SeqId_9380_2	10	PLA2G12B	72934762	rs3829126	10	72954419	T	G	0.0884692	-0.134267	0.0636161	0.034809	-0.1494	0.0137186	1.28201e-27	0.898705	0.433734	0.0382636	0.234918	20
SeqId_16607_78	9	GSN	121207794	rs10985149	9	121087894	T	C	0.0198807	-0.471326	0.206837	0.022683	-0.6283	0.0342703	4.45993e-75	0.750161	0.331734	0.0237387	0.225661	3
SeqId_8953_47	1	HDGF	156742109	rs11264535	1	156752632	C	G	0.335984	0.0828235	0.0381768	0.030047	-0.0747	0.00868354	7.80102e-18	-1.10875	0.52707	0.0354128	0.222561	20
SeqId_16758_96	1	HDGF	156742109	rs11264535	1	156752632	C	G	0.335984	0.0828235	0.0381768	0.030047	-0.0755	0.00869654	3.90202e-18	-1.097	0.521202	0.0353132	0.218163	20
SeqId_2620_4	5	IL6ST	55935095	rs7730934	5	55970684	A	G	0.112326	0.120853	0.0545773	0.026805	0.3693	0.012608	1.35333e-188	0.327249	0.148207	0.0272411	0.210387	20
SeqId_4775_34	9	GSN	121207794	rs10985149	9	121087894	T	C	0.0198807	-0.471326	0.206837	0.022683	-0.5327	0.035023	3.03498e-52	0.884787	0.392614	0.0242225	0.202725	3
SeqId_7945_10	5	SEMA6A	116443555	rs73781084	5	116442636	C	G	0.11829	0.162307	0.0509388	0.001441	0.1399	0.0127986	8.20101e-28	1.16016	0.379262	0.00222078	0.202109	20
SeqId_8346_9	9	DPP7	137110542	rs10747049	9	137114298	C	G	0.754473	0.0940621	0.0431014	0.029084	0.4769	0.007751	0	0.197237	0.0904351	0.0291853	0.181413	20
SeqId_2635_61	11	LAYN	111540280	rs4938792	11	111550211	C	T	0.409543	0.0862355	0.0369409	0.019574	-0.0523	0.00832237	3.29401e-10	-1.64886	0.753486	0.028647	0.179304	20
SeqId_12366_16	2	CRYGD	208121607	rs34570682	2	208114213	A	G	0.301193	-0.0917513	0.0396793	0.02076	-0.1165	0.00837035	4.913e-44	0.787565	0.345263	0.0225452	0.172283	20
SeqId_8221_19	22	MIF	23894383	rs2739338	22	23954943	C	T	0.607356	0.0903113	0.0390814	0.020841	-0.0683	0.00788311	4.551e-18	-1.32227	0.592205	0.0255622	0.171476	20
SeqId_14203_3	10	ANXA7	73375101	rs79083576	10	73561442	C	T	0.0109344	-0.813509	0.374006	0.029621	-0.4002	0.0382017	1.114e-25	2.03275	0.954479	0.0331964	0.170628	10
SeqId_3366_51	1	ECM1	150508062	rs3737240	1	150510879	T	C	0.375746	-0.0744488	0.0371127	0.044854	-0.6725	0.005963	0	0.110705	0.0551949	0.0448879	0.167298	20
SeqId_13416_8	12	TMEM132D	129071725	rs55851595	12	129595744	T	C	0.0685885	-0.206194	0.0836689	0.013724	0.6456	0.012916	0	-0.319384	0.129756	0.0138389	0.16382	20
SeqId_7019_13	15	SEMA7A	74409289	rs78994380	15	74400071	A	C	0.136183	0.139602	0.0544438	0.010343	-0.127	0.0132121	7.08596e-22	-1.09923	0.443682	0.0132301	0.163437	6
SeqId_18244_1	10	ANXA7	73375101	rs79083576	10	73561442	C	T	0.0109344	-0.813509	0.374006	0.029621	-0.4033	0.0381666	4.246e-26	2.01713	0.946808	0.0331341	0.157595	10
SeqId_9172_69	11	MMP8	102711796	rs35231465	11	102713404	A	G	0.0218688	-0.457549	0.176919	0.009704	-0.6843	0.027199	1.12699e-139	0.668638	0.259903	0.0100924	0.140112	20
SeqId_4866_59	9	NTRK2	84668375	rs1624327	9	84814375	G	A	0.723658	0.0828317	0.0406287	0.041475	0.0682	0.00911702	7.40302e-14	1.21454	0.617457	0.0491826	0.139568	20
SeqId_8229_1	12	GXYLT1	42081845	rs147314383	12	42065929	C	T	0.166998	-0.176678	0.0651551	0.006695	0.3027	0.01034	2.18004e-188	-0.583672	0.216168	0.00693212	0.125681	13
SeqId_3580_25	14	SERPINA1	94376747	rs1243167	14	94375304	A	G	0.209742	-0.0982702	0.0448657	0.028501	0.4096	0.007072	0	-0.239917	0.109614	0.0286146	0.107927	20
SeqId_5810_25	3	TDGF1	46574534	rs6769392	3	46576229	A	G	0.270378	-0.0941964	0.0427051	0.027402	1.3132	0.003959	0	-0.0717304	0.0325206	0.0274054	0.0967566	20
SeqId_5834_18	5	IL9	135892246	rs13189174	5	136195233	A	G	0.326044	-0.0875435	0.0399469	0.028416	0.0856	0.00876645	1.599e-22	-1.0227	0.478279	0.0324922	0.0964032	20
SeqId_19578_19	8	DOK2	21908873	rs117330214	8	21818711	C	T	0.0159046	-0.496947	0.216924	0.02197	-0.1426	0.0251212	1.375e-08	3.4849	1.64041	0.0336363	0.0956885	17
SeqId_13983_27	1	CRYZ	74705482	rs3845357	1	74753441	C	T	0.543738	-0.0721364	0.036115	0.045781	-0.7175	0.005247	0	0.100539	0.0503399	0.0458041	0.0950778	20
SeqId_18387_7	22	ST13	40824535	rs5758150	22	40980730	C	T	0.530815	-0.122579	0.0367011	0.000838	-0.0524	0.00787137	2.794e-11	2.33929	0.783611	0.00283325	0.0858102	20
SeqId_16079_2	4	TEC	48135783	rs58762758	4	48215229	A	G	0.462227	0.0802584	0.0364678	0.02775	-0.1092	0.00813601	4.50602e-41	-0.734967	0.338414	0.0298708	0.0830783	20
SeqId_7218_87	17	ATP1B2	7646627	rs1624085	17	7650425	C	G	0.567594	0.101721	0.0375748	0.006786	-0.3071	0.008398	9.1523e-293	-0.331232	0.122689	0.00693854	0.0732152	20
SeqId_19523_215	1	PARK7	7954291	rs226251	1	7964630	C	T	0.594433	0.0833425	0.0368471	0.023707	0.1128	0.00821346	6.39195e-43	0.738852	0.33106	0.0256296	0.0676184	20
SeqId_4430_44	2	COLEC11	3594832	rs6542680	2	3592552	T	C	0.780318	-0.120183	0.0465599	0.009844	-0.8597	0.007606	0	0.139797	0.0541724	0.0098632	0.0658522	20
SeqId_14111_15	6	THBS2	169215780	rs73041853	6	169203903	A	G	0.0964215	-0.148979	0.0629385	0.01793	0.1138	0.011333	1.002e-23	-1.30913	0.568221	0.0212275	0.0506776	20

## Sheet: PAH_EA_smr
probeID	ProbeChr	Gene	Probe_bp	topSNP	topSNP_chr	topSNP_bp	A1	A2	Freq	b_GWAS	se_GWAS	p_GWAS	b_pQTL	se_pQTL	p_pQTL	b_SMR	se_SMR	p_SMR	p_HEIDI	nsnp_HEIDI
SeqId_10627_87	11	APLP2	130068147	rs61349706	11	130094940	A	C	0.94334	-0.157958	0.0763667	0.038601	0.409769	0.0366623	5.2932e-29	-0.385481	0.18953	0.0419637	0.904401	20
SeqId_4990_87	17	GP1BA	4932277	rs1060431	17	4937573	G	A	0.912525	-0.130398	0.0655889	0.046799	0.368647	0.0307758	4.60812e-33	-0.353721	0.180352	0.0498459	0.884112	20
SeqId_15462_28	2	CD8A	86790825	rs3020726	2	86789383	A	G	0.858847	-0.105506	0.0491928	0.031973	0.510069	0.0221185	1.14877e-117	-0.206847	0.0968597	0.0327176	0.78174	20
SeqId_4125_52	6	AGER	32181635	rs2070600	6	32183666	C	T	0.94831	0.28607	0.0892478	0.001349	-0.741764	0.0388467	2.79679e-81	-0.385662	0.122002	0.00157165	0.698882	20
SeqId_9884_8	6	PPIL1	36858635	rs12194408	6	36871822	C	G	0.972167	0.327623	0.119643	0.006175	-1.35786	0.0468717	1.58425e-184	-0.241279	0.088504	0.00640703	0.528083	10
SeqId_3453_87	8	LYN	55879835	rs1050855	8	55880027	G	A	0.517893	0.0846803	0.0363266	0.019749	-0.137026	0.0166564	1.9254e-16	-0.617987	0.275545	0.0249108	0.52329	20
SeqId_9370_69	8	GGH	63017970	rs4739037	8	62990765	G	A	0.929423	-0.186257	0.0701355	0.007915	0.910339	0.0315951	1.48865e-182	-0.204602	0.0773699	0.00818201	0.522897	20
SeqId_3441_64	19	GSK3A	42232837	rs61088131	19	42196795	T	C	0.847913	-0.116064	0.0476546	0.01487	0.124651	0.0228034	4.59412e-08	-0.931113	0.418534	0.0261013	0.516342	14
SeqId_10977_55	10	UCMA	13234334	rs1537771	10	13241177	C	T	0.849901	0.108861	0.050963	0.032673	-0.440307	0.0232991	1.18333e-79	-0.247239	0.116481	0.0337905	0.498127	20
SeqId_5478_50	11	FOLH1	49156753	rs55728336	11	49156256	T	C	0.949304	0.225639	0.091035	0.01319	0.341771	0.0379856	2.31156e-19	0.660206	0.276285	0.0168675	0.494381	8
SeqId_10620_21	10	MSMB	46046269	rs6602880	10	46175087	T	C	0.697813	-0.0855096	0.0431006	0.047261	-0.412648	0.017226	8.19781e-127	0.207222	0.104806	0.0480208	0.492566	15
SeqId_8925_25	8	RRM2B	102214229	rs11785514	8	102191915	A	C	0.923459	0.222622	0.075089	0.003029	0.411628	0.0326156	1.62634e-36	0.540834	0.187386	0.00389912	0.46618	20
SeqId_2571_12	7	IGFBP3	45915325	rs148562589	7	45956826	T	C	0.987078	-0.497739	0.195213	0.010781	1.12319	0.0654485	5.16328e-66	-0.443148	0.17571	0.0116678	0.436639	13
SeqId_3381_24	8	LYN	55879835	rs1050855	8	55880027	G	A	0.517893	0.0846803	0.0363266	0.019749	-0.146682	0.0166507	1.25881e-18	-0.577305	0.256179	0.0242263	0.425725	20
SeqId_5722_78	11	PRCP	82831438	rs2229437	11	82853252	T	G	0.813121	-0.120688	0.0465495	0.009523	0.344918	0.0215988	2.09196e-57	-0.349904	0.136725	0.0104921	0.424491	20
SeqId_5980_55	2	BOLA3	74145508	rs1620482	2	74160099	T	C	0.568588	-0.095001	0.0365598	0.009363	-0.119896	0.0168923	1.26872e-12	0.792362	0.324723	0.0146824	0.390987	20
SeqId_16872_248	14	GSTZ1	77320996	rs7975	14	77326864	G	A	0.676938	-0.0853379	0.038218	0.025554	0.831763	0.0148549	0	-0.102599	0.0459847	0.0256712	0.383934	20
SeqId_5691_2	16	CRISPLD2	84819985	rs72799587	16	84910384	G	C	0.916501	-0.148639	0.062172	0.016813	-0.194008	0.0294399	4.39941e-11	0.766149	0.340898	0.0246118	0.364786	20
SeqId_3204_2	12	LTA4H	96011258	rs2247570	12	96028599	T	C	0.723658	0.0808761	0.0391634	0.038914	0.154682	0.0179551	6.99756e-18	0.522854	0.260359	0.0446216	0.363621	20
SeqId_4155_3	9	TNC	115035896	rs1138545	9	115073620	C	T	0.849901	-0.113517	0.0498739	0.022841	1.19576	0.0184502	0	-0.094933	0.0417346	0.022925	0.341384	20
SeqId_19446_1	14	GMPR2	24232422	rs34354104	14	24238273	G	A	0.959245	0.232197	0.0958621	0.015427	-0.967493	0.0395834	6.14142e-132	-0.239999	0.0995684	0.0159355	0.324054	20
SeqId_19124_9	5	UBLCP1	159263290	rs13158921	5	159222864	C	T	0.984095	0.536742	0.241604	0.026312	-0.464805	0.0650945	9.30146e-13	-1.15477	0.544374	0.0338984	0.321948	7
SeqId_9796_4	9	CEL	133061978	rs2075733	9	133072397	A	G	0.95328	-0.186175	0.0913948	0.041646	0.442834	0.0417672	2.9029e-26	-0.420417	0.210161	0.0454514	0.307213	12
SeqId_14131_37	13	EFNB2	106516447	rs59166663	13	106647317	A	C	0.864811	0.118431	0.0523068	0.023564	0.278786	0.0236174	3.71129e-32	0.42481	0.191044	0.0261734	0.279541	12
SeqId_10907_116	11	NTM	131370478	rs2511781	11	131328850	C	T	0.599404	0.0815973	0.0367446	0.026374	0.574718	0.0154717	5.01117e-302	0.141978	0.0640492	0.0266434	0.272697	20
SeqId_14111_15	6	THBS2	169223440	rs73041853	6	169203903	G	A	0.903579	0.148979	0.0629385	0.01793	0.214101	0.0278931	1.64429e-14	0.695836	0.307627	0.0237006	0.260852	20
SeqId_16915_153	1	SEMA4A	156147366	rs12401997	1	156178005	C	A	0.616302	0.0827655	0.0375584	0.027549	0.268619	0.016889	5.85337e-57	0.308115	0.141156	0.0290507	0.256357	20
SeqId_8028_22	5	SPINK5	148025683	rs17599675	5	148158915	T	C	0.769384	-0.0852681	0.0406467	0.035924	0.181518	0.0186649	2.35728e-22	-0.46975	0.229077	0.0403039	0.237739	20
SeqId_8428_102	11	NTM	131370478	rs2511781	11	131328850	C	T	0.599404	0.0815973	0.0367446	0.026374	0.621831	0.0152169	0	0.131221	0.0591782	0.0265966	0.236412	20
SeqId_3327_27	12	NTN4	95665859	rs17288108	12	95738117	A	G	0.815109	0.122177	0.0495697	0.013711	-0.372722	0.0215667	6.39839e-67	-0.327796	0.134339	0.0146849	0.224205	20
SeqId_3403_1	16	TPSB2	1230162	rs3874639	16	1244821	A	G	0.488072	0.0792651	0.0376519	0.035273	-0.793065	0.0136594	0	-0.0999478	0.0475076	0.0353935	0.203028	20
SeqId_2620_4	5	IL6ST	55947594	rs13183065	5	55977599	G	A	0.889662	-0.122367	0.054668	0.025197	0.654538	0.0251588	3.2432e-149	-0.186952	0.0838301	0.0257388	0.188787	20
SeqId_13242_134	22	SHANK3	50674415	rs6009946	22	50656858	C	T	0.744533	-0.10136	0.0419068	0.015576	0.401098	0.0184942	2.67708e-104	-0.252706	0.105128	0.0162257	0.174467	20
SeqId_7019_13	15	SEMA7A	74411639	rs78994380	15	74400071	C	A	0.863817	-0.139602	0.0544438	0.010343	-0.179892	0.0260711	5.19814e-12	0.776032	0.322869	0.0162367	0.166942	5
SeqId_3293_2	1	CD5L	157841808	rs2765501	1	157834858	G	A	0.600398	-0.0836663	0.0362897	0.021138	0.376988	0.0166964	6.97797e-113	-0.221934	0.0967627	0.0218144	0.163842	20
SeqId_3348_49	8	BMP1	22165140	rs1126931	8	22164420	C	T	0.790258	0.141891	0.0505865	0.005033	-0.198104	0.0221168	3.33054e-19	-0.716244	0.267581	0.00743421	0.161355	13
SeqId_9772_153	17	NLGN2	7404874	rs150452493	17	7400489	C	T	0.923459	0.223756	0.0930707	0.01621	-0.403137	0.0299616	2.8729e-41	-0.555038	0.234523	0.0179489	0.160338	20
SeqId_3339_33	6	THBS2	169223440	rs74507247	6	169224675	G	A	0.902584	0.146657	0.0629393	0.019799	0.945145	0.0255704	4.59339e-299	0.155169	0.0667244	0.0200442	0.144836	20
SeqId_3435_53	2	FN1	215363640	rs1250258	2	215435462	C	T	0.233598	-0.0939902	0.042023	0.02531	-0.285448	0.0187394	2.15126e-52	0.329273	0.148796	0.0269038	0.140794	20
SeqId_14675_20	12	EIF4B	53006158	rs146008363	12	53037514	T	A	0.936382	-0.231958	0.106099	0.028798	-0.212298	0.0358508	3.1861e-09	1.09261	0.532737	0.0402736	0.137032	10
SeqId_7655_11	1	NPPB	11858945	rs198379	1	11855410	T	C	0.588469	-0.0808728	0.0368547	0.028209	0.204607	0.0169474	1.46637e-33	-0.395259	0.183076	0.0308506	0.134087	20
SeqId_8953_47	1	HDGF	156744276	rs4399146	1	156743766	G	A	0.666004	-0.0881391	0.0407928	0.030722	-0.628061	0.015795	0	0.140335	0.0650461	0.0309689	0.130249	20
SeqId_6472_40	12	PMEL	55956539	rs3213122	12	55969882	C	A	0.934394	0.150501	0.0699104	0.031337	0.451595	0.0311265	1.07206e-47	0.333265	0.156503	0.0332168	0.124957	20
SeqId_16919_1	2	DBI	119366921	rs6714264	2	119390517	T	C	0.811133	-0.0927934	0.0444738	0.036936	-0.529076	0.0205693	6.69746e-146	0.175388	0.0843356	0.0375586	0.12282	20
SeqId_15615_8	19	LILRB3	54217698	rs12978577	19	54213755	T	A	0.656064	-0.120107	0.05275	0.022792	0.523234	0.0167712	1.12123e-213	-0.229547	0.101083	0.0231552	0.116862	19
SeqId_4430_44	2	COLEC11	3594832	rs6542680	2	3592552	C	T	0.219682	0.120183	0.0465599	0.009844	0.657269	0.0196628	5.55168e-245	0.182852	0.0710493	0.0100647	0.112703	20
SeqId_16758_96	1	HDGF	156744276	rs12145743	1	156730859	T	G	0.666004	-0.0879166	0.0382043	0.021379	-0.778949	0.0148412	0	0.112866	0.049093	0.0215041	0.104446	20
SeqId_11273_176	22	GSTT2B	23961153	rs5751777	22	23924860	C	T	0.388668	-0.0784414	0.0374448	0.036184	0.146477	0.0169679	5.99714e-18	-0.53552	0.263055	0.0417734	0.102921	20
SeqId_18173_11	1	AKR7A3	19288770	rs55717136	1	19246561	A	T	0.659046	-0.0784821	0.0372822	0.035284	-0.483248	0.0163333	2.21782e-192	0.162405	0.0773442	0.0357486	0.0934107	20
SeqId_6576_1	12	ART4	14843062	rs7311924	12	14837871	A	G	0.620278	-0.0738804	0.0370362	0.046063	0.968653	0.0127106	0	-0.0762712	0.0382478	0.0461376	0.0834226	20
SeqId_15509_2	17	NAGLU	42536241	rs41283429	17	42480711	C	T	0.963221	0.212921	0.0980343	0.029863	1.0998	0.039432	3.42557e-171	0.1936	0.0894082	0.0303611	0.0718875	20
SeqId_5810_25	3	TDGF1	46574534	rs6769392	3	46576229	G	A	0.729622	0.0941964	0.0427051	0.027402	1.13086	0.0138145	0	0.0832963	0.0377771	0.0274581	0.0693865	20
SeqId_6574_11	1	FAIM3	206909945	rs72758947	1	206913708	A	G	0.88668	0.162841	0.0587781	0.005598	-0.187416	0.0251905	1.00714e-13	-0.868876	0.334662	0.00942386	0.0605749	19
SeqId_12348_46	19	SARS2	38916046	rs1808661	19	38933313	G	A	0.331014	-0.0830582	0.0377363	0.027735	0.113394	0.017078	3.1417e-11	-0.732474	0.350597	0.0366881	0.0592295	20
SeqId_5464_52	17	GRB2	75321753	rs9889402	17	75368135	G	A	0.302187	0.0964426	0.0399523	0.015781	-0.133859	0.01835	2.99157e-13	-0.720479	0.314383	0.0219216	0.0589044	20
SeqId_19223_6	2	RAB1A	65130086	rs7607039	2	65096216	A	G	0.260437	-0.0904822	0.0420192	0.031291	-0.251404	0.0188552	1.48014e-40	0.359907	0.169304	0.0335193	0.0552185	20
SeqId_18896_23	13	HS6ST3	96090839	rs12860877	13	96036886	T	C	0.501988	-0.086805	0.0364339	0.017194	0.128073	0.0166357	1.3747e-14	-0.677778	0.297789	0.022844	0.0535774	20

## Sheet: PAH_GBR_UKB_OLINK_smr
probeID	ProbeChr	Gene	Probe_bp	topSNP	topSNP_chr	topSNP_bp	A1	A2	Freq	b_GWAS	se_GWAS	p_GWAS	b_pQTL	se_pQTL	p_pQTL	b_SMR	se_SMR	p_SMR	p_HEIDI	nsnp_HEIDI
OID20433	5	TNFAIP8	119268692	rs1035376	5	119312555	A	G	0.89662	0.119995	0.0581772	0.039153	0.1218	0.0101547	3.80103e-33	0.985179	0.484656	0.0420789	0.94457	20
OID20049	1	NPPB	11857464	rs198379	1	11855410	C	T	0.411531	0.0808728	0.0368547	0.028209	0.1851	0.006645	9.2317e-171	0.436914	0.199724	0.0286995	0.904248	20
OID20535	8	IL7	78675743	rs72669411	8	78830430	A	G	0.110338	-0.163375	0.0636691	0.010288	-0.1758	0.0111795	1.01501e-55	0.929321	0.366958	0.0113252	0.894315	20
OID20416	8	GGH	63014881	rs4739032	8	62981361	A	G	0.0705765	0.179879	0.0698139	0.009979	0.7396	0.009922	0	0.243212	0.0944505	0.0100235	0.886016	20
OID31460	1	EFCAB14	46674659	rs11211339	1	46681861	C	T	0.470179	-0.0851408	0.0362214	0.018745	-0.091	0.00660944	3.96e-43	0.935613	0.403797	0.0205016	0.87514	20
OID21350	8	LYN	55879835	rs3808391	8	55878090	G	A	0.39165	-0.0884127	0.0370984	0.017163	-0.0376	0.00665806	1.63e-08	2.3514	1.07092	0.0281143	0.865951	18
OID31351	3	AMOTL2	134355347	rs1353778	3	134369601	T	A	0.593439	-0.0890006	0.0373121	0.017065	0.0527	0.00680148	9.31199e-15	-1.68882	0.740799	0.0226241	0.865938	20
OID21232	17	TP53	7661779	rs1641549	17	7671457	T	C	0.300199	-0.101942	0.0423214	0.016007	0.0657	0.00756315	3.726e-18	-1.55163	0.668467	0.0202775	0.841526	20
OID21018	2	CD8A	86784610	rs3020726	2	86789383	G	A	0.141153	0.105506	0.0491928	0.031973	0.3528	0.00739	0	0.299054	0.139576	0.0321463	0.83132	20
OID20246	7	IGFBP1	45888360	rs3828998	7	45889209	C	T	0.38668	-0.118472	0.0373017	0.001493	-0.053	0.00675561	4.318e-15	2.23531	0.759291	0.00324053	0.813777	20
OID20195	5	GLRX	95751319	rs72785409	5	95830531	C	T	0.116302	0.117417	0.0530881	0.026985	-0.7587	0.008276	0	-0.15476	0.0699928	0.0270295	0.803219	20
OID31436	1	SDHB	17018664	rs36086195	1	16184399	T	C	0.565606	-0.0736874	0.0362676	0.042177	0.0545	0.00672199	5.15801e-16	-1.35206	0.686038	0.0487435	0.766147	20
OID30739	5	F12	177402133	rs2731673	5	177412897	C	T	0.775348	-0.0851375	0.0419135	0.042228	1.1901	0.004136	0	-0.0715381	0.0352194	0.0422331	0.755762	20
OID21019	11	MMP8	102711796	rs138856825	11	102684301	C	A	0.0208748	-0.404072	0.17214	0.018908	-1.2307	0.018695	0	0.328327	0.139961	0.0189838	0.726582	20
OID20415	2	REG1A	79120362	rs11126696	2	79096762	G	A	0.616302	-0.0928568	0.036798	0.011622	0.2523	0.006145	0	-0.368041	0.146125	0.01178	0.70332	20
OID21057	15	NTRK3	87859751	rs28735437	15	87971624	C	G	0.130219	-0.104971	0.0525277	0.045675	0.2734	0.00945	4.8358e-184	-0.383945	0.192586	0.0461921	0.701936	20
OID31416	1	LMOD1	201896456	rs2819351	1	201916029	T	C	0.317097	0.105527	0.0378317	0.005281	-0.1983	0.006936	8.9549e-180	-0.532158	0.191686	0.00549996	0.689338	20
OID20516	14	VASH1	76761468	rs11159226	14	76715089	G	T	0.0695825	0.164124	0.0714425	0.021602	0.2056	0.0139021	1.72202e-49	0.798271	0.35165	0.0232034	0.675542	20
OID20634	1	NFASC	204828651	rs6668366	1	204976618	C	G	0.0705765	-0.143599	0.0621222	0.020802	0.6332	0.009184	0	-0.226783	0.0981634	0.0208737	0.670643	16
OID21067	12	BIN2	51281038	rs3858637	12	51300811	G	T	0.0974155	-0.121004	0.0600599	0.043933	-0.1833	0.010635	1.43598e-66	0.660144	0.32989	0.0453812	0.670406	20
OID20283	15	SEMA7A	74409289	rs78994380	15	74400071	A	C	0.136183	0.139602	0.0544438	0.010343	-0.2392	0.0104047	5.9259e-117	-0.58362	0.229019	0.0108236	0.665499	20
OID30405	19	CLEC4M	7763210	rs10422720	19	7724910	C	T	0.260437	-0.0899958	0.0422723	0.033258	-0.316	0.005521	0	0.284797	0.133866	0.0333799	0.663072	20
OID20262	19	CD209	7739993	rs10422720	19	7724910	C	T	0.260437	-0.0899958	0.0422723	0.033258	-0.376	0.00531	0	0.239351	0.112477	0.0333377	0.658781	20
OID30620	13	C1QTNF9	24307166	rs1961993	13	24316879	A	C	0.747515	0.126285	0.0466502	0.006788	1.1534	0.004321	0	0.10949	0.0404479	0.00679085	0.653232	20
OID20657	2	MERTK	111898607	rs7588459	2	111992966	T	A	0.624254	-0.110196	0.0369658	0.002873	-0.2721	0.005977	0	0.404982	0.136145	0.00293334	0.608699	20
OID21493	3	TGFBR2	30606601	rs77821137	3	30472628	C	G	0.0944334	0.134071	0.0593073	0.023783	-0.0766	0.0106093	5.195e-13	-1.75027	0.81131	0.0309788	0.605457	10
OID20233	7	FAM3C	121348878	rs138090420	7	121396112	A	T	0.028827	0.262849	0.0917688	0.00418	0.253	0.0159895	2.163e-56	1.03893	0.368618	0.00482571	0.602234	14
OID21242	6	GSTA3	52896639	rs3957356	6	52803872	C	T	0.570577	-0.0963578	0.0371911	0.009573	0.3242	0.005965	0	-0.297217	0.114847	0.00965506	0.5728	20
OID30561	9	PTGES2	128120693	rs13283456	9	128122474	T	C	0.191849	-0.099035	0.0492025	0.044135	-0.0946	0.00813713	3.05e-31	1.04688	0.527848	0.0473338	0.563464	13
OID20166	6	GSTA1	52791371	rs3957356	6	52803872	C	T	0.570577	-0.0963578	0.0371911	0.009573	0.3363	0.005837	0	-0.286523	0.110701	0.009646	0.557061	20
OID21469	17	CD300LF	74694311	rs35489971	17	74704804	G	A	0.819085	0.12035	0.047371	0.011067	1.2987	0.005088	0	0.0926692	0.0364775	0.011071	0.540245	20
OID31434	4	DNAJB14	99896248	rs55797991	4	99850238	T	C	0.142147	0.112603	0.0514932	0.028761	-0.0689	0.00951741	4.50802e-13	-1.63429	0.780712	0.0363196	0.523132	20
OID21222	12	SH2B3	111405923	rs10849947	12	111426880	C	T	0.203777	-0.106905	0.0459896	0.020096	-0.0867	0.00803031	3.572e-27	1.23305	0.5426	0.0230578	0.521053	20
OID31352	1	S100A3	153547329	rs1005436	1	153549456	A	G	0.120278	-0.195275	0.0634836	0.002098	0.0702	0.00992936	1.54999e-12	-2.7817	0.98621	0.00479344	0.519935	4
OID21174	8	RRM2B	102204502	rs1037699	8	102238702	T	C	0.083499	-0.13554	0.068304	0.047215	0.1997	0.0123254	4.85306e-59	-0.678719	0.344589	0.0488786	0.510499	20
OID20198	18	CLUL1	596988	rs2015412	18	590969	T	C	0.298211	0.0993366	0.0398337	0.012639	0.6485	0.006757	0	0.153179	0.0614451	0.012669	0.506335	20
OID30597	4	GNPDA2	44682200	rs1133650	4	44703584	C	T	0.601392	0.080693	0.037841	0.032972	0.2418	0.006779	1.1971e-278	0.333718	0.156776	0.0332854	0.488968	20
OID20729	5	PDLIM7	177483394	rs335428	5	177495642	A	G	0.528827	0.114749	0.0387621	0.003073	-0.0401	0.00658455	1.129e-09	-2.86157	1.07479	0.00775744	0.488816	8
OID31516	13	PCDH9	66302834	rs9541030	13	67208049	G	C	0.859841	0.113859	0.0556098	0.040613	-0.2987	0.009511	1.6892e-216	-0.381181	0.186568	0.0410404	0.479912	16
OID31067	7	VGF	101162509	rs34985488	7	101174620	G	A	0.0934394	0.157239	0.0660876	0.017348	-0.121	0.0128493	4.64701e-21	-1.29949	0.563342	0.0210682	0.470728	20
OID20253	19	NOTCH3	15159038	rs12980070	19	15172733	C	T	0.117296	0.151563	0.0526756	0.004011	0.1205	0.0098496	2.04601e-34	1.25779	0.449069	0.00509643	0.46728	20
OID20663	5	GZMA	55102646	rs2047745	5	55193713	C	T	0.193837	-0.118186	0.0458084	0.00988	0.0697	0.00806488	5.50398e-18	-1.69563	0.685883	0.0134287	0.463062	20
OID30615	7	BMPER	33904308	rs201897458	7	33743596	T	C	0.084493	0.180154	0.0692002	0.009231	-0.3318	0.012564	1.086e-153	-0.54296	0.209571	0.00957475	0.452104	20
OID21273	9	PDCD1LG2	5510531	rs2381282	9	5514839	C	T	0.450298	-0.0773844	0.0366992	0.034978	0.601	0.004576	0	-0.128759	0.0610714	0.0350015	0.448429	20
OID21069	6	CGA	87085498	rs2031367	6	87097462	G	A	0.293241	0.0949501	0.040247	0.018315	0.0564	0.00732408	1.354e-14	1.68351	0.746336	0.0240892	0.445491	20
OID21139	12	ITGA5	54395261	rs61923472	12	54469357	A	C	0.132207	0.136708	0.048019	0.004414	0.0627	0.00887922	1.648e-12	2.18035	0.825753	0.00828001	0.443104	16
OID21313	19	DKKL1	49361783	rs2303759	19	49365794	G	T	0.239563	0.0924871	0.0408491	0.023567	-1.2877	0.002132	0	-0.0718235	0.0317228	0.023568	0.439937	20
OID21049	1	TNFRSF8	12063303	rs1208994	1	12036322	G	A	0.21173	-0.118682	0.0451239	0.008535	0.195	0.0079366	2.6631e-133	-0.608627	0.232727	0.00891759	0.429223	20
OID20970	11	LAYN	111540280	rs542275	11	111560889	T	C	0.592445	-0.0836186	0.0369188	0.023517	0.3927	0.00548	0	-0.212933	0.0940598	0.0235865	0.421086	20
OID31097	22	GSTT2B	23957414	rs5751777	22	23924860	T	C	0.611332	0.0784414	0.0374448	0.036184	-1.0441	0.004106	0	-0.0751283	0.0358645	0.0361903	0.410777	20
OID20474	2	TANK	161136908	rs6432674	2	161168811	T	G	0.463221	0.075421	0.0360533	0.036445	-0.0455	0.00654918	3.72001e-12	-1.6576	0.827523	0.0451675	0.402902	20
OID30397	15	CSPG4	75674322	rs77237106	15	75676994	T	C	0.175944	0.132546	0.0467836	0.004609	-0.1594	0.00858266	5.38092e-77	-0.831528	0.296893	0.00509821	0.401263	20
OID21416	2	ITGAV	186590010	rs9333289	2	186633380	C	T	0.297217	0.0844349	0.0397259	0.03355	-0.1681	0.0073505	9.4139e-116	-0.50229	0.237341	0.0343177	0.385486	20
OID20893	2	CASP10	201182872	rs7576306	2	201209805	G	A	0.474155	0.147782	0.0361116	4.27e-05	0.1786	0.006493	1.466e-166	0.827446	0.204418	5.16993e-05	0.379827	20
OID21142	11	RELT	73376399	rs7122560	11	73380868	A	G	0.199801	0.0938109	0.0446295	0.035554	0.4381	0.006722	0	0.214131	0.101924	0.0356498	0.365514	20
OID21342	1	EPHA2	16124337	rs924204	1	16187431	G	A	0.575547	-0.0805606	0.0364613	0.027141	-0.1333	0.00664186	1.35896e-89	0.604355	0.27518	0.0280766	0.36493	20
OID30309	9	MAMDC2	70043848	rs62572585	9	69977388	A	C	0.259443	0.0851533	0.0404965	0.035489	0.2236	0.007467	5.0973e-197	0.380829	0.181557	0.0359432	0.357176	20
OID21143	2	DBI	119366924	rs11680074	2	119384247	A	G	0.191849	0.0873926	0.0440772	0.047399	-0.3193	0.007594	0	-0.2737	0.138196	0.0476455	0.355826	20
OID21136	5	IL7R	35852695	rs11742270	5	35881341	A	G	0.271372	0.0962715	0.0410165	0.018918	-0.8518	0.004962	0	-0.113021	0.0481572	0.0189291	0.348783	20
OID21073	22	MIF	23894383	rs5751771	22	23916590	T	C	0.606362	0.0795586	0.037017	0.031615	-0.1069	0.006661	5.84297e-58	-0.744234	0.349368	0.0331529	0.346809	20
OID21218	10	SFTPA2	79555852	rs17886395	10	79558907	G	C	0.139165	-0.116973	0.0569095	0.039838	0.9547	0.007067	0	-0.122524	0.0596167	0.039861	0.333392	20
OID30890	6	CLIC5	45880827	rs2022423	6	46079122	G	A	0.369781	-0.096783	0.0377284	0.01031	-0.1259	0.00688558	1.09799e-74	0.768729	0.302604	0.0110733	0.326421	20
OID20186	3	SEMA3F	50155045	rs74461473	3	50213314	T	C	0.10835	-0.162945	0.0593804	0.006068	-0.2029	0.0104237	2.16098e-84	0.80308	0.295552	0.00658335	0.325754	20
OID21401	1	CA14	150257251	rs1122967	1	150286426	G	C	0.549702	0.0859538	0.0360601	0.017143	0.1745	0.006577	4.1599e-155	0.492572	0.20748	0.0175935	0.322734	20
OID30224	6	EDN1	12290361	rs5370	6	12296022	T	G	0.212724	0.133826	0.0431586	0.00193	0.2755	0.00801	3.0464e-259	0.485757	0.157291	0.00201323	0.319321	20
OID20546	7	CCL26	75769533	rs35144053	7	75792985	C	T	0.424453	0.107139	0.0381637	0.004995	-0.1016	0.00667099	2.232e-52	-1.05452	0.381955	0.00576521	0.310571	20
OID20321	6	RNASET2	166922113	rs62436424	6	166960770	G	A	0.261431	-0.0936922	0.0445134	0.035308	0.4686	0.006466	0	-0.199941	0.0950324	0.0353853	0.303237	20
OID21435	7	CPVL	28995235	rs34219043	7	29120988	T	C	0.171968	-0.117515	0.0463965	0.011314	-0.8495	0.005653	0	0.138335	0.054624	0.0113256	0.279016	20
OID30637	3	LZTFL1	45823316	rs13318088	3	45821312	C	A	0.0735586	-0.175136	0.0708898	0.013491	-0.2683	0.0122735	6.2201e-106	0.652761	0.2659	0.014092	0.271405	20
OID20610	17	CCL3	36088256	rs1719124	17	36086193	T	C	0.238569	0.0855931	0.0430767	0.046923	0.429	0.006962	0	0.199518	0.100464	0.0470375	0.271348	20
OID20142	9	DPP7	137110542	rs10747049	9	137114298	C	G	0.754473	0.0940621	0.0431014	0.029084	0.5228	0.006391	0	0.17992	0.0824727	0.0291413	0.270627	20
OID21308	9	NUDT2	34329506	rs7039222	9	34332742	G	A	0.141153	-0.11328	0.0517332	0.028547	0.3303	0.008915	1.8014e-300	-0.34296	0.156898	0.028825	0.259271	20
OID21227	7	NAMPT	106248298	rs342293	7	106731773	G	C	0.437376	-0.0858139	0.0372877	0.021369	-0.0383	0.00655779	5.20801e-09	2.24057	1.04643	0.032261	0.238712	10
OID20565	6	CD83	14117256	rs111804875	6	14117803	A	G	0.233598	-0.11128	0.0447866	0.012967	0.2074	0.007921	4.0899e-151	-0.536549	0.216913	0.0133773	0.233133	20
OID21076	19	BCAM	44809071	rs28399653	19	44812188	A	G	0.028827	0.204058	0.0971062	0.035607	-0.6414	0.01866	6.3879e-259	-0.318144	0.15168	0.0359519	0.22926	18
OID21455	1	HDGF	156742109	rs4501833	1	156746806	A	G	0.333996	0.0866601	0.0382226	0.023375	1.1376	0.005202	0	0.0761781	0.0336011	0.0233824	0.219316	20
OID31438	2	GORASP2	170928464	rs34005022	2	170971700	T	C	0.281312	0.0928982	0.0401766	0.020764	0.0594	0.00722802	2.069e-16	1.56394	0.702636	0.0260261	0.211351	20
OID31060	13	RGCC	41457550	rs9566790	13	41569139	A	G	0.0805169	-0.169758	0.0701937	0.015588	0.069	0.0118214	5.319e-09	-2.46026	1.10117	0.0254677	0.21072	15
OID21345	2	INPP1	190343570	rs4274625	2	190350309	G	A	0.0685885	0.15204	0.0727473	0.03662	-0.1743	0.0140584	2.66901e-35	-0.87229	0.423257	0.0393126	0.21063	13
OID20256	12	VWF	5948877	rs1800385	12	6018725	A	C	0.0755467	0.127448	0.0641837	0.047069	-0.168	0.0118817	2.173e-45	-0.75862	0.385795	0.0492544	0.198125	15
OID20266	2	REG1B	79085023	rs11126696	2	79096762	G	A	0.616302	-0.0928568	0.036798	0.011622	0.3499	0.005788	0	-0.265381	0.105259	0.0116948	0.170844	20
OID30775	1	CD5L	157830911	rs2765501	1	157834858	A	G	0.399602	0.0836663	0.0362897	0.021138	0.2077	0.006651	4.3886e-214	0.402823	0.175197	0.0214906	0.162911	20
OID30624	22	ST13	40824535	rs4821976	22	40887980	A	G	0.521869	-0.100457	0.0363209	0.005678	-0.0493	0.00658706	7.18899e-14	2.03767	0.785428	0.00947729	0.162056	20
OID30736	1	ECM1	150508062	rs3737240	1	150510879	T	C	0.375746	-0.0744488	0.0371127	0.044854	-0.6736	0.004713	0	0.110524	0.0551014	0.0448751	0.156423	20
OID30623	14	GMPR2	24232422	rs41295318	14	24263766	T	C	0.0367793	-0.210983	0.101707	0.03804	0.1468	0.0161622	1.05701e-19	-1.43721	0.710665	0.0431402	0.151185	20
OID30751	19	LRG1	4536402	rs4807601	19	4547905	G	A	0.538767	-0.0751353	0.0377606	0.046615	-0.5955	0.006045	0	0.126172	0.0634228	0.0466597	0.144927	19
OID20237	16	UMOD	20333051	rs12917707	16	20356368	T	G	0.200795	0.0927041	0.0464847	0.04612	-0.975	0.006709	0	-0.0950811	0.0476811	0.0461405	0.140103	20
OID20147	5	IL6ST	55935095	rs11739016	5	55967545	T	C	0.110338	0.123238	0.0547069	0.024278	0.271	0.010116	4.3121e-158	0.454754	0.202583	0.0247824	0.137461	20
OID20735	8	TNFRSF11B	118923557	rs6469812	8	119115831	C	T	0.539761	-0.0971818	0.0362136	0.007284	0.2064	0.006475	5.6625e-223	-0.470842	0.176074	0.0074927	0.135871	20
OID30267	16	BOLA2	30192932	rs144009214	16	30343759	T	C	0.0139165	-0.605426	0.239577	0.011502	-0.2566	0.0238135	4.49803e-27	2.35941	0.95899	0.0138816	0.124465	6
OID30787	2	FN1	215360440	rs1250259	2	215435759	A	T	0.767396	0.0942396	0.0420017	0.024851	0.4607	0.006562	0	0.204557	0.0912158	0.0249248	0.121424	20
OID31194	7	GIMAP8	150450630	rs79857933	7	150612157	G	C	0.0149105	0.78527	0.35393	0.026506	-0.6711	0.025559	5.9624e-152	-1.17012	0.529267	0.0270471	0.112287	3
OID20816	3	TDGF1	46574534	rs6769392	3	46576229	A	G	0.270378	-0.0941964	0.0427051	0.027402	1.3279	0.003959	0	-0.0709364	0.0321605	0.0274053	0.107197	20
OID21207	15	FES	90883695	rs7177338	15	90885406	A	G	0.523857	-0.0995519	0.0363023	0.006101	0.1369	0.00653725	2.24208e-97	-0.727187	0.267438	0.0065462	0.09163	20
OID20539	12	SLC39A5	56230049	rs4759218	12	56214143	T	C	0.944334	0.21617	0.0940558	0.021544	0.1546	0.0148829	2.81801e-25	1.39825	0.623095	0.0248296	0.0865619	12
OID21060	7	CPA2	130266863	rs6952090	7	130282658	C	T	0.366799	0.0804559	0.0380733	0.034585	-0.3765	0.005823	0	-0.213694	0.101178	0.0346816	0.0847101	20
OID30408	13	ITGBL1	101452593	rs1034270	13	101456046	T	C	0.860835	-0.0979128	0.0494919	0.047888	-0.3957	0.007943	0	0.247442	0.125173	0.0480639	0.06433	20
OID31207	6	TRIM26	30184455	rs2508029	6	30178956	T	C	0.305169	-0.0879889	0.0411506	0.032499	0.0487	0.00719388	1.291e-11	-1.80675	0.886129	0.041457	0.0640228	20
OID31144	2	CRYGD	208121607	rs11690925	2	208112437	T	C	0.299205	-0.109447	0.0399861	0.006198	-0.7097	0.005499	0	0.154215	0.0563549	0.0062096	0.0585557	20
OID20642	16	TPSAB1	1240379	rs3874639	16	1244821	G	A	0.511928	-0.0792651	0.0376519	0.035273	0.7966	0.004155	0	-0.0995043	0.0472686	0.035284	0.0545367	20
OID21187	2	RRM2	10120698	rs4668664	2	10128671	G	A	0.733598	-0.0861038	0.0406207	0.034031	-0.0509	0.00746382	9.13198e-12	1.69163	0.835711	0.042952	0.0513105	8

## Sheet: PAH_Gudjonsson_A_protei_4782smr
probeID	ProbeChr	Gene	Probe_bp	topSNP	topSNP_chr	topSNP_bp	A1	A2	Freq	b_GWAS	se_GWAS	p_GWAS	b_pQTL	se_pQTL	p_pQTL	b_SMR	se_SMR	p_SMR	p_HEIDI	nsnp_HEIDI
SeqId_5992_50_3	2	CD8A	87011733	rs3020726	2	87016506	G	A	0.141153	0.105506	0.0491928	0.031973	0.544566	0.0237238	1.33046e-116	0.193744	0.0907275	0.0327245	0.98161	20
SeqId_14049_17_3	8	IL7	79587978	rs72669409	8	79742164	T	C	0.110338	-0.163375	0.0636691	0.010288	-0.33555	0.0325341	6.10375e-25	0.486886	0.19553	0.0127712	0.974108	20
SeqId_10558_26_3	13	PCDH9	66876966	rs73196184	13	67808183	A	G	0.110338	-0.146553	0.0625886	0.019205	0.294337	0.0289912	3.22552e-24	-0.497909	0.218225	0.0225111	0.955911	20
SeqId_3050_7_2	12	VWF	6058043	rs7308002	12	6152727	A	G	0.367793	0.0770546	0.0373782	0.039257	0.173851	0.0186813	1.32556e-20	0.443222	0.220213	0.044147	0.915934	20
SeqId_9369_174_3	11	LRRC4C	40135753	rs1377103	11	40307656	C	A	0.442346	0.0765295	0.0364458	0.035745	0.128594	0.0176618	3.31589e-13	0.595125	0.294969	0.0436344	0.910563	20
SeqId_3029_52_2	19	CD209	7804879	rs10422720	19	7789796	C	T	0.260437	-0.0899958	0.0422723	0.033258	-0.338802	0.0224179	1.32983e-51	0.26563	0.126002	0.0350188	0.902087	20
SeqId_5837_49_3	5	LIFR	38474770	rs4608943	5	38562794	C	G	0.343936	0.0890168	0.0381302	0.019567	0.119925	0.0193351	5.55943e-10	0.74227	0.339727	0.0288958	0.891293	16
SeqId_9749_190_3	13	LCP1	46700055	rs34289921	13	46688259	C	T	0.209742	-0.0930971	0.0420764	0.026927	-0.121121	0.0208205	5.9778e-09	0.768629	0.371669	0.0386357	0.887329	16
SeqId_5722_78_3	11	PRCP	82533978	rs2229437	11	82564294	G	T	0.186879	0.120688	0.0465495	0.009523	0.203051	0.0250402	5.10387e-16	0.594374	0.240683	0.0135291	0.820889	20
SeqId_3326_58_2	11	CADM1	115039938	rs6589487	11	115089927	T	C	0.508946	-0.0925254	0.0364304	0.011092	-0.109481	0.0187531	5.28288e-09	0.845127	0.362881	0.0198622	0.795359	20
SeqId_7915_31_3	11	APLP2	129938042	rs73583489	11	129965839	G	C	0.05666	0.164539	0.0759283	0.030233	0.405386	0.0349344	3.92282e-31	0.405881	0.190537	0.0331552	0.792017	20
SeqId_4918_21_1	3	KNG1	186435137	rs5030049	3	186450863	C	T	0.105368	-0.147302	0.059782	0.01374	-0.444676	0.0276781	4.41565e-58	0.331258	0.136011	0.0148707	0.774866	20
SeqId_5457_5_2	18	COLEC12	316737	rs12957470	18	591690	C	G	0.272366	0.0979404	0.0398208	0.013912	0.122979	0.0199058	6.48978e-10	0.796399	0.348518	0.0223068	0.743195	16
SeqId_5115_31_3	11	RELT	73087444	rs73544720	11	73173496	G	A	0.0954274	0.139312	0.0573665	0.015163	0.370405	0.022935	1.13188e-58	0.376108	0.156616	0.0163296	0.720774	20
SeqId_6472_40_3	12	PMEL	56347889	rs2069391	12	56359878	T	C	0.0646123	-0.151744	0.0703402	0.030983	0.30619	0.0317521	5.25533e-22	-0.495588	0.235406	0.0352693	0.717039	20
SeqId_9884_8_3	6	PPIL1	36822603	rs144656078	6	36865932	T	C	0.028827	-0.337374	0.120156	0.004988	-0.674946	0.0476743	1.67996e-45	0.499853	0.18149	0.00588422	0.70905	8
SeqId_13242_134_3	22	SHANK3	51112843	rs9616810	22	51094926	T	C	0.223658	0.093871	0.0437954	0.032081	0.314091	0.0210759	3.15795e-50	0.298865	0.14087	0.0338739	0.672436	20
SeqId_6520_87_3	12	MGP	15033798	rs4764131	12	15045427	C	T	0.360835	0.0749915	0.037357	0.044704	-0.201384	0.0188042	9.18337e-27	-0.372381	0.188732	0.048488	0.643892	20
SeqId_4495_33_2	3	KNG1	186435137	rs5030044	3	186449122	G	A	0.105368	-0.141825	0.0595399	0.017218	-1.50296	0.0209504	0	0.0943639	0.0396369	0.0172794	0.64195	20
SeqId_14696_45_3	16	TPSB2	1277272	rs3874639	16	1294822	A	G	0.488072	0.0792651	0.0376519	0.035273	0.802043	0.0153771	0	0.098829	0.0469832	0.0354223	0.614687	20
SeqId_4125_52_2	6	AGER	32148745	rs2070600	6	32151443	T	C	0.0516899	-0.28607	0.0892478	0.001349	-0.516865	0.0444294	2.7874e-31	0.553471	0.179106	0.00200026	0.593611	20
SeqId_6576_1_3	12	ART4	14978503	rs11056202	12	14994512	G	C	0.373757	0.0743734	0.0371069	0.045038	0.684955	0.0163951	0	0.108581	0.0542366	0.0452851	0.55774	20
SeqId_3327_27_1	12	NTN4	96051583	rs17288108	12	96131895	G	A	0.184891	-0.122177	0.0495697	0.013711	-0.262381	0.0266029	6.02979e-23	0.465646	0.194732	0.0167929	0.557504	20
SeqId_9370_69_3	8	GGH	63927440	rs3758147	8	63952006	A	G	0.0705765	0.191451	0.0699477	0.006199	0.747828	0.0340528	6.82339e-107	0.25601	0.0942581	0.00660657	0.555467	20
SeqId_12560_9_3	17	NT5C	73126320	rs141237548	17	73160551	C	T	0.0248509	0.230974	0.108843	0.033831	-1.4071	0.0538912	2.80544e-150	-0.164149	0.0776081	0.0344209	0.527841	20
SeqId_3403_1_2	16	TPSB2	1277272	rs3874639	16	1294822	A	G	0.488072	0.0792651	0.0376519	0.035273	0.958917	0.0139764	0	0.0826611	0.0392835	0.0353593	0.522523	20
SeqId_2571_12_3	7	IGFBP3	45951844	rs148562589	7	45996425	C	T	0.0129225	0.497739	0.195213	0.010781	0.606014	0.0637847	2.08017e-21	0.821333	0.333525	0.013794	0.518225	12
SeqId_8854_59_3	8	RRM2B	103216730	rs5005121	8	103219084	A	T	0.0765408	-0.221235	0.0752595	0.003286	0.333644	0.0403059	1.25487e-16	-0.663088	0.23937	0.00560315	0.508277	20
SeqId_10907_116_3	11	NTM	131240373	rs2511781	11	131198745	T	C	0.400596	-0.0815973	0.0367446	0.026374	0.273328	0.0183873	5.56035e-50	-0.298533	0.135926	0.0280713	0.498434	20
SeqId_7128_9_3	10	VWA2	115999013	rs597371	10	116032519	G	A	0.432406	-0.0768476	0.0367382	0.03646	-0.247173	0.019077	2.15576e-38	0.310906	0.150558	0.038921	0.491469	20
SeqId_8925_25_3	8	RRM2B	103216730	rs1052071	8	103216834	T	C	0.0765408	-0.218941	0.0752547	0.003622	0.566297	0.0401952	4.45761e-45	-0.386619	0.135693	0.00438268	0.472756	20
SeqId_2620_4_2	5	IL6ST	55230923	rs7726239	5	55295306	A	C	0.110338	0.117426	0.0547494	0.03197	0.306842	0.027336	3.08036e-29	0.382691	0.181657	0.0351459	0.439721	20
SeqId_9172_69_3	11	MMP8	102582527	rs35231465	11	102584135	A	G	0.0218688	-0.457549	0.176919	0.009704	-0.930858	0.0645841	4.27957e-47	0.491534	0.193096	0.0109106	0.439555	19
SeqId_11387_3_3	6	ATF6B	32083041	rs8111	6	32083175	T	C	0.289264	-0.0976635	0.0414202	0.01838	0.245233	0.0217315	1.56243e-29	-0.398248	0.172549	0.0209975	0.420925	20
SeqId_9321_400_3	15	NMB	85198360	rs12912342	15	85248216	C	T	0.324056	0.0754571	0.0376671	0.045149	-0.195525	0.0194908	1.10663e-23	-0.385921	0.19645	0.0494748	0.414934	20
SeqId_11493_169_3	17	DYNLL2	56160780	rs35040607	17	56148812	G	A	0.353877	0.0809845	0.0378996	0.032613	-0.139192	0.0187937	1.29868e-13	-0.581819	0.283389	0.0400653	0.393311	13
SeqId_8428_102_3	11	NTM	131240373	rs2511781	11	131198745	T	C	0.400596	-0.0815973	0.0367446	0.026374	0.369464	0.0180418	3.36898e-93	-0.220853	0.100037	0.027264	0.371306	20
SeqId_4834_61_2	1	EPHA2	16450832	rs924204	1	16513926	A	G	0.424453	0.0805606	0.0364613	0.027141	0.141203	0.0175219	7.7126e-16	0.57053	0.267748	0.0331019	0.364693	20
SeqId_8953_47_3	1	HDGF	156711901	rs12039810	1	156727253	A	G	0.333996	0.0826927	0.0383089	0.030883	-0.278241	0.0205203	6.98068e-42	-0.297198	0.139416	0.0330288	0.347921	20
SeqId_3580_25_8	14	SERPINA1	94843084	rs1243167	14	94841641	A	G	0.209742	-0.0982702	0.0448657	0.028501	0.158962	0.0202969	4.80839e-15	-0.618199	0.293071	0.0349117	0.312425	20
SeqId_4155_3_2	9	TNC	117781854	rs7021589	9	117804667	C	T	0.149105	0.109224	0.050307	0.02992	0.832314	0.022516	4.11333e-299	0.131229	0.0605464	0.0302034	0.296932	20
SeqId_9772_153_3	17	NLGN2	7308193	rs114576150	17	7307950	G	T	0.101392	-0.169471	0.0638332	0.007933	-0.229291	0.0301772	3.004e-14	0.73911	0.294899	0.0121997	0.289743	10
SeqId_5586_66_3	10	MINPP1	89264632	rs11202439	10	89299709	A	G	0.451292	0.101963	0.0364169	0.005112	-0.159457	0.0180381	9.56975e-19	-0.639442	0.239563	0.00760308	0.28833	20
SeqId_5691_2_3	16	CRISPLD2	84853591	rs12921670	16	84838761	A	G	0.262425	0.0979503	0.0423675	0.020782	0.263122	0.0242726	2.21718e-27	0.372262	0.16464	0.0237548	0.282684	20
SeqId_3221_54_1	8	SFRP1	41119481	rs1159162	8	41176666	G	A	0.402584	0.0830526	0.0368704	0.024287	-0.131661	0.0187594	2.2444e-12	-0.630807	0.29411	0.031969	0.242042	10
SeqId_8346_9_3	9	DPP7	140004994	rs6420280	9	140002501	T	C	0.245527	-0.0899696	0.0429995	0.036408	-0.638078	0.0205746	3.61205e-211	0.141001	0.0675423	0.0368343	0.227337	20
SeqId_5633_65_3	19	LILRB2	54777666	rs373032	19	54783375	T	A	0.236581	0.0901786	0.0438422	0.039697	0.618678	0.0203257	1.71568e-203	0.14576	0.071026	0.0401495	0.184464	20
SeqId_5478_50_2	11	FOLH1	49166644	rs61886544	11	49270334	A	G	0.0497018	-0.174982	0.0841289	0.037532	0.711834	0.0783449	1.02849e-19	-0.245819	0.121243	0.0426129	0.178011	7
SeqId_5834_18_3	5	IL9	135227935	rs13177459	5	135519351	C	T	0.329026	-0.0839818	0.039864	0.035143	0.181688	0.0207547	2.05778e-18	-0.462231	0.225673	0.0405374	0.164603	20
SeqId_4775_34_3	9	GSN	123970072	rs10985149	9	123850172	T	C	0.0198807	-0.471326	0.206837	0.022683	-0.935925	0.0882531	2.82421e-26	0.503594	0.226042	0.0258884	0.143361	4
SeqId_6247_9_3	20	SIRPB1	1542031	rs2422617	20	1553212	T	C	0.357853	0.0854554	0.0371824	0.021546	-0.749203	0.0163958	0	-0.114062	0.049692	0.0217116	0.137369	20
SeqId_8221_19_3	22	MIF	24236570	rs5751777	22	24267047	C	T	0.388668	-0.0784414	0.0374448	0.036184	0.260442	0.0191864	5.6886e-42	-0.301186	0.145476	0.0384201	0.131325	20
SeqId_3366_51_2	1	ECM1	150480538	rs7513205	1	150472781	G	A	0.384692	-0.0835468	0.0370186	0.024015	-0.307181	0.0177681	5.75841e-67	0.271979	0.121533	0.0252275	0.129244	20
SeqId_6969_14_3	20	WFDC5	43738093	rs6130746	20	43699228	A	G	0.175944	0.105593	0.0468094	0.024082	-0.198927	0.0240128	1.18905e-16	-0.530815	0.243877	0.029513	0.108512	14
SeqId_12494_99_3	16	GABARAPL2	75600273	rs2572094	16	75581822	T	G	0.350895	-0.0852573	0.0388781	0.028312	-0.128225	0.0187235	7.47137e-12	0.664904	0.318368	0.036755	0.102817	20
SeqId_7059_14_3	19	LILRA6	54720737	rs11668692	19	54749537	T	C	0.0795229	-0.169767	0.0742127	0.022162	1.20007	0.0306933	0	-0.141465	0.0619461	0.0223907	0.101432	15
SeqId_13416_8_3	12	TMEM132D	129556270	rs61943547	12	130091658	A	G	0.0666004	-0.203935	0.0840177	0.015212	0.446561	0.0371249	2.51361e-33	-0.45668	0.191936	0.0173441	0.100463	20
SeqId_5810_25_3	3	TDGF1	46616024	rs3806701	3	46617337	A	G	0.270378	-0.0946899	0.0425814	0.026166	1.42303	0.00949455	0	-0.066541	0.0299263	0.0261825	0.0892904	20
SeqId_3293_2_4	1	CD5L	157800701	rs2765501	1	157804648	A	G	0.399602	0.0836663	0.0362897	0.021138	0.184597	0.0181749	3.09457e-24	0.453238	0.20159	0.0245562	0.0845763	20
SeqId_3434_34_1	2	FN1	216225163	rs1250258	2	216300185	C	T	0.233598	-0.0939902	0.042023	0.02531	-0.349422	0.0198634	2.87476e-69	0.268988	0.121232	0.026502	0.0791131	20
SeqId_4131_72_2	2	FN1	216225163	rs1250258	2	216300185	C	T	0.233598	-0.0939902	0.042023	0.02531	-0.499704	0.0195332	2.40441e-144	0.188092	0.0844166	0.0258713	0.0767935	20
SeqId_4430_44_3	2	COLEC11	3642422	rs3820897	2	3642361	T	C	0.218688	0.119031	0.0465073	0.010485	0.854457	0.0207356	0	0.139306	0.054534	0.0106344	0.0629976	20
SeqId_7218_87_3	17	ATP1B2	7549945	rs1641523	17	7549681	C	T	0.424453	-0.101179	0.0376909	0.007265	0.248584	0.018759	4.42689e-40	-0.407023	0.154702	0.0085133	0.057753	20
SeqId_3435_53_2	2	FN1	216225163	rs1250258	2	216300185	C	T	0.233598	-0.0939902	0.042023	0.02531	-0.416507	0.0185454	1.04955e-111	0.225663	0.101393	0.0260391	0.0558644	20

## Sheet: PAH_Pietzner_4979_smr
probeID	ProbeChr	Gene	Probe_bp	topSNP	topSNP_chr	topSNP_bp	A1	A2	Freq	b_GWAS	se_GWAS	p_GWAS	b_pQTL	se_pQTL	p_pQTL	b_SMR	se_SMR	p_SMR	p_HEIDI	nsnp_HEIDI
SeqId_13618_15	7	MAD1L1	1855429	rs1639916	7	2258899	A	G	0.629225	0.0837242	0.0379589	0.027408	0.1249	0.0139922	4.402004e-19	0.67033	0.313054	0.03225325	0.938039	20
SeqId_9884_8	6	PPIL1	36822603	rs12194408	6	36839598	C	G	0.972167	0.327623	0.119643	0.006175	1.6602	0.0365	0	0.197339	0.0721957	0.006268567	0.911005	11
SeqId_15462_28	2	CD8A	87011729	rs3020726	2	87016506	A	G	0.858847	-0.105506	0.0491928	0.031973	-0.3692	0.0173487	1.700019e-100	0.28577	0.133917	0.03284784	0.827881	20
SeqId_5675_6	9	TNC	117782806	rs1138545	9	117835899	T	C	0.150099	0.113517	0.0498739	0.022841	-1.2683	0.0139	0	-0.08950329999999999	0.0393356	0.02288339	0.797921	20
SeqId_17786_5	1	GGPS1	235490665	rs116088703	1	235498377	A	G	0.114314	0.118755	0.0536517	0.026867	0.2425	0.0188811	9.351937e-38	0.489711	0.224506	0.0291621	0.788447	20
SeqId_6042_52	9	TNC	117782806	rs1138545	9	117835899	T	C	0.150099	0.113517	0.0498739	0.022841	-0.5659	0.0166	1.024805e-254	-0.200596	0.0883281	0.02314531	0.777466	20
SeqId_6472_40	12	PMEL	56347889	rs2069398	12	56360876	A	G	0.0656064	-0.160562	0.0703036	0.022381	0.2641	0.0245501	5.457048e-27	-0.607959	0.272133	0.0254799	0.763406	20
SeqId_7131_207	9	TNC	117782806	rs1138545	9	117835899	T	C	0.150099	0.113517	0.0498739	0.022841	-1.0169	0.0158	0	-0.111631	0.0490757	0.02292623	0.743581	20
SeqId_19446_1	14	GMPR2	24701628	rs34354104	14	24707479	A	G	0.0407555	-0.232197	0.0958621	0.015427	-0.741	0.029242	1.150014e-141	0.313356	0.129958	0.01589985	0.730321	20
SeqId_4125_52	6	AGER	32148745	rs2070600	6	32151443	T	C	0.0516899	-0.28607	0.0892478	0.001349	-0.6511	0.0287395	1.240012e-113	0.439364	0.138437	0.001504893	0.727189	20
SeqId_7655_11	1	NPPB	11917521	rs198379	1	11915467	T	C	0.588469	-0.0808728	0.0368547	0.028209	-0.2368	0.0125196	8.696934e-80	0.341524	0.15668	0.0292762	0.689902	20
SeqId_3719_2	12	CDKN1B	12867992	rs3759217	12	12868452	T	C	0.10835	0.149803	0.0544054	0.005897	0.2051	0.0206769	3.432007e-23	0.730388	0.275293	0.00797483	0.678981	18
SeqId_16872_248	14	GSTZ1	77787227	rs7975	14	77793207	A	G	0.323062	0.0853379	0.038218	0.025554	1.192	0.0091	0	0.07159219999999999	0.0320667	0.0255754	0.677104	20
SeqId_10627_87	11	APLP2	129939732	rs11221941	11	129945198	T	C	0.05666	0.157859	0.0763471	0.038673	0.4019	0.0284565	2.727997e-45	0.392782	0.19199	0.04077196	0.676284	20
SeqId_2771_35	7	IGFBP1	45927956	rs12702179	7	45913913	T	C	0.489066	0.0911125	0.035829	0.010991	0.0887	0.0126109	2.013007e-12	1.0272	0.429524	0.01678062	0.664356	20
SeqId_16751_15	1	NPPB	11917521	rs198379	1	11915467	T	C	0.588469	-0.0808728	0.0368547	0.028209	-0.0849	0.0134415	2.680001e-10	0.952566	0.459547	0.0381875	0.654219	20
SeqId_8925_25	8	RRM2B	103216730	rs16869295	8	103244599	A	C	0.918489	0.202486	0.0737696	0.006054	-0.4685	0.0252062	4.11702e-77	-0.4322	0.159167	0.00661973	0.604588	20
SeqId_5722_78	11	PRCP	82534544	rs2229437	11	82564294	T	G	0.813121	-0.120688	0.0465495	0.009523	-0.3019	0.0174549	5.045015e-67	0.399762	0.155911	0.01034624	0.586604	20
SeqId_16770_3	2	REG1B	79312156	rs11126696	2	79323888	A	G	0.383698	0.0928568	0.036798	0.011622	-0.269	0.0136571	2.30104e-86	-0.345193	0.137914	0.0123159	0.566232	20
SeqId_19124_9	5	UBLCP1	158690089	rs13158921	5	158649872	T	C	0.0159046	-0.536742	0.241604	0.026312	-0.4728	0.0522896	1.539008e-19	1.13524	0.526205	0.0309736	0.563764	11
SeqId_3327_27	12	NTN4	96051583	rs17288108	12	96131895	A	G	0.815109	0.122177	0.0495697	0.013711	0.2644	0.0170423	2.775973e-54	0.46209	0.189831	0.014924	0.544919	20
SeqId_10977_55	10	UCMA	13263767	rs1537771	10	13283177	T	C	0.150099	-0.108861	0.050963	0.032673	-0.4296	0.0188807	1.329974e-114	0.253401	0.119151	0.03344274	0.523948	20
SeqId_10907_116	11	NTM	131240373	rs2511504	11	131196396	T	C	0.596421	0.0825895	0.0367925	0.024785	-0.2297	0.0119977	1.059009e-81	-0.359554	0.161274	0.02578295	0.508325	20
SeqId_5980_55	2	BOLA3	74362525	rs828889	2	74371995	A	G	0.434394	0.10365	0.0365935	0.004619	-0.1856	0.0125113	8.753066e-50	-0.558458	0.200725	0.005399042	0.491788	20
SeqId_19223_6	2	RAB1A	65297835	rs7563881	2	65385592	T	C	0.265408	-0.0951347	0.0423503	0.02468	-0.1289	0.0150853	1.287997e-17	0.73805	0.339716	0.02981401	0.490933	20
SeqId_5121_3	19	SEMA6B	4542600	rs28731213	19	4544645	A	T	0.530815	-0.083299	0.0375713	0.026617	0.1007	0.0136586	1.673004e-13	-0.8272	0.389607	0.03374	0.485054	12
SeqId_2436_49	17	CXCL16	4636821	rs35980444	17	4623375	T	C	0.213718	0.0843127	0.0420726	0.045072	-0.2126	0.0156092	3.039013e-42	-0.396579	0.200026	0.04740805	0.484011	20
SeqId_18458_4	9	PTGES2	130882972	rs13283456	9	130884753	T	C	0.191849	-0.099035	0.0492025	0.044135	-0.2269	0.016126	5.769011e-45	0.43647	0.219054	0.04631378	0.481834	14
SeqId_8428_102	11	NTM	131240373	rs2511504	11	131196396	T	C	0.596421	0.0825895	0.0367925	0.024785	-0.3836	0.0115	5.859488e-244	-0.215301	0.0961307	0.02511224	0.480962	20
SeqId_5586_66	10	MINPP1	89264632	rs12356259	10	89275057	A	T	0.468191	0.104695	0.0362984	0.003923	-0.1211	0.013138	3.040989e-20	-0.864534	0.314071	0.005911142	0.467263	20
SeqId_6576_1	12	ART4	14978503	rs10772808	12	14990587	A	G	0.373757	0.0753152	0.0371093	0.042402	0.8973	0.0103	0.000000e+00	0.08393539999999999	0.0413678	0.042458	0.45919	20
SeqId_4155_3	9	TNC	117782806	rs1138545	9	117835899	T	C	0.150099	0.113517	0.0498739	0.022841	1.2912	0.0136	0	0.08791590000000001	0.0386371	0.02288015	0.426141	20
SeqId_19230_12	22	GSTT1	24376133	rs5760147	22	24334948	A	C	0.638171	0.0996701	0.0401135	0.012966	0.624	0.0129	0	0.159728	0.0643692	0.01308563	0.408222	20
SeqId_19482_11	9	HDHD3	116135699	rs1043836	9	116136198	T	C	0.62326	0.0865189	0.038281	0.023815	0.1875	0.012831	2.320003e-48	0.461434	0.206593	0.02551306	0.401204	18
SeqId_15368_3	7	BMPER	33944523	rs16879245	7	33804485	A	G	0.915507	-0.18508	0.0636781	0.003655	0.2155	0.0240825	3.607014e-19	-0.858841	0.310686	0.005703894	0.3996	20
SeqId_9370_69	8	GGH	63927638	rs12676348	8	63943175	T	C	0.929423	-0.189335	0.0701367	0.006944	-0.9079	0.0263	3.895596e-261	0.208542	0.0774874	0.00711738	0.384816	20
SeqId_14618_26	7	VOPP1	55503749	rs182890379	7	55574484	A	G	0.0139165	-0.452752	0.209333	0.030554	-0.3213	0.0488017	4.586006e-11	1.40912	0.685773	0.03989847	0.375901	13
SeqId_2571_12	7	IGFBP3	45951949	rs145188037	7	45954465	A	G	0.0159046	0.476444	0.197697	0.015954	1.2659	0.0551237	1.049981e-116	0.376368	0.157029	0.01653875	0.374798	14
SeqId_8053_16	4	DNAJB14	100817405	rs55797991	4	100771395	T	C	0.142147	0.112603	0.0514932	0.028761	-0.1278	0.0185726	5.939003e-12	-0.881084	0.422776	0.0371562	0.371751	20
SeqId_16919_1	2	DBI	120124497	rs6733335	2	120142939	C	G	0.808151	-0.0868389	0.044048	0.048671	0.3549	0.0149238	5.270062e-125	-0.244686	0.12454	0.04944635	0.336899	20
SeqId_10948_14	19	PLD3	40854363	rs12151243	19	40862872	T	G	0.15507	-0.154182	0.0525563	0.00335	-0.1327	0.0177972	8.904037e-14	1.16188	0.425606	0.00633441	0.325901	20
SeqId_10088_37	16	APRT	88875747	rs8191469	16	88878357	T	G	0.055666	0.165156	0.0731381	0.023937	-0.1551	0.0267211	6.460003e-09	-1.06483	0.505983	0.03533583	0.315582	17
SeqId_11273_176	22	GSTT2B	24299601	rs5751777	22	24267047	T	C	0.611332	0.0784414	0.0374448	0.036184	-0.5794	0.0128	0	-0.135384	0.0646961	0.03638363	0.306184	20
SeqId_12348_46	19	SARS2	39405906	rs10425217	19	39417652	T	C	0.332008	-0.0828529	0.0376206	0.027642	0.2785	0.0128034	6.609999e-105	-0.297497	0.135773	0.0284425	0.301356	20
SeqId_5478_50	11	FOLH1	49168187	rs61886537	11	49248755	T	C	0.950298	0.170563	0.0844873	0.043508	-0.47	0.0294273	2.015992e-57	-0.3629	0.181191	0.04519191	0.289696	6
SeqId_5834_18	5	IL9	135227935	rs10479113	5	135541193	T	C	0.670974	0.0835262	0.0397356	0.035549	-0.1408	0.0147611	1.447998e-21	-0.593226	0.288985	0.04009262	0.279164	20
SeqId_9745_20	2	EIF4E2	233414762	rs2293338	2	233438786	A	G	0.259443	-0.105599	0.0409902	0.009989	0.0871	0.0145423	2.106002e-09	-1.21239	0.512299	0.01795352	0.264126	12
SeqId_18381_16	12	ALDH2	112204691	rs609230	12	112146911	T	C	0.167992	-0.106513	0.0497951	0.032433	-0.2239	0.0172947	2.471002e-38	0.475719	0.225414	0.0348222	0.261003	20
SeqId_4834_61	1	EPHA2	16450832	rs1497406	1	16505320	A	G	0.434394	0.0746255	0.0362286	0.039413	0.1267	0.0129707	1.541998e-22	0.588994	0.292229	0.0438498	0.245925	20
SeqId_11356_19	22	DGCR14	19117792	rs715544	22	19133605	A	G	0.0864811	-0.142625	0.0640663	0.026	-0.4069	0.0230256	6.934045e-70	0.350517	0.158694	0.02719174	0.238696	13
SeqId_17739_1	4	HADH	108910870	rs62311424	4	108925253	T	C	0.934394	-0.165859	0.0730193	0.02312	0.1908	0.0263325	4.299008e-13	-0.8692839999999999	0.401064	0.0302012	0.219883	20
SeqId_2635_61	11	LAYN	111411005	rs679032	11	111423286	T	G	0.592445	-0.0811569	0.0369072	0.027882	0.0829	0.0138635	2.234997e-09	-0.978974	0.474349	0.03903447	0.210199	20
SeqId_15509_2	17	NAGLU	40688190	rs77942990	17	40622538	A	G	0.0367793	-0.212377	0.0980359	0.030287	1.3027	0.0309	0	-0.163028	0.0753552	0.03050564	0.209692	20
SeqId_3366_51	1	ECM1	150480538	rs3737240	1	150483355	T	C	0.375746	-0.0744488	0.0371127	0.044854	-0.7059	0.012	0.000000e+00	0.105466	0.0526055	0.0449785	0.206606	20
SeqId_9772_153	17	NLGN2	7308193	rs114576150	17	7307950	T	G	0.898608	0.169471	0.0638332	0.007933	0.2355	0.022138	1.986998e-26	0.719623	0.279368	0.009998006	0.203956	20
SeqId_3403_1	16	TPSAB1	1290697	rs3874639	16	1294822	A	G	0.488072	0.0792651	0.0376519	0.035273	0.9478	0.01	0	0.0836306	0.0397353	0.03531819	0.20311	20
SeqId_16758_96	1	HDGF	156711899	rs12145743	1	156700651	T	G	0.666004	-0.0879166	0.0382043	0.021379	0.11	0.0127336	5.692003e-18	-0.799241	0.359423	0.0261702	0.188844	20
SeqId_11387_3	6	ATF6B	32065953	rs9267803	6	32101762	T	C	0.28827	-0.101502	0.0414506	0.014335	0.2647	0.0137826	3.334993e-82	-0.383462	0.157862	0.0151367	0.175971	20
SeqId_5810_25	3	TDGF1	46616045	rs6769392	3	46617719	A	G	0.270378	-0.0941964	0.0427051	0.027402	1.3089	0.0094	0	-0.07196610000000001	0.0326308	0.02742139	0.165352	20
SeqId_7841_84	11	ESAM	124622026	rs12792040	11	124624150	A	G	0.0854871	0.140123	0.0616744	0.023088	-0.5269	0.0225688	1.499994e-120	-0.265938	0.117604	0.02374113	0.152282	20
SeqId_8221_19	22	MIF	24236191	rs4822455	22	24255296	T	C	0.607356	0.0797507	0.0370095	0.031172	-0.0898	0.0133584	1.787999e-11	-0.888092	0.432789	0.04016762	0.15124	20
SeqId_8346_9	9	DPP7	140004994	rs10747049	9	140008750	C	G	0.754473	0.0940621	0.0431014	0.029084	0.6693	0.0138	0	0.140538	0.0644629	0.02924708	0.147891	20
SeqId_13713_164	3	SEC22A	122920774	rs7614713	3	122902918	A	G	0.743539	-0.091898	0.043666	0.035329	-0.0934	0.0156868	2.615998e-09	0.983919	0.495862	0.04722711	0.141201	20
SeqId_19523_215	1	PARK7	8014351	rs226251	1	8024690	T	C	0.405567	-0.0833425	0.0368471	0.023707	-0.1317	0.0123347	1.301007e-26	0.632821	0.28599	0.0269155	0.119388	20
SeqId_13983_27	1	CRYZ	75171170	rs28602706	1	75199973	T	C	0.455268	0.0729396	0.0362049	0.043943	0.954	0.0096	0.000000e+00	0.0764566	0.0379584	0.0439864	0.10848	20
SeqId_3293_2	1	CD5L	157800704	rs2765501	1	157804648	A	G	0.399602	0.0836663	0.0362897	0.021138	0.3734	0.0136	5.910309e-166	0.224066	0.0975292	0.0215945	0.103871	20
SeqId_3339_33	6	THBS2	169615875	rs74507247	6	169624770	A	G	0.0974155	-0.146657	0.0629393	0.019799	0.7519	0.0203	2.659536e-300	-0.195049	0.0838725	0.02004321	0.0948496	20
SeqId_9172_69	11	MMP8	102582526	rs35231465	11	102584135	A	G	0.0218688	-0.457549	0.176919	0.009704	-0.93	0.0429254	4.33991e-104	0.491988	0.191586	0.01022956	0.0867172	20
SeqId_12366_16	2	CRYGD	208986331	rs11690925	2	208977161	T	C	0.299205	-0.109447	0.0399861	0.006198	-0.295	0.0148184	3.488068e-88	0.371006	0.136821	0.006695757	0.0715419	20
SeqId_4430_44	2	COLEC11	3642426	rs6542680	2	3640142	T	C	0.780318	-0.120183	0.0465599	0.009844	-0.8658	0.0156	0	0.138812	0.0538348	0.009923771	0.0671037	20
SeqId_2620_4	5	IL6ST	55230923	rs6875155	5	55271054	A	G	0.110338	0.122542	0.0546458	0.02493	0.4526	0.0199288	3.500006e-114	0.270752	0.121325	0.02563922	0.0508169	20

## Sheet: PBC_decode_2021_smr
probeID	ProbeChr	Gene	Probe_bp	topSNP	topSNP_chr	topSNP_bp	A1	A2	Freq	b_GWAS	se_GWAS	p_GWAS	b_pQTL	se_pQTL	p_pQTL	b_SMR	se_SMR	p_SMR	p_HEIDI	nsnp_HEIDI
SeqId_8068_43	9	KIAA1161	34366666	rs4879780	9	34367518	G	A	0.62326	0.0486037	0.0229599	0.0342686	0.1202	0.00801207	7.08495e-51	0.404357	0.192906	0.0360705	0.973759	20
SeqId_7081_2	6	BTN3A1	26402237	rs149123117	6	26670390	G	A	0.0864811	-0.174344	0.0356384	9.98031e-07	-0.0751	0.0133511	1.855e-08	2.32149	0.628906	0.000223095	0.951921	20
SeqId_13998_26	14	ADSSL1	104724229	rs45607139	14	104759738	T	C	0.33996	0.0490118	0.0241206	0.042159	-0.221	0.00866078	1.266e-143	-0.221773	0.109488	0.0428124	0.950413	9
SeqId_6470_19	22	FBLN1	45502238	rs1040402	22	45451084	A	G	0.196819	-0.0709898	0.0289981	0.014362	-0.1851	0.0106052	3.22697e-68	0.383521	0.158196	0.0153359	0.94409	11
SeqId_13669_6	4	FGFR3	1793293	rs798748	4	1715043	C	T	0.625249	0.0504688	0.0221834	0.0229018	-0.1447	0.00844809	9.15387e-66	-0.348782	0.154653	0.024117	0.943992	7
SeqId_3003_29	6	NCR3	31588895	rs6922431	6	31497253	C	T	0.0626243	-0.125536	0.0462581	0.00665131	-0.2619	0.0152124	2.00798e-66	0.479328	0.178806	0.0073465	0.939447	20
SeqId_3283_21	5	TGFBI	136028988	rs2190622	5	136078591	A	G	0.659046	-0.0505811	0.0226049	0.0252462	-0.3718	0.006646	0	0.136044	0.0608472	0.0253631	0.927236	20
SeqId_7191_32	3	SLMAP	57755450	rs1354034	3	56815721	C	T	0.599404	-0.0466625	0.0200972	0.0202413	0.0471	0.00812866	6.86e-09	-0.990711	0.459674	0.0311423	0.898293	5
SeqId_8288_27	17	APOH	66212033	rs8178860	17	66214349	T	G	0.0188867	0.230597	0.115763	0.0463731	-1.8724	0.042478	0	-0.123156	0.0618889	0.0465964	0.842094	4
SeqId_17384_110	12	PFKM	48105139	rs6580650	12	48024773	T	G	0.633201	0.048846	0.0221139	0.0271862	0.1314	0.00810806	4.56597e-59	0.371735	0.169851	0.0286261	0.838302	20
SeqId_11378_37	9	SYK	90801787	rs10993706	9	90840685	G	A	0.0775348	0.114818	0.046626	0.0137961	-0.1585	0.0163469	3.134e-22	-0.724404	0.30351	0.0169977	0.824021	15
SeqId_5601_2	19	PGLYRP2	15468645	rs75622732	19	15478354	G	A	0.183897	0.0689361	0.0286793	0.0162306	-0.3348	0.010741	2.6942e-213	-0.205902	0.0859153	0.0165492	0.817038	7
SeqId_13113_7	4	SPP1	87975667	rs112645412	4	88381667	G	T	0.0238569	-0.273257	0.125712	0.0297293	-0.6162	0.0473724	1.10801e-38	0.443455	0.20684	0.0320369	0.802425	4
SeqId_19188_21	11	NAP1L4	2944431	rs737872	11	2962264	T	G	0.78827	-0.111926	0.0252816	9.54787e-06	0.1754	0.0101659	1.04699e-66	-0.638119	0.148806	1.80085e-05	0.789428	20
SeqId_3470_1	1	SELE	169722640	rs6702969	1	169882953	G	A	0.687873	-0.0603185	0.0234298	0.0100405	-0.1021	0.00866363	4.66998e-32	0.590779	0.234891	0.0118993	0.776165	20
SeqId_18289_16	17	CCL15	35996440	rs1734961	17	36008471	G	C	0.0586481	0.0930756	0.0443089	0.0356754	1.6762	0.016404	0	0.0555277	0.0264397	0.0357144	0.771805	15
SeqId_10722_13	9	SYK	90801787	rs10993709	9	90846060	A	G	0.0765408	0.125704	0.0480398	0.00887938	-0.1581	0.0163324	3.66303e-22	-0.795092	0.314763	0.0115368	0.769066	15
SeqId_18408_26	3	ARF4	57571363	rs1354034	3	56815721	C	T	0.599404	-0.0466625	0.0200972	0.0202413	0.0844	0.00829315	2.51002e-24	-0.552873	0.244237	0.0235938	0.758699	12
SeqId_8296_117	11	KDELC2	108472112	rs74911261	11	108486410	A	G	0.028827	0.13808	0.0671163	0.0396552	-1.0197	0.028545	1.7661e-279	-0.135412	0.0659288	0.0399835	0.748966	7
SeqId_10772_21	10	CSGALNACT2	43138445	rs2435349	10	43148018	G	A	0.264414	-0.0551336	0.0244649	0.0242224	-0.1147	0.00836684	8.98407e-43	0.480677	0.216157	0.0261662	0.738589	20
SeqId_11514_196	11	CD59	33703010	rs831630	11	33721473	T	C	0.296223	-0.0467239	0.0219153	0.0330049	-0.1828	0.0085671	5.1022e-101	0.255601	0.120484	0.0338831	0.727951	20
SeqId_10605_22	20	APMAP	24962925	rs6036977	20	24921032	T	C	0.882704	-0.0732578	0.0335272	0.0288867	-0.1558	0.01203	2.32001e-38	0.470204	0.218235	0.0311948	0.7277	10
SeqId_9017_58	2	LCT	135787850	rs7564577	2	135818596	C	T	0.818091	-0.0658861	0.0326052	0.0433083	0.9502	0.014907	0	-0.0693392	0.0343313	0.0434135	0.723845	20
SeqId_13059_33	9	RFK	76385526	rs591411	9	76698613	T	C	0.776342	0.0755699	0.0261104	0.00380076	0.129	0.00925324	3.56602e-44	0.585813	0.206722	0.00459957	0.718783	20
SeqId_17712_7	10	IDI1	1039152	rs4880758	10	1039632	G	C	0.0854871	-0.112178	0.0392606	0.00427311	-0.1062	0.0162371	6.129e-11	1.05629	0.403422	0.00883628	0.710553	15
SeqId_17751_68	22	CRYBB1	26599278	rs2071861	22	26625225	G	A	0.177932	0.0672879	0.0286419	0.0188095	-0.1602	0.00958133	9.36805e-63	-0.420024	0.180544	0.0199954	0.694199	20
SeqId_12401_3	10	STAMBPL1	88879734	rs1147604	10	88860435	A	G	0.50994	0.0434384	0.0212623	0.0410544	0.1047	0.00802917	7.24994e-39	0.414884	0.205555	0.0435539	0.693492	17
SeqId_6617_12	1	FCRL6	159800511	rs11585836	1	159814043	C	T	0.201789	-0.0641632	0.0273506	0.0189787	-0.1527	0.010533	1.26098e-47	0.420191	0.181443	0.0205679	0.68	5
SeqId_9216_100	22	PLXNB2	50274979	rs7511136	22	50408458	G	T	0.331014	0.0674819	0.0230553	0.00342293	0.2469	0.008776	3.8097e-174	0.273317	0.093883	0.0035999	0.668146	12
SeqId_9249_17	1	TMEM9	201134772	rs4915486	1	201141835	T	C	0.383698	0.0510086	0.0220774	0.0208636	0.0656	0.00829562	2.62e-15	0.77757	0.350616	0.0265737	0.66801	8
SeqId_19254_125	6	GMPR	16238587	rs6459467	6	16287961	A	G	0.397614	0.0659461	0.0221443	0.00290126	1.1563	0.004068	0	0.057032	0.0191521	0.0029028	0.662617	20
SeqId_11126_102	5	TRIO	14143342	rs151900	5	14222070	T	C	0.587475	0.0860217	0.0215971	6.80472e-05	0.0439	0.00778306	1.696e-08	1.95949	0.602257	0.0011396	0.657042	20
SeqId_15582_25	9	FCN1	134903232	rs10858304	9	134966017	C	T	0.2833	-0.0575945	0.0239509	0.0161863	0.339	0.009332	6.1503e-289	-0.169895	0.0708063	0.0164203	0.641231	20
SeqId_15526_33	20	GSS	34928432	rs734111	20	34945933	C	A	0.568588	-0.0523715	0.0222086	0.0183658	0.1686	0.00819818	5.58706e-94	-0.310626	0.132587	0.0191392	0.636966	20
SeqId_3291_30	19	FCER2	7688758	rs72998491	19	7692727	A	G	0.284294	0.0554438	0.0245042	0.0236591	-0.2825	0.009806	1.6597e-182	-0.196261	0.0870078	0.0240911	0.617869	4
SeqId_12616_45	2	NRBP1	27427790	rs12478841	2	27588855	G	A	0.264414	0.0792476	0.0245638	0.0012545	0.0535	0.00968262	3.288e-08	1.48126	0.531673	0.00533557	0.558472	8
SeqId_7955_195	3	ITIH1	52777595	rs1042779	3	52786995	G	A	0.398608	0.0558442	0.0221749	0.0117904	-0.5121	0.006207	0	-0.109049	0.043322	0.0118297	0.527365	20
SeqId_19213_1	9	SPINK4	33218365	rs706111	9	33244485	A	T	0.182903	0.100203	0.0289714	0.00054282	0.2457	0.01062	2.032e-118	0.407827	0.119224	0.000624668	0.517227	7
SeqId_19482_11	9	HDHD3	113373419	rs1043836	9	113373918	T	C	0.62326	0.0584658	0.0221132	0.00819498	0.1773	0.00836377	9.84285e-100	0.329756	0.125688	0.00870054	0.516287	7
SeqId_16792_4	19	SIGLEC5	51630101	rs7259861	19	51657490	A	C	0.133201	0.0788059	0.0320462	0.0139271	-1.0972	0.008687	0	-0.0718246	0.0292127	0.0139452	0.514972	8
SeqId_3719_2	12	CDKN1B	12685498	rs111909987	12	12699174	G	C	0.109344	-0.0841752	0.0340881	0.0135362	0.1207	0.0133355	1.416e-19	-0.697392	0.292742	0.0172062	0.514382	6
SeqId_18172_71	6	ASF1A	118894152	rs7754916	6	118791428	G	T	0.628231	0.0775101	0.0233316	0.000893396	-0.0953	0.00860647	1.69502e-28	-0.813327	0.255603	0.00146267	0.506814	20
SeqId_6525_17	10	DUSP13	75094432	rs4746262	10	75093631	C	G	0.44334	-0.0458833	0.0212981	0.0312136	-0.1503	0.008252	4.01297e-74	0.305278	0.142692	0.0324012	0.491744	20
SeqId_8909_77	5	GNPDA1	141991749	rs6580215	5	142016433	G	T	0.228628	0.058039	0.0257405	0.0241474	0.1285	0.00949502	9.93005e-42	0.451665	0.203076	0.0261404	0.485676	12
SeqId_3810_50	1	FGR	27612064	rs6657099	1	27539565	T	C	0.116302	-0.0962604	0.0448384	0.031807	-0.139	0.0156981	8.40199e-19	0.692521	0.331925	0.0369442	0.478778	4
SeqId_4459_68	11	PCSK7	117204337	rs236910	11	117211258	G	A	0.263419	-0.061015	0.0257142	0.0176534	-0.8152	0.005963	0	0.0748467	0.0315482	0.0176705	0.473542	20
SeqId_19251_56	10	SRGN	69088103	rs2229498	10	69097096	A	G	0.849901	0.0602063	0.0305662	0.0488724	0.223	0.0108132	1.70699e-94	0.269983	0.137692	0.0499047	0.473047	20
SeqId_10781_19	19	CLEC4G	7728957	rs12973811	19	7736984	G	A	0.861829	-0.0624671	0.0295762	0.0346799	-0.0977	0.0113163	5.94599e-18	0.639377	0.311651	0.0402107	0.472254	3
SeqId_13597_20	18	RAB31	9708275	rs56012533	18	9687030	G	A	0.215706	0.0708359	0.0279586	0.0112899	0.1028	0.00981676	1.16301e-25	0.689065	0.279818	0.0137954	0.47113	10
SeqId_18307_71	4	PPA2	105369077	rs10007915	4	105144151	G	C	0.398608	-0.121042	0.0224297	6.79539e-08	-0.0476	0.00828007	8.99098e-09	2.5429	0.646302	8.33572e-05	0.464519	13
SeqId_8100_15	22	ADM2	50481543	rs2076712	22	50432191	T	G	0.319085	0.0668652	0.0235831	0.00457824	0.0487	0.00849855	1.002e-08	1.373	0.540286	0.0110457	0.464492	4
SeqId_3327_27	12	NTN4	95657807	rs17288108	12	95738117	G	A	0.184891	0.0574	0.0281591	0.0415085	-0.2526	0.0118183	2.3489e-101	-0.227237	0.111983	0.0424372	0.457573	20
SeqId_3028_36	17	CCL23	36013056	rs1003645	17	36013244	C	T	0.193837	0.0619906	0.0270442	0.0218945	-0.5757	0.009671	0	-0.107679	0.0470111	0.0219926	0.453923	14
SeqId_2948_58	5	GHR	42423439	rs17299359	5	42851780	G	A	0.342942	0.0603625	0.0236948	0.0108499	-0.1666	0.00954319	3.01996e-68	-0.36232	0.143732	0.0117089	0.445901	7
SeqId_4440_15	1	FCRL3	157674321	rs7528684	1	157701026	G	A	0.475149	-0.121192	0.0216326	2.11528e-08	0.5584	0.006222	0	-0.217034	0.0388156	2.25227e-08	0.437759	20
SeqId_9886_28	5	XRCC4	83077498	rs7736592	5	83348245	A	G	0.139165	0.112963	0.0350293	0.00126053	0.1538	0.0122315	2.93301e-36	0.73448	0.23513	0.00178579	0.420689	20
SeqId_18235_16	16	PGP	2211593	rs116977380	16	2213835	T	C	0.0397614	-0.147767	0.0663595	0.0259629	0.4767	0.0215052	7.187e-109	-0.309979	0.139907	0.0267179	0.413781	3
SeqId_17766_5	7	NCF1	74774011	rs12537907	7	74397618	G	T	0.0119284	0.28888	0.084339	0.000614288	-0.4847	0.0309701	3.291e-55	-0.595998	0.178121	0.000819777	0.410801	4
SeqId_7145_1	3	ITIH3	52794768	rs2071044	3	52813585	T	C	0.498012	0.0448915	0.0219736	0.0410554	0.4812	0.005959	0	0.0932907	0.0456789	0.0411201	0.410279	20
SeqId_14009_65	6	TNFAIP3	137867214	rs5029939	6	137874586	G	C	0.0238569	0.169935	0.0546924	0.0018893	0.3992	0.025471	2.32501e-55	0.425689	0.139671	0.00230532	0.409807	19
SeqId_3457_57	13	POSTN	37562583	rs77698101	13	37694785	A	G	0.0168986	0.215048	0.0881858	0.0147451	-0.4717	0.0248468	2.29901e-80	-0.4559	0.188489	0.0155758	0.409015	20
SeqId_12445_50	19	ANKRD27	32597006	rs17693106	19	32634149	G	A	0.562624	-0.0539896	0.022772	0.0177462	0.0522	0.00812014	1.289e-10	-1.03428	0.46497	0.0261208	0.406954	20
SeqId_3607_71	11	DKK3	11956207	rs977792	11	11987593	C	T	0.887674	0.0766674	0.0354027	0.0303433	0.1983	0.0107684	9.97281e-76	0.386623	0.179761	0.0314952	0.37402	19
SeqId_18899_82	15	HDGFRP3	83112738	rs9919979	15	83080047	A	C	0.0715706	0.0916945	0.0429615	0.0328147	0.1776	0.0159208	6.75504e-29	0.516298	0.246288	0.036054	0.357986	20
SeqId_9126_171	12	NT5DC3	103770453	rs954921	12	103779852	C	T	0.378728	-0.0458429	0.0222275	0.0391658	0.1674	0.00795011	2.00196e-98	-0.273852	0.133416	0.0401097	0.345547	20
SeqId_13943_38	2	DPY30	31867809	rs221205	2	31861868	C	T	0.88171	-0.102802	0.0347148	0.00306313	-0.1017	0.0122999	1.358e-16	1.01084	0.362577	0.00530482	0.333883	20
SeqId_8894_80	5	HNRNPAB	178204533	rs1059367	5	178209198	T	C	0.0795229	0.0975726	0.0441132	0.0269757	-0.1255	0.0149335	4.31803e-17	-0.777471	0.36347	0.0324338	0.333199	6
SeqId_4964_67	5	ERAP1	96760810	rs30185	5	96789762	A	G	0.78827	0.102026	0.0262769	0.000103289	-1.1332	0.00458	0	-0.0900335	0.023191	0.000103492	0.332486	20
SeqId_2968_61	9	TNFSF15	114784652	rs56339337	9	114798680	G	A	0.138171	0.103211	0.0321548	0.00132821	-0.0718	0.0117368	9.505e-10	-1.43748	0.505741	0.00447863	0.332223	13
SeqId_4314_12	16	DCTPP1	30423615	rs62055459	16	30387087	C	T	0.672962	-0.0767599	0.0227056	0.00072313	0.0506	0.00855937	3.387e-09	-1.51699	0.51692	0.0033389	0.322054	5
SeqId_9275_2	19	SIGLEC5	51630101	rs7259861	19	51657490	A	C	0.133201	0.0788059	0.0320462	0.0139271	-1.1313	0.008885	0	-0.0696596	0.0283321	0.0139449	0.31217	11
SeqId_5462_62	1	FCN3	27369110	rs6685856	1	27473971	T	C	0.136183	-0.090715	0.0394689	0.0215395	-0.5569	0.016469	1.1853e-250	0.162893	0.071036	0.0218422	0.306862	4
SeqId_16616_137	17	ENO3	4948092	rs238238	17	4953081	G	A	0.680915	0.0671339	0.0231756	0.00377049	-0.3261	0.007217	0	-0.205869	0.0712148	0.00384242	0.302009	20
SeqId_5632_6	10	CRTAC1	97865000	rs531676	10	97877821	A	G	0.450298	-0.0465062	0.0212986	0.0289966	-0.1878	0.00869293	1.656e-103	0.247637	0.113989	0.0298206	0.302007	3
SeqId_6402_8	7	PILRA	100367530	rs1476679	7	100406823	T	C	0.700795	-0.0575491	0.0234906	0.0142903	-1.2893	0.003686	0	0.0446359	0.0182201	0.0142927	0.299905	20
SeqId_10816_150	7	PILRA	100367530	rs1476679	7	100406823	T	C	0.700795	-0.0575491	0.0234906	0.0142903	-1.2742	0.003726	0	0.0451649	0.018436	0.0142928	0.298493	20
SeqId_3481_87	10	XPNPEP1	109864766	rs55717725	10	109906871	C	T	0.16501	-0.0846306	0.0304066	0.00538095	0.0864	0.011562	7.85397e-14	-0.979521	0.375547	0.00910054	0.295374	20
SeqId_11266_8	12	SELPLG	108621895	rs73191242	12	108620180	A	G	0.201789	-0.0564871	0.0261364	0.0306763	-0.2819	0.010228	3.2137e-167	0.20038	0.0929996	0.0311906	0.291478	20
SeqId_10070_22	16	PLCG2	81779279	rs12445050	16	81837364	T	C	0.139165	-0.0721923	0.0334395	0.0308585	0.1847	0.0133382	1.319e-43	-0.390862	0.183235	0.0329146	0.291455	13
SeqId_6574_11	1	FAIM3	206903317	rs483850	1	206916626	A	T	0.49006	0.0595895	0.0210813	0.00470368	0.0897	0.00855314	9.87305e-26	0.66432	0.243407	0.00634768	0.288695	8
SeqId_14684_17	1	CAPN2	223701593	rs11801434	1	223709793	A	G	0.0318091	-0.138701	0.069641	0.0464088	-0.2906	0.0198999	2.683e-48	0.477292	0.241864	0.0484514	0.280183	5
SeqId_18280_29	14	DTD2	31446036	rs76858829	14	31331218	T	G	0.128231	0.0819595	0.0350411	0.0193379	-0.1294	0.0124812	3.48201e-25	-0.633381	0.277603	0.0225123	0.2757	20
SeqId_6550_4	19	ICAM4	10286955	rs5498	19	10285007	G	A	0.466203	0.0847548	0.0213102	6.9735e-05	-0.0855	0.00831577	8.52398e-25	-0.991284	0.26724	0.0002078	0.274404	5
SeqId_6715_63	2	ALPPL2	232406844	rs56080708	2	232409765	A	C	0.0785288	-0.080853	0.0392481	0.0393939	-0.2341	0.0154476	7.07697e-52	0.345378	0.169197	0.0412235	0.272954	20
SeqId_8248_222	19	SIGLEC14	51639478	rs7259861	19	51657490	A	C	0.133201	0.0788059	0.0320462	0.0139271	-1.1059	0.008872	0	-0.0712595	0.0289831	0.0139457	0.257874	11
SeqId_6455_52	19	HAPLN4	19254756	rs10403273	19	19262159	G	C	0.170974	-0.0747025	0.0288025	0.00949725	0.1125	0.0109198	6.87204e-25	-0.664022	0.26401	0.0118986	0.240689	12
SeqId_4133_54	14	GZMB	24630954	rs78564162	14	24689939	G	A	0.0874751	0.083851	0.0402001	0.0369929	0.1596	0.0160259	2.307e-23	0.525382	0.257345	0.0411967	0.227402	20
SeqId_5680_54	9	OBP2B	133205277	rs10793958	9	133212660	A	G	0.760437	0.0641402	0.0273863	0.0191781	0.3741	0.011151	9.4487e-247	0.171452	0.0733841	0.0194723	0.22698	20
SeqId_18338_26	2	IDH1	208236229	rs73070958	2	208251325	T	C	0.0477137	0.124696	0.0461673	0.00691398	-0.3517	0.016792	2.10799e-97	-0.354552	0.132356	0.00738917	0.22613	20
SeqId_12524_18	17	SAT2	7626234	rs8066665	17	7582534	G	A	0.567594	-0.0573198	0.0219691	0.00907766	-0.2004	0.00816559	5.265e-133	0.286027	0.110244	0.009473	0.219522	20
SeqId_14158_17	4	ANXA5	121667946	rs9995591	4	121694605	A	G	0.0705765	-0.0952691	0.0409655	0.0200402	0.2632	0.0155671	3.96494e-64	-0.361965	0.157109	0.0212282	0.192798	20
SeqId_5223_59	2	GCKR	27496839	rs1260326	2	27508073	C	T	0.589463	-0.0984281	0.0219926	7.62308e-06	0.0866	0.00839178	5.74501e-25	-1.13658	0.276811	4.02583e-05	0.192394	19
SeqId_2516_57	9	CCL21	34709005	rs10972211	9	34729993	A	G	0.151093	-0.127903	0.0322527	7.31943e-05	0.1461	0.0113985	1.30899e-37	-0.875448	0.231082	0.000151576	0.191353	20
SeqId_12508_9	2	VPS24	86503430	rs2367554	2	86579432	G	A	0.599404	-0.0544974	0.0246538	0.0270701	0.053	0.00830485	1.75e-10	-1.02825	0.492281	0.0367299	0.190455	14
SeqId_5939_42	17	TNFSF12	7548508	rs80067372	17	7549435	A	G	0.265408	0.0700878	0.0245088	0.00424049	0.3664	0.007301	0	0.191288	0.0669994	0.00430282	0.188605	20
SeqId_8080_24	9	MSMP	35752990	rs7847621	9	35780223	G	A	0.616302	-0.0485805	0.0225576	0.0312698	0.0603	0.00864648	3.082e-12	-0.805647	0.39152	0.0396152	0.186685	19
SeqId_8039_41	14	FAM177A1	35045117	rs799473	14	35047007	T	G	0.823062	-0.130512	0.02996	1.32336e-05	-0.7459	0.008817	0	0.174973	0.0402195	1.35863e-05	0.185822	20
SeqId_15339_32	14	CFL2	34709113	rs6571678	14	34716139	G	A	0.150099	0.0587206	0.0286526	0.0404229	0.1538	0.0111004	1.18001e-43	0.381798	0.188325	0.0426273	0.185322	20
SeqId_4878_3	13	F10	113122799	rs7335409	13	113155872	C	T	0.828032	-0.0693462	0.0301522	0.0214556	0.1613	0.0116397	1.142e-43	-0.429921	0.18949	0.0232783	0.183298	3
SeqId_8233_2	10	ITIH5	7559270	rs7916499	10	7659376	C	T	0.62326	0.0467947	0.0227934	0.040073	0.3402	0.009172	3.9024e-301	0.137551	0.0671025	0.0403782	0.180559	14
SeqId_12687_2	8	DECR1	90001405	rs7459577	8	90085478	T	C	0.742545	0.0515379	0.0238563	0.0307461	0.0673	0.00842782	1.4e-15	0.765793	0.36722	0.037035	0.163544	20
SeqId_2635_61	11	LAYN	111540280	rs663763	11	111551492	T	C	0.592445	-0.0654388	0.0223432	0.00340272	0.0521	0.0083442	4.26901e-10	-1.25602	0.473688	0.00801152	0.162051	8
SeqId_13944_3	16	SULT1A3	30199228	rs7204270	16	30145642	T	C	0.54672	-0.0696373	0.0218101	0.00140854	-0.1099	0.00834327	1.267e-39	0.633642	0.204201	0.00191547	0.15881	5
SeqId_3079_62	7	RARRES2	150338317	rs883138	7	150345704	C	A	0.255467	-0.0560295	0.02517	0.0260113	0.2491	0.009258	1.8455e-159	-0.224928	0.101389	0.0265233	0.15788	14
SeqId_3077_66	13	F10	113122799	rs7335409	13	113155872	C	T	0.828032	-0.0693462	0.0301522	0.0214556	0.1569	0.0117485	1.109e-40	-0.441977	0.195004	0.0234204	0.15522	3
SeqId_10580_14	6	SFTA2	30931353	rs547154	6	31943161	T	G	0.0884692	-0.0814476	0.0371895	0.0285192	0.1103	0.0136837	7.58803e-16	-0.738419	0.34939	0.0345621	0.147385	20
SeqId_11615_16	4	DAPP1	99816827	rs2282588	4	99817240	A	T	0.521869	-0.0563012	0.0254619	0.0270225	-0.0823	0.00816697	6.96999e-24	0.684097	0.31674	0.0307875	0.143504	6
SeqId_9772_153	17	NLGN2	7404874	rs9303217	17	7366483	T	A	0.612326	0.0772799	0.0222411	0.000511523	-0.0559	0.00830855	1.72e-11	-1.38247	0.447799	0.0020202	0.127931	3
SeqId_9256_78	17	NPTX1	80466834	rs62069681	17	80650902	C	T	0.0874751	-0.0927954	0.0390849	0.0175871	0.5015	0.009703	0	-0.185036	0.0780183	0.0177066	0.121595	20
SeqId_3173_49	4	NAAA	75913660	rs66498356	4	75935911	C	G	0.294235	-0.0630646	0.0246847	0.0106248	-0.6133	0.006249	0	0.102828	0.0402627	0.0106513	0.119162	20
SeqId_9241_40	20	SIRPG	1629152	rs6043409	20	1635560	G	A	0.66004	-0.0445961	0.0222261	0.0448054	0.1514	0.00857283	8.45601e-70	-0.294558	0.147748	0.0461902	0.114837	20
SeqId_15470_11	5	HEXB	74640023	rs2442041	5	74698046	C	A	0.912525	0.0879432	0.0441479	0.0463695	0.3587	0.0149722	7.6709e-127	0.245172	0.123502	0.0471263	0.113305	9
SeqId_5475_10	16	PRKCB	23835983	rs2023671	16	23838518	T	G	0.761431	0.0707857	0.0246421	0.0040717	-0.0819	0.00962005	1.688e-17	-0.864294	0.317546	0.00649287	0.107488	20
SeqId_17737_7	15	IVD	40405485	rs12902310	15	40423228	C	T	0.389662	-0.0621293	0.0223942	0.00553129	0.1105	0.00821763	3.21897e-41	-0.562256	0.206931	0.00658535	0.104099	19
SeqId_6223_5	1	GUCA2B	42153410	rs11210603	1	42157419	A	G	0.106362	0.0718189	0.0347896	0.0389818	0.1694	0.0138103	1.37599e-34	0.42396	0.208258	0.0417755	0.0924159	20
SeqId_15686_49	12	INHBC	57434784	rs3741414	12	57450266	T	C	0.194831	-0.0627755	0.0266846	0.0186476	-1.2529	0.003808	0	0.0501042	0.0212988	0.0186506	0.0899458	20
SeqId_3166_92	19	CD33	51225064	rs12459419	19	51225221	T	C	0.310139	-0.0829136	0.0234262	0.000401103	-1.0779	0.004956	0	0.0769214	0.021736	0.000401815	0.0884877	6
SeqId_5620_13	5	PAM	102753981	rs149802978	5	103011162	G	C	0.0377734	-0.164605	0.0552279	0.00287806	-1.0812	0.012692	0	0.152243	0.0511114	0.00289523	0.0881601	20
SeqId_7926_13	20	SPINT3	45512461	rs6032259	20	45512691	G	A	0.510934	-0.0517628	0.0214876	0.0159978	0.3025	0.007066	0	-0.171117	0.0711456	0.0161653	0.0877318	20
SeqId_8337_65	1	PTPRU	29236516	rs34380016	1	29231718	G	A	0.455268	-0.0602734	0.0222954	0.00686327	0.0785	0.00823647	1.561e-21	-0.767814	0.295222	0.00930057	0.0809848	18
SeqId_3169_70	4	IDUA	986997	rs3755954	4	1000664	T	C	0.250497	-0.0977243	0.0259493	0.000165906	-0.4907	0.007043	0	0.199153	0.0529595	0.00016959	0.0750394	20
SeqId_9468_8	5	LMAN2	177315805	rs4131289	5	177353544	A	G	0.342942	0.0769333	0.0232256	0.000924865	0.0956	0.00852949	3.71797e-29	0.804742	0.253333	0.00149005	0.0664753	9
SeqId_8841_65	19	CILP2	19538248	rs1560687	19	19452093	A	G	0.16998	-0.101244	0.0308277	0.00102276	0.1117	0.0112476	3.05201e-23	-0.906392	0.290686	0.00182015	0.0644065	13
SeqId_9188_119	4	CXCL9	76001275	rs2276886	4	76007275	T	C	0.243539	-0.0702606	0.0254791	0.00582306	-0.075	0.00967173	8.86498e-15	0.936808	0.360562	0.00937162	0.0632117	20
SeqId_16599_38	2	GPN1	27628247	rs10208529	2	27563321	T	A	0.265408	0.0786719	0.0248817	0.00156774	0.0786	0.00967181	4.41101e-16	1.00091	0.339676	0.00321212	0.0618624	20
SeqId_8275_31	1	PEAR1	156893698	rs1336150	1	156963821	T	G	0.357853	-0.0469107	0.0228431	0.0400136	-0.1612	0.00864978	1.63101e-77	0.291009	0.142564	0.0412257	0.0615124	20
SeqId_9343_16	22	IL2RB	37118666	rs2284033	22	37137994	A	G	0.419483	-0.103767	0.0213194	1.1316e-06	0.0951	0.00823031	6.97699e-31	-1.09114	0.243256	7.27268e-06	0.05631	4
SeqId_7009_8	9	CD72	35609982	rs34791102	9	35612981	A	G	0.0646123	0.132271	0.0427474	0.00197313	0.2264	0.015734	6.05002e-47	0.584236	0.19313	0.00248555	0.0518445	20
SeqId_4990_87	17	GP1BA	4932277	rs72835078	17	4923297	T	G	0.0874751	-0.0943666	0.0416944	0.0236178	0.2536	0.0148431	1.90598e-65	-0.372108	0.165846	0.0248523	0.0502998	20

## Sheet: PBC_EA_smr
probeID	ProbeChr	Gene	Probe_bp	topSNP	topSNP_chr	topSNP_bp	A1	A2	Freq	b_GWAS	se_GWAS	p_GWAS	b_pQTL	se_pQTL	p_pQTL	b_SMR	se_SMR	p_SMR	p_HEIDI	nsnp_HEIDI
SeqId_11378_37	9	SYK	90801787	rs10993706	9	90840685	A	G	0.922465	-0.114818	0.046626	0.0137961	-0.371118	0.0314192	3.39174e-32	0.309384	0.128338	0.0159221	0.910216	13
SeqId_18289_16	17	CCL15	35998370	rs1734961	17	36008471	C	G	0.941352	-0.0930756	0.0443089	0.0356754	1.3991	0.0293712	0	-0.0665253	0.0317003	0.035855	0.848439	15
SeqId_19254_125	6	GMPR	16238587	rs6459467	6	16287961	G	A	0.602386	-0.0659461	0.0221443	0.00290126	0.939798	0.0127805	0	-0.0701705	0.0235822	0.00292443	0.82828	20
SeqId_9886_28	5	XRCC4	83077498	rs1056503	5	83353158	T	G	0.859841	-0.10381	0.0350913	0.00309358	0.31539	0.0261805	2.0175e-33	-0.329148	0.114569	0.00406688	0.78925	20
SeqId_14009_65	6	TNFAIP3	137867214	rs2230926	6	137874929	T	G	0.976143	-0.169967	0.0547643	0.00191177	0.280835	0.0478715	4.45257e-09	-0.60522	0.220614	0.00608163	0.784656	11
SeqId_9256_78	17	NPTX1	80474698	rs62068270	17	80566625	C	G	0.911531	0.0875603	0.0391933	0.025479	0.670141	0.0294198	7.4846e-115	0.13066	0.0587658	0.0261892	0.763134	20
SeqId_11476_43	16	VPS4A	69311350	rs28575228	16	69317897	A	G	0.76839	-0.0514146	0.0243861	0.0350001	0.13147	0.0192014	7.54655e-12	-0.391075	0.194083	0.0439057	0.762377	20
SeqId_6617_12	1	FCRL6	159800511	rs6657365	1	159812759	C	G	0.798211	0.0625538	0.0273427	0.0221508	-0.470415	0.0207431	7.3552e-114	-0.132976	0.0584196	0.0228329	0.760733	5
SeqId_8296_117	11	KDELC2	108482058	rs141379009	11	108278480	T	G	0.969185	-0.155667	0.0717339	0.0300022	-1.38995	0.0460827	7.4489e-200	0.111995	0.0517424	0.0304285	0.673747	7
SeqId_2789_26	11	MMP7	102530747	rs78379132	11	102549935	C	T	0.964215	-0.150483	0.0761115	0.0480259	0.749291	0.0493046	3.69162e-52	-0.200834	0.102434	0.0499238	0.673274	7
SeqId_3291_30	19	FCER2	7699479	rs66527560	19	7691591	C	G	0.714712	-0.0482653	0.0235401	0.0403313	-0.33737	0.018573	9.84978e-74	0.143063	0.0702185	0.0416098	0.672786	4
SeqId_10605_22	20	APMAP	24992642	rs149637261	20	24924196	C	T	0.88171	-0.0754704	0.0337615	0.0253913	0.220866	0.0248115	5.49742e-19	-0.341702	0.157606	0.0301525	0.586432	6
SeqId_15633_6	10	RBP4	93601235	rs10882272	10	93588425	T	C	0.619284	0.0449148	0.0219142	0.0404055	-0.170719	0.0172158	3.53272e-23	-0.263092	0.131077	0.0447331	0.585295	9
SeqId_3033_57	22	LGALS2	37580087	rs2235336	22	37562261	A	G	0.680915	-0.048417	0.0225321	0.0316499	0.140081	0.0183674	2.40972e-14	-0.345636	0.167113	0.0386138	0.582667	3
SeqId_3028_36	17	CCL23	36013781	rs854655	17	36018186	A	C	0.804175	-0.059403	0.0271106	0.0284417	-0.6988	0.0198042	9.8191e-273	0.0850072	0.0388706	0.0287479	0.582228	15
SeqId_17814_8	1	BPNT1	220074067	rs3738337	1	220140511	G	A	0.819085	-0.0555486	0.0275522	0.0437868	0.222484	0.0200817	1.5873e-28	-0.249675	0.125873	0.0473061	0.564492	20
SeqId_9244_27	1	PPT1	40078835	rs7533094	1	40094014	G	A	0.925447	-0.112081	0.0523807	0.0323758	-1.11779	0.0367399	2.6121e-203	0.10027	0.0469767	0.0328045	0.550261	18
SeqId_19238_12	1	GLUL	182385939	rs61805076	1	182185855	T	C	0.677932	0.106793	0.0234692	5.35591e-06	0.11505	0.0177711	9.54391e-11	0.928231	0.249339	0.000197049	0.545423	8
SeqId_9870_17	14	WARS	100342534	rs12887559	14	100332442	C	T	0.809145	0.0577095	0.0281034	0.0400272	-0.606873	0.0189505	5.0351e-225	-0.0950932	0.0464037	0.0404367	0.544002	13
SeqId_11266_8	12	SELPLG	108624330	rs73191242	12	108620180	G	A	0.798211	0.0564871	0.0261364	0.0306763	-0.355148	0.0211582	3.12271e-63	-0.159052	0.0742004	0.0320689	0.540247	20
SeqId_15460_9	2	DPP4	162014462	rs35505926	2	162088127	C	T	0.543738	0.0577525	0.021714	0.00782119	-0.0962833	0.0165525	5.99655e-09	-0.599818	0.247978	0.0155703	0.504413	7
SeqId_6223_5	1	GUCA2B	42153410	rs11210603	1	42157419	G	A	0.893638	-0.0718189	0.0347896	0.0389818	0.249899	0.0271331	3.25803e-20	-0.287392	0.142669	0.0439679	0.484125	20
SeqId_3327_27	12	NTN4	95665859	rs17288108	12	95738117	A	G	0.815109	-0.0574	0.0281591	0.0415085	-0.372722	0.0215667	6.39839e-67	0.154002	0.0760737	0.0429309	0.477925	20
SeqId_18235_16	16	PGP	2213899	rs116977380	16	2213835	C	T	0.960239	0.147767	0.0663595	0.0259629	0.884351	0.0438311	1.58e-90	0.167091	0.0754931	0.0268751	0.465472	3
SeqId_6470_19	22	FBLN1	45502238	rs11090631	22	45450490	C	T	0.804175	0.0682664	0.0290346	0.0187124	-0.343656	0.0209526	1.86311e-60	-0.198647	0.085351	0.019943	0.435652	11
SeqId_6574_11	1	FAIM3	206909945	rs94872	1	206913500	T	C	0.506958	-0.062174	0.0210627	0.00315873	0.0980372	0.0166574	3.96824e-09	-0.634188	0.240352	0.0083253	0.426225	8
SeqId_10722_13	9	SYK	90801787	rs75328154	9	90790154	C	T	0.7833	-0.0591161	0.0250044	0.0180677	-0.197586	0.0192194	8.62183e-25	0.299192	0.129853	0.0212179	0.425245	18
SeqId_17751_68	22	CRYBB1	26608329	rs2071861	22	26625225	A	G	0.822068	-0.0672879	0.0286419	0.0188095	-0.195542	0.0213692	5.65868e-20	0.34411	0.151224	0.0228765	0.356573	20
SeqId_17802_4	9	NANS	98056732	rs4743159	9	98070265	A	G	0.796223	0.141571	0.0279973	4.26816e-07	-0.183012	0.0208692	1.79489e-18	-0.773561	0.176591	1.18388e-05	0.344609	4
SeqId_3302_58	20	CST7	24949269	rs6050131	20	24919899	A	G	0.11829	0.0669855	0.0334788	0.0454103	-0.554273	0.024408	3.6811e-114	-0.120853	0.0606353	0.0462491	0.319099	14
SeqId_9380_2	10	PLA2G12B	72954806	rs11000442	10	72904027	G	C	0.963221	0.13306	0.0577916	0.0213121	-0.317511	0.0403194	3.41051e-15	-0.419072	0.189635	0.0271126	0.318801	12
SeqId_3079_62	7	RARRES2	150341629	rs3735167	7	150342466	C	T	0.742545	0.0575754	0.0259425	0.0264631	0.50049	0.0181808	8.0082e-167	0.115038	0.0520024	0.0269549	0.313509	12
SeqId_17138_8	6	GSTA1	52799297	rs11752349	6	52874739	G	A	0.65507	-0.0453046	0.0227246	0.0461918	-0.426639	0.017345	1.3503e-133	0.10619	0.0534389	0.0469091	0.298367	8
SeqId_5837_49	5	LIFR	38489245	rs10941396	5	38521603	G	A	0.673956	-0.0511965	0.0234299	0.0288824	0.244233	0.0174241	1.22773e-44	-0.209622	0.0970914	0.0308492	0.294833	7
SeqId_5581_28	8	FGL1	17874665	rs3739406	8	17882029	T	C	0.347913	-0.0553822	0.0230493	0.0162712	-0.72243	0.0158764	0	0.076661	0.0319496	0.0164205	0.294367	20
SeqId_9343_16	22	IL2RB	37136408	rs2284033	22	37137994	G	A	0.580517	0.103767	0.0213194	1.1316e-06	0.147166	0.0167433	1.50173e-18	0.705102	0.165595	2.06268e-05	0.289023	4
SeqId_7926_13	20	SPINT3	45515622	rs6073773	20	45519311	G	C	0.492048	0.0473255	0.0216136	0.0285518	-0.409398	0.0164023	1.6747e-137	-0.115598	0.0529963	0.0291655	0.269271	20
SeqId_10521_10	1	MXRA8	1354247	rs113548627	1	1395050	G	A	0.915507	-0.106007	0.048874	0.0300838	-0.22064	0.0336223	5.29789e-11	0.480452	0.233296	0.0394549	0.267712	7
SeqId_5601_2	19	PGLYRP2	15479501	rs75622732	19	15478354	A	G	0.816103	-0.0689361	0.0286793	0.0162306	-0.40787	0.0226859	2.84361e-72	0.169015	0.0709404	0.017196	0.260436	6
SeqId_18899_82	15	HDGFRP3	83157989	rs28479338	15	83071593	T	C	0.929423	-0.0903944	0.0430723	0.0358461	0.213411	0.0310346	6.13152e-12	-0.42357	0.211018	0.044721	0.233237	17
SeqId_3077_66	13	F10	113122799	rs7335409	13	113155872	T	C	0.171968	0.0693462	0.0301522	0.0214556	-0.222187	0.0220498	7.00949e-24	-0.312107	0.139196	0.0249478	0.220557	3
SeqId_4878_3	13	F10	113122799	rs7335409	13	113155872	T	C	0.171968	0.0693462	0.0301522	0.0214556	-0.243436	0.0220342	2.23851e-28	-0.284864	0.126516	0.0243475	0.218215	3
SeqId_5632_6	10	CRTAC1	97884242	rs531676	10	97877821	G	A	0.549702	0.0465062	0.0212986	0.0289966	-0.164806	0.0164426	1.20629e-23	-0.282188	0.132265	0.0328842	0.201067	3
SeqId_2911_27	11	MDK	46380756	rs61882743	11	46527204	C	G	0.823062	-0.0801323	0.0284124	0.00479743	-0.149262	0.021856	8.53065e-12	0.536857	0.205946	0.00913961	0.182924	20
SeqId_11514_196	11	CD59	33717437	rs831630	11	33721473	C	T	0.703777	0.0467239	0.0219153	0.0330049	-0.394336	0.0175262	4.1697e-112	-0.118488	0.0558241	0.0337944	0.179404	20
SeqId_14271_23	3	RAB6B	133894719	rs75659374	3	133889057	T	C	0.969185	0.237393	0.104864	0.0235847	-0.714688	0.0488055	1.48051e-48	-0.332163	0.148469	0.0252699	0.17175	3
SeqId_7955_195	3	ITIH1	52777595	rs1042779	3	52786995	A	G	0.601392	-0.0558442	0.0221749	0.0117904	-0.691912	0.0150971	0	0.08071	0.032097	0.011918	0.168942	20
SeqId_3204_2	12	LTA4H	96011258	rs7970524	12	95996374	T	C	0.772366	-0.052072	0.0248261	0.0359517	0.148193	0.0192807	1.51727e-14	-0.35138	0.173651	0.0430235	0.160335	20
SeqId_12687_2	8	DECR1	90001405	rs7461859	8	90080644	G	A	0.257455	-0.0520033	0.0238547	0.0292574	-0.201782	0.0184131	6.04329e-28	0.25772	0.120537	0.0325082	0.159909	20
SeqId_5680_54	9	OBP2B	133209227	rs4454354	9	133214142	T	C	0.239563	-0.0629848	0.0274787	0.021898	-0.35204	0.0201377	1.97839e-68	0.178914	0.0787237	0.0230454	0.157342	20
SeqId_18280_29	14	DTD2	31457425	rs76858829	14	31331218	G	T	0.871769	-0.0819595	0.0350411	0.0193379	-0.415552	0.0251686	3.07069e-61	0.19723	0.0851662	0.0205675	0.152588	20
SeqId_7096_30	8	RMDN1	86474914	rs7459811	8	86493174	G	A	0.482107	-0.0498956	0.0227482	0.0282793	0.948348	0.0123577	0	-0.0526132	0.023997	0.0283438	0.148485	20
SeqId_17164_15	2	ANXA4	69644425	rs2228203	2	69806452	C	T	0.804175	-0.0575445	0.0277549	0.0381434	-0.51625	0.020462	1.89e-140	0.111466	0.0539437	0.0387959	0.14697	20
SeqId_15686_49	12	INHBC	57434784	rs3741414	12	57450266	C	T	0.805169	0.0627755	0.0266846	0.0186476	-1.16205	0.0139202	0	-0.0540213	0.0229725	0.0186945	0.141861	20
SeqId_6455_52	19	HAPLN4	19261683	rs55762233	19	19256510	C	G	0.833996	0.0755725	0.0288911	0.00890267	0.281069	0.0229703	1.99212e-34	0.268875	0.105113	0.0105284	0.136804	17
SeqId_3216_2	1	PIGR	206931833	rs6540730	1	206945992	T	C	0.531809	-0.0456589	0.0204771	0.025764	-0.205398	0.0166625	6.48656e-35	0.222295	0.101313	0.0282251	0.130424	9
SeqId_3508_78	16	CCL22	57358783	rs170364	16	57376022	T	G	0.217694	0.0674053	0.0253358	0.00780304	-0.227769	0.0192659	2.99025e-32	-0.295937	0.114016	0.00944354	0.128073	20
SeqId_8778_3	17	NOG	56593699	rs227715	17	56705153	A	G	0.779324	0.0559887	0.0251085	0.0257559	-0.17296	0.0196433	1.30831e-18	-0.323709	0.149752	0.0306467	0.126696	7
SeqId_4811_33	3	ITIH4	52814212	rs3617	3	52799789	C	A	0.515905	-0.050771	0.021556	0.0185076	0.16143	0.016602	2.39331e-22	-0.314508	0.137393	0.0220732	0.12536	20
SeqId_5018_68	1	PRDX6	173477330	rs33951697	1	173489187	C	T	0.836978	-0.057238	0.0281978	0.0423694	0.513529	0.0209064	3.1261e-133	-0.11146	0.055097	0.0430754	0.121303	20
SeqId_7009_8	9	CD72	35618353	rs75679360	9	35563364	G	A	0.93837	-0.128155	0.0438566	0.00347637	0.526913	0.0375857	1.19329e-44	-0.243219	0.085022	0.00422768	0.119425	20
SeqId_5462_62	1	FCN3	27373678	rs9438519	1	27466130	G	A	0.865805	0.0954018	0.0387435	0.0138014	-0.531611	0.027882	4.79601e-81	-0.179458	0.0734848	0.0146017	0.111397	4
SeqId_3481_87	10	XPNPEP1	109871032	rs3862006	10	109991006	G	A	0.83499	0.0824774	0.0312671	0.00834384	0.386843	0.0231303	8.69149e-63	0.213206	0.0818256	0.00917082	0.10977	20
SeqId_4129_72	6	CFB	31945650	rs541862	6	31949174	T	C	0.911531	0.0761097	0.0371132	0.0402917	0.816341	0.0268904	1.9654e-202	0.0932327	0.0455664	0.0407482	0.106457	20
SeqId_19251_56	10	SRGN	69088103	rs2229498	10	69097096	G	A	0.150099	-0.0602063	0.0305662	0.0488724	-0.50051	0.0224423	3.5308e-110	0.12029	0.0613078	0.0497549	0.100762	20
SeqId_3004_67	9	PDCD1LG2	5510531	rs10975138	9	5489303	T	G	0.756461	0.0581	0.0267361	0.0297734	0.577053	0.0187225	1.3558e-208	0.100684	0.0464472	0.0301807	0.0986815	12
SeqId_8233_2	10	ITIH5	7570400	rs927915	10	7662954	G	A	0.377734	-0.0473239	0.0223844	0.034503	-0.378206	0.0169878	8.3599e-110	0.125127	0.0594521	0.0353195	0.0862487	12
SeqId_9580_5	1	LAMC2	183186238	rs6678888	1	183186565	C	A	0.67992	0.0434617	0.0218567	0.0467583	0.631506	0.0164629	0	0.0688223	0.0346569	0.0470537	0.0850888	20
SeqId_5620_13	5	PAM	102753981	rs115505614	5	103087264	C	T	0.961233	0.165566	0.0555926	0.00289946	-1.22823	0.0365156	5.0362e-248	-0.1348	0.0454395	0.00301118	0.0848541	20
SeqId_11361_73	22	TYMP	50526337	rs131813	22	50522740	A	G	0.227634	0.0794939	0.0252498	0.00164224	-0.359043	0.0196605	1.65703e-74	-0.221405	0.0713626	0.00191872	0.0817476	20
SeqId_9017_58	2	LCT	135812959	rs7564577	2	135818596	T	C	0.181909	0.0658861	0.0326052	0.0433083	-0.731967	0.0240004	2.7603e-204	-0.0900124	0.0446423	0.0437683	0.0710703	20
SeqId_2968_61	9	TNFSF15	114792108	rs56339337	9	114798680	A	G	0.861829	-0.103211	0.0321548	0.00132821	-0.157907	0.0234893	1.78632e-11	0.653619	0.225653	0.00377266	0.0607711	10
SeqId_9846_32	12	ARHGDIB	14948896	rs2430722	12	14969177	T	C	0.624254	0.0470036	0.0231381	0.042211	-0.138711	0.0168976	2.2323e-16	-0.33886	0.17184	0.0486153	0.0591496	17
SeqId_4563_61	20	PLCG1	41136960	rs753381	20	41168825	T	C	0.460239	0.0430248	0.0213943	0.0443212	-0.153841	0.0166139	2.04847e-20	-0.279671	0.14231	0.049388	0.0583354	20
SeqId_3166_92	19	CD33	51225064	rs3865444	19	51224706	C	A	0.689861	0.0813237	0.0234207	0.000516009	-0.942226	0.0137541	0	-0.0863102	0.0248886	0.000524633	0.0542501	6
SeqId_9449_150	1	C4BPA	207104233	rs77660718	1	207102602	A	T	0.925447	-0.093969	0.0471253	0.0461493	0.753686	0.0305787	3.9262e-134	-0.124679	0.0627307	0.0468635	0.0514025	3

## Sheet: PBC_GBR_UKB_OLINK_smr
probeID	ProbeChr	Gene	Probe_bp	topSNP	topSNP_chr	topSNP_bp	A1	A2	Freq	b_GWAS	se_GWAS	p_GWAS	b_pQTL	se_pQTL	p_pQTL	b_SMR	se_SMR	p_SMR	p_HEIDI	nsnp_HEIDI
OID21351	21	ICOSLG	44215382	rs55708341	21	44207698	T	A	0.185885	-0.142871	0.0285007	5.36194e-07	0.4212	0.007596	0	-0.3392	0.0679415	5.95944e-07	0.986396	4
OID21477	6	TJAP1	43477523	rs1214761	6	43386693	G	A	0.629225	-0.0518263	0.0234986	0.0274187	0.0392	0.006997	2.114e-08	-1.3221	0.644233	0.0401495	0.927091	4
OID31475	11	NAP1L4	2944431	rs4758590	11	2957630	A	G	0.78827	-0.115098	0.0258586	8.54516e-06	0.2505	0.00777	4.956e-228	-0.459473	0.104207	1.03741e-05	0.91637	20
OID21017	6	EZR	158765741	rs3127181	6	158771543	G	A	0.7833	-0.0712064	0.0275825	0.00983483	0.1128	0.00847702	2.12e-40	-0.631262	0.249085	0.0112663	0.899945	20
OID30259	2	INPP5D	233059967	rs10929181	2	233164994	T	C	0.229622	-0.0786946	0.0267545	0.00326771	-0.0825	0.00798901	5.33696e-25	0.953874	0.337195	0.00467155	0.875964	7
OID21472	19	CD33	51225064	rs2455069	19	51225385	G	A	0.44831	0.0881374	0.0216796	4.79387e-05	1.1864	0.002857	0	0.0742898	0.0182743	4.79788e-05	0.87108	8
OID21242	6	GSTA3	52896639	rs11752349	6	52874739	A	G	0.34493	0.0453046	0.0227246	0.0461918	-0.2146	0.007058	4.6871e-203	-0.211112	0.10612	0.0466609	0.855738	8
OID20166	6	GSTA1	52791371	rs11752349	6	52874739	A	G	0.34493	0.0453046	0.0227246	0.0461918	-0.2266	0.007057	3.201e-226	-0.199932	0.100478	0.0466124	0.854159	8
OID20941	21	IFNGR2	33403413	rs9808753	21	33415005	G	A	0.143141	0.0946931	0.0308231	0.00212525	1.4582	0.004478	0	0.0649383	0.0211387	0.00212622	0.845206	18
OID31180	10	LYZL2	30611779	rs141093333	10	30605487	T	C	0.0457256	0.130967	0.0607858	0.0311957	0.5354	0.01675	3.4328e-224	0.244615	0.113791	0.0315798	0.838782	8
OID30501	19	MCEMP1	7677088	rs62110723	19	7691465	T	A	0.2833	0.0497829	0.0236066	0.0349568	-0.0611	0.00748757	3.345e-16	-0.814777	0.399053	0.0411736	0.83095	3
OID30556	18	CD226	69831158	rs1790931	18	69864659	A	T	0.532803	-0.125649	0.0213879	4.23414e-09	0.2686	0.005827	0	-0.467792	0.0802713	5.62172e-09	0.811044	14
OID30745	5	SELENOP	42799880	rs2329999	5	42849134	A	G	0.342942	0.0603527	0.0238209	0.0112898	-0.0883	0.00723482	2.92803e-34	-0.683496	0.275524	0.013112	0.802079	16
OID20091	6	WASF1	110099819	rs1980532	6	110399006	G	A	0.465209	-0.0448525	0.0216797	0.0385581	-0.2903	0.006201	0	0.154504	0.0747532	0.0387479	0.787361	20
OID20887	16	HMOX2	4474690	rs2270363	16	4476291	G	A	0.722664	-0.062938	0.0250555	0.0120069	-0.118	0.00753716	3.034e-55	0.533373	0.215051	0.0131302	0.782824	20
OID20875	1	TDRKH	151770107	rs4845556	1	151772382	A	G	0.482107	0.0448543	0.0213018	0.0352338	0.317	0.00607	0	0.141496	0.0672526	0.0353826	0.771435	20
OID30953	18	DCC	52340197	rs34115016	18	51958632	G	A	0.332008	-0.0467325	0.021923	0.0330347	0.2435	0.007138	4.701e-255	-0.19192	0.0902086	0.0333775	0.768701	20
OID30397	15	CSPG4	75674322	rs55905564	15	75725111	T	C	0.238569	0.0491676	0.0245523	0.0452239	-0.1213	0.0074203	4.56504e-60	-0.405339	0.203923	0.0468442	0.765815	12
OID20417	5	TGFBI	136028988	rs2215011	5	136084446	A	G	0.529821	-0.0556109	0.0215238	0.00977481	-0.426	0.004966	0	0.130542	0.0505482	0.00980805	0.749067	20
OID20509	9	SPINK4	33218365	rs706111	9	33244485	A	T	0.182903	0.100203	0.0289714	0.00054282	1.0314	0.005373	0	0.0971524	0.028094	0.000543952	0.661162	6
OID20197	7	PILRB	100352176	rs1476679	7	100406823	T	C	0.700795	-0.0575491	0.0234906	0.0142903	1.1294	0.003037	0	-0.0509555	0.0207996	0.0142924	0.658822	20
OID20600	2	TGFA	70447284	rs17695836	2	70548780	T	C	0.107356	-0.156624	0.0356668	1.12667e-05	0.185	0.0102051	1.90698e-73	-0.846616	0.198369	1.97336e-05	0.653298	15
OID20148	16	DCTPP1	30423615	rs8060853	16	30392537	G	A	0.667992	-0.0810108	0.0229043	0.000404809	0.0639	0.00694252	3.44399e-20	-1.26777	0.383993	0.000961514	0.64994	6
OID30574	5	GHR	42423439	rs17299387	5	42853217	G	C	0.345924	0.0541704	0.023722	0.0223977	-0.5508	0.005629	0	-0.0983486	0.0430799	0.0224343	0.643738	20
OID30243	2	HS1BP3	20560448	rs2305459	2	20624098	T	C	0.367793	0.0476494	0.0222621	0.0323238	-0.0809	0.00681837	1.79901e-32	-0.588991	0.279622	0.035171	0.638069	8
OID30690	9	FCN1	134903232	rs35573692	9	134958864	T	G	0.286282	-0.0570166	0.0238832	0.0169721	0.4522	0.006328	0	-0.126087	0.052845	0.0170336	0.632687	20
OID30465	2	PIKFYVE	208266255	rs12475932	2	208265568	G	A	0.865805	-0.0712063	0.0321724	0.0268787	0.0507	0.00913657	2.871e-08	-1.40446	0.683175	0.039803	0.619969	20
OID21133	19	FCER2	7688758	rs62110727	19	7691820	C	T	0.284294	0.0519862	0.0239986	0.0302944	-0.3104	0.006211	0	-0.167481	0.0773876	0.0304499	0.619029	3
OID20828	1	FGR	27612064	rs6657099	1	27539565	T	C	0.116302	-0.0962604	0.0448384	0.031807	-0.1173	0.0117555	1.89701e-23	0.820634	0.391001	0.0358344	0.617062	4
OID20641	6	GMPR	16238587	rs6459467	6	16287961	A	G	0.397614	0.0659461	0.0221443	0.00290126	0.263	0.006412	0	0.250746	0.0844207	0.00297613	0.613762	20
OID31030	6	RTN4IP1	106570771	rs2054365	6	106629627	A	G	0.383698	0.0463637	0.0221575	0.0363974	0.0959	0.00669836	1.71501e-46	0.483459	0.233503	0.0384089	0.601633	20
OID20431	1	IL10	206767602	rs3024493	1	206770623	A	C	0.166004	0.133212	0.0283991	2.7226e-06	-0.1395	0.00914214	1.43397e-52	-0.954925	0.21298	7.33797e-06	0.59891	12
OID20406	2	DPP4	161992245	rs7593349	2	162080478	C	T	0.459245	-0.058226	0.0217465	0.0074177	-0.1603	0.00659076	1.149e-130	0.363231	0.136481	0.00778146	0.572559	8
OID31104	5	DNAJC21	34929559	rs10941225	5	34961375	A	T	0.451292	0.0622981	0.0221108	0.00483924	-0.1064	0.00661765	3.62699e-58	-0.585508	0.210975	0.00551586	0.570116	20
OID30686	1	APOA2	161222292	rs4656292	1	161224851	G	A	0.610338	-0.0503754	0.022698	0.026461	0.0598	0.00677553	1.086e-18	-0.842398	0.391381	0.0313681	0.569707	11
OID20976	16	CX3CL1	57372477	rs675841	16	57386934	G	A	0.798211	-0.0629247	0.0267125	0.0184916	-0.2155	0.007826	6.4367e-167	0.291994	0.124409	0.0189226	0.565929	20
OID21129	7	PILRA	100367530	rs1476679	7	100406823	T	C	0.700795	-0.0575491	0.0234906	0.0142903	0.9911	0.003663	0	-0.0580659	0.0237025	0.0142943	0.555613	20
OID31394	10	DUSP13	75094432	rs6480771	10	75101922	C	T	0.44831	-0.0418287	0.0212405	0.0489203	-0.2684	0.006201	0	0.155845	0.0792195	0.0491543	0.553765	20
OID31031	12	SUOX	55997180	rs773125	12	56001170	G	A	0.388668	-0.0838875	0.0225522	0.000199452	0.0584	0.00669987	2.86699e-18	-1.43643	0.419859	0.000623413	0.553477	6
OID20869	5	XRCC4	83077498	rs1805377	5	83353124	A	G	0.140159	0.104432	0.0349702	0.00282362	0.0951	0.0106183	3.35999e-19	1.09813	0.387623	0.00461162	0.550228	20
OID20119	8	EPHX2	27490781	rs7829267	8	27535469	T	C	0.145129	0.0722814	0.0284936	0.0111884	0.1356	0.00893965	5.72805e-52	0.533049	0.213048	0.012349	0.549093	20
OID30281	2	B3GNT7	231395710	rs2290130	2	231398416	A	G	0.2833	0.0626598	0.0250334	0.0123128	-0.7736	0.005624	0	-0.0809977	0.032365	0.0123272	0.540746	20
OID20529	1	FCRL6	159800511	rs6656979	1	159812391	A	C	0.201789	-0.0637458	0.0273722	0.0198668	-0.913	0.006358	0	0.0698202	0.0299844	0.019883	0.538503	4
OID30734	13	CPB2	46053186	rs7337140	13	46067346	C	T	0.741551	-0.0600813	0.0242867	0.0133672	0.6784	0.005741	0	-0.0885632	0.0358078	0.0133875	0.525867	18
OID30677	16	LCAT	67939750	rs55781197	16	67906447	G	A	0.134195	0.199528	0.0317932	3.47833e-10	0.1827	0.0104402	1.44301e-68	1.09211	0.184871	3.47533e-09	0.520267	20
OID21294	16	ADGRG1	57610652	rs7189881	16	57612592	T	C	0.510934	0.0704839	0.0218542	0.00125888	-0.05	0.00666783	6.44598e-14	-1.40968	0.475796	0.00304878	0.5178	4
OID31084	11	USP28	113797874	rs11214775	11	113936459	A	G	0.2833	-0.0517939	0.0254854	0.0421235	0.0762	0.00734481	3.23299e-25	-0.67971	0.34081	0.0461092	0.515018	20
OID21452	12	LTA4H	96000753	rs1990611	12	96020206	A	G	0.397614	0.0452268	0.0215208	0.0355939	0.0978	0.00661203	1.66899e-49	0.462442	0.222259	0.0374668	0.500048	20
OID30115	17	CEP112	65635537	rs11079641	17	66073529	T	C	0.408549	0.0482907	0.0212273	0.0229098	-0.1999	0.006558	4.5342e-204	-0.241574	0.106485	0.023291	0.483681	20
OID20443	1	FCRL3	157674321	rs3761959	1	157699488	T	C	0.474155	-0.121001	0.021587	2.07942e-08	0.9626	0.003696	0	-0.125702	0.022431	2.09506e-08	0.481449	20
OID30583	1	MXRA8	1352689	rs2765031	1	1376752	C	T	0.909543	-0.125002	0.0422739	0.00310691	0.084	0.013336	3.001e-10	-1.48812	0.555957	0.00743557	0.480654	5
OID20290	1	SELE	169722640	rs2420512	1	169845931	T	C	0.67992	-0.0591444	0.0231737	0.010704	-0.0907	0.00656831	2.258e-43	0.652088	0.259826	0.0120831	0.479832	20
OID20228	9	CTSL	87724051	rs3118838	9	87747321	C	T	0.530815	-0.0535608	0.0214061	0.0123451	-0.1348	0.00658481	3.87693e-93	0.397335	0.159981	0.0130047	0.47607	19
OID30262	1	MAN1A2	117367449	rs6428702	1	117324680	A	G	0.116302	-0.0544924	0.0276871	0.049051	-0.3081	0.010364	3.348e-194	0.176866	0.0900609	0.0495476	0.457825	11
OID31011	19	PPP1R14A	38251237	rs4803999	19	38297325	G	A	0.33996	-0.0610507	0.0241795	0.0115732	-0.2156	0.00719	1.49e-197	0.283167	0.112547	0.0118697	0.449051	20
OID20501	8	FABP9	81458253	rs28497692	8	81500456	T	G	0.0337972	-0.175425	0.0813407	0.0310315	-0.2369	0.0167057	1.205e-45	0.740502	0.347303	0.0329944	0.447999	8
OID21222	12	SH2B3	111405923	rs10849947	12	111426880	C	T	0.203777	-0.201662	0.0289094	3.04434e-12	-0.0867	0.00803031	3.572e-27	2.32597	0.396983	4.65322e-09	0.447255	20
OID20657	2	MERTK	111898607	rs4511729	2	112006133	C	T	0.625249	-0.0719191	0.0330578	0.0295885	-0.272	0.005977	0	0.264408	0.121675	0.0297747	0.445786	20
OID21076	19	BCAM	44809071	rs28399653	19	44812188	A	G	0.028827	0.160544	0.0678792	0.0180232	-0.6414	0.01866	6.3879e-259	-0.250302	0.10608	0.0182965	0.445013	7
OID21074	17	NPTX1	80466834	rs62068339	17	80626178	G	T	0.0884692	-0.0946425	0.0386756	0.0144017	0.8309	0.008966	0	-0.113904	0.0465629	0.0144358	0.436229	20
OID30842	8	PNMA2	26504701	rs12677999	8	26589085	T	C	0.464215	0.0451183	0.020629	0.0287328	0.0375	0.00657412	1.169e-08	1.20315	0.589157	0.0411352	0.427976	16
OID30209	17	ENO3	4948092	rs238238	17	4953081	G	A	0.680915	0.0671339	0.0231756	0.00377049	-0.1099	0.00728903	2.27901e-51	-0.610864	0.214736	0.00444498	0.379323	20
OID20353	16	CDH1	68737292	rs12921546	16	68746166	A	G	0.280318	-0.0524411	0.0251498	0.0370557	-0.0435	0.00718949	1.444e-09	1.20554	0.611526	0.0486819	0.378847	16
OID20373	7	RARRES2	150338317	rs3735167	7	150342466	T	C	0.257455	-0.0575754	0.0259425	0.0264631	0.2262	0.00744	4.9792e-203	-0.254533	0.114993	0.0268661	0.374088	10
OID30241	2	KHK	27086772	rs6547413	2	27090014	G	A	0.617296	0.0474559	0.023073	0.0397085	0.4325	0.005771	0	0.109725	0.0533682	0.0397831	0.371797	20
OID31490	11	NCR3LG1	17351800	rs10832778	11	17372526	G	C	0.641153	0.054241	0.0225228	0.0160282	0.3701	0.005733	0	0.146558	0.0608983	0.0161019	0.368542	20
OID21030	9	CCL19	34689570	rs11574915	9	34710087	C	A	0.135189	-0.147779	0.0345517	1.8939e-05	0.1068	0.00998692	1.08601e-26	-1.3837	0.348433	7.15094e-05	0.368016	20
OID20317	22	PLXNB2	50274979	rs7511047	22	50378190	G	A	0.323062	-0.0553247	0.0241546	0.0219956	-0.2533	0.007071	4.9531e-281	0.218416	0.0955543	0.0222674	0.367636	13
OID20611	3	TNFSF10	172505508	rs79287178	3	172576710	A	G	0.0258449	0.224551	0.0815073	0.00586955	-0.5269	0.018812	1.2725e-172	-0.426174	0.155439	0.00611128	0.367336	11
OID30922	1	CD164L2	27379176	rs9438514	1	27426232	G	C	0.865805	0.0800573	0.0392254	0.0412555	-0.768	0.010405	0	-0.104241	0.0510943	0.0413331	0.366108	4
OID31410	11	PCSK7	117204337	rs35186251	11	117205992	C	T	0.263419	-0.065262	0.0257355	0.0112166	-0.3808	0.007273	0	0.171381	0.0676619	0.011312	0.365038	20
OID20399	1	CHI3L1	203178931	rs946262	1	203189101	C	T	0.822068	-0.0668792	0.0268996	0.0129095	0.6926	0.006849	0	-0.0965625	0.0388502	0.0129368	0.35061	10
OID20108	8	PAG1	80967810	rs17493738	8	81126711	C	G	0.346918	0.0639895	0.0224369	0.00434479	-0.0699	0.00696597	1.075e-23	-0.915444	0.333698	0.00608197	0.349681	3
OID30722	3	ITIH1	52777595	rs2286798	3	52787161	C	A	0.39662	0.0524634	0.0223598	0.0189597	-0.1355	0.00685937	7.41004e-87	-0.387184	0.166177	0.019809	0.338674	20
OID30707	1	AMY1A	103655760	rs61788841	1	104103833	G	C	0.0328032	0.187893	0.0711278	0.00825096	-0.4939	0.018272	6.4884e-161	-0.380427	0.144699	0.00856115	0.335846	6
OID31446	14	TNFAIP2	103121476	rs2297065	14	103130867	G	C	0.026839	-0.274475	0.0890434	0.00205279	0.1993	0.0204145	1.628e-22	-1.3772	0.468522	0.00328799	0.331273	4
OID20683	2	NCK2	105744912	rs35812588	2	105815744	T	C	0.395626	0.0471589	0.0221882	0.033553	-0.0371	0.00673175	3.56401e-08	-1.27113	0.640998	0.0473623	0.315184	20
OID20264	11	DKK3	11956207	rs2291599	11	11968352	C	T	0.831014	0.0670148	0.0311377	0.0313808	0.2683	0.008752	2.2084e-206	0.249776	0.116341	0.0317992	0.312745	20
OID20152	2	CGREF1	27098889	rs6547413	2	27090014	G	A	0.617296	0.0474559	0.023073	0.0397085	-0.5569	0.005255	0	-0.0852144	0.041439	0.0397458	0.303822	20
OID30997	15	PPP1R14D	40815451	rs8031427	15	40684978	T	C	0.340954	0.0704896	0.0242638	0.00367089	0.0534	0.00693686	1.382e-14	1.32003	0.485657	0.00656725	0.301849	20
OID31478	5	AP3B1	78000522	rs28668807	5	78210375	C	G	0.33499	0.0549034	0.0233665	0.0187903	0.0428	0.00720193	2.80099e-09	1.28279	0.587069	0.0288833	0.295768	6
OID31524	19	SUGP1	19276018	rs72999063	19	19269787	T	G	0.167992	-0.0763449	0.0290947	0.00868996	0.3124	0.00888	4.0182e-271	-0.244382	0.0933915	0.00887719	0.291315	19
OID30733	11	APOA4	116820700	rs664922	11	117200179	A	C	0.737575	0.0581652	0.025573	0.0229375	0.1051	0.00788119	1.438e-40	0.553427	0.246835	0.0249551	0.285357	20
OID31509	20	SPINT3	45512461	rs6073773	20	45519311	C	G	0.507952	-0.0473255	0.0216136	0.0285518	0.1531	0.00659913	4.5489e-119	-0.309115	0.1418	0.0292625	0.278515	20
OID20980	9	OBP2B	133205277	rs4454354	9	133214142	C	T	0.760437	0.0629848	0.0274787	0.021898	0.8778	0.005607	0	0.071753	0.0313074	0.0219121	0.27576	20
OID20671	2	CCL20	227805739	rs1395338	2	227783607	A	G	0.60835	0.090367	0.021988	3.95956e-05	0.0845	0.00674855	5.71597e-36	1.06943	0.273872	9.42792e-05	0.274116	3
OID20350	15	ANPEP	89784895	rs1992250	15	89790749	C	A	0.297217	0.0477498	0.0227095	0.0354976	-0.2666	0.006035	0	-0.179107	0.0852784	0.0357062	0.272604	13
OID21469	17	CD300LF	74694311	rs35489971	17	74704804	G	A	0.819085	0.0629407	0.0271373	0.0203764	1.2987	0.005088	0	0.0484644	0.0208966	0.0203816	0.264961	17
OID30525	8	BNIP3L	26383054	rs3779916	8	26393390	A	C	0.615308	-0.0572413	0.0224475	0.010772	0.0514	0.00686707	7.155e-14	-1.11364	0.46137	0.0157881	0.262423	11
OID21197	1	AKT3	243488233	rs1458024	1	243774143	C	G	0.201789	0.0559747	0.0274184	0.0412009	0.0686	0.00849425	6.68999e-16	0.815958	0.412257	0.0477885	0.258008	15
OID30639	7	GIMAP7	150514872	rs12533735	7	150553556	A	G	0.22167	-0.0647253	0.0264642	0.0144543	-0.6051	0.006109	0	0.106966	0.0437486	0.0144842	0.255985	20
OID21384	6	MOG	29657002	rs9500947	6	29657784	C	T	0.0487078	0.104467	0.0493824	0.03439	-0.4864	0.015286	3.4278e-222	-0.214776	0.101751	0.0347887	0.255291	20
OID30714	9	GSN	121207794	rs12376204	9	121516028	T	C	0.0159046	0.253015	0.107596	0.0186964	0.442	0.0275225	4.89602e-58	0.572432	0.246026	0.0199803	0.250871	18
OID30181	1	YOD1	207043849	rs2842709	1	206999268	G	T	0.399602	0.0504575	0.0224571	0.0246501	0.0735	0.00697289	5.60098e-26	0.686497	0.312402	0.0279865	0.245773	11
OID20352	3	ITIH3	52794768	rs736408	3	52801338	T	C	0.384692	0.0451784	0.0227981	0.0475154	0.3344	0.006024	0	0.135103	0.0682195	0.0476569	0.244707	20
OID20181	17	CANT1	78991716	rs3744173	17	78998411	T	G	0.106362	0.071252	0.034194	0.0371824	-0.2091	0.010294	9.88914e-92	-0.340756	0.164388	0.0381837	0.242144	16
OID30106	1	CPTP	1324756	rs4970444	1	1385384	A	G	0.915507	-0.119871	0.0446383	0.00724457	-0.0751	0.0131419	1.1e-08	1.59615	0.656741	0.0150817	0.23585	3
OID20280	7	CPA1	130380339	rs4731690	7	130378099	G	A	0.542744	-0.0486996	0.0196862	0.0133686	0.0901	0.00643773	1.65801e-44	-0.540506	0.221879	0.0148493	0.228845	13
OID30684	13	F10	113122799	rs776904	13	113156228	T	C	0.168986	0.064645	0.0296573	0.0292771	-0.1677	0.0090872	4.79502e-76	-0.38548	0.178077	0.0304116	0.226147	3
OID30338	7	TPK1	144451941	rs11763153	7	144841361	T	C	0.44334	0.0483278	0.0215509	0.0249295	-0.3349	0.005723	0	-0.144305	0.0643976	0.0250359	0.220042	20
OID20590	19	CLEC4G	7728957	rs12983707	19	7737115	T	G	0.861829	-0.0630849	0.0296934	0.0336248	-0.1732	0.00916729	1.296e-79	0.364232	0.17252	0.034752	0.201637	3
OID30795	1	VAV3	107571161	rs345308	1	107916985	A	G	0.7833	0.0544379	0.0263172	0.0385899	-0.063	0.00807975	6.326e-15	-0.864094	0.432182	0.045568	0.201376	12
OID31156	17	MINK1	4833340	rs3760490	17	4904631	A	G	0.154076	-0.0824573	0.0315251	0.00890683	0.0692	0.00963006	6.68e-13	-1.19158	0.484806	0.0139772	0.199696	17
OID21417	9	CA9	35673928	rs2301371	9	35675964	A	G	0.0397614	-0.20313	0.0744747	0.00638156	-0.3877	0.0206763	1.90102e-78	0.523936	0.194115	0.00695275	0.199047	20
OID31363	6	BTN1A1	26500303	rs12195971	6	26460196	A	G	0.122266	0.150475	0.033933	9.22995e-06	0.3013	0.010629	9.1207e-177	0.499419	0.113992	1.18036e-05	0.195026	20
OID21473	16	PLA2G15	68245304	rs76984161	16	68105520	A	C	0.140159	0.193282	0.0325809	2.98592e-09	-0.3012	0.009676	9.8936e-213	-0.641707	0.110117	5.62677e-09	0.178746	20
OID21410	2	DPY30	31867809	rs62142076	2	31946048	C	A	0.225646	0.0591026	0.0267946	0.0274002	0.0651	0.00808586	8.20601e-16	0.907874	0.426758	0.0333892	0.175541	20
OID20726	9	ANGPTL2	127087348	rs537717	9	126943678	G	A	0.728628	0.0604174	0.0273882	0.0273864	-0.0616	0.0073509	5.296e-17	-0.980802	0.459761	0.0329011	0.167346	15
OID30702	8	FGL1	17864380	rs7815429	8	17879848	C	T	0.658052	0.0506206	0.0233303	0.0300266	0.7098	0.005277	0	0.0713167	0.0328731	0.030048	0.160651	20
OID20089	5	ADAMTS16	5140330	rs10058490	5	4995787	T	A	0.361829	0.0442939	0.0213956	0.0384307	-0.1297	0.00689238	5.38994e-79	-0.34151	0.165958	0.0396079	0.160611	6
OID30279	20	BPIFA2	33161768	rs6059134	20	33166430	A	T	0.0477137	0.170828	0.0703865	0.0152242	-0.3689	0.0170917	2.563e-103	-0.463074	0.192003	0.015874	0.144321	20
OID20149	1	PM20D1	205828025	rs7517009	1	205846864	T	C	0.484095	0.0519604	0.022108	0.0187585	-0.5924	0.005058	0	-0.0877117	0.0373269	0.0187823	0.143059	20
OID20391	1	FCGR2A	161505430	rs11810143	1	161510859	G	A	0.143141	0.0712368	0.0350125	0.0418903	-1.4954	0.005946	0	-0.0476373	0.0234143	0.041897	0.143009	16
OID20635	17	CD79B	63928738	rs2854192	17	63879207	G	A	0.591451	-0.05404	0.0228112	0.0178358	0.139	0.00663328	1.69101e-97	-0.388777	0.165155	0.0185719	0.139112	17
OID20931	4	NAAA	75913660	rs112197434	4	75932965	T	A	0.243539	-0.0697822	0.0260654	0.0074242	-0.6696	0.004994	0	0.104215	0.0389346	0.00743603	0.13208	20
OID20824	22	LIF	30240453	rs73164755	22	30194026	G	A	0.404573	0.0780392	0.0228664	0.000642923	0.0466	0.00668062	3.05001e-12	1.67466	0.546279	0.00217252	0.131768	11
OID31078	2	MTHFD2	74186172	rs75831460	2	73945773	A	G	0.0119284	-0.262225	0.110347	0.0174838	0.2914	0.0255245	3.46002e-30	-0.89988	0.386795	0.0199916	0.124127	6
OID30885	6	TRIM40	30136124	rs1557611	6	30150583	T	C	0.232604	0.0908467	0.02519	0.000310405	-0.2738	0.007652	2.143e-280	-0.3318	0.0924676	0.000332869	0.122787	20
OID30638	5	MOCS2	53095679	rs6880055	5	53093598	G	A	0.338966	-0.0475842	0.0226699	0.0358167	0.468	0.005957	0	-0.101676	0.0484573	0.0358827	0.122322	20
OID31438	2	GORASP2	170928464	rs1045327	2	170993102	C	T	0.27833	0.0701273	0.024219	0.00378491	0.0583	0.00727761	1.139e-15	1.20287	0.441724	0.00646673	0.1158	3
OID21093	12	INHBC	57434784	rs3741414	12	57450266	T	C	0.194831	-0.0627755	0.0266846	0.0186476	-0.6746	0.005788	0	0.0930559	0.0395642	0.0186716	0.112255	20
OID20540	6	BTN3A2	26365159	rs9393710	6	26367605	G	A	0.112326	-0.173643	0.0345087	4.85741e-07	-0.9038	0.006874	0	0.192125	0.0382097	4.95156e-07	0.110131	20
OID20535	8	IL7	78675743	rs72666861	8	78786777	T	C	0.0636183	0.109084	0.0503873	0.0303944	-0.1671	0.0143543	2.546e-31	-0.652807	0.30671	0.0333023	0.107643	8
OID20302	3	ST6GAL1	186930325	rs10937279	3	187010048	G	A	0.782306	0.053215	0.0261353	0.041737	-0.0939	0.00783802	4.52e-33	-0.56672	0.282323	0.0447128	0.105676	9
OID20586	6	LTA	31572054	rs2229092	6	31572980	C	A	0.0616302	0.278508	0.0418837	2.93975e-11	-1.5007	0.009403	0	-0.185585	0.0279336	3.05711e-11	0.0996807	20
OID20906	17	SKAP1	48133442	rs58953228	17	48436452	G	A	0.262425	-0.0684308	0.0250024	0.00620074	0.05	0.00729826	7.33599e-12	-1.36862	0.538475	0.011033	0.0983719	20
OID20716	1	CD58	116514534	rs10801908	1	116547871	T	C	0.138171	-0.196408	0.0355523	3.30458e-08	-0.2611	0.0100994	2.2551e-147	0.752233	0.139238	6.57139e-08	0.0912777	5
OID21124	10	PLAU	73909177	rs2227568	10	73914121	T	C	0.158052	-0.0657787	0.0323224	0.0418425	0.1036	0.00935072	1.58e-28	-0.63493	0.317211	0.045328	0.0892543	15
OID20099	12	CLEC1A	10069554	rs11053574	12	10090215	A	G	0.217694	-0.0680848	0.0255404	0.00768121	0.3437	0.006562	0	-0.198094	0.0744063	0.0077603	0.0873005	19
OID31459	6	MEP1A	46793389	rs220678	6	46872337	C	T	0.465209	0.0491508	0.022245	0.0271387	0.1061	0.00659564	3.17901e-58	0.46325	0.21163	0.0285994	0.0868462	20
OID21468	4	IDUA	986997	rs3755954	4	1000664	T	C	0.250497	-0.0977243	0.0259493	0.000165906	-0.5328	0.005984	0	0.183416	0.0487472	0.000168154	0.0843044	20
OID21356	1	PFKFB2	207034366	rs4844562	1	206996357	C	T	0.409543	0.0520951	0.0225709	0.0209958	0.1034	0.00686549	2.931e-51	0.503821	0.220836	0.0225232	0.0832825	13
OID20970	11	LAYN	111540280	rs542275	11	111560889	T	C	0.592445	-0.0695061	0.0220713	0.00163739	0.3927	0.00548	0	-0.176995	0.0562582	0.00165448	0.0790765	14
OID31043	8	DDHD2	38225218	rs2306899	8	38238144	T	C	0.254473	-0.0506434	0.0252177	0.0446165	-0.1197	0.00767354	7.38704e-55	0.423086	0.212413	0.0463916	0.078048	14
OID20697	4	CXCL10	76021118	rs10031452	4	76003780	C	T	0.514911	-0.0714191	0.0218445	0.00107762	0.061	0.00658739	2.042e-20	-1.1708	0.379771	0.00204976	0.0698818	20
OID20234	22	TYMP	50525752	rs4824129	22	50535671	G	A	0.777336	-0.0840229	0.0256798	0.00106808	0.2155	0.008028	1.0032e-158	-0.389897	0.120046	0.00116255	0.0665514	20
OID20686	9	CCL21	34709005	rs10972211	9	34729993	A	G	0.151093	-0.127903	0.0322527	7.31943e-05	0.1159	0.0096089	1.682e-33	-1.10356	0.292935	0.000165045	0.0659045	20
OID30631	15	GCHFR	40764068	rs12914743	15	40618509	C	T	0.399602	0.0822869	0.0222527	0.000217443	0.0988	0.0067188	5.98598e-49	0.832863	0.232242	0.000335547	0.0616547	20
OID30537	16	ITGAL	30472658	rs9924308	16	30143419	G	A	0.553678	-0.0649253	0.0223355	0.00365115	-0.0753	0.00664459	9.05602e-30	0.862222	0.306222	0.00486748	0.059556	8
OID31194	7	GIMAP8	150450630	rs3735086	7	150626559	A	G	0.194831	-0.0553011	0.0274588	0.044013	-0.1172	0.00814292	5.73696e-47	0.471852	0.236573	0.0460936	0.0548906	20
OID20713	6	BTN2A1	26457904	rs72843784	6	26498530	T	G	0.0675944	-0.18673	0.0383389	1.1131e-06	0.4751	0.008577	0	-0.393033	0.0810078	1.22351e-06	0.0525405	20

[truncated: 19 more sheets: PBC_Gudjonsson_A_protei_4782smr, PBC_Pietzner_4979_smr, T1DM_decode_2021_smr, T1DM_EA_smr, T1DM_GBR_UKB_OLINK_smr, T1DM_Gudjonsson_A_protei_4782_s, T1DM_Pietzner_4979_smr, PAH_CAGE_smr, PAH_eQTLGen_smr, PAH_Lung_GTEx_V8_smr, PAH_Whole_Blood_GTEx_V8_smr, PBC_CAGE_smr, PBC_eQTLGen_smr, PBC_Lung_GTEx_V8_smr, PBC_Whole_Blood_GTEx_V8_smr, T1DM_CAGE_smr, T1DM_eQTLGen_smr, T1DM_Lung_GTEx_V8_smr, T1DM_Whole_Blood_GTEx_V8_smr]
